# Supplementary material for: Continuous antiretroviral therapy induces progressive senescence-like reprogramming of alveolar macrophages
Source: Front Immunol. 2026 Apr 22;17:1805936. doi: 10.3389/fimmu.2026.1805936 (PMC13144088; doi:10.3389/fimmu.2026.1805936)
Supplement: Supplementary file 3 [file Table1.xlsx]

## Sheet: Table S1
Table S1. Characteristics of enrolled subjects.
Sample	Group	Sex	Age	Smoker a	ART regiment	Molecules	BAL Date	Duration of HIV	Time on ART b		RNA	ATAC	H3K27ac	H3K27me3	H3K4me3	snMulti	RIN	VL	CD4	CD8
AMC2	HC	M	59	YES	.	.	2017-02-01	.		0	X	X	.	.	.	.	9.6	.	495	258
AMC7	HC	M	49	NO	.	.	2017-05-01	.		0	X	X	.	.	.	.	9	.	561	110
AMC8	HC	M	25	NO	.	.	2017-11-01	.		0	X	.	.	.	.	.	8.4	.	1536	689
AMC9	HC	M	58	YES	.	.	2019-12-01	.		0	X	X	X	X	X	.	9.8	.	1173	355
AMC10	HC	M	29	NO	.	.	2017-01-01	.		0	X	X	X	.	X	.	9	.	1091	717
AMC11	HC	M	27	NO	.	.	2017-11-01	.		0	X	X	X	.	.	.	8.4	.	401	302
AMC12	HC	M	40	NO	.	.	2017-12-01	.		0	X	X	X	.	X	.	6.8	.	1263	390
AMC12.2 c	HC	M	45	NO	.	.	2022-12-01	.		0	.	.	.	.	.	X	.	.	1139	335
AMC13	HC	F	31	NO	.	.	2017-12-01	.		0	X	X	X	X	X	.	9.8	.	871	436
AMC14	HC	F	40	YES	.	.	2017-12-01	.		0	X	X	.	X	.	.	10	.	1023	763
AMC15	HC	F	41	NO	.	.	2018-01-01	.		0	X	X	.	.	.	.	9.7	.	843	446
AMC16	HC	F	37	NO	.	.	2018-02-01	.		0	X	X	.	.	.	.	9.4	.	1249	775
AMC18	HC	M	27	NO	.	.	2018-06-01	.		0	X	X	.	.	.	.	9	.	826	474
AMC19	HC	M	53	NO	.	.	2018-09-01	.		0	X	X	.	.	.	.	9.7	.	692	232
AMC22	HC	F	42	YES	.	.	2018-10-01	.		0	X	X	X	X	X	.	9.5	.	1248	606
AMC38	HC	M	51	NO	.	.	2023-03-01	.		0	.	.	.	.	.	X	.	.	873	544
AMP33	PrEP	M	28	NO	Truvada	Emtricitabine, Tenofovir	2019-10-01	.		0.1	X	X	X	.	X	.	9.7	not detected	691	475
AMP35	PrEP	M	25	YES	Truvada	Emtricitabine, Tenofovir	2019-11-01	.		1	X	X	X	X	X	.	9.9	not detected	832	510
AMP32	PrEP	M	36	NO	Truvada	Emtricitabine, Tenofovir	2018-12-01	.		1.1	X	X	.	.	.		9.7	not detected	1069	1348
AMP23	PrEP	M	65	YES	Truvada	Emtricitabine, Tenofovir	2018-10-01	.		1.3	X	.	.	.	.	.	9.9	not detected	819	456
AMP30	PrEP	M	30	NO	Truvada	Emtricitabine, Tenofovir	2018-12-01	.		2.4	X	.	.	.	.	.	9.6	not detected	847	502
AMP31	PrEP	M	36	NO	Truvada	Emtricitabine, Tenofovir	2018-12-01	.		2.5	X	X	.	.	.	.	8.9	not detected	1163	1156
AMP34	PrEP	M	42	NO	Truvada	Emtricitabine, Tenofovir	2019-10-01	.		3.2	X	X	X	.	.	.	10	not detected	208	54
AMP36	PrEP	M	28	YES	Truvada	Emtricitabine, Tenofovir	2019-11-01	.		3.4	X	X	X	X	X	.	9.5	not detected	1009	1246
AMP27	PrEP	M	36	NO	Truvada	Emtricitabine, Tenofovir	2018-11-01	.		4.4	X	X	X	X	X	.	9.9	not detected	961	598
AMP32.2 c	PrEP	M	40	NO	Truvada	Emtricitabine, Tenofovir	2022-04-01	.		4.3	.	.	X	X	X	.	.	.	.	.
AMP32.3 c	PrEP	M	41	NO	Truvada	Emtricitabine, Tenofovir	2023-03-01	.		5.2	.	.	.	.	.	X	.	.	.	.
AMP29	PrEP	M	37	YES	Truvada	Emtricitabine, Tenofovir	2018-12-01	.		5.4	.	X	.	.	.	.	.	not detected	981	858
AMP23.2 c	PrEP	M	70	YES	Truvada	Emtricitabine, Tenofovir	2023-03-01	.		5.9	.	.	.	.	.	X	.	.	.	.
AMP36.2 c	PrEP	M	31	YES	Truvada	Emtricitabine, Tenofovir	2022-12-01	.		6.5	.	.	.	.	.	X	.	.	.	.
AMV23	PWH	M	33	YES	Genvoya	Emtricitabine, Tenofovir, Cobicistat, Elvitegravir	2018-07-01	0.7		0.6	X	X	X	X	X	.	9	not detected	633	427
AMV27	PWH	M	59	NO	Descovy, Isentress	Emtricitabine, Tenofovir, Raltegravir	2018-09-01	1.1		1	X	X	.	.	.	.	9.6	not detected	737	567
AMV17	PWH	M	41	YES	Viread, Tivicay, Edurant	Tenofovir, Dolutegravir, Rilpivirine	2018-02-01	3.7		2.7	X	X	X	X	X	.	9.2	not detected	1267	1369
AMV23.2c	PWH	M	38	YES	Genvoya	Emtricitabine, Tenofovir, Cobicistat, Elvitegravir	2023-02-01	5.4		5.2	.	.	.	.	.	X	.	not detected	850	505
AMV21	PWH	M	62	YES	Truvada, Tivicay	Emtricitabine, Tenofovir, Dolutegravir	2018-06-01	6.2		5.7	X	X	X	X	X	.	8.9	not detected	650	518
AMV5	PWH	M	59	NO	Truvada	Emtricitabine, Tenofovir	2017-06-01	21.5		8.5	X	X	.	.	.	.	.	not detected	504	1068
AMV26	PWH	M	50	NO	Atripla	Emtricitabine, Tenofovir, Efavirenz	2018-07-01	18.4		8.5	X	X	.	.	.	.	8.9	not detected	471	870
AMV25	PWH	M	60	NO	Atripla	Emtricitabine, Tenofovir, Efavirenz	2018-07-01	11.6		11.3	.	X	X	.	X	.	.	not detected	906	684
AMV19	PWH	M	57	YES	Triumeq	Abacavir, Dolutegravir, Lamivudine	2018-02-01	12.7		11.4	X	X	.	.	.	.	9.4	not detected	931	706
AMV15	PWH	M	51	NO	Triumeq	Abacavir, Dolutegravir, Lamivudine	2018-01-01	14.1		13.7	X	X	X	X	X	.	9.8	not detected	468	1072
AMV9	PWH	M	56	YES	Truvada, Isentress	Emtricitabine, Tenofovir, Raltegravir	2017-10-01	14.8		13.8	X	X	X	.	.	.	8.9	not detected	461	531
AMV16	PWH	M	56	YES	Genvoya	Emtricitabine, Tenofovir, Cobicistat, Elvitegravir	2018-02-01	30.1		15.7	X	.	X	X	X	.	8.9	not detected	1005	625
AMV4	PWH	M	56	YES	Biktarvy	Emtricitabine, Tenofovir, Bictegravir	2019-12-01	17		17	X	X	X	.	.	.	9.7	not detected	899	1422
AMV11	PWH	M	50	YES	Complera	Emtricitabine, Tenofovir, Rilpivirine	2017-11-01	19.9		18.9	X	X	X	X	X	.	9	not detected	439	549
AMV3	PWH	M	52	NO	Truvada, Isentress	Emtricitabine, Tenofovir, Raltegravir	2017-05-01	21.4		19.4	X	X	.	.	.	.	9.1	not detected	417	522
AMV14	PWH	M	57	YES	Kivexa, Reyataz, Norvir	Abacavir, Lamivudine, Atazanavir, Ritonavir	2017-12-01	21.2		20.5	X	X	X	X	.	.	10	not detected	983	764
AMV20	PWH	M	58	YES	Truvada, Tybost, Prezista	Emtricitabine, Tenofovir, Cobiscistat, Darunavir	2018-05-01	21.3		20.7	X	X	.	.	.	.	8.7	not detected	727	871
AMV10	PWH	M	60	NO	Intelence, Prezista, Tivicay, Norvir	Etravirine, Darunavir, Dolutegravir, Ritonavir	2017-11-01	25.4		21.5	X	X	.	.	.	.	9.5	not detected	269	730
AMV13	PWH	F	54	YES	Complera, Reyataz, Isentress	Emtricitabine, Tenofovir, Rilpivirine, Atazanavir, Raltegravir	2017-12-01	23.1		23.1	X	X	X	X	X	.	10	not detected	716	1285
AMV11.2 c	PWH	M	56	YES	Complera	Emtricitabine, Tenofovir, Rilpivirine	2023-02-01	25.8		24.2	.	.	.	.	.	X	.	26	646	730
AMV3.2 c	PWH	M	58	NO	Truvada, Isentress	Emtricitabine, Tenofovir, Raltegravir	2023-01-01	27.1		25.1	.	.	.	.	.	X	.	33	486	534
a Cigarettes and/or cannabis. b Fraction of years from the ART start to BAL collection. c BALs of the same subject collected at different dates. ART, antiretroviral therapy; BAL, bronchoalveolar lavage, HC, healthy controls; PrEP healthy subject on pre-exposure prophylaxis; PWH, people with HIV under ART; an X indicate samples employed in each of the five tested assays. CD4 and CD8 counts are giv…
