# Supplementary material for: Continuous antiretroviral therapy induces progressive senescence-like reprogramming of alveolar macrophages
Source: Front Immunol. 2026 Apr 22;17:1805936. doi: 10.3389/fimmu.2026.1805936 (PMC13144088; doi:10.3389/fimmu.2026.1805936)
Supplement: Supplementary file 4 [file Table2.xlsx]

## Sheet: Table S2
Table S2. Differential analysis for the comparisons between groups.
			PrEP vs HC			PWH vs HC			PWH vs PrEP
Assay	ID	AveExpr	logFC	P.Value	adj.P.Val	logFC	P.Value	adj.P.Val	logFC	P.Value	adj.P.Val	Nearest gene	Nearest gene plus flanking gene at 5kb
H3K27me3	chr19:58341000-58364000	4.384	-0.545	0.0278	0.593	-0.552	0.00207	0.15	-0.007	0.974	0.997	A1BG	A1BG,A1BG,ZNF497,ZSCAN22
H3K4me3	chr19:58361450-58363600	5.507	-0.075	0.41	0.649	-0.023	0.792	0.929	0.052	0.626	0.851	A1BG	A1BG,A1BG,ZNF837,ZNF497
ATAC	chr19:58347096-58348012	4.211	0.303	0.0928	0.558	0.354	0.0944	0.595	0.051	0.836	1	A1BG-AS1	A1BG-AS1,ZSCAN22,A1BG
H3K27ac	chr19:58346828-58348422	4.213	0.35	0.0456	0.305	0.618	0.00111	0.0362	0.268	0.272	0.55	A1BG-AS1	A1BG-AS1,ZSCAN22,A1BG
H3K4me3	chr19:58345650-58350450	6.145	0.276	0.00425	0.0622	0.23	0.0183	0.249	-0.047	0.668	0.871	A1BG-AS1	A1BG-AS1,A1BG,ZNF497,ZSCAN22
RNA	ENSG00000124380	4.597	-0.688	8.35e-11	4.96487e-07	-0.072	0.45	0.712	0.616	2.41e-06	0.00149	SNRNP27	NA
ATAC	chr10:50923882-50924815	2.33	0.205	0.298	0.746	-0.043	0.841	0.968	-0.248	0.337	1	A1CF	A1CF
H3K27me3	chr10:50673000-51037000	7.968	0.045	0.629	0.999	-0.092	0.175	0.803	-0.137	0.141	0.801	A1CF	A1CF,A1CF,PRKG1,ASAH2B
ATAC	chr12:9118032-9118662	5.43	-0.099	0.514	0.857	-0.4	0.0213	0.427	-0.301	0.14	1	A2M	A2M,A2M
ATAC	chr12:9115463-9116357	3.187	-0.034	0.835	0.962	-0.203	0.297	0.776	-0.169	0.455	1	A2M	A2M,A2M
H3K27ac	chr12:9118383-9119584	3.519	-0.311	0.0783	0.375	-0.47	0.00826	0.0899	-0.159	0.508	0.743	A2M	A2M,A2M
H3K27ac	chr12:9115102-9118329	4.862	-0.701	0.000586	0.0623	-0.25	0.176	0.415	0.451	0.0878	0.312	A2M	A2M,A2M
H3K4me3	chr12:9114950-9116500	2.579	-1.133	0.00034	0.0204	-1.156	0.000105	0.0283	-0.023	0.943	0.982	A2M	A2M,A2M
RNA	ENSG00000171055	5.452	-0.641	1e-10	4.96487e-07	-0.212	0.0184	0.187	0.429	0.000239	0.019	FEZ2	NA
H3K27ac	chr12:9079645-9080564	1.343	-0.906	0.0138	0.189	0.341	0.349	0.595	1.247	0.0165	0.138	A2M-AS1	A2M-AS1,A2M
H3K4me3	chr12:9063800-9066150	5.547	-0.089	0.39	0.632	0.185	0.0718	0.409	0.274	0.029	0.235	A2M-AS1	A2M-AS1,A2M
ATAC	chr12:8852110-8852778	2.214	0.033	0.846	0.964	-0.06	0.75	0.946	-0.093	0.678	1	A2ML1	A2ML1,A2ML1
ATAC	chr12:8849610-8850389	2.557	-0.068	0.705	0.926	0.051	0.805	0.959	0.118	0.624	1	A2ML1	A2ML1,A2ML1
H3K27me3	chr12:8807000-8855000	4.523	-0.029	0.822	0.999	-0.063	0.478	0.945	-0.035	0.781	0.987	A2ML1	A2ML1,A2ML1
ATAC	chr1:33295262-33295946	2.535	0.007	0.97	0.994	-0.086	0.672	0.927	-0.093	0.702	1	A3GALT2	A3GALT2,ZNF362
ATAC	chr1:33306261-33307131	2.543	-0.395	0.0214	0.4	-0.049	0.802	0.958	0.347	0.132	0.999	A3GALT2	A3GALT2,A3GALT2
H3K27ac	chr1:33295204-33295606	0.751	0.377	0.197	0.542	0.063	0.842	0.928	-0.314	0.458	0.706	A3GALT2	A3GALT2,ZNF362
H3K27me3	chr1:33299000-33324000	4.208	0.022	0.89	0.999	0.237	0.0398	0.526	0.216	0.162	0.831	A3GALT2	A3GALT2,A3GALT2,ZNF362,PHC2
H3K4me3	chr1:33306200-33307500	3.368	0.398	0.144	0.378	0.076	0.771	0.92	-0.322	0.308	0.647	A3GALT2	A3GALT2,A3GALT2
ATAC	chr22:42755488-42756485	3.251	0.27	0.165	0.643	0.358	0.127	0.64	0.088	0.743	1	A4GALT	A4GALT
ATAC	chr22:42769586-42770437	3.343	0.153	0.41	0.812	0.111	0.602	0.907	-0.041	0.869	1	A4GALT	A4GALT
ATAC	chr22:42751554-42753480	3.629	-0.035	0.84	0.963	-0.055	0.789	0.956	-0.019	0.935	1	A4GALT	A4GALT
ATAC	chr22:42766700-42767316	3.021	0.001	0.997	0.999	-0.007	0.972	0.995	-0.008	0.974	1	A4GALT	A4GALT
H3K27ac	chr22:42766099-42771186	5.527	0.166	0.0747	0.367	-0.514	1.17e-06	0.00126	-0.68	3.74e-06	0.0033	A4GALT	A4GALT
H3K27ac	chr22:42751214-42757615	5.6	0.096	0.557	0.817	-0.729	6.37e-05	0.0103	-0.825	0.000842	0.0358	A4GALT	A4GALT
H3K27ac	chr22:42758175-42761615	5.395	0.355	0.0037	0.119	-0.492	9.32e-05	0.0125	-0.847	4.98e-06	0.00366	A4GALT	A4GALT
H3K27ac	chr22:42736921-42737828	1.473	0.469	0.061	0.34	-0.566	0.0285	0.162	-1.035	0.00466	0.0767	A4GALT	A4GALT
H3K27ac	chr22:42791558-42792552	1.894	0.156	0.635	0.856	0.453	0.192	0.434	0.297	0.529	0.757	A4GALT	A4GALT,ARFGAP3
RNA	ENSG00000142657	10.065	-0.424	6.38e-09	2.02962e-05	-0.04	0.545	0.779	0.383	2.44e-05	0.0055	PGD	NA
ATAC	chr3:138124193-138126380	5.708	0.017	0.893	0.978	-0.299	0.0411	0.487	-0.316	0.066	0.98	A4GNT	A4GNT,A4GNT
ATAC	chr3:138135028-138138348	4.916	-0.022	0.803	0.953	-0.026	0.801	0.958	-0.003	0.977	1	A4GNT	A4GNT,A4GNT
H3K27ac	chr3:138123561-138127569	5.985	0.01	0.943	0.981	0.268	0.0854	0.284	0.258	0.222	0.496	A4GNT	A4GNT,A4GNT
H3K27ac	chr3:138133898-138138613	5.506	-0.26	0.259	0.605	-0.175	0.451	0.68	0.086	0.79	0.908	A4GNT	A4GNT,A4GNT
H3K4me3	chr3:138124050-138126500	3.511	-0.278	0.266	0.518	-0.254	0.272	0.659	0.024	0.932	0.978	A4GNT	A4GNT,A4GNT
ATAC	chr17:33523564-33524139	2.894	-0.244	0.18	0.658	-0.219	0.293	0.773	0.025	0.918	1	AA06	AA06,ASIC2
H3K27ac	chr17:33372781-33373529	0.874	-0.372	0.219	0.567	-0.342	0.297	0.548	0.029	0.947	0.98	AA06	AA06,ASIC2
H3K27me3	chr17:32753000-34913000	11.324	-0.003	0.971	0.999	0.013	0.827	0.99	0.017	0.844	0.987	AA06	AA06,TMEM132E,SPACA3,TMEM98,ASIC2,MYO1D,CCL1,CCL2,CCL7,CCL8,CCL11,CCL13
RNA	ENSG00000172086	4.221	-0.518	8.21e-09	2.02962e-05	-0.16	0.0617	0.301	0.358	0.00112	0.0418	KRCC1	NA
ATAC	chr12:125064971-125065834	4.394	-0.015	0.894	0.978	0.075	0.571	0.897	0.091	0.561	1	AACS	AACS,AACS
ATAC	chr12:125079906-125080664	3.245	-0.146	0.337	0.774	-0.046	0.798	0.957	0.1	0.63	1	AACS	AACS,AACS
ATAC	chr12:125049418-125049991	5.126	-0.189	0.126	0.601	-0.012	0.929	0.987	0.177	0.279	1	AACS	AACS
H3K27ac	chr12:125079567-125080734	2.338	0.503	0.166	0.509	-0.617	0.117	0.334	-1.12	0.0373	0.202	AACS	AACS,AACS
H3K27ac	chr12:125049045-125050383	2.565	0.151	0.489	0.777	-0.253	0.244	0.493	-0.404	0.187	0.456	AACS	AACS
H3K27ac	chr12:125064982-125066275	3.273	0.193	0.25	0.597	-0.089	0.588	0.78	-0.282	0.227	0.501	AACS	AACS,AACS
H3K27me3	chr12:125049000-125069000	3.336	0.001	0.996	1	0.164	0.0814	0.653	0.164	0.201	0.865	AACS	AACS,AACS
H3K4me3	chr12:125064450-125067050	5.479	0.036	0.672	0.835	0.137	0.11	0.478	0.101	0.317	0.656	AACS	AACS,AACS
H3K4me3	chr12:125080050-125080650	2.036	-0.074	0.833	0.923	-0.068	0.832	0.941	0.006	0.988	0.996	AACS	AACS,AACS
H3K4me3	chr12:125048900-125050700	4.822	0.001	0.991	0.996	0.018	0.856	0.951	0.017	0.889	0.963	AACS	AACS
RNA	ENSG00000136699	5.793	0.391	1.3e-08	2.43226e-05	0.322	3.91e-06	0.00194	-0.07	0.384	0.729	SMPD4	NA
H3K27me3	chr1:12620000-12957000	8.066	0.243	0.00143	0.168	0.109	0.0322	0.494	-0.134	0.0525	0.617	AADACL3	AADACL3,AADACL3,AADACL4,PRAMEF12,PRAMEF1,DHRS3
ATAC	chr4:170109729-170110500	2.527	0.318	0.111	0.583	-0.344	0.134	0.646	-0.662	0.0152	0.859	AADAT	AADAT
ATAC	chr4:170138524-170139085	2.355	-0.158	0.437	0.825	-0.157	0.492	0.867	0.001	0.997	1	AADAT	AADAT
ATAC	chr4:170089350-170090570	3.884	0.093	0.541	0.87	-0.015	0.934	0.988	-0.107	0.606	1	AADAT	AADAT,AADAT
H3K27ac	chr4:170089466-170090341	0.816	0.833	0.0164	0.205	0.265	0.453	0.681	-0.568	0.241	0.516	AADAT	AADAT,AADAT
H3K4me3	chr4:170088450-170091100	4.965	0.417	0.0393	0.189	0.385	0.0485	0.357	-0.032	0.887	0.962	AADAT	AADAT,AADAT
H3K27me3	chr15:67261000-67465000	6.425	0.136	0.285	0.999	0.02	0.819	0.99	-0.115	0.348	0.948	AAGAB	AAGAB,IQCH
RNA	ENSG00000054967	6.165	0.724	1.47e-08	2.43226e-05	0.492	9.22e-05	0.0137	-0.232	0.121	0.45	RELT	NA
ATAC	chr2:69714520-69715115	2.375	0.373	0.0992	0.566	0.284	0.268	0.758	-0.09	0.765	1	AAK1	AAK1,ANXA4
ATAC	chr2:69662893-69664210	3.042	0.07	0.683	0.92	0.113	0.579	0.9	0.043	0.854	1	AAK1	AAK1,AAK1,ANXA4
H3K27ac	chr2:69688762-69689574	2.253	0.003	0.987	0.995	-0.442	0.0526	0.221	-0.445	0.155	0.416	AAK1	AAK1,ANXA4
H3K27ac	chr2:69713999-69714915	2.073	0.005	0.985	0.994	-0.487	0.0638	0.244	-0.492	0.174	0.439	AAK1	AAK1,ANXA4
H3K27ac	chr2:69702063-69705999	5.258	-0.033	0.849	0.946	-0.287	0.107	0.321	-0.253	0.305	0.581	AAK1	AAK1,ANXA4
H3K27ac	chr2:69662853-69664298	3.502	-0.116	0.6	0.839	-0.238	0.26	0.51	-0.122	0.685	0.853	AAK1	AAK1,AAK1,ANXA4
H3K27ac	chr2:69679610-69680761	2.719	-0.415	0.0967	0.409	-0.201	0.4	0.638	0.214	0.526	0.756	AAK1	AAK1,ANXA4
H3K27ac	chr2:69673816-69675058	2.405	-0.214	0.426	0.736	-0.113	0.661	0.828	0.101	0.784	0.905	AAK1	AAK1,AAK1,ANXA4
H3K27ac	chr2:69683181-69683948	2.863	-0.125	0.485	0.775	-0.059	0.741	0.875	0.066	0.792	0.909	AAK1	AAK1,ANXA4
RNA	ENSG00000081870	3.568	-0.705	5.44e-08	7.68442e-05	0.129	0.304	0.596	0.834	1.2e-06	0.00118	HSPB11	NA
ATAC	chr11:77819259-77821316	6.355	0.019	0.828	0.96	0.136	0.173	0.687	0.116	0.325	1	AAMDC	AAMDC,RSF1,AAMDC
H3K27ac	chr11:77842186-77843596	2.364	0.188	0.471	0.766	-0.224	0.381	0.623	-0.412	0.257	0.532	AAMDC	AAMDC,RSF1,AAMDC
H3K27ac	chr11:77819455-77821863	5.345	0.178	0.0778	0.374	-0.067	0.505	0.721	-0.245	0.0843	0.305	AAMDC	AAMDC,RSF1,AAMDC
H3K4me3	chr11:77818950-77822800	7.106	0.091	0.225	0.476	-0.035	0.633	0.863	-0.125	0.156	0.489	AAMDC	AAMDC,AAMDC,RSF1
ATAC	chr2:218269669-218270701	5.881	0.063	0.511	0.857	0.14	0.187	0.7	0.078	0.537	1	AAMP	AAMP,AAMP,PNKD,TMBIM1
RNA	ENSG00000184227	5.177	1.652	1.1e-07	0.000126	0.413	0.16	0.457	-1.239	0.00127	0.0439	ACOT1	NA
H3K27me3	chr17:76452000-76469000	3.053	0.157	0.417	0.999	0.165	0.229	0.854	0.008	0.965	0.996	AANAT	AANAT,AANAT,UBE2O
H3K4me3	chr17:76451100-76453450	5.663	0.11	0.355	0.602	0.136	0.248	0.637	0.027	0.847	0.948	AANAT	AANAT,AANAT,UBE2O
ATAC	chr20:36236141-36236849	3.107	0.128	0.428	0.82	-0.123	0.513	0.874	-0.251	0.254	1	AAR2	AAR2,EPB41L1,AAR2
ATAC	chr20:36199387-36200458	2.873	-0.051	0.757	0.941	0.064	0.742	0.944	0.115	0.611	1	AAR2	AAR2,EPB41L1
H3K27ac	chr20:36235896-36237368	4.128	0.02	0.867	0.953	0.005	0.967	0.986	-0.015	0.928	0.972	AAR2	AAR2,EPB41L1,AAR2
H3K4me3	chr20:36235900-36238000	5.772	0.059	0.448	0.679	-0.073	0.337	0.709	-0.133	0.153	0.485	AAR2	AAR2,EPB41L1,AAR2
RNA	ENSG00000218283	3.304	-0.73	1.15e-07	0.000126	-0.156	0.246	0.543	0.573	0.000989	0.04	MORF4L1P1	NA
ATAC	chr8:116937885-116938940	3.412	-0.091	0.595	0.89	0.056	0.778	0.953	0.147	0.527	1	AARD	AARD,AARD
H3K4me3	chr8:116937000-116939400	4.559	0.246	0.161	0.4	0.084	0.625	0.86	-0.162	0.428	0.738	AARD	AARD,AARD
RNA	ENSG00000213214	4.245	1.39	1.75e-07	0.000155	1.392	1.22e-06	0.0011	0.002	0.995	0.999	ARHGEF35	NA
ATAC	chr6:44315458-44316937	3.368	-0.301	0.0246	0.413	-0.209	0.19	0.702	0.092	0.614	1	AARS2	AARS2,SPATS1,AARS2
ATAC	chr6:44312801-44313633	3.097	0.167	0.289	0.74	0.153	0.406	0.832	-0.014	0.948	1	AARS2	AARS2,SPATS1,AARS2
ATAC	chr6:44333291-44334886	3.231	0.053	0.707	0.926	-0.048	0.777	0.953	-0.101	0.606	1	AARS2	AARS2,SPATS1
H3K27ac	chr6:44349931-44351036	1.652	-0.33	0.192	0.537	-0.3	0.269	0.52	0.03	0.934	0.974	AARS2	AARS2,SPATS1
H3K27ac	chr6:44314929-44316712	3.318	-0.471	0.14	0.472	-0.29	0.381	0.623	0.181	0.688	0.854	AARS2	AARS2,SPATS1,AARS2
H3K27ac	chr6:44312722-44313534	3.672	0.138	0.246	0.594	-0.096	0.41	0.646	-0.234	0.158	0.42	AARS2	AARS2,SPATS1,AARS2
H3K27me3	chr6:44338000-44356000	3.341	0.16	0.477	0.999	-0.017	0.916	0.993	-0.177	0.421	0.962	AARS2	AARS2,SPATS1
H3K4me3	chr6:44312150-44313650	5.143	-0.02	0.85	0.932	-0.045	0.657	0.873	-0.025	0.84	0.945	AARS2	AARS2,SPATS1,TMEM151B,AARS2
RNA	ENSG00000179604	3.697	0.612	1.79e-07	0.000155	0.408	0.000581	0.0357	-0.204	0.149	0.496	CDC42EP4	NA
ATAC	chr17:42964178-42964931	3.176	0.282	0.0844	0.545	0.313	0.104	0.607	0.031	0.889	1	AARSD1	AARSD1,PTGES3L-AARSD1,AARSD1,PTGES3L
H3K27ac	chr17:42963851-42965336	4.5	0.018	0.86	0.951	0.142	0.157	0.39	0.124	0.375	0.641	AARSD1	AARSD1,PTGES3L-AARSD1,AARSD1,PTGES3L
H3K4me3	chr17:42962400-42965700	5.854	0.12	0.147	0.383	0.011	0.89	0.963	-0.108	0.265	0.608	AARSD1	AARSD1,PTGES3L,PTGES3L-AARSD1,AARSD1
RNA	ENSG00000138668	6.626	-0.592	1.88e-07	0.000155	0.116	0.283	0.577	0.708	2.02e-06	0.00149	HNRNPD	NA
ATAC	chr4:56386992-56388037	5.081	0.017	0.879	0.974	0.006	0.961	0.993	-0.011	0.943	1	AASDH	AASDH,AASDH
H3K27ac	chr4:56386776-56388371	4.569	-0.117	0.259	0.605	0.263	0.014	0.114	0.38	0.0115	0.116	AASDH	AASDH,AASDH,PPAT
H3K4me3	chr4:56385050-56389300	6.15	-0.023	0.795	0.903	-0.121	0.174	0.568	-0.098	0.352	0.682	AASDH	AASDH,AASDH,PPAT
RNA	ENSG00000211460	5.765	-0.415	2.36e-07	0.000179	-0.023	0.763	0.896	0.392	0.000124	0.0137	TSN	NA
RNA	ENSG00000156232	4.586	-0.891	2.54e-07	0.000179	0.039	0.812	0.92	0.93	2.65e-05	0.00558	WHAMM	NA
ATAC	chr7:122136608-122138144	3.415	-0.214	0.119	0.594	-0.331	0.041	0.487	-0.117	0.531	1	AASS	AASS,AASS
ATAC	chr7:122092703-122093486	3	-0.278	0.146	0.622	0.027	0.9	0.981	0.306	0.234	1	AASS	AASS,AASS
ATAC	chr7:122143314-122144622	5.282	-0.123	0.31	0.755	-0.008	0.956	0.992	0.115	0.475	1	AASS	AASS,AASS
H3K27ac	chr7:122136772-122137881	1.269	0.374	0.132	0.463	-0.578	0.0348	0.179	-0.952	0.0109	0.113	AASS	AASS,AASS
H3K27ac	chr7:122143298-122144625	1.982	0.51	0.0738	0.366	-0.636	0.0383	0.188	-1.147	0.007	0.0911	AASS	AASS,AASS
H3K27me3	chr7:122118000-122357000	7.66	-0.043	0.444	0.999	-0.099	0.0192	0.406	-0.056	0.309	0.941	AASS	AASS,AASS,FEZF1,CADPS2
H3K27me3	chr7:121943000-122094000	5.941	-0.101	0.558	0.999	-0.106	0.385	0.917	-0.005	0.976	0.997	AASS	AASS,AASS,PTPRZ1
H3K4me3	chr7:122136100-122139000	4.446	-0.041	0.866	0.939	-0.471	0.0457	0.349	-0.43	0.131	0.454	AASS	AASS,AASS
H3K4me3	chr7:122141150-122145300	5.82	-0.042	0.6	0.787	0.039	0.63	0.862	0.081	0.399	0.718	AASS	AASS,AASS
ATAC	chr21:43810041-43812973	5.537	0.153	0.24	0.706	0.175	0.231	0.734	0.022	0.897	1	AATBC	AATBC,RRP1
ATAC	chr21:43805179-43805904	2.586	0.031	0.86	0.968	-0.099	0.622	0.913	-0.13	0.582	1	AATBC	AATBC,RRP1
ATAC	chr21:43818548-43819224	2.429	-0.102	0.63	0.901	-0.067	0.78	0.954	0.035	0.901	1	AATBC	AATBC
H3K27ac	chr21:43818130-43819969	3.636	-0.157	0.466	0.763	-0.46	0.0347	0.178	-0.302	0.314	0.589	AATBC	AATBC
H3K27ac	chr21:43804250-43813867	7.085	0.09	0.406	0.722	-0.14	0.232	0.48	-0.23	0.148	0.406	AATBC	AATBC,RRP1
H3K27ac	chr21:43834931-43835956	1.875	0.257	0.297	0.638	-0.171	0.506	0.722	-0.428	0.227	0.501	AATBC	AATBC
H3K4me3	chr21:43835100-43835700	1.753	0.583	0.186	0.431	0.513	0.207	0.602	-0.07	0.888	0.962	AATBC	AATBC
H3K4me3	chr21:43808300-43813000	6.507	0.056	0.357	0.604	0.071	0.247	0.637	0.015	0.832	0.943	AATBC	AATBC,RRP1
RNA	ENSG00000144034	3.313	-0.558	3e-07	0.000193	0.089	0.398	0.671	0.647	6.36e-06	0.00233	TPRKB	NA
RNA	ENSG00000237973	5.878	1.768	3.12e-07	0.000193	-0.285	0.369	0.649	-2.053	3.8e-06	0.00164	MTCO1P12	NA
H3K27ac	chr17:81171768-81172822	2.081	0.017	0.955	0.985	-0.258	0.404	0.642	-0.275	0.525	0.755	AATK	AATK,PVALEF
H3K27ac	chr17:81165687-81166516	0.848	0.941	0.0125	0.184	-0.256	0.494	0.713	-1.197	0.0244	0.167	AATK	AATK,AATK,PVALEF
ATAC	chr20:31706102-31707183	2.578	0.256	0.155	0.632	0.149	0.469	0.857	-0.107	0.657	1	ABALON	ABALON,BCL2L1
H3K27ac	chr20:31705239-31709671	4.889	0.229	0.0254	0.243	-0.269	0.0101	0.0982	-0.497	0.000921	0.0372	ABALON	ABALON,BCL2L1
H3K27ac	chr20:31716241-31717631	3.124	0.436	0.029	0.254	-0.393	0.0595	0.236	-0.829	0.00474	0.077	ABALON	ABALON,BCL2L1
H3K27ac	chr20:31711349-31713869	4.073	0.233	0.306	0.647	-0.37	0.116	0.334	-0.603	0.0657	0.268	ABALON	ABALON,BCL2L1
H3K27ac	chr20:31719248-31724382	6.874	0.289	0.00245	0.103	0.029	0.762	0.886	-0.26	0.0505	0.235	ABALON	ABALON,BCL2L1
H3K4me3	chr20:31711300-31724300	8.05	0.233	0.000179	0.016	0.055	0.298	0.68	-0.178	0.00848	0.135	ABALON	ABALON,BCL2L1
ATAC	chr16:8654907-8655950	2.99	0.018	0.913	0.983	0.263	0.164	0.678	0.245	0.271	1	ABAT	ABAT
ATAC	chr16:8674076-8674825	4.549	-0.37	0.00454	0.269	-0.16	0.266	0.757	0.21	0.219	1	ABAT	ABAT,ABAT
ATAC	chr16:8729664-8730727	2.944	-0.587	0.00103	0.192	0.12	0.543	0.886	0.706	0.00307	0.651	ABAT	ABAT,ABAT
H3K27ac	chr16:8673960-8675325	2.206	0.263	0.205	0.551	-0.207	0.329	0.578	-0.47	0.112	0.352	ABAT	ABAT,ABAT
H3K4me3	chr16:8672850-8675400	4.463	-0.097	0.449	0.68	0.243	0.05	0.358	0.34	0.0268	0.227	ABAT	ABAT,ABAT
RNA	ENSG00000102572	6.81	-0.459	3.54e-07	0.000206	-0.208	0.0179	0.184	0.252	0.0224	0.209	STK24	NA
ATAC	chr9:104947962-104949139	2.487	-0.002	0.993	0.999	0.58	0.00749	0.336	0.582	0.021	0.891	ABCA1	ABCA1
RNA	ENSG00000184007	7.867	-0.469	3.99e-07	0.000215	0.154	0.0821	0.344	0.623	4.45e-07	0.000708	PTP4A2	NA
ATAC	chr17:69268545-69270198	3.217	-0.097	0.519	0.86	-0.02	0.913	0.984	0.078	0.709	1	ABCA10	ABCA10,ABCA5
ATAC	chr4:473797-474517	5.051	-0.015	0.894	0.978	0.104	0.407	0.833	0.119	0.425	1	ABCA11P	ABCA11P,ZNF721
H3K27ac	chr4:473179-474355	4.211	-0.028	0.815	0.935	0.117	0.329	0.578	0.144	0.388	0.652	ABCA11P	ABCA11P,ZNF721
H3K4me3	chr4:471600-474700	6.034	-0.062	0.439	0.671	0.026	0.741	0.908	0.088	0.352	0.682	ABCA11P	ABCA11P,ZNF721
ATAC	chr2:215171029-215171711	2.446	-0.424	0.0499	0.48	0.058	0.813	0.961	0.481	0.0963	0.994	ABCA12	ABCA12
H3K27ac	chr2:215171161-215171706	0.664	0.052	0.86	0.951	-0.018	0.955	0.981	-0.07	0.872	0.946	ABCA12	ABCA12
H3K4me3	chr2:215170900-215171850	2.418	-0.338	0.273	0.524	-0.673	0.0228	0.269	-0.335	0.341	0.675	ABCA12	ABCA12
ATAC	chr7:48139411-48140688	2.741	-0.219	0.152	0.628	-0.4	0.0258	0.44	-0.181	0.382	1	ABCA13	ABCA13
ATAC	chr7:48245527-48246968	3.254	-0.369	0.0157	0.371	-0.271	0.131	0.643	0.098	0.636	1	ABCA13	ABCA13,ABCA13
ATAC	chr7:48388901-48391414	4.549	-0.077	0.48	0.844	0.12	0.336	0.797	0.198	0.181	1	ABCA13	ABCA13,ABCA13
ATAC	chr7:48380799-48381657	2.591	-0.378	0.0561	0.493	0.168	0.446	0.849	0.546	0.0389	0.943	ABCA13	ABCA13,ABCA13
ATAC	chr7:48170288-48171677	2.911	-0.543	0.000611	0.156	-0.121	0.502	0.871	0.422	0.0457	0.957	ABCA13	ABCA13,ABCA13
ATAC	chr7:48298675-48300057	3.448	0.156	0.321	0.764	-0.014	0.937	0.989	-0.17	0.425	1	ABCA13	ABCA13,ABCA13
H3K27ac	chr7:48139447-48140836	1.746	-0.465	0.0798	0.377	-0.282	0.282	0.533	0.183	0.616	0.813	ABCA13	ABCA13
H3K27ac	chr7:48389854-48391176	3.369	-0.567	0.0178	0.211	-0.212	0.342	0.589	0.355	0.266	0.543	ABCA13	ABCA13,ABCA13
H3K27me3	chr7:48159000-48307000	6.824	0.05	0.569	0.999	-0.076	0.229	0.854	-0.127	0.149	0.814	ABCA13	ABCA13,ABCA13
H3K27me3	chr7:48119000-48145000	2.854	0.141	0.332	0.999	0.122	0.229	0.854	-0.018	0.896	0.99	ABCA13	ABCA13
H3K27me3	chr7:48320000-48409000	5.896	0.026	0.843	0.999	0.003	0.97	0.996	-0.022	0.86	0.987	ABCA13	ABCA13,ABCA13
H3K4me3	chr7:48389650-48391200	2.455	-0.615	0.0258	0.149	-0.484	0.0515	0.361	0.132	0.662	0.869	ABCA13	ABCA13,ABCA13
H3K4me3	chr7:48139500-48140800	2.565	-0.366	0.238	0.489	-0.341	0.235	0.624	0.025	0.943	0.982	ABCA13	ABCA13
ATAC	chr9:137032655-137033317	3.127	-0.024	0.897	0.979	-0.253	0.229	0.733	-0.23	0.354	1	ABCA2	ABCA2,ABCA2,FUT7
ATAC	chr9:137027611-137029780	4.579	0.119	0.452	0.832	0.152	0.392	0.826	0.033	0.877	1	ABCA2	ABCA2,ABCA2,FUT7
H3K27ac	chr9:137027558-137028984	3.324	0.456	0.0911	0.399	-0.133	0.605	0.792	-0.59	0.113	0.353	ABCA2	ABCA2,ABCA2
H3K4me3	chr9:137032550-137034200	2.95	0.09	0.759	0.884	0.81	0.00446	0.143	0.72	0.0368	0.259	ABCA2	ABCA2,ABCA2,FUT7
H3K4me3	chr9:137027050-137029450	4.98	0.437	0.00336	0.056	0.147	0.298	0.68	-0.29	0.0864	0.379	ABCA2	ABCA2,ABCA2,FUT7
RNA	ENSG00000140859	6.391	0.676	4.31e-07	0.000215	0.441	0.000991	0.0478	-0.235	0.147	0.491	KIFC3	NA
ATAC	chr16:2339900-2341214	5.003	0.143	0.311	0.755	0.318	0.0439	0.495	0.175	0.348	1	ABCA3	ABCA3,ABCA3
H3K27ac	chr16:2339633-2341680	3.372	0.333	0.0732	0.364	-0.205	0.254	0.504	-0.538	0.0382	0.204	ABCA3	ABCA3,ABCA3
H3K27me3	chr16:2318000-2431000	6.308	0	0.998	1	0.071	0.376	0.917	0.071	0.518	0.973	ABCA3	ABCA3,ABCA3,CCNF
H3K4me3	chr16:2339000-2341200	5.355	0.055	0.677	0.837	0.05	0.702	0.891	-0.005	0.975	0.992	ABCA3	ABCA3,ABCA3
ATAC	chr1:94093908-94095018	3.265	-0.205	0.205	0.679	-0.159	0.405	0.831	0.046	0.834	1	ABCA4	ABCA4,ABCA4
ATAC	chr1:94045455-94046110	2.658	0.036	0.835	0.962	-0.093	0.636	0.917	-0.129	0.578	1	ABCA4	ABCA4,ABCA4
ATAC	chr1:94061119-94062072	2.923	0.097	0.565	0.878	-0.063	0.74	0.944	-0.161	0.477	1	ABCA4	ABCA4,ABCA4
ATAC	chr1:94044104-94045193	2.852	-0.027	0.87	0.971	0.002	0.991	0.998	0.029	0.896	1	ABCA4	ABCA4,ABCA4
H3K27ac	chr1:94093969-94095000	1.604	-0.519	0.107	0.426	0.836	0.0163	0.123	1.355	0.00487	0.078	ABCA4	ABCA4,ABCA4
H3K27ac	chr1:94044188-94044777	0.535	0.106	0.667	0.872	0.123	0.638	0.812	0.017	0.961	0.985	ABCA4	ABCA4,ABCA4
H3K4me3	chr1:94044250-94044750	1.994	-0.203	0.474	0.7	0.162	0.536	0.818	0.365	0.264	0.607	ABCA4	ABCA4,ABCA4
ATAC	chr17:69326407-69327671	5.473	0.023	0.835	0.962	0.142	0.26	0.753	0.118	0.428	1	ABCA5	ABCA5,ABCA5
H3K27ac	chr17:69326181-69327949	3.926	0.03	0.852	0.947	0.166	0.302	0.553	0.136	0.544	0.767	ABCA5	ABCA5,ABCA5
H3K27me3	chr17:69321000-69405000	5.352	0.014	0.883	0.999	0.039	0.561	0.961	0.025	0.787	0.987	ABCA5	ABCA5,ABCA5
H3K4me3	chr17:69325300-69328800	5.899	-0.054	0.544	0.749	0.078	0.381	0.736	0.132	0.216	0.557	ABCA5	ABCA5,ABCA5
RNA	ENSG00000171862	5.425	-0.599	4.35e-07	0.000215	-0.209	0.0675	0.315	0.389	0.00776	0.121	PTEN	NA
ATAC	chr17:69175638-69176771	3.715	0.084	0.54	0.869	-0.136	0.398	0.829	-0.22	0.242	1	ABCA6	ABCA6,ABCA10
H3K27ac	chr17:69169940-69170370	0.202	0.455	0.12	0.445	0.364	0.248	0.498	-0.091	0.829	0.927	ABCA6	ABCA6,ABCA10
H3K27ac	chr17:69175053-69176774	3.61	-0.012	0.943	0.981	-0.122	0.47	0.695	-0.11	0.635	0.824	ABCA6	ABCA6,ABCA10
ATAC	chr19:1039718-1041351	4.707	0.17	0.233	0.701	0.187	0.236	0.736	0.017	0.927	1	ABCA7	ABCA7,CNN2,ABCA7
ATAC	chr19:1038032-1038587	2.821	-0.261	0.138	0.612	-0.058	0.77	0.952	0.203	0.39	1	ABCA7	ABCA7,CNN2,ABCA7
H3K27ac	chr19:1037265-1040963	5.69	-0.027	0.83	0.94	-0.385	0.0035	0.0611	-0.358	0.0465	0.226	ABCA7	ABCA7,CNN2,ABCA7
H3K4me3	chr19:1038000-1041650	5.74	-0.073	0.381	0.624	0.067	0.411	0.755	0.139	0.157	0.491	ABCA7	ABCA7,ABCA7,CNN2
RNA	ENSG00000103042	5.596	0.449	5.41e-07	0.000255	0.156	0.0711	0.321	-0.293	0.00798	0.123	SLC38A7	NA
H3K27me3	chr17:68776000-69031000	6.765	0.096	0.527	0.999	0.054	0.617	0.972	-0.042	0.774	0.987	ABCA8	ABCA8,ABCA9,ABCA8
ATAC	chr17:69063897-69065060	2.943	-0.195	0.177	0.654	-0.254	0.145	0.658	-0.059	0.768	1	ABCA9	ABCA9,ABCA9
ATAC	chr17:69047093-69048246	3.574	-0.199	0.193	0.668	-0.156	0.395	0.827	0.044	0.835	1	ABCA9	ABCA9,ABCA9
H3K27ac	chr17:69064332-69064804	1.213	-0.675	0.091	0.398	-0.181	0.678	0.838	0.494	0.397	0.659	ABCA9	ABCA9,ABCA9
H3K27ac	chr17:69046913-69048898	4.438	-0.581	0.00149	0.0839	-0.051	0.761	0.885	0.53	0.0298	0.183	ABCA9	ABCA9,ABCA9
ATAC	chr17:68908972-68909610	3.73	-0.085	0.555	0.875	-0.298	0.0866	0.583	-0.212	0.289	1	ABCA9-AS1	ABCA9-AS1,ABCA8
H3K27ac	chr17:68909078-68910063	2.009	-0.038	0.832	0.94	0.186	0.332	0.58	0.224	0.391	0.654	ABCA9-AS1	ABCA9-AS1,ABCA8
H3K27me3	chr7:87684000-87801000	5.354	0.158	0.212	0.999	-0.014	0.876	0.992	-0.171	0.165	0.831	ABCB1	ABCB1,RUNDC3B,ABCB1
ATAC	chr1:229578790-229579716	3.673	-0.588	2.9e-05	0.0519	-0.316	0.0458	0.5	0.272	0.137	0.999	ABCB10	ABCB10
ATAC	chr1:229557878-229559345	6.045	0.127	0.204	0.678	0.116	0.298	0.776	-0.011	0.934	1	ABCB10	ABCB10,ABCB10
ATAC	chr1:229581932-229582583	2.531	0.003	0.987	0.998	-0.164	0.446	0.849	-0.167	0.508	1	ABCB10	ABCB10
ATAC	chr1:229563371-229564195	4.104	-0.188	0.207	0.681	-0.098	0.573	0.898	0.09	0.657	1	ABCB10	ABCB10,ABCB10
H3K27ac	chr1:229562468-229564833	4.629	-0.091	0.512	0.791	0.221	0.121	0.34	0.312	0.115	0.357	ABCB10	ABCB10,ABCB10
H3K27ac	chr1:229581965-229582600	2.052	-0.376	0.185	0.53	-0.393	0.176	0.415	-0.017	0.966	0.987	ABCB10	ABCB10
H3K27ac	chr1:229557435-229560038	5.623	0.16	0.0874	0.392	0.109	0.244	0.493	-0.052	0.689	0.855	ABCB10	ABCB10,ABCB10
H3K27ac	chr1:229578283-229580440	4.937	-0.205	0.337	0.672	-0.085	0.69	0.845	0.121	0.684	0.852	ABCB10	ABCB10
H3K27ac	chr1:229567186-229567692	1.992	-0.126	0.563	0.821	-0.034	0.88	0.946	0.092	0.767	0.895	ABCB10	ABCB10
H3K4me3	chr1:229567150-229567900	2.275	-0.151	0.598	0.786	-0.462	0.0873	0.438	-0.31	0.345	0.678	ABCB10	ABCB10
H3K4me3	chr1:229578650-229579950	2.842	-0.403	0.0819	0.279	-0.082	0.695	0.889	0.321	0.219	0.56	ABCB10	ABCB10
H3K4me3	chr1:229556700-229560150	6.273	-0.129	0.108	0.325	0.02	0.794	0.93	0.149	0.117	0.433	ABCB10	ABCB10,ABCB10
RNA	ENSG00000089006	6.186	-0.575	7.91e-07	0.000331	-0.196	0.0824	0.344	0.379	0.00858	0.129	SNX5	NA
ATAC	chr7:87474070-87476130	4.873	-0.23	0.0449	0.469	-0.176	0.173	0.687	0.054	0.722	1	ABCB4	ABCB4,ABCB4
ATAC	chr7:87416057-87417194	2.765	0.055	0.762	0.942	0.085	0.678	0.928	0.03	0.901	1	ABCB4	ABCB4,ABCB4
H3K27ac	chr7:87474378-87476119	2.82	-0.386	0.16	0.501	0.853	0.00295	0.0572	1.239	0.00217	0.0541	ABCB4	ABCB4,ABCB4
H3K4me3	chr7:87473950-87476800	4.59	0.23	0.141	0.373	-0.086	0.561	0.831	-0.316	0.0848	0.376	ABCB4	ABCB4,ABCB4
ATAC	chr7:20577371-20578086	2.327	-0.372	0.107	0.578	-0.252	0.349	0.805	0.121	0.7	1	ABCB5	ABCB5
ATAC	chr7:20507956-20508709	3.713	-0.213	0.14	0.615	-0.103	0.546	0.887	0.109	0.581	1	ABCB5	ABCB5
ATAC	chr7:20647010-20648633	2.834	0.123	0.484	0.846	-0.113	0.573	0.898	-0.236	0.319	1	ABCB5	ABCB5,ABCB5
ATAC	chr7:20598284-20599381	3.435	0.36	0.014	0.359	0.008	0.963	0.993	-0.352	0.0721	0.98	ABCB5	ABCB5
H3K27ac	chr7:20521152-20522042	1.649	0.103	0.715	0.894	-1.303	9.18e-05	0.0124	-1.407	0.00132	0.0441	ABCB5	ABCB5
H3K27ac	chr7:20505900-20512446	5.477	-0.224	0.115	0.439	0.376	0.0147	0.117	0.6	0.00481	0.0776	ABCB5	ABCB5
H3K27ac	chr7:20595764-20599613	5.339	0.452	0.0781	0.374	0.239	0.373	0.616	-0.213	0.558	0.776	ABCB5	ABCB5
H3K27ac	chr7:20577359-20578626	2.992	0.205	0.299	0.64	-0.173	0.382	0.624	-0.378	0.174	0.44	ABCB5	ABCB5
H3K27ac	chr7:20646428-20648796	3.493	0.062	0.762	0.914	-0.075	0.743	0.876	-0.137	0.652	0.835	ABCB5	ABCB5,ABCB5
H3K27me3	chr7:20597000-20641000	4.009	0.132	0.466	0.999	-0.095	0.451	0.935	-0.227	0.202	0.865	ABCB5	ABCB5,ABCB5
H3K4me3	chr7:20647400-20649950	2.43	-0.932	0.0258	0.15	-0.688	0.0641	0.392	0.244	0.591	0.835	ABCB5	ABCB5,ABCB5
H3K4me3	chr7:20506600-20511000	4.18	-0.244	0.235	0.487	-0.082	0.656	0.872	0.162	0.481	0.771	ABCB5	ABCB5
RNA	ENSG00000148343	4.646	0.626	8.16e-07	0.000331	0.348	0.00518	0.106	-0.277	0.0718	0.355	MIGA2	NA
ATAC	chr2:219217740-219219270	4.579	0.074	0.545	0.871	-0.023	0.869	0.974	-0.097	0.554	1	ABCB6	ABCB6,ABCB6,ATG9A
H3K27ac	chr2:219217049-219219329	4.537	0.18	0.253	0.6	-0.032	0.834	0.924	-0.212	0.33	0.603	ABCB6	ABCB6,ABCB6,ATG9A
H3K27me3	chr2:219190000-219228000	4.132	-0.136	0.394	0.999	0.085	0.455	0.935	0.221	0.162	0.831	ABCB6	ABCB6,ABCB6,ZFAND2B,ANKZF1,ATG9A
H3K4me3	chr2:219217400-219219650	5.002	0.114	0.257	0.508	0.084	0.376	0.733	-0.029	0.799	0.931	ABCB6	ABCB6,ABCB6,ATG9A
RNA	ENSG00000118507	2.534	-0.892	8.19e-07	0.000331	-0.209	0.251	0.547	0.683	0.00317	0.0757	AKAP7	NA
RNA	ENSG00000120963	6.959	-0.6	8.36e-07	0.000331	0.023	0.846	0.938	0.623	7.17e-05	0.0104	ZNF706	NA
ATAC	chr7:151028017-151028971	6.154	0.006	0.951	0.99	0.037	0.739	0.943	0.031	0.815	1	ABCB8	ABCB8,ATG9B,ABCB8
H3K27ac	chr7:151027701-151029509	4.281	0.199	0.0685	0.354	-0.042	0.694	0.848	-0.24	0.112	0.351	ABCB8	ABCB8,ATG9B,ABCB8
H3K4me3	chr7:151027450-151029700	5.167	-0.037	0.665	0.83	-0.058	0.485	0.791	-0.02	0.84	0.945	ABCB8	ABCB8,ABCB8,ATG9B
RNA	ENSG00000078808	7.695	0.463	9.08e-07	0.000342	0.22	0.017	0.18	-0.243	0.0352	0.26	SDF4	NA
ATAC	chr12:122980420-122981469	3.968	0.056	0.618	0.897	0.137	0.304	0.78	0.081	0.599	1	ABCB9	ABCB9,ABCB9,OGFOD2,ARL6IP4,PITPNM2
ATAC	chr12:122984616-122985527	3.219	-0.127	0.392	0.803	-0.171	0.333	0.796	-0.044	0.828	1	ABCB9	ABCB9,ABCB9,OGFOD2,ARL6IP4,PITPNM2
H3K27ac	chr12:122984538-122985571	3.274	0.153	0.375	0.701	-0.201	0.23	0.478	-0.354	0.139	0.394	ABCB9	ABCB9,ABCB9,OGFOD2,ARL6IP4,PITPNM2
H3K4me3	chr12:122984400-122985250	2.927	-0.194	0.361	0.608	-0.227	0.252	0.641	-0.033	0.892	0.964	ABCB9	ABCB9,ABCB9,ARL6IP4,PITPNM2,OGFOD2
H3K4me3	chr12:122979450-122983050	6.756	0.1	0.314	0.565	0.072	0.469	0.784	-0.029	0.806	0.933	ABCB9	ABCB9,ABCB9,ARL6IP4,PITPNM2,OGFOD2
RNA	ENSG00000129071	5.81	-0.601	9.4e-07	0.000342	0.022	0.849	0.938	0.624	8.02e-05	0.0107	MBD4	NA
ATAC	chr6:43427252-43428279	4.95	0.003	0.973	0.995	0.047	0.664	0.925	0.044	0.731	1	ABCC10	ABCC10,ABCC10
H3K27ac	chr6:43426825-43428657	4.916	0.08	0.315	0.654	0	0.998	0.999	-0.08	0.47	0.715	ABCC10	ABCC10,ABCC10
H3K27me3	chr6:43376000-43429000	5.136	0.025	0.81	0.999	0.089	0.235	0.855	0.063	0.535	0.973	ABCC10	ABCC10,ABCC10
H3K4me3	chr6:43426900-43429250	5.812	-0.095	0.192	0.437	-0.042	0.549	0.825	0.053	0.533	0.802	ABCC10	ABCC10,ABCC10
RNA	ENSG00000138279	7.251	0.333	9.67e-07	0.000342	0.062	0.342	0.626	-0.271	0.0015	0.0487	ANXA7	NA
ATAC	chr16:48321260-48322132	2.678	-0.225	0.234	0.702	-0.33	0.133	0.646	-0.105	0.681	1	ABCC11	ABCC11,LONP2
ATAC	chr16:48330379-48331288	2.55	0.152	0.497	0.852	-0.25	0.342	0.802	-0.401	0.191	1	ABCC11	ABCC11,LONP2
ATAC	chr16:48317511-48319102	3.255	-0.044	0.75	0.939	0.109	0.487	0.865	0.153	0.409	1	ABCC11	ABCC11,LONP2
ATAC	chr16:48188077-48189010	3.474	-0.04	0.769	0.944	-0.199	0.222	0.727	-0.159	0.399	1	ABCC12	ABCC12,ABCC11
ATAC	chr16:48164841-48165485	3.842	-0.216	0.0789	0.536	-0.092	0.52	0.878	0.124	0.455	1	ABCC12	ABCC12,ABCC11
ATAC	chr16:48123033-48123644	2.537	0.182	0.442	0.827	-0.14	0.594	0.904	-0.322	0.305	1	ABCC12	ABCC12,ABCC12
H3K27ac	chr16:48165025-48165818	1.149	0.099	0.693	0.885	-0.419	0.127	0.35	-0.518	0.161	0.423	ABCC12	ABCC12,ABCC11
H3K27me3	chr16:48172000-48227000	4.911	-0.038	0.73	0.999	0.063	0.42	0.924	0.101	0.351	0.948	ABCC12	ABCC12,ABCC11
ATAC	chr10:99760815-99761680	2.514	-0.018	0.915	0.983	0.118	0.541	0.885	0.136	0.548	1	ABCC2	ABCC2,CUTC
ATAC	chr10:99845718-99846474	3.487	-0.245	0.076	0.531	-0.021	0.894	0.98	0.224	0.229	1	ABCC2	ABCC2,ABCC2
H3K27ac	chr10:99775343-99776560	2.591	0.196	0.385	0.708	0.623	0.0132	0.111	0.427	0.194	0.465	ABCC2	ABCC2
H3K27ac	chr10:99760801-99761502	1.341	0.405	0.079	0.376	-0.067	0.789	0.901	-0.471	0.162	0.424	ABCC2	ABCC2,CUTC
H3K27me3	chr10:99819000-99875000	4.959	-0.049	0.481	0.999	-0.02	0.685	0.981	0.03	0.662	0.983	ABCC2	ABCC2,ABCC2
ATAC	chr17:50634018-50635301	4.796	0.112	0.309	0.754	0.129	0.312	0.784	0.016	0.912	1	ABCC3	ABCC3,ABCC3
ATAC	chr17:50640612-50641296	3.962	0.043	0.759	0.941	0.147	0.365	0.812	0.104	0.584	1	ABCC3	ABCC3,ABCC3
ATAC	chr17:50660536-50662391	4.049	-0.006	0.965	0.993	0.117	0.44	0.845	0.123	0.49	1	ABCC3	ABCC3,ABCC3
ATAC	chr17:50638850-50639730	3.784	0.138	0.338	0.774	-0.092	0.576	0.899	-0.229	0.236	1	ABCC3	ABCC3,ABCC3
H3K27ac	chr17:50659595-50663918	6.397	0.392	0.00166	0.0889	0.083	0.5	0.718	-0.308	0.0723	0.281	ABCC3	ABCC3,ABCC3
H3K27ac	chr17:50633290-50644293	7.625	0.232	0.075	0.368	-0.065	0.636	0.811	-0.297	0.115	0.357	ABCC3	ABCC3,ABCC3
H3K4me3	chr17:50633950-50640600	6.894	-0.325	0.000353	0.0209	0.063	0.434	0.768	0.388	0.00031	0.0284	ABCC3	ABCC3,ABCC3
RNA	ENSG00000122565	6.393	-0.344	1.11e-06	0.000364	-0.162	0.0193	0.189	0.181	0.0364	0.264	CBX3	NA
ATAC	chr13:95243108-95243753	2.747	-0.481	0.0588	0.497	-0.615	0.04	0.485	-0.134	0.697	1	ABCC4	ABCC4,ABCC4
ATAC	chr13:95271040-95272046	2.99	-0.258	0.112	0.585	-0.332	0.0782	0.57	-0.074	0.733	1	ABCC4	ABCC4,ABCC4
ATAC	chr13:95367051-95367952	2.45	-0.398	0.0252	0.415	-0.338	0.0843	0.58	0.059	0.797	1	ABCC4	ABCC4
ATAC	chr13:95204202-95205006	2.953	-0.194	0.236	0.704	-0.321	0.093	0.594	-0.127	0.567	1	ABCC4	ABCC4,ABCC4
ATAC	chr13:95176437-95177206	2.598	-0.187	0.33	0.769	0.377	0.0948	0.596	0.564	0.0332	0.931	ABCC4	ABCC4,ABCC4
ATAC	chr13:95285686-95286346	2.937	0.049	0.766	0.944	-0.247	0.199	0.71	-0.297	0.189	1	ABCC4	ABCC4,ABCC4
ATAC	chr13:95150898-95152161	2.761	0.305	0.0857	0.547	0.25	0.214	0.72	-0.055	0.815	1	ABCC4	ABCC4,ABCC4
ATAC	chr13:95300892-95302015	5.141	-0.048	0.614	0.896	0.132	0.227	0.732	0.18	0.163	1	ABCC4	ABCC4,ABCC4
ATAC	chr13:95191658-95192277	2.867	0.065	0.707	0.926	-0.233	0.25	0.746	-0.298	0.209	1	ABCC4	ABCC4,ABCC4
ATAC	chr13:95226798-95227924	3.932	-0.229	0.155	0.632	-0.205	0.283	0.767	0.023	0.917	1	ABCC4	ABCC4,ABCC4
ATAC	chr13:95244660-95245452	2.618	-0.059	0.763	0.942	-0.195	0.373	0.817	-0.136	0.599	1	ABCC4	ABCC4,ABCC4
ATAC	chr13:95239260-95240154	2.356	-0.388	0.058	0.495	-0.205	0.378	0.819	0.183	0.503	1	ABCC4	ABCC4,ABCC4
ATAC	chr13:95189091-95189733	3.189	0.268	0.115	0.588	-0.067	0.743	0.944	-0.335	0.156	1	ABCC4	ABCC4,ABCC4
ATAC	chr13:95182516-95183474	3.328	-0.056	0.706	0.926	-0.048	0.79	0.956	0.009	0.967	1	ABCC4	ABCC4,ABCC4
ATAC	chr13:95152893-95154505	3.009	-0.013	0.935	0.988	-0.034	0.855	0.97	-0.021	0.925	1	ABCC4	ABCC4,ABCC4
ATAC	chr13:95136770-95137683	2.616	-0.075	0.691	0.922	-0.026	0.901	0.981	0.049	0.846	1	ABCC4	ABCC4,ABCC4
ATAC	chr13:95145801-95146513	2.302	0.024	0.902	0.98	-0.027	0.902	0.981	-0.051	0.844	1	ABCC4	ABCC4,ABCC4
H3K27ac	chr13:95286085-95286560	0.29	-0.234	0.535	0.805	-0.757	0.0741	0.264	-0.523	0.348	0.619	ABCC4	ABCC4,ABCC4
H3K27ac	chr13:95203998-95205264	2.521	-0.245	0.192	0.538	-0.275	0.149	0.379	-0.03	0.908	0.963	ABCC4	ABCC4,ABCC4
H3K27ac	chr13:95226412-95228356	3.332	-0.841	0.021	0.226	-0.234	0.49	0.711	0.608	0.213	0.486	ABCC4	ABCC4,ABCC4
H3K27ac	chr13:95213078-95213637	0.336	-0.824	0.0109	0.175	-0.088	0.789	0.901	0.736	0.105	0.34	ABCC4	ABCC4,ABCC4
H3K27ac	chr13:95300534-95302059	3.552	0.063	0.67	0.874	0.026	0.855	0.934	-0.036	0.858	0.94	ABCC4	ABCC4,ABCC4
H3K27ac	chr13:95181924-95183892	3.011	-0.522	0.0287	0.253	-0.002	0.993	0.997	0.52	0.114	0.355	ABCC4	ABCC4,ABCC4
H3K27me3	chr13:95342000-95372000	3.595	0.028	0.777	0.999	0.185	0.0143	0.357	0.157	0.116	0.762	ABCC4	ABCC4
H3K27me3	chr13:95299000-95329000	4.009	0.052	0.663	0.999	0.126	0.142	0.769	0.074	0.528	0.973	ABCC4	ABCC4,ABCC4
H3K4me3	chr13:95227250-95228050	2.324	0	1	1	-0.77	0.00188	0.102	-0.77	0.00915	0.139	ABCC4	ABCC4,ABCC4
H3K4me3	chr13:95299700-95303000	6.048	0.146	0.103	0.316	0.067	0.452	0.777	-0.079	0.451	0.752	ABCC4	ABCC4,ABCC4
RNA	ENSG00000165487	5.284	-0.415	1.15e-06	0.000364	-0.023	0.781	0.906	0.392	0.000328	0.022	MICU2	NA
ATAC	chr3:184017249-184018600	5.071	0.207	0.0403	0.462	0.22	0.0538	0.518	0.013	0.923	1	ABCC5	ABCC5,ABCC5
ATAC	chr3:184022281-184022783	2.316	-0.156	0.432	0.823	-0.171	0.463	0.856	-0.015	0.955	1	ABCC5	ABCC5,ABCC5
H3K27ac	chr3:184017124-184018664	4.075	0.064	0.69	0.883	-0.28	0.0814	0.277	-0.344	0.127	0.375	ABCC5	ABCC5,ABCC5
H3K4me3	chr3:184016400-184018800	5.892	-0.182	0.0709	0.26	0.086	0.378	0.734	0.268	0.0264	0.226	ABCC5	ABCC5,ABCC5
RNA	ENSG00000198498	3.542	-0.501	1.21e-06	0.000364	-0.001	0.994	0.997	0.501	0.000194	0.0177	TMA16	NA
ATAC	chr3:184005810-184007491	3.55	0.008	0.953	0.991	0.095	0.562	0.894	0.087	0.648	1	ABCC5-AS1	ABCC5-AS1,ABCC5
ATAC	chr3:184004350-184005239	2.652	-0.021	0.905	0.981	0.085	0.674	0.927	0.105	0.655	1	ABCC5-AS1	ABCC5-AS1,ABCC5
H3K27ac	chr3:184003586-184009168	5.93	-0.066	0.754	0.91	-0.405	0.0645	0.246	-0.339	0.256	0.532	ABCC5-AS1	ABCC5-AS1,ABCC5
H3K4me3	chr3:184005300-184007550	4.623	-0.308	0.109	0.327	-0.146	0.4	0.749	0.162	0.452	0.753	ABCC5-AS1	ABCC5-AS1,ABCC5
ATAC	chr11:17504350-17505016	2.771	0.002	0.993	0.999	0.258	0.156	0.67	0.256	0.238	1	ABCC8	ABCC8,USH1C
ATAC	chr12:21992668-21993307	2.891	-0.386	0.0463	0.472	-0.463	0.0434	0.494	-0.078	0.767	1	ABCC9	ABCC9
ATAC	chr12:21940930-21941992	2.829	0.015	0.936	0.988	0.23	0.262	0.755	0.215	0.374	1	ABCC9	ABCC9,ABCC9
H3K27ac	chr12:21993032-21993550	0.374	0.108	0.658	0.868	0.317	0.233	0.481	0.209	0.558	0.776	ABCC9	ABCC9
H3K27me3	chr12:21687000-22030000	7.619	0.054	0.681	0.999	-0.048	0.612	0.972	-0.102	0.43	0.963	ABCC9	ABCC9,ABCC9,KCNJ8,LDHB
H3K4me3	chr12:21940850-21942150	3.182	0.221	0.367	0.612	0.111	0.631	0.862	-0.11	0.695	0.885	ABCC9	ABCC9,ABCC9
RNA	ENSG00000157823	4.953	-0.845	1.24e-06	0.000364	-0.092	0.588	0.804	0.753	0.000722	0.034	AP3S2	NA
ATAC	chr12:39619574-39620422	3.5	-0.206	0.206	0.68	-0.293	0.112	0.62	-0.088	0.686	1	ABCD2	ABCD2,ABCD2
H3K27me3	chr12:39605000-39651000	3.54	-0.089	0.615	0.999	-0.141	0.257	0.873	-0.052	0.762	0.987	ABCD2	ABCD2,ABCD2
H3K4me3	chr12:39619100-39621050	4.026	0.019	0.916	0.962	-0.328	0.0576	0.378	-0.347	0.101	0.406	ABCD2	ABCD2,ABCD2
ATAC	chr1:94428719-94430069	2.843	0.071	0.669	0.915	0.232	0.234	0.736	0.161	0.478	1	ABCD3	ABCD3,ABCD3
ATAC	chr1:94462950-94464154	2.694	0.065	0.728	0.933	-0.258	0.234	0.736	-0.323	0.204	1	ABCD3	ABCD3,ABCD3
ATAC	chr1:94411094-94411800	2.368	-0.246	0.151	0.626	-0.228	0.263	0.755	0.018	0.938	1	ABCD3	ABCD3
ATAC	chr1:94417485-94418978	6.254	0.068	0.477	0.842	0.095	0.371	0.816	0.027	0.829	1	ABCD3	ABCD3,ABCD3
ATAC	chr1:94373158-94374019	2.454	-0.078	0.683	0.92	-0.173	0.432	0.843	-0.095	0.713	1	ABCD3	ABCD3
H3K27ac	chr1:94417579-94419387	4.773	0.036	0.653	0.866	0.114	0.158	0.391	0.078	0.488	0.728	ABCD3	ABCD3,ABCD3
H3K27ac	chr1:94410818-94411333	0.414	-0.097	0.819	0.937	0.608	0.206	0.451	0.706	0.268	0.545	ABCD3	ABCD3
H3K4me3	chr1:94417150-94420950	6.106	-0.193	0.00472	0.065	0.009	0.892	0.964	0.201	0.0113	0.153	ABCD3	ABCD3,ABCD3
RNA	ENSG00000177879	5.564	-0.432	1.25e-06	0.000364	-0.071	0.408	0.676	0.36	0.00139	0.0468	AP3S1	NA
ATAC	chr14:74301985-74303311	4.682	0.086	0.44	0.826	0.292	0.0254	0.437	0.205	0.176	1	ABCD4	ABCD4,ABCD4,VRTN
H3K27ac	chr14:74301926-74303703	4.489	-0.055	0.55	0.812	0.079	0.387	0.628	0.134	0.298	0.574	ABCD4	ABCD4,ABCD4,VRTN
RNA	ENSG00000104960	5.61	0.473	1.25e-06	0.000364	0.348	0.000417	0.029	-0.124	0.293	0.656	PTOV1	NA
ATAC	chr4:145035567-145036502	2.392	-0.012	0.943	0.989	-0.296	0.139	0.651	-0.284	0.23	1	ABCE1	ABCE1,ANAPC10
ATAC	chr4:145090166-145091326	2.781	-0.065	0.68	0.919	-0.257	0.171	0.685	-0.192	0.377	1	ABCE1	ABCE1,ANAPC10
ATAC	chr4:145001452-145002505	2.721	-0.021	0.913	0.983	-0.199	0.355	0.807	-0.178	0.484	1	ABCE1	ABCE1,ANAPC10
ATAC	chr4:145097709-145099096	5.49	0.103	0.318	0.761	0.081	0.482	0.863	-0.022	0.871	1	ABCE1	ABCE1,ANAPC10,ABCE1
ATAC	chr4:145012736-145013343	2.856	-0.036	0.85	0.966	0.035	0.877	0.976	0.071	0.786	1	ABCE1	ABCE1,ANAPC10
ATAC	chr4:145056350-145057785	2.59	-0.053	0.743	0.937	-0.022	0.903	0.982	0.03	0.889	1	ABCE1	ABCE1,ANAPC10
H3K27ac	chr4:145090295-145091439	2.762	0.009	0.966	0.988	-0.741	0.00199	0.0472	-0.75	0.0186	0.146	ABCE1	ABCE1,ANAPC10
H3K27ac	chr4:145097062-145099332	5.257	-0.134	0.173	0.515	0.272	0.00885	0.0926	0.406	0.00509	0.0795	ABCE1	ABCE1,ANAPC10,ABCE1
H3K27ac	chr4:145012498-145014547	3.517	0.069	0.642	0.86	-0.335	0.0297	0.165	-0.405	0.0583	0.253	ABCE1	ABCE1,ANAPC10
RNA	ENSG00000111845	4.015	-0.525	1.3e-06	0.000367	-0.111	0.297	0.59	0.414	0.00253	0.0671	PAK1IP1	NA
RNA	ENSG00000103018	5.698	-0.475	1.39e-06	0.000371	-0.04	0.674	0.851	0.435	0.000534	0.0293	CYB5B	NA
H3K4me3	chr7:151224850-151228700	6.028	0.017	0.788	0.9	0.118	0.0644	0.393	0.101	0.175	0.513	ABCF2	ABCF2,ABCF2,CHPF2
RNA	ENSG00000204231	5.534	0.38	1.41e-06	0.000371	-0.05	0.506	0.753	-0.43	2.81e-05	0.00579	RXRB	NA
RNA	ENSG00000175482	6.518	0.74	1.43e-06	0.000371	0.033	0.82	0.924	-0.706	0.000309	0.0216	POLD4	NA
ATAC	chr7:151227000-151227736	5.042	-0.024	0.843	0.964	0.02	0.883	0.977	0.043	0.785	1	ABCF2-H2BK1	ABCF2-H2BK1,ABCF2,CHPF2
H3K27ac	chr7:151226418-151228003	4.307	0.178	0.235	0.582	-0.011	0.94	0.974	-0.189	0.363	0.631	ABCF2-H2BK1	ABCF2-H2BK1,ABCF2,CHPF2
ATAC	chr3:184185715-184186846	5.208	-0.004	0.969	0.994	0.235	0.0524	0.513	0.239	0.0956	0.994	ABCF3	ABCF3,AP2M1,ABCF3
H3K27ac	chr3:184185257-184187137	4.965	0.096	0.253	0.6	0.019	0.82	0.917	-0.077	0.51	0.744	ABCF3	ABCF3,AP2M1,ABCF3
H3K4me3	chr3:184185200-184188000	6.187	0.005	0.937	0.973	0.064	0.319	0.696	0.059	0.44	0.745	ABCF3	ABCF3,AP2M1,ABCF3
RNA	ENSG00000144485	2.776	1.091	1.53e-06	0.000388	0.172	0.419	0.686	-0.918	0.0012	0.0432	HES6	NA
ATAC	chr21:42163887-42164865	2.574	0.192	0.268	0.726	0.563	0.00468	0.304	0.371	0.11	0.997	ABCG1	ABCG1
ATAC	chr21:42227615-42228761	5.354	0.211	0.0429	0.466	0.232	0.0492	0.506	0.022	0.875	1	ABCG1	ABCG1,ABCG1
ATAC	chr21:42187723-42188890	3.449	-0.388	0.0161	0.375	-0.268	0.143	0.656	0.12	0.576	1	ABCG1	ABCG1
ATAC	chr21:42218747-42220704	4.383	0.092	0.478	0.843	0.216	0.148	0.661	0.124	0.479	1	ABCG1	ABCG1,ABCG1
ATAC	chr21:42162276-42163492	2.936	0.694	0.00259	0.232	0.247	0.317	0.787	-0.447	0.133	0.999	ABCG1	ABCG1
ATAC	chr21:42232978-42233962	4.316	0.028	0.802	0.953	-0.108	0.397	0.828	-0.136	0.364	1	ABCG1	ABCG1,ABCG1
ATAC	chr21:42199028-42200074	3.221	0.148	0.274	0.73	-0.078	0.629	0.914	-0.226	0.229	1	ABCG1	ABCG1,ABCG1
ATAC	chr21:42212144-42212725	2.693	0.256	0.126	0.601	-0.088	0.653	0.921	-0.344	0.133	0.999	ABCG1	ABCG1,ABCG1
ATAC	chr21:42194971-42195946	4.051	-0.048	0.681	0.919	0.044	0.747	0.945	0.092	0.564	1	ABCG1	ABCG1,ABCG1
ATAC	chr21:42234154-42235183	3.166	0.138	0.431	0.822	-0.026	0.895	0.98	-0.164	0.483	1	ABCG1	ABCG1,ABCG1
H3K27ac	chr21:42225583-42236580	7.329	-0.231	0.189	0.535	0.421	0.031	0.169	0.652	0.0139	0.127	ABCG1	ABCG1,ABCG1
H3K27ac	chr21:42186509-42190709	5.582	-0.028	0.841	0.944	-0.273	0.0589	0.234	-0.245	0.218	0.492	ABCG1	ABCG1
H3K27ac	chr21:42210094-42214880	5.949	0.119	0.358	0.689	-0.197	0.147	0.377	-0.316	0.0917	0.318	ABCG1	ABCG1,ABCG1
H3K27ac	chr21:42218319-42224513	6.612	0.024	0.889	0.961	0.22	0.24	0.489	0.196	0.436	0.69	ABCG1	ABCG1,ABCG1
H3K27ac	chr21:42198674-42200692	4.191	0.144	0.515	0.793	0.053	0.814	0.914	-0.091	0.771	0.898	ABCG1	ABCG1,ABCG1
H3K27ac	chr21:42247563-42251071	4.138	-0.38	0.0421	0.295	-0.036	0.844	0.929	0.344	0.183	0.451	ABCG1	ABCG1,ABCG1
H3K27ac	chr21:42193872-42197231	5.147	0.044	0.744	0.906	0.019	0.889	0.951	-0.025	0.895	0.957	ABCG1	ABCG1,ABCG1
H3K27me3	chr21:42147000-42162000	2.889	-0.081	0.712	0.999	0.174	0.257	0.873	0.255	0.237	0.892	ABCG1	ABCG1,UMODL1
H3K4me3	chr21:42232850-42235850	4.498	-0.241	0.0624	0.242	-0.317	0.0126	0.214	-0.076	0.602	0.84	ABCG1	ABCG1,ABCG1
H3K4me3	chr21:42228450-42229950	2.609	-0.046	0.885	0.947	-0.082	0.783	0.925	-0.036	0.922	0.976	ABCG1	ABCG1,ABCG1
H3K4me3	chr21:42218000-42223750	6.907	0.038	0.675	0.836	0.022	0.809	0.934	-0.016	0.883	0.96	ABCG1	ABCG1,ABCG1
RNA	ENSG00000198026	5.327	0.539	1.57e-06	0.000388	0.409	0.000297	0.0253	-0.13	0.336	0.693	ZNF335	NA
ATAC	chr4:88158432-88159453	5.528	0.159	0.112	0.585	0.171	0.138	0.649	0.012	0.93	1	ABCG2	ABCG2,ABCG2
ATAC	chr4:88239929-88240768	3.615	-0.188	0.231	0.7	-0.189	0.303	0.779	-0.002	0.993	1	ABCG2	ABCG2
ATAC	chr4:88177967-88179155	3.847	-0.082	0.529	0.864	0.101	0.505	0.872	0.182	0.303	1	ABCG2	ABCG2,ABCG2
ATAC	chr4:88223272-88223980	3.723	0.21	0.157	0.634	-0.103	0.554	0.89	-0.313	0.124	0.998	ABCG2	ABCG2,ABCG2
ATAC	chr4:88244640-88245698	3.025	0.144	0.385	0.8	-0.109	0.561	0.893	-0.253	0.255	1	ABCG2	ABCG2
ATAC	chr4:88162516-88163060	3.36	0.363	0.0172	0.38	0.085	0.641	0.918	-0.278	0.186	1	ABCG2	ABCG2,ABCG2
ATAC	chr4:88166287-88167101	2.533	0.066	0.734	0.935	0.022	0.923	0.986	-0.045	0.866	1	ABCG2	ABCG2,ABCG2
H3K27ac	chr4:88239345-88240287	1.756	-0.227	0.33	0.667	-0.491	0.0435	0.201	-0.264	0.423	0.679	ABCG2	ABCG2
H3K27ac	chr4:88177599-88179294	4.101	0.194	0.253	0.6	-0.317	0.0623	0.241	-0.511	0.0342	0.194	ABCG2	ABCG2,ABCG2
H3K27ac	chr4:88161923-88168058	6.191	0.362	0.0273	0.248	-0.301	0.0744	0.264	-0.662	0.00552	0.082	ABCG2	ABCG2,ABCG2
H3K27ac	chr4:88244453-88245625	2.823	0.741	0.00345	0.117	-0.391	0.0953	0.301	-1.133	0.00132	0.0441	ABCG2	ABCG2
H3K27ac	chr4:88157360-88161234	5.951	0.029	0.771	0.917	0.068	0.508	0.724	0.039	0.781	0.903	ABCG2	ABCG2,ABCG2
H3K27ac	chr4:88222796-88223510	1.707	0.024	0.937	0.979	0.052	0.874	0.943	0.028	0.949	0.98	ABCG2	ABCG2,ABCG2
H3K27ac	chr4:88230931-88232104	1.487	0.463	0.154	0.492	-0.023	0.944	0.976	-0.486	0.292	0.569	ABCG2	ABCG2,ABCG2
H3K27me3	chr4:88212000-88239000	2.722	-0.074	0.64	0.999	0.177	0.123	0.743	0.251	0.113	0.754	ABCG2	ABCG2,ABCG2
H3K4me3	chr4:88156000-88160150	6.052	0.111	0.28	0.531	-0.153	0.14	0.527	-0.264	0.0353	0.255	ABCG2	ABCG2,ABCG2
H3K4me3	chr4:88244650-88245600	2.933	0.29	0.247	0.499	0.179	0.449	0.776	-0.111	0.7	0.887	ABCG2	ABCG2
RNA	ENSG00000099992	4.789	0.419	1.78e-06	0.00043	0.094	0.275	0.569	-0.325	0.0034	0.0775	TBC1D10A	NA
ATAC	chr11:119148784-119149641	2.436	0.135	0.471	0.84	0.316	0.131	0.644	0.181	0.466	1	ABCG4	ABCG4,ABCG4
ATAC	chr11:119144748-119145327	2.387	-0.157	0.382	0.798	-0.093	0.649	0.92	0.064	0.79	1	ABCG4	ABCG4,ABCG4
H3K27ac	chr11:119148826-119149820	1.918	0.074	0.769	0.916	-0.361	0.172	0.41	-0.435	0.23	0.505	ABCG4	ABCG4,ABCG4
H3K27ac	chr11:119142776-119144007	1.772	-0.028	0.927	0.975	-0.414	0.189	0.43	-0.386	0.378	0.644	ABCG4	ABCG4
H3K27me3	chr11:119142000-119168000	4.348	0.126	0.584	0.999	0.221	0.178	0.807	0.096	0.668	0.983	ABCG4	ABCG4,ABCG4,NLRX1
H3K4me3	chr11:119148100-119150750	5.063	0.271	0.064	0.246	0.127	0.377	0.733	-0.144	0.398	0.718	ABCG4	ABCG4,ABCG4
ATAC	chr2:43877328-43878748	3.205	-0.38	0.0186	0.386	-0.151	0.401	0.83	0.229	0.283	1	ABCG5	ABCG5,ABCG8
H3K27me3	chr2:43818000-43886000	6.456	0.064	0.344	0.999	-0.039	0.41	0.922	-0.103	0.123	0.774	ABCG5	ABCG5,LRPPRC,ABCG5,ABCG8
ATAC	chr2:43818443-43819378	2.854	0.062	0.713	0.928	0.212	0.287	0.769	0.15	0.515	1	ABCG8	ABCG8,ABCG5
ATAC	chr2:27123164-27124027	3.906	-0.111	0.358	0.786	-0.004	0.979	0.996	0.107	0.516	1	ABHD1	ABHD1,CGREF1,ABHD1
H3K27ac	chr2:27122742-27124273	3.65	-0.29	0.0783	0.375	0.044	0.779	0.895	0.334	0.138	0.392	ABHD1	ABHD1,CGREF1,ABHD1
H3K4me3	chr2:27122650-27124300	4.492	-0.168	0.143	0.376	-0.009	0.931	0.976	0.159	0.229	0.572	ABHD1	ABHD1,CGREF1,ABHD1
ATAC	chr3:111963199-111963901	3.2	-0.094	0.499	0.852	-0.216	0.202	0.713	-0.122	0.531	1	ABHD10	ABHD10,PHLDB2
ATAC	chr3:111966995-111968173	3.169	0.161	0.284	0.737	-0.025	0.885	0.978	-0.186	0.358	1	ABHD10	ABHD10,PHLDB2
ATAC	chr3:111978693-111979902	5.332	-0.073	0.478	0.843	-0.001	0.994	0.999	0.072	0.6	1	ABHD10	ABHD10,PHLDB2,ABHD10
H3K27ac	chr3:111978482-111980494	4.694	-0.255	0.0379	0.282	0.332	0.00632	0.0798	0.587	0.000932	0.0374	ABHD10	ABHD10,PHLDB2,ABHD10
H3K27ac	chr3:111962633-111963496	2.472	0.275	0.265	0.611	0.295	0.245	0.495	0.02	0.954	0.983	ABHD10	ABHD10,PHLDB2
H3K27me3	chr3:111899000-111953000	4.677	0.09	0.507	0.999	-0.082	0.384	0.917	-0.172	0.196	0.859	ABHD10	ABHD10,PHLDB2
H3K4me3	chr3:111978350-111981700	5.765	-0.131	0.152	0.389	-0.131	0.141	0.528	0	0.998	0.999	ABHD10	ABHD10,ABHD10,PHLDB2
RNA	ENSG00000267469	2.644	1.007	1.84e-06	0.000434	0.094	0.65	0.839	-0.914	0.000728	0.0341	AC005944.1	NA
ATAC	chr7:73738110-73739352	5.096	-0.04	0.776	0.946	0.133	0.403	0.831	0.173	0.358	1	ABHD11	ABHD11,ABHD11
H3K27ac	chr7:73738064-73739624	4.14	-0.037	0.693	0.885	-0.061	0.507	0.723	-0.024	0.855	0.938	ABHD11	ABHD11,ABHD11
H3K4me3	chr7:73737750-73740200	5.924	-0.081	0.228	0.478	-0.012	0.85	0.948	0.068	0.385	0.708	ABHD11	ABHD11,ABHD11
RNA	ENSG00000087302	5.732	-0.582	1.95e-06	0.000449	0.176	0.141	0.432	0.757	3.48e-06	0.00156	RTRAF	NA
ATAC	chr7:73734637-73735204	3.804	-0.014	0.936	0.988	-0.192	0.35	0.805	-0.178	0.457	1	ABHD11-AS1	ABHD11-AS1,ABHD11
ATAC	chr20:25372553-25373145	2.747	-0.142	0.485	0.847	-0.638	0.00864	0.348	-0.496	0.0764	0.987	ABHD12	ABHD12,ABHD12
ATAC	chr20:25360425-25361662	3.327	-0.109	0.436	0.824	0.198	0.23	0.734	0.307	0.111	0.997	ABHD12	ABHD12,ABHD12
ATAC	chr20:25378866-25379712	2.522	-0.207	0.21	0.683	-0.16	0.383	0.822	0.046	0.832	1	ABHD12	ABHD12,ABHD12
ATAC	chr20:25324343-25325019	4.547	-0.185	0.212	0.685	-0.145	0.392	0.826	0.04	0.841	1	ABHD12	ABHD12,ABHD12
ATAC	chr20:25389672-25391245	6.035	0.028	0.744	0.937	0.039	0.684	0.93	0.011	0.925	1	ABHD12	ABHD12,ABHD12,GINS1
ATAC	chr20:25329677-25330820	2.917	0.224	0.144	0.62	0.033	0.853	0.97	-0.191	0.36	1	ABHD12	ABHD12,ABHD12
H3K27ac	chr20:25315237-25330784	7.909	-0.292	0.00243	0.102	-0.371	0.000431	0.0242	-0.079	0.549	0.77	ABHD12	ABHD12,ABHD12
H3K27ac	chr20:25389377-25391728	5.412	-0.199	0.0397	0.288	0.187	0.0535	0.222	0.386	0.00551	0.0819	ABHD12	ABHD12,ABHD12,GINS1
H3K27ac	chr20:25360281-25361668	3.568	-0.142	0.313	0.653	0.006	0.966	0.986	0.148	0.451	0.701	ABHD12	ABHD12,ABHD12
H3K4me3	chr20:25388250-25391950	6.438	-0.177	0.0175	0.122	0.085	0.239	0.628	0.263	0.00391	0.0945	ABHD12	ABHD12,ABHD12,GINS1
H3K4me3	chr20:25329750-25330400	1.877	-0.205	0.538	0.745	0.224	0.456	0.78	0.429	0.259	0.602	ABHD12	ABHD12,ABHD12
RNA	ENSG00000221823	5.501	-0.499	2.33e-06	0.000525	-0.045	0.661	0.845	0.454	0.000775	0.0348	PPP3R1	NA
ATAC	chr14:50871036-50872947	3.786	-0.005	0.97	0.994	-0.186	0.216	0.721	-0.181	0.298	1	ABHD12B	ABHD12B,PYGL,ABHD12B
ATAC	chr14:50859464-50860902	3.278	-0.063	0.645	0.907	-0.175	0.27	0.76	-0.113	0.543	1	ABHD12B	ABHD12B,PYGL
H3K27ac	chr14:50871826-50872579	1.692	-0.302	0.215	0.562	0.28	0.257	0.507	0.582	0.0935	0.321	ABHD12B	ABHD12B,PYGL,ABHD12B
H3K27ac	chr14:50859362-50860581	1.954	0.055	0.79	0.925	-0.227	0.289	0.539	-0.282	0.339	0.61	ABHD12B	ABHD12B,PYGL
H3K4me3	chr14:50871450-50872900	3.453	0.013	0.944	0.977	0.079	0.651	0.87	0.066	0.755	0.912	ABHD12B	ABHD12B,ABHD12B,PYGL
H3K4me3	chr14:50859050-50860700	4.369	-0.165	0.271	0.523	-0.055	0.697	0.89	0.111	0.52	0.795	ABHD12B	ABHD12B,PYGL
RNA	ENSG00000116750	4.313	-0.519	2.48e-06	0.000535	-0.258	0.02	0.191	0.261	0.0568	0.322	UCHL5	NA
ATAC	chr3:51966972-51968227	3.264	0.032	0.846	0.964	0.246	0.203	0.714	0.214	0.341	1	ABHD14A	ABHD14A,PCBP4,ABHD14B,ABHD14A
H3K27ac	chr3:51967023-51968359	2.729	0.584	0.0143	0.192	0.199	0.394	0.633	-0.385	0.238	0.513	ABHD14A	ABHD14A,PCBP4,ABHD14B,ABHD14A
H3K4me3	chr3:51966600-51969250	5.195	0.573	0.000172	0.016	0.213	0.129	0.512	-0.359	0.0327	0.247	ABHD14A	ABHD14A,ABHD14A,PCBP4,ABHD14B
H3K4me3	chr3:51972900-51976050	5.948	0.022	0.792	0.902	-0.057	0.488	0.792	-0.079	0.424	0.736	ABHD14A-ACY1	ABHD14A-ACY1,ABHD14A-ACY1,ABHD14A,PCBP4,ABHD14B
H3K4me3	chr3:51981950-51984050	5.425	-0.083	0.282	0.534	0.008	0.918	0.972	0.091	0.313	0.651	ABHD14B	ABHD14B,ABHD14A-ACY1,ABHD14A,ABHD14B,ACY1
RNA	ENSG00000119396	7.004	-0.315	2.49e-06	0.000535	-0.073	0.257	0.552	0.241	0.00408	0.0863	RAB14	NA
ATAC	chr17:29566196-29568976	5.89	0.119	0.236	0.704	0.152	0.18	0.694	0.033	0.802	1	ABHD15	ABHD15,ABHD15,TP53I13,GIT1
ATAC	chr17:29572456-29573232	2.994	-0.09	0.598	0.891	0.007	0.974	0.995	0.097	0.678	1	ABHD15	ABHD15,TP53I13,GIT1
H3K4me3	chr17:29564750-29569550	7.173	-0.007	0.925	0.967	0.064	0.371	0.73	0.071	0.408	0.724	ABHD15	ABHD15,ABHD15,GIT1,TP53I13
RNA	ENSG00000140983	6.226	0.571	2.75e-06	0.000579	0.321	0.008	0.129	-0.25	0.0955	0.406	RHOT2	NA
RNA	ENSG00000185504	5.018	0.515	2.83e-06	0.00058	-0.116	0.279	0.573	-0.63	1.42e-05	0.0036	FAAP100	NA
ATAC	chr20:63857854-63859263	3.307	0.017	0.936	0.988	0.505	0.0355	0.474	0.488	0.0823	0.991	ABHD16B	ABHD16B,ABHD16B
ATAC	chr20:63853775-63855333	3.854	-0.188	0.234	0.702	-0.153	0.398	0.829	0.034	0.871	1	ABHD16B	ABHD16B
H3K27ac	chr20:63853654-63855348	4.004	0.059	0.842	0.944	0.169	0.572	0.769	0.11	0.792	0.908	ABHD16B	ABHD16B
RNA	ENSG00000152422	3.026	-0.553	2.92e-06	0.00058	-0.088	0.458	0.717	0.465	0.00222	0.0625	XRCC4	NA
ATAC	chr19:1884810-1885878	3.921	0.025	0.855	0.967	0.242	0.125	0.637	0.217	0.242	1	ABHD17A	ABHD17A,ABHD17A
ATAC	chr19:1875570-1876733	3.989	0.149	0.346	0.779	0.082	0.643	0.919	-0.067	0.75	1	ABHD17A	ABHD17A,ABHD17A
H3K27ac	chr19:1884258-1886106	4.551	0.139	0.208	0.555	-0.199	0.0682	0.253	-0.338	0.0303	0.184	ABHD17A	ABHD17A,ABHD17A
H3K27ac	chr19:1874495-1876893	4.928	0.014	0.867	0.953	-0.076	0.365	0.609	-0.09	0.444	0.696	ABHD17A	ABHD17A,ABHD17A
H3K4me3	chr19:1874000-1877450	6.248	-0.02	0.759	0.884	0.15	0.0241	0.275	0.17	0.0309	0.241	ABHD17A	ABHD17A,ABHD17A
H3K4me3	chr19:1882700-1886000	6.456	0.194	0.0223	0.139	0.092	0.261	0.65	-0.102	0.293	0.634	ABHD17A	ABHD17A,ABHD17A
RNA	ENSG00000136159	3.333	-0.397	2.93e-06	0.00058	-0.112	0.19	0.489	0.285	0.00871	0.13	NUDT15	NA
ATAC	chr9:71910342-71911683	7.072	-0.156	0.191	0.667	-0.042	0.745	0.945	0.113	0.467	1	ABHD17B	ABHD17B,ABHD17B,C9orf85
H3K27ac	chr9:71909890-71912351	5.126	0.024	0.737	0.904	0.096	0.181	0.422	0.072	0.468	0.714	ABHD17B	ABHD17B,ABHD17B,C9orf85
RNA	ENSG00000162520	4.121	0.552	3.05e-06	0.000592	-0.093	0.425	0.69	-0.645	3.74e-05	0.00698	SYNC	NA
ATAC	chr15:80694251-80696811	4.982	0.026	0.823	0.959	0.312	0.0189	0.416	0.287	0.0656	0.98	ABHD17C	ABHD17C,ABHD17C
H3K27ac	chr15:80694447-80696222	3.999	0.255	0.17	0.513	0.244	0.175	0.414	-0.011	0.967	0.987	ABHD17C	ABHD17C,ABHD17C
H3K4me3	chr15:80693850-80697850	6.256	0.201	0.00944	0.0896	0.029	0.696	0.889	-0.172	0.0574	0.315	ABHD17C	ABHD17C,ABHD17C
ATAC	chr4:127964286-127965828	6.591	-0.045	0.686	0.921	0.025	0.838	0.967	0.07	0.634	1	ABHD18	ABHD18,MFSD8,ABHD18
H3K27ac	chr4:127964172-127966259	5.219	0.007	0.932	0.977	0.065	0.397	0.636	0.059	0.587	0.795	ABHD18	ABHD18,MFSD8,ABHD18
RNA	ENSG00000128609	4.998	-0.459	3.13e-06	0.000595	-0.022	0.817	0.922	0.437	0.000596	0.0305	NDUFA5	NA
ATAC	chr15:89070206-89070890	3.745	-0.49	0.0122	0.347	-0.629	0.00845	0.347	-0.138	0.606	1	ABHD2	ABHD2
ATAC	chr15:89067804-89068890	4.392	0.213	0.0875	0.55	-0.174	0.226	0.731	-0.387	0.0231	0.891	ABHD2	ABHD2
ATAC	chr15:89075687-89076319	2.695	-0.009	0.957	0.991	0.074	0.713	0.937	0.083	0.721	1	ABHD2	ABHD2
H3K27ac	chr15:89074263-89076868	4.059	-0.277	0.369	0.697	-0.95	0.00252	0.0529	-0.673	0.116	0.358	ABHD2	ABHD2
H3K27ac	chr15:89066455-89073571	6.605	-0.502	0.0135	0.188	-0.355	0.0883	0.29	0.148	0.598	0.803	ABHD2	ABHD2
H3K27ac	chr15:89086978-89096010	7.177	-0.405	7.53e-07	0.00399	0.058	0.424	0.658	0.464	3.34e-05	0.00858	ABHD2	ABHD2,ABHD2
H3K4me3	chr15:89087350-89094700	6.597	-0.255	3.17e-05	0.00705	-0.06	0.245	0.634	0.195	0.00328	0.0874	ABHD2	ABHD2,ABHD2
RNA	ENSG00000157500	5.481	-0.842	3.59e-06	0.00067	-0.387	0.0314	0.229	0.455	0.0436	0.286	APPL1	NA
ATAC	chr18:21703649-21705400	5.747	0.081	0.379	0.796	0.096	0.356	0.808	0.015	0.902	1	ABHD3	ABHD3,ABHD3,MIB1
ATAC	chr18:21699398-21699955	3.191	-0.031	0.849	0.965	-0.046	0.807	0.96	-0.015	0.947	1	ABHD3	ABHD3,ABHD3
H3K27ac	chr18:21703031-21705336	5.364	0.047	0.538	0.806	-0.003	0.969	0.987	-0.05	0.641	0.828	ABHD3	ABHD3,ABHD3,MIB1
H3K4me3	chr18:21702300-21705750	6.62	-0.011	0.864	0.938	0.006	0.928	0.975	0.017	0.826	0.941	ABHD3	ABHD3,ABHD3,MIB1
RNA	ENSG00000149541	5.324	0.583	3.92e-06	0.000706	0.142	0.248	0.544	-0.441	0.00561	0.102	B3GAT3	NA
ATAC	chr14:22597813-22599318	4.158	0.045	0.713	0.928	0.261	0.0672	0.548	0.216	0.193	1	ABHD4	ABHD4,ABHD4
H3K27ac	chr14:22597740-22599993	5.193	0.141	0.0837	0.385	0.109	0.179	0.42	-0.031	0.778	0.902	ABHD4	ABHD4,ABHD4
H3K4me3	chr14:22597350-22600900	6.402	0.018	0.772	0.891	-0.17	0.00963	0.193	-0.189	0.0161	0.181	ABHD4	ABHD4,ABHD4
RNA	ENSG00000170365	2.44	-0.83	3.93e-06	0.000706	-0.35	0.0552	0.286	0.48	0.0348	0.259	SMAD1	NA
ATAC	chr3:43521888-43524128	3.958	0.143	0.277	0.732	0.344	0.0262	0.44	0.202	0.259	1	ABHD5	ABHD5,ANO10
ATAC	chr3:43608601-43609813	2.776	-0.253	0.145	0.621	-0.391	0.0517	0.511	-0.138	0.554	1	ABHD5	ABHD5,ANO10
ATAC	chr3:43640415-43642175	3.182	-0.068	0.646	0.907	-0.191	0.279	0.765	-0.123	0.547	1	ABHD5	ABHD5,ANO10
ATAC	chr3:43525280-43526680	3.282	-0.158	0.278	0.733	-0.043	0.801	0.958	0.114	0.567	1	ABHD5	ABHD5,ANO10
ATAC	chr3:43621701-43622488	6.753	-0.298	0.0235	0.409	0.003	0.985	0.998	0.301	0.0812	0.991	ABHD5	ABHD5,ANO10
H3K27ac	chr3:43608255-43608885	0.898	-0.032	0.907	0.968	-0.641	0.0402	0.193	-0.608	0.14	0.396	ABHD5	ABHD5,ANO10
H3K27ac	chr3:43621205-43623060	4.257	0.255	0.0377	0.282	-0.118	0.32	0.569	-0.372	0.0294	0.181	ABHD5	ABHD5,ANO10
H3K27ac	chr3:43690099-43695530	6.205	-0.062	0.488	0.776	-0.06	0.523	0.734	0.002	0.985	0.995	ABHD5	ABHD5,ANO10,ABHD5
H3K27ac	chr3:43523123-43524058	1.354	0.337	0.431	0.739	-0.081	0.862	0.938	-0.418	0.506	0.742	ABHD5	ABHD5,ANO10
H3K4me3	chr3:43689650-43694800	6.524	0.12	0.088	0.29	-0.043	0.536	0.818	-0.163	0.0534	0.306	ABHD5	ABHD5,ABHD5,ANO10
H3K4me3	chr3:43620100-43623250	5.633	-0.101	0.19	0.435	0.028	0.706	0.893	0.129	0.155	0.489	ABHD5	ABHD5,ANO10
RNA	ENSG00000146386	5.3	-0.786	4.08e-06	0.000722	-0.04	0.809	0.918	0.745	0.000681	0.0331	ABRACL	NA
ATAC	chr3:58232226-58233025	3.526	-0.481	0.00428	0.265	-0.74	0.000319	0.151	-0.259	0.257	1	ABHD6	ABHD6,ABHD6
ATAC	chr3:58260273-58260954	3.361	-0.223	0.139	0.613	-0.396	0.0299	0.453	-0.173	0.405	1	ABHD6	ABHD6,ABHD6
ATAC	chr3:58236919-58238516	5.428	0.085	0.316	0.759	0.08	0.404	0.831	-0.005	0.965	1	ABHD6	ABHD6,ABHD6
H3K27ac	chr3:58260091-58261141	2.147	-0.273	0.176	0.519	0.261	0.175	0.413	0.534	0.0559	0.247	ABHD6	ABHD6,ABHD6
H3K27ac	chr3:58236703-58238953	5.205	-0.077	0.404	0.72	0.053	0.56	0.761	0.131	0.313	0.588	ABHD6	ABHD6,ABHD6
H3K4me3	chr3:58236650-58239850	6.324	-0.191	0.00892	0.0873	0.108	0.123	0.501	0.298	0.000873	0.0465	ABHD6	ABHD6,ABHD6
RNA	ENSG00000244693	3.206	3.037	4.51e-06	0.000782	1.791	0.00952	0.135	-1.246	0.136	0.475	CTAGE8	NA
ATAC	chr19:17317042-17317878	2.761	0.305	0.308	0.753	0.388	0.249	0.745	0.082	0.836	1	ABHD8	ABHD8,DDA1
H3K27ac	chr19:17316832-17317672	2.038	0.671	0.0251	0.242	-0.006	0.984	0.994	-0.677	0.109	0.347	ABHD8	ABHD8,DDA1
RNA	ENSG00000103194	5.831	-0.497	4.81e-06	0.000818	-0.178	0.0968	0.364	0.319	0.0191	0.195	USP10	NA
ATAC	chr10:26869099-26870120	2.639	-0.2	0.271	0.727	-0.22	0.285	0.768	-0.021	0.932	1	ABI1	ABI1
ATAC	chr10:26859941-26861732	6.307	0.016	0.866	0.97	0.055	0.596	0.905	0.04	0.749	1	ABI1	ABI1,ABI1
ATAC	chr10:26837053-26838955	3.464	0.077	0.603	0.893	-0.057	0.749	0.946	-0.133	0.515	1	ABI1	ABI1,ABI1
ATAC	chr10:26855003-26855729	2.521	-0.021	0.912	0.983	-0.032	0.889	0.979	-0.011	0.969	1	ABI1	ABI1,ABI1
H3K27ac	chr10:26859167-26862201	6.002	-0.036	0.653	0.866	0.034	0.68	0.839	0.07	0.539	0.763	ABI1	ABI1,ABI1
H3K4me3	chr10:26857550-26861800	6.435	-0.127	0.119	0.341	-0.143	0.0785	0.421	-0.016	0.868	0.955	ABI1	ABI1,ABI1
RNA	ENSG00000084733	8.317	-0.699	4.88e-06	0.000818	0.278	0.0634	0.304	0.977	2.03e-06	0.00149	RAB10	NA
ATAC	chr2:203309397-203310253	2.823	-0.164	0.404	0.809	-0.364	0.111	0.619	-0.201	0.451	1	ABI2	ABI2,CYP20A1
ATAC	chr2:203426856-203427542	2.794	-0.064	0.719	0.93	-0.277	0.202	0.712	-0.213	0.394	1	ABI2	ABI2,ABI2,RAPH1
ATAC	chr2:203327714-203329350	4.841	0.07	0.533	0.866	0.021	0.873	0.975	-0.049	0.746	1	ABI2	ABI2,ABI2
H3K27ac	chr2:203309501-203310397	1.323	-0.408	0.111	0.433	-0.358	0.188	0.43	0.049	0.892	0.956	ABI2	ABI2,CYP20A1
H3K27ac	chr2:203327605-203329230	3.62	0.418	0.0113	0.177	0.122	0.436	0.668	-0.296	0.183	0.451	ABI2	ABI2,ABI2
H3K4me3	chr2:203327150-203330400	6.179	-0.096	0.208	0.456	0.029	0.699	0.891	0.125	0.168	0.504	ABI2	ABI2,ABI2
RNA	ENSG00000142864	7.337	-0.526	5.39e-06	0.000889	-0.115	0.305	0.597	0.41	0.00495	0.0963	SERBP1	NA
ATAC	chr17:49193616-49194306	3.091	0.207	0.237	0.705	0.465	0.0231	0.434	0.258	0.276	1	ABI3	ABI3
ATAC	chr17:49191873-49193313	5.665	0.093	0.47	0.839	0.184	0.2	0.711	0.091	0.594	1	ABI3	ABI3
ATAC	chr17:49209856-49210857	3.005	-0.008	0.959	0.992	0.119	0.524	0.88	0.127	0.562	1	ABI3	ABI3,GNGT2,ABI3
H3K27ac	chr17:49209472-49211503	4.144	-0.105	0.589	0.833	-0.54	0.00499	0.0716	-0.434	0.106	0.341	ABI3	ABI3,GNGT2,ABI3
H3K27ac	chr17:49191486-49198148	6.236	-0.11	0.483	0.773	-0.338	0.0423	0.198	-0.228	0.31	0.585	ABI3	ABI3,GNGT2
H3K4me3	chr17:49191450-49194350	5.733	0.172	0.0519	0.22	-0.148	0.0886	0.44	-0.32	0.00334	0.0878	ABI3	ABI3
ATAC	chr3:100890321-100891489	3.677	-0.175	0.156	0.633	-0.078	0.597	0.905	0.097	0.569	1	ABI3BP	ABI3BP,ABI3BP
ATAC	chr3:100898518-100900054	3.45	-0.117	0.418	0.815	0.059	0.727	0.94	0.177	0.373	1	ABI3BP	ABI3BP,ABI3BP
ATAC	chr3:100892977-100893988	4.461	-0.265	0.0317	0.435	-0.037	0.788	0.956	0.227	0.168	1	ABI3BP	ABI3BP,ABI3BP
ATAC	chr3:101146810-101147626	2.817	-0.34	0.0652	0.51	-0.054	0.802	0.958	0.287	0.252	1	ABI3BP	ABI3BP
ATAC	chr3:101070051-101071114	2.659	-0.03	0.879	0.974	-0.024	0.913	0.984	0.006	0.982	1	ABI3BP	ABI3BP
ATAC	chr3:100992304-100993745	3.088	-0.164	0.398	0.807	-0.003	0.991	0.998	0.162	0.535	1	ABI3BP	ABI3BP,ABI3BP
H3K27ac	chr3:100891895-100894642	5.042	-0.028	0.79	0.925	-0.399	0.000585	0.0278	-0.371	0.0162	0.136	ABI3BP	ABI3BP,ABI3BP
H3K27ac	chr3:100889740-100891767	4.194	-0.067	0.706	0.891	-0.473	0.0115	0.104	-0.406	0.11	0.349	ABI3BP	ABI3BP,ABI3BP
H3K27ac	chr3:101070363-101071067	0.464	0.388	0.259	0.605	-0.831	0.0312	0.169	-1.219	0.019	0.147	ABI3BP	ABI3BP
H3K27ac	chr3:100898602-100900401	3.208	-0.299	0.192	0.537	-0.3	0.195	0.438	0	0.999	1	ABI3BP	ABI3BP,ABI3BP
H3K27me3	chr3:100900000-101226000	7.391	0.201	0.0908	0.847	-0.018	0.83	0.99	-0.219	0.0611	0.648	ABI3BP	ABI3BP,ABI3BP,IMPG2
H3K4me3	chr9:108931300-108936050	6.666	-0.027	0.652	0.823	0.084	0.161	0.552	0.111	0.122	0.44	ABITRAM	ABITRAM,ABITRAM,ELP1
RNA	ENSG00000173153	5.934	0.461	5.76e-06	0.000926	0.013	0.896	0.958	-0.448	0.000606	0.0306	ESRRA	NA
ATAC	chr9:130712417-130713264	5.483	0.075	0.496	0.851	0.248	0.0442	0.496	0.174	0.235	1	ABL1	ABL1,ABL1
H3K27ac	chr9:130712246-130713950	5.396	0.126	0.175	0.519	0.186	0.0506	0.217	0.06	0.644	0.83	ABL1	ABL1,EXOSC2,ABL1
RNA	ENSG00000145781	4.19	-0.344	5.8e-06	0.000926	-0.265	0.000791	0.0425	0.079	0.4	0.742	COMMD10	NA
ATAC	chr1:179217868-179218572	2.711	-0.026	0.881	0.975	0.224	0.285	0.768	0.25	0.302	1	ABL2	ABL2,ABL2
ATAC	chr1:179228411-179230368	4.177	0.115	0.356	0.785	0.139	0.333	0.796	0.024	0.889	1	ABL2	ABL2,ABL2
H3K27ac	chr1:179252167-179253145	0.746	0.121	0.799	0.928	1.321	0.0193	0.134	1.2	0.0997	0.333	ABL2	ABL2
H3K27ac	chr1:179216736-179219420	5.317	0.108	0.326	0.664	-0.076	0.493	0.713	-0.184	0.236	0.511	ABL2	ABL2,ABL2
H3K27ac	chr1:179228714-179230287	5.057	0.23	0.0311	0.262	0.068	0.503	0.72	-0.161	0.265	0.541	ABL2	ABL2,ABL2
H3K4me3	chr1:179227400-179231150	6.133	-0.071	0.445	0.676	0.068	0.464	0.782	0.139	0.211	0.553	ABL2	ABL2,ABL2
RNA	ENSG00000111237	6.534	-0.373	5.97e-06	0.000934	0.052	0.518	0.762	0.425	8.19e-05	0.0108	VPS29	NA
ATAC	chr10:114767775-114768930	2.864	-0.342	0.0519	0.484	-0.065	0.745	0.945	0.277	0.24	1	ABLIM1	ABLIM1,ABLIM1
ATAC	chr10:114786340-114787093	2.336	0.033	0.873	0.972	-0.041	0.861	0.972	-0.074	0.789	1	ABLIM1	ABLIM1
H3K4me3	chr10:114767000-114769000	4.121	0.468	0.0282	0.157	0.242	0.239	0.629	-0.226	0.354	0.684	ABLIM1	ABLIM1,ABLIM1
ATAC	chr4:8116925-8117749	2.655	-0.001	0.994	0.999	0.301	0.153	0.666	0.303	0.226	1	ABLIM2	ABLIM2,ABLIM2
ATAC	chr4:8167323-8168267	4.19	-0.105	0.393	0.803	-0.106	0.454	0.852	-0.001	0.993	1	ABLIM2	ABLIM2
ATAC	chr4:8158429-8159365	5.124	-0.147	0.166	0.644	0.014	0.907	0.983	0.161	0.254	1	ABLIM2	ABLIM2,ABLIM2
H3K27ac	chr4:8158136-8159841	3.425	0.289	0.238	0.584	-0.368	0.134	0.359	-0.657	0.0584	0.253	ABLIM2	ABLIM2,ABLIM2
H3K27ac	chr4:8167061-8168446	3.258	0.12	0.504	0.786	-0.267	0.136	0.362	-0.387	0.126	0.373	ABLIM2	ABLIM2
H3K4me3	chr4:8157050-8160300	5.696	0.289	0.00651	0.0756	0.178	0.0911	0.442	-0.111	0.357	0.686	ABLIM2	ABLIM2,ABLIM2
ATAC	chr5:149114507-149115506	2.902	0.024	0.877	0.973	0.265	0.154	0.668	0.241	0.264	1	ABLIM3	ABLIM3
ATAC	chr5:149141210-149142500	4.044	0.102	0.407	0.811	0.116	0.414	0.836	0.014	0.934	1	ABLIM3	ABLIM3,ABLIM3
ATAC	chr5:149134236-149135920	4.495	0.125	0.257	0.719	-0.03	0.813	0.961	-0.155	0.3	1	ABLIM3	ABLIM3
ATAC	chr5:149127794-149128552	2.539	-0.163	0.341	0.776	0.004	0.986	0.998	0.166	0.478	1	ABLIM3	ABLIM3
ATAC	chr5:149152990-149154532	3.422	-0.187	0.162	0.64	0	1	1	0.187	0.309	1	ABLIM3	ABLIM3,ABLIM3
H3K27ac	chr5:149153288-149154548	1.741	0.021	0.949	0.983	0.486	0.143	0.371	0.466	0.307	0.582	ABLIM3	ABLIM3,ABLIM3
H3K27ac	chr5:149133884-149136346	4.532	0.189	0.51	0.79	0.208	0.458	0.685	0.019	0.963	0.986	ABLIM3	ABLIM3
H3K27ac	chr5:149141373-149142682	2.274	0.469	0.137	0.469	-0.034	0.914	0.962	-0.503	0.252	0.528	ABLIM3	ABLIM3,ABLIM3
H3K27me3	chr5:149095000-149131000	3.65	0.187	0.0542	0.728	0.037	0.568	0.962	-0.15	0.107	0.743	ABLIM3	ABLIM3
H3K27me3	chr5:149136000-149218000	5.565	0.005	0.956	0.999	-0.026	0.699	0.983	-0.031	0.738	0.987	ABLIM3	ABLIM3,ABLIM3
H3K4me3	chr5:149141300-149142800	4.113	0.114	0.545	0.75	0.243	0.187	0.58	0.129	0.557	0.815	ABLIM3	ABLIM3,ABLIM3
RNA	ENSG00000163634	4.287	-0.481	6.04e-06	0.000934	-0.004	0.973	0.988	0.478	0.000595	0.0305	THOC7	NA
ATAC	chr8:106757732-106758468	3.98	-0.171	0.271	0.727	-0.337	0.0728	0.558	-0.165	0.442	1	ABRA	ABRA,ABRA
ATAC	chr8:106725789-106726342	3.908	-0.264	0.0956	0.562	-0.267	0.139	0.651	-0.002	0.991	1	ABRA	ABRA,OXR1
ATAC	chr8:106762892-106763546	2.765	-0.147	0.359	0.787	-0.278	0.145	0.659	-0.131	0.552	1	ABRA	ABRA,ABRA
ATAC	chr8:106783082-106784640	2.685	-0.258	0.15	0.625	-0.16	0.434	0.843	0.098	0.684	1	ABRA	ABRA
ATAC	chr8:106748838-106749761	2.862	-0.35	0.0597	0.499	-0.164	0.454	0.852	0.186	0.464	1	ABRA	ABRA,OXR1
ATAC	chr8:106797172-106798309	2.873	-0.03	0.852	0.966	0.131	0.496	0.869	0.161	0.47	1	ABRA	ABRA
ATAC	chr8:106761047-106761590	3.169	-0.244	0.116	0.591	-0.035	0.851	0.969	0.209	0.329	1	ABRA	ABRA,ABRA
H3K27ac	chr8:106757190-106758188	2.312	-0.367	0.114	0.438	0.491	0.0485	0.212	0.859	0.0127	0.122	ABRA	ABRA,OXR1
H3K27ac	chr8:106726071-106726550	0.438	-0.235	0.276	0.621	0.368	0.127	0.349	0.603	0.0625	0.262	ABRA	ABRA,OXR1
H3K27ac	chr8:106748583-106750051	2.536	0.028	0.908	0.968	0.208	0.394	0.633	0.18	0.595	0.801	ABRA	ABRA,OXR1
H3K27me3	chr8:106765000-107374000	7.451	-0.024	0.854	0.999	-0.004	0.962	0.996	0.02	0.877	0.987	ABRA	ABRA,ABRA,ANGPT1
ATAC	chr6:139027692-139029983	5.227	0.17	0.0449	0.469	0.222	0.0206	0.424	0.052	0.64	1	ABRACL	ABRACL,ABRACL
ATAC	chr6:139016347-139017092	2.394	0.218	0.276	0.732	0.1	0.665	0.925	-0.118	0.663	1	ABRACL	ABRACL
ATAC	chr6:139029996-139030967	2.776	-0.332	0.0386	0.458	0.017	0.925	0.986	0.349	0.108	0.997	ABRACL	ABRACL,ABRACL
H3K27ac	chr6:139027921-139030563	6.047	-0.076	0.462	0.761	0.115	0.281	0.532	0.191	0.196	0.467	ABRACL	ABRACL,ABRACL
H3K4me3	chr6:139027350-139031250	6.668	-0.145	0.0199	0.131	-0.09	0.137	0.523	0.055	0.439	0.745	ABRACL	ABRACL,ABRACL
RNA	ENSG00000099899	5.689	0.5	6.14e-06	0.000935	0.247	0.0243	0.205	-0.253	0.0647	0.34	TRMT2A	NA
ATAC	chr4:83515924-83516553	2.638	-0.106	0.634	0.903	-0.092	0.72	0.939	0.014	0.962	1	ABRAXAS1	ABRAXAS1,ABRAXAS1
ATAC	chr4:83508763-83509665	2.725	0.225	0.172	0.65	-0.045	0.811	0.96	-0.27	0.224	1	ABRAXAS1	ABRAXAS1,ABRAXAS1
H3K27ac	chr4:83509190-83509779	1.125	-0.069	0.839	0.943	0.406	0.266	0.517	0.475	0.336	0.608	ABRAXAS1	ABRAXAS1,ABRAXAS1
H3K27me3	chr4:83521000-83539000	3.35	-0.151	0.301	0.999	-0.138	0.176	0.806	0.013	0.926	0.992	ABRAXAS1	ABRAXAS1,ABRAXAS1,GPAT3
ATAC	chr10:124801361-124802808	4.797	0.074	0.436	0.824	0.086	0.43	0.841	0.012	0.926	1	ABRAXAS2	ABRAXAS2,ABRAXAS2
H3K27ac	chr10:124830228-124831486	1.928	0.508	0.00426	0.124	-0.568	0.00224	0.0498	-1.077	6.05e-05	0.012	ABRAXAS2	ABRAXAS2,ABRAXAS2
H3K27ac	chr10:124801209-124802699	4.985	-0.108	0.299	0.64	0.293	0.00698	0.0835	0.401	0.00825	0.098	ABRAXAS2	ABRAXAS2,ABRAXAS2
H3K4me3	chr10:124801300-124803250	5.921	-0.168	0.0283	0.158	0.077	0.287	0.67	0.245	0.00756	0.128	ABRAXAS2	ABRAXAS2,ABRAXAS2
RNA	ENSG00000111790	5.188	-0.395	6.4e-06	0.000959	-0.149	0.083	0.345	0.246	0.0249	0.221	FGFR1OP2	NA
RNA	ENSG00000164346	5.153	-0.478	6.53e-06	0.000964	0.162	0.125	0.41	0.64	7.29e-06	0.00241	NSA2	NA
ATAC	chr3:127734643-127735295	2.562	-0.163	0.365	0.79	-0.451	0.0286	0.449	-0.288	0.231	1	ABTB1	ABTB1,MGLL
ATAC	chr3:127729372-127730179	3.772	0.182	0.196	0.671	-0.359	0.0329	0.463	-0.541	0.00608	0.773	ABTB1	ABTB1,MGLL
ATAC	chr3:127750472-127751077	3.782	0.044	0.799	0.952	-0.178	0.374	0.818	-0.221	0.344	1	ABTB1	ABTB1,MGLL
ATAC	chr3:127672137-127673527	5.32	-0.067	0.493	0.85	0.07	0.529	0.881	0.137	0.297	1	ABTB1	ABTB1,PODXL2,ABTB1
ATAC	chr3:127684711-127686177	3.118	-0.091	0.608	0.894	0.123	0.541	0.885	0.214	0.369	1	ABTB1	ABTB1,ABTB1,MGLL
ATAC	chr3:127753884-127755577	5.667	0.004	0.969	0.994	-0.038	0.714	0.937	-0.042	0.736	1	ABTB1	ABTB1,MGLL
ATAC	chr3:127736053-127736746	2.558	0.091	0.591	0.888	0.064	0.742	0.944	-0.026	0.909	1	ABTB1	ABTB1,MGLL
ATAC	chr3:127696088-127697859	3.657	-0.094	0.494	0.85	0.015	0.925	0.986	0.108	0.555	1	ABTB1	ABTB1,MGLL
H3K27ac	chr3:127748234-127757215	7.241	-0.086	0.474	0.767	0.284	0.0341	0.177	0.37	0.04	0.209	ABTB1	ABTB1,MGLL
H3K27ac	chr3:127728103-127733846	6.066	-0.04	0.713	0.893	0.231	0.0455	0.205	0.27	0.0848	0.306	ABTB1	ABTB1,MGLL
H3K27ac	chr3:127671743-127673870	5.417	0.161	0.11	0.431	0.152	0.13	0.354	-0.01	0.944	0.979	ABTB1	ABTB1,PODXL2,ABTB1
H3K27ac	chr3:127733973-127737190	5	0.115	0.371	0.699	0.036	0.784	0.898	-0.079	0.662	0.84	ABTB1	ABTB1,MGLL
H3K27ac	chr3:127726329-127727777	3.254	0.389	0.0893	0.395	-0.04	0.86	0.936	-0.429	0.18	0.448	ABTB1	ABTB1,MGLL
H3K27ac	chr3:127696402-127697842	3.301	0.137	0.45	0.752	0.004	0.982	0.993	-0.133	0.604	0.806	ABTB1	ABTB1,MGLL
H3K27me3	chr3:127655000-127685000	3.321	-0.166	0.246	0.999	0.105	0.294	0.9	0.271	0.0576	0.639	ABTB1	ABTB1,MGLL,PODXL2,ABTB1
H3K4me3	chr3:127751100-127752700	2.607	-0.507	0.184	0.429	-0.329	0.34	0.71	0.178	0.677	0.876	ABTB1	ABTB1,MGLL
H3K4me3	chr3:127671450-127674750	6.328	0.012	0.891	0.95	0.061	0.48	0.789	0.049	0.629	0.853	ABTB1	ABTB1,PODXL2,ABTB1
H3K4me3	chr3:127754350-127755050	2.206	-0.544	0.0371	0.183	-0.061	0.793	0.929	0.483	0.101	0.405	ABTB1	ABTB1,MGLL
RNA	ENSG00000131013	4.191	-0.474	6.87e-06	0.000985	-0.112	0.283	0.577	0.362	0.00691	0.114	PPIL4	NA
ATAC	chr11:34371387-34371924	2.604	-0.039	0.804	0.953	0.494	0.00676	0.328	0.532	0.0127	0.855	ABTB2	ABTB2
ATAC	chr11:34250928-34251615	4.637	-0.011	0.909	0.982	0.2	0.0795	0.572	0.211	0.114	0.997	ABTB2	ABTB2,ABTB2
ATAC	chr11:34233947-34234803	2.843	-0.056	0.777	0.946	-0.16	0.467	0.857	-0.104	0.693	1	ABTB2	ABTB2,ABTB2
ATAC	chr11:34308072-34310258	4.54	-0.04	0.733	0.934	-0.067	0.624	0.913	-0.027	0.866	1	ABTB2	ABTB2,ABTB2
ATAC	chr11:34356818-34359726	5.531	0.055	0.556	0.875	0.05	0.629	0.914	-0.005	0.968	1	ABTB2	ABTB2,ABTB2
ATAC	chr11:34339099-34339844	2.628	-0.118	0.523	0.862	0.019	0.93	0.987	0.137	0.589	1	ABTB2	ABTB2,ABTB2
H3K27ac	chr11:34370431-34371590	2.332	0.153	0.411	0.726	-0.159	0.419	0.654	-0.312	0.246	0.522	ABTB2	ABTB2
H3K27ac	chr11:34371701-34372616	1.634	-0.054	0.831	0.94	-0.211	0.43	0.663	-0.156	0.668	0.844	ABTB2	ABTB2
H3K27ac	chr11:34307755-34310360	4.608	-0.178	0.368	0.697	0.146	0.456	0.684	0.324	0.242	0.517	ABTB2	ABTB2,ABTB2
H3K27ac	chr11:34358291-34359387	2.454	0.354	0.0882	0.393	-0.13	0.537	0.745	-0.484	0.101	0.335	ABTB2	ABTB2,ABTB2
H3K27ac	chr11:34357168-34358016	2.147	0.254	0.333	0.669	-0.036	0.894	0.953	-0.29	0.438	0.692	ABTB2	ABTB2,ABTB2
H3K27me3	chr11:34327000-34383000	4.626	-0.11	0.288	0.999	-0.12	0.101	0.698	-0.01	0.922	0.991	ABTB2	ABTB2,ABTB2
H3K27me3	chr11:34257000-34276000	4.363	-0.056	0.599	0.999	-0.016	0.831	0.99	0.04	0.697	0.985	ABTB2	ABTB2,ABTB2
H3K4me3	chr11:34355500-34359550	6.195	0.235	0.0101	0.0927	-0.102	0.252	0.641	-0.338	0.00261	0.0787	ABTB2	ABTB2,ABTB2
ATAC	chr12:107317735-107319357	3.771	-0.087	0.507	0.856	-0.321	0.0287	0.449	-0.234	0.179	1	ABTB3	ABTB3
ATAC	chr12:107327825-107330146	4.638	-0.119	0.348	0.78	-0.296	0.0391	0.483	-0.176	0.296	1	ABTB3	ABTB3
ATAC	chr12:107277712-107278300	2.421	0.082	0.673	0.916	0.109	0.619	0.912	0.027	0.918	1	ABTB3	ABTB3
H3K27ac	chr12:107328490-107329567	1.971	-0.027	0.936	0.978	0.047	0.902	0.957	0.074	0.883	0.951	ABTB3	ABTB3
H3K27me3	chr12:107141000-107367000	7.788	0.054	0.331	0.999	-0.044	0.267	0.879	-0.097	0.0772	0.685	ABTB3	ABTB3
H3K4me3	chr12:107316000-107322150	5.863	0.443	0.00644	0.0751	0.073	0.636	0.864	-0.37	0.0484	0.293	ABTB3	ABTB3
RNA	ENSG00000084073	6.48	-0.456	6.95e-06	0.000985	-0.298	0.00362	0.0905	0.158	0.207	0.576	ZMPSTE24	NA
RNA	ENSG00000244115	3.956	0.793	6.97e-06	0.000985	0.07	0.691	0.861	-0.723	0.00152	0.0491	DNAJC25-GNG10	NA
RNA	ENSG00000198804	13.155	-0.44	7.28e-06	0.001	-0.175	0.0706	0.321	0.265	0.0305	0.242	MT-CO1	NA
RNA	ENSG00000125637	6.885	0.38	7.4e-06	0.001	-0.009	0.912	0.967	-0.389	0.000391	0.0242	PSD4	NA
RNA	ENSG00000164040	4.414	-0.461	7.41e-06	0.001	0.114	0.268	0.562	0.575	2.9e-05	0.00586	PGRMC2	NA
RNA	ENSG00000164970	4.795	0.422	7.91e-06	0.00105	0.338	0.000494	0.0326	-0.084	0.472	0.793	FAM219A	NA
RNA	ENSG00000197386	7.814	-0.757	7.92e-06	0.00105	-0.314	0.0605	0.299	0.443	0.0361	0.263	HTT	NA
RNA	ENSG00000101846	3.847	-0.586	8.06e-06	0.00105	-0.095	0.47	0.725	0.491	0.00369	0.0823	STS	NA
RNA	ENSG00000151665	4.664	-0.487	8.23e-06	0.00105	0.023	0.835	0.931	0.51	0.000375	0.0239	PIGF	NA
RNA	ENSG00000108587	5.569	-0.567	8.27e-06	0.00105	-0.07	0.575	0.796	0.497	0.00226	0.0631	GOSR1	NA
RNA	ENSG00000187954	5.347	0.504	1.01e-05	0.00126	0.173	0.123	0.406	-0.331	0.0209	0.202	CYHR1	NA
RNA	ENSG00000165644	2.634	0.756	1.08e-05	0.00133	0.027	0.872	0.95	-0.729	0.001	0.0402	COMTD1	NA
RNA	ENSG00000144744	5.279	-0.444	1.1e-05	0.00134	-0.116	0.248	0.544	0.328	0.0106	0.146	UBA3	NA
RNA	ENSG00000205581	7.012	-0.419	1.16e-05	0.0014	0.267	0.00562	0.108	0.687	2.15e-07	0.000533	HMGN1	NA
RNA	ENSG00000116030	5.822	-0.57	1.17e-05	0.0014	0.11	0.391	0.665	0.68	7.63e-05	0.0105	SUMO1	NA
RNA	ENSG00000158290	5.096	-0.493	1.24e-05	0.00146	-0.131	0.244	0.54	0.362	0.0118	0.156	CUL4B	NA
RNA	ENSG00000114209	5.444	-0.503	1.26e-05	0.00147	-0.146	0.202	0.5	0.357	0.0145	0.172	PDCD10	NA
RNA	ENSG00000136156	8.178	-0.543	1.34e-05	0.00153	-0.06	0.622	0.824	0.483	0.0025	0.0671	ITM2B	NA
RNA	ENSG00000134717	5.585	-0.398	1.36e-05	0.00153	0.072	0.43	0.695	0.47	0.000105	0.0127	BTF3L4	NA
RNA	ENSG00000164597	5.414	-0.563	1.36e-05	0.00153	-0.276	0.0342	0.236	0.288	0.0766	0.366	COG5	NA
RNA	ENSG00000173436	5.376	0.638	1.41e-05	0.00156	0.188	0.196	0.494	-0.45	0.0154	0.176	MICOS10	NA
RNA	ENSG00000111671	2.803	0.832	1.42e-05	0.00156	0.155	0.431	0.696	-0.677	0.00665	0.112	SPSB2	NA
RNA	ENSG00000082213	4.63	-0.437	1.46e-05	0.00157	-0.128	0.203	0.5	0.309	0.0161	0.18	C5orf22	NA
RNA	ENSG00000145439	3.756	-0.451	1.46e-05	0.00157	0.021	0.842	0.936	0.472	0.000584	0.0304	CBR4	NA
RNA	ENSG00000042429	4.75	-0.499	1.51e-05	0.0016	0.119	0.294	0.586	0.618	5.23e-05	0.00821	MED17	NA
RNA	ENSG00000172239	5.82	-0.371	1.52e-05	0.0016	-0.103	0.224	0.522	0.267	0.014	0.169	PAIP1	NA
RNA	ENSG00000144567	6.842	0.326	1.63e-05	0.00167	0.002	0.983	0.994	-0.325	0.000911	0.0383	RETREG2	NA
RNA	ENSG00000023318	6.916	-0.53	1.66e-05	0.00167	0.034	0.779	0.905	0.563	0.000429	0.0254	ERP44	NA
RNA	ENSG00000154723	5.541	-0.641	1.68e-05	0.00167	0.25	0.094	0.36	0.892	9.65e-06	0.00289	ATP5PF	NA
RNA	ENSG00000012822	7.446	0.625	1.7e-05	0.00167	0.14	0.327	0.613	-0.484	0.00878	0.13	CALCOCO1	NA
RNA	ENSG00000139343	4.054	-0.666	1.7e-05	0.00167	0.278	0.0852	0.349	0.945	1.02e-05	0.00291	SNRPF	NA
RNA	ENSG00000158792	3.79	0.58	1.7e-05	0.00167	0.061	0.648	0.838	-0.519	0.00287	0.0719	SPATA2L	NA
RNA	ENSG00000121413	3.242	1.022	1.7e-05	0.00167	1.878	9.91e-11	9.80983e-07	0.856	0.00548	0.101	ZSCAN18	NA
RNA	ENSG00000074935	3.396	-0.665	1.81e-05	0.00172	-0.596	0.000276	0.0241	0.069	0.723	0.907	TUBE1	NA
RNA	ENSG00000119335	7.213	-0.362	1.83e-05	0.00172	-0.101	0.227	0.523	0.261	0.0146	0.172	SET	NA
RNA	ENSG00000110046	5.959	0.68	1.84e-05	0.00172	0.373	0.0184	0.187	-0.307	0.12	0.448	ATG2A	NA
RNA	ENSG00000131732	4.076	-0.377	1.87e-05	0.00172	-0.13	0.146	0.439	0.246	0.0285	0.233	ZCCHC9	NA
RNA	ENSG00000188895	6.454	-0.346	1.89e-05	0.00172	0.038	0.636	0.831	0.383	0.000289	0.0209	MSL1	NA
RNA	ENSG00000168092	6.441	-0.335	1.89e-05	0.00172	-0.103	0.182	0.482	0.232	0.0194	0.197	PAFAH1B2	NA
RNA	ENSG00000019144	3.501	0.777	1.89e-05	0.00172	0.206	0.285	0.579	-0.571	0.017	0.185	PHLDB1	NA
RNA	ENSG00000187866	3.951	-0.41	1.9e-05	0.00172	-0.095	0.325	0.612	0.315	0.0107	0.146	FAM122A	NA
RNA	ENSG00000215769	3.496	0.51	1.91e-05	0.00172	0.217	0.0681	0.315	-0.293	0.0504	0.307	ARHGAP27P1-BPTFP1-KPNA2P3	NA
RNA	ENSG00000064703	4.168	-0.353	1.95e-05	0.00174	-0.204	0.0143	0.165	0.148	0.15	0.496	DDX20	NA
RNA	ENSG00000196873	3.726	-0.678	1.99e-05	0.00175	-0.342	0.0378	0.246	0.336	0.097	0.409	CBWD3	NA
RNA	ENSG00000189403	7.423	-0.322	1.99e-05	0.00175	-0.009	0.903	0.961	0.313	0.00131	0.0449	HMGB1	NA
RNA	ENSG00000114686	5.024	-0.367	2.1e-05	0.00182	-0.132	0.126	0.413	0.235	0.0321	0.249	MRPL3	NA
RNA	ENSG00000011523	3.898	0.695	2.13e-05	0.00183	0.164	0.308	0.6	-0.531	0.0107	0.146	CEP68	NA
RNA	ENSG00000146070	9.058	-0.629	2.17e-05	0.00185	0.307	0.0382	0.247	0.936	3.3e-06	0.00156	PLA2G7	NA
RNA	ENSG00000243317	5.372	-0.413	2.22e-05	0.00188	0.083	0.392	0.667	0.496	0.000121	0.0137	STMP1	NA
RNA	ENSG00000179542	3.17	-0.913	2.26e-05	0.0019	-0.274	0.212	0.51	0.639	0.021	0.202	SLITRK4	NA
RNA	ENSG00000101347	9.149	-0.55	2.32e-05	0.00192	-0.383	0.00381	0.0916	0.167	0.3	0.663	SAMHD1	NA
RNA	ENSG00000173409	3.314	-0.436	2.34e-05	0.00192	-0.074	0.476	0.73	0.362	0.00667	0.112	ARV1	NA
RNA	ENSG00000008988	8.31	-0.66	2.35e-05	0.00192	0.26	0.0934	0.36	0.92	1.16e-05	0.0031	RPS20	NA
RNA	ENSG00000174996	3.645	0.671	2.41e-05	0.00196	0.084	0.601	0.812	-0.587	0.00452	0.0918	KLC2	NA
RNA	ENSG00000164039	2.695	-0.695	2.55e-05	0.00205	0.586	0.00107	0.0494	1.281	8.27e-08	0.000313	BDH2	NA
RNA	ENSG00000187961	3.357	0.507	2.6e-05	0.00206	0.023	0.851	0.94	-0.484	0.00212	0.0611	KLHL17	NA
RNA	ENSG00000104964	7.706	0.711	2.62e-05	0.00206	0.044	0.793	0.911	-0.667	0.00221	0.0623	TLE5	NA
RNA	ENSG00000163795	4.443	0.427	2.63e-05	0.00206	0.29	0.00537	0.107	-0.137	0.282	0.647	ZNF513	NA
RNA	ENSG00000265401	3.331	0.703	2.69e-05	0.0021	0.064	0.7	0.866	-0.638	0.00324	0.0765	AC093484.3	NA
RNA	ENSG00000005020	6.73	-0.446	2.8e-05	0.00217	-0.159	0.134	0.422	0.287	0.0328	0.252	SKAP2	NA
RNA	ENSG00000156381	3.581	0.639	3.12e-05	0.00239	0.485	0.0023	0.0736	-0.154	0.423	0.761	ANKRD9	NA
RNA	ENSG00000118418	4.795	-0.681	3.2e-05	0.00244	-0.231	0.176	0.473	0.451	0.0338	0.255	HMGN3	NA
RNA	ENSG00000070756	9.038	-0.602	3.26e-05	0.00245	-0.112	0.433	0.698	0.49	0.00814	0.124	PABPC1	NA
RNA	ENSG00000132432	5.096	0.56	3.26e-05	0.00245	0.441	0.00167	0.0625	-0.119	0.48	0.798	SEC61G	NA
RNA	ENSG00000111875	3.177	-0.458	3.32e-05	0.00245	0.129	0.248	0.544	0.587	7.46e-05	0.0105	ASF1A	NA
RNA	ENSG00000169139	4.777	-0.43	3.32e-05	0.00245	-0.088	0.399	0.671	0.342	0.0103	0.144	UBE2V2	NA
RNA	ENSG00000121671	4.928	0.43	3.34e-05	0.00245	0.127	0.219	0.518	-0.304	0.0212	0.204	CRY2	NA
RNA	ENSG00000135679	6.991	-0.411	3.39e-05	0.00247	0.076	0.44	0.704	0.487	0.000198	0.0178	MDM2	NA
RNA	ENSG00000198886	12.235	-0.524	3.51e-05	0.00254	-0.189	0.133	0.422	0.335	0.0361	0.263	MT-ND4	NA
RNA	ENSG00000151883	5.003	-0.539	3.56e-05	0.00255	-0.326	0.015	0.168	0.212	0.197	0.563	PARP8	NA
RNA	ENSG00000156467	6.493	-0.549	3.6e-05	0.00256	0.181	0.172	0.469	0.73	4.03e-05	0.00713	UQCRB	NA
RNA	ENSG00000181744	3.515	-0.621	3.65e-05	0.00257	0.038	0.802	0.916	0.659	0.000848	0.0363	DIPK2A	NA
RNA	ENSG00000100300	8.554	0.74	3.66e-05	0.00257	-0.017	0.921	0.97	-0.757	0.00114	0.0424	TSPO	NA
RNA	ENSG00000147813	5.558	0.627	3.75e-05	0.0026	0.443	0.00462	0.102	-0.184	0.334	0.691	NAPRT	NA
RNA	ENSG00000158234	6.241	-0.491	3.76e-05	0.0026	-0.175	0.141	0.432	0.316	0.0362	0.263	FAIM	NA
RNA	ENSG00000106554	5.306	-0.289	3.8e-05	0.00261	0.055	0.434	0.698	0.344	0.000221	0.0182	CHCHD3	NA
RNA	ENSG00000148229	5.447	-0.317	3.85e-05	0.00263	0.053	0.492	0.743	0.37	0.000287	0.0209	POLE3	NA
RNA	ENSG00000110958	7.406	-0.329	3.88e-05	0.00263	0.022	0.777	0.904	0.351	0.000752	0.0343	PTGES3	NA
RNA	ENSG00000133606	6.579	-0.426	4e-05	0.00269	-0.128	0.215	0.513	0.298	0.0238	0.215	MKRN1	NA
RNA	ENSG00000213866	3.084	-0.535	4.06e-05	0.00271	0.184	0.171	0.469	0.719	5.12e-05	0.00816	YBX1P10	NA
RNA	ENSG00000261067	3.243	0.625	4.44e-05	0.00293	0.038	0.804	0.916	-0.588	0.00298	0.0731	AC109460.3	NA
RNA	ENSG00000165943	5.101	0.366	4.44e-05	0.00293	0.04	0.652	0.84	-0.326	0.00489	0.0959	MOAP1	NA
RNA	ENSG00000167987	6.704	0.303	4.47e-05	0.00293	0.068	0.354	0.635	-0.235	0.0133	0.164	VPS37C	NA
RNA	ENSG00000152193	3.616	-0.648	4.53e-05	0.00294	-0.227	0.152	0.447	0.421	0.0367	0.265	OBI1	NA
RNA	ENSG00000110321	9.847	-0.668	4.58e-05	0.00294	-0.157	0.333	0.619	0.51	0.0147	0.172	EIF4G2	NA
RNA	ENSG00000219410	3.728	0.508	4.63e-05	0.00294	0.319	0.0129	0.158	-0.189	0.228	0.598	AC125494.1	NA
RNA	ENSG00000062485	7.401	-0.275	4.63e-05	0.00294	-0.053	0.423	0.688	0.221	0.0103	0.144	CS	NA
RNA	ENSG00000127452	4.02	0.415	4.64e-05	0.00294	0.362	0.000625	0.0366	-0.054	0.672	0.889	FBXL12	NA
RNA	ENSG00000116809	5.435	0.476	4.69e-05	0.00296	0.37	0.00233	0.0736	-0.107	0.467	0.791	ZBTB17	NA
RNA	ENSG00000180329	3.966	-0.36	4.76e-05	0.00298	-0.027	0.765	0.898	0.333	0.00384	0.0842	CCDC43	NA
RNA	ENSG00000132646	4.992	-0.359	4.81e-05	0.00299	0.198	0.0285	0.221	0.557	4.5e-06	0.00178	PCNA	NA
RNA	ENSG00000013275	6.41	0.381	4.93e-05	0.00304	0.304	0.00171	0.0632	-0.077	0.511	0.816	PSMC4	NA
RNA	ENSG00000069509	2.384	-0.472	4.94e-05	0.00304	0.107	0.371	0.651	0.579	0.000225	0.0183	FUNDC1	NA
RNA	ENSG00000141644	6.222	0.327	5.08e-05	0.00308	0.215	0.00893	0.134	-0.112	0.267	0.636	MBD1	NA
RNA	ENSG00000091592	4.24	0.725	5.1e-05	0.00308	-0.085	0.623	0.824	-0.809	0.000472	0.0271	NLRP1	NA
RNA	ENSG00000130638	5.109	-0.369	5.11e-05	0.00308	0.01	0.91	0.965	0.38	0.00149	0.0485	ATXN10	NA
RNA	ENSG00000155256	5.295	0.373	5.13e-05	0.00308	0.095	0.299	0.591	-0.278	0.0178	0.189	ZFYVE27	NA
RNA	ENSG00000117133	4.97	-0.45	5.32e-05	0.00316	0.011	0.922	0.97	0.461	0.00155	0.0495	RPF1	NA
RNA	ENSG00000112996	4.835	-0.423	5.35e-05	0.00316	0.059	0.577	0.798	0.482	0.000503	0.0282	MRPS30	NA
RNA	ENSG00000228315	4.915	0.491	5.4e-05	0.00316	0.199	0.1	0.37	-0.291	0.0575	0.324	GUSBP11	NA
RNA	ENSG00000187514	8.754	-0.5	5.4e-05	0.00316	-0.048	0.693	0.862	0.451	0.00462	0.0925	PTMA	NA
RNA	ENSG00000006744	5.815	-0.4	5.47e-05	0.00317	0.127	0.204	0.502	0.526	7.47e-05	0.0105	ELAC2	NA
RNA	ENSG00000172775	5.675	-0.312	5.47e-05	0.00317	-0.017	0.824	0.925	0.294	0.00332	0.0775	PSME3IP1	NA
RNA	ENSG00000161677	4.373	0.632	5.58e-05	0.00319	0.233	0.144	0.437	-0.399	0.0473	0.297	JOSD2	NA
RNA	ENSG00000184840	7.843	0.463	5.58e-05	0.00319	0.158	0.167	0.463	-0.305	0.0365	0.264	TMED9	NA
RNA	ENSG00000072657	3.417	-1.367	5.79e-05	0.00329	-0.795	0.0304	0.227	0.572	0.197	0.563	TRHDE	NA
RNA	ENSG00000121486	4.836	-0.633	5.82e-05	0.00329	-0.341	0.0358	0.241	0.292	0.146	0.489	TRMT1L	NA
RNA	ENSG00000182400	4.388	-0.484	5.89e-05	0.00331	-0.206	0.0935	0.36	0.278	0.0708	0.353	TRAPPC6B	NA
RNA	ENSG00000181467	5.954	-0.599	6.02e-05	0.00336	0.25	0.095	0.362	0.849	2.48e-05	0.0055	RAP2B	NA
RNA	ENSG00000223745	3.064	0.682	6.04e-05	0.00336	0.332	0.0574	0.292	-0.351	0.106	0.424	CCDC18-AS1	NA
RNA	ENSG00000153767	4.252	-0.602	6.24e-05	0.00345	-0.244	0.111	0.387	0.358	0.0627	0.336	GTF2E1	NA
RNA	ENSG00000063244	7.207	0.281	6.56e-05	0.00361	0.129	0.0687	0.316	-0.152	0.0874	0.39	U2AF2	NA
RNA	ENSG00000198252	4.519	-0.422	6.61e-05	0.00361	-0.057	0.592	0.806	0.364	0.00814	0.124	STYX	NA
RNA	ENSG00000100567	6.495	-0.493	6.66e-05	0.00362	0.138	0.265	0.56	0.631	0.000128	0.0139	PSMA3	NA
RNA	ENSG00000075292	5.922	-0.625	6.76e-05	0.00366	-0.041	0.793	0.911	0.584	0.00397	0.0852	ZNF638	NA
RNA	ENSG00000058453	3.89	0.589	6.8e-05	0.00366	0.23	0.131	0.419	-0.359	0.0593	0.328	CROCC	NA
RNA	ENSG00000130985	8.22	0.227	6.96e-05	0.00372	0.191	0.00129	0.0546	-0.037	0.609	0.859	UBA1	NA
RNA	ENSG00000147570	4.386	-0.774	7.04e-05	0.00375	-0.766	0.000199	0.0222	0.007	0.977	0.992	DNAJC5B	NA
RNA	ENSG00000172113	4.552	0.443	7.15e-05	0.00378	0.006	0.958	0.983	-0.437	0.00269	0.0695	NME6	NA
RNA	ENSG00000179163	6.263	-0.926	7.44e-05	0.00384	0.326	0.162	0.459	1.252	6.23e-05	0.00948	FUCA1	NA
RNA	ENSG00000162980	4.361	-0.735	7.46e-05	0.00384	-0.184	0.331	0.617	0.551	0.0215	0.205	ARL5A	NA
RNA	ENSG00000011132	4.454	0.501	7.49e-05	0.00384	0.081	0.527	0.766	-0.42	0.0105	0.145	APBA3	NA
RNA	ENSG00000258289	5.33	0.414	7.5e-05	0.00384	0.151	0.152	0.447	-0.263	0.0485	0.3	CHURC1	NA
RNA	ENSG00000070214	4.733	-0.62	7.5e-05	0.00384	0.015	0.922	0.97	0.636	0.00187	0.0565	SLC44A1	NA
RNA	ENSG00000225470	3.197	-0.467	7.52e-05	0.00384	-0.044	0.711	0.87	0.423	0.00563	0.103	JPX	NA
RNA	ENSG00000073921	8.215	-0.535	7.57e-05	0.00384	-0.253	0.0629	0.303	0.282	0.0988	0.412	PICALM	NA
RNA	ENSG00000101132	2.954	-0.667	7.62e-05	0.00384	0.212	0.221	0.52	0.879	0.000119	0.0137	PFDN4	NA
RNA	ENSG00000077782	3.861	1.547	7.65e-05	0.00384	-0.02	0.957	0.983	-1.567	0.0015	0.0488	FGFR1	NA
RNA	ENSG00000136897	3.974	-0.349	7.65e-05	0.00384	0.104	0.245	0.541	0.453	0.000133	0.0139	MRPL50	NA
RNA	ENSG00000130158	2.842	1.382	7.77e-05	0.00388	-0.013	0.972	0.988	-1.395	0.00252	0.0671	DOCK6	NA
RNA	ENSG00000108511	2.903	0.972	7.87e-05	0.00391	0.34	0.199	0.496	-0.633	0.0518	0.311	HOXB6	NA
RNA	ENSG00000204569	6.055	-0.538	7.9e-05	0.00391	0.059	0.662	0.845	0.598	0.00084	0.0363	PPP1R10	NA
RNA	ENSG00000161013	7.297	0.388	8.09e-05	0.00398	0.112	0.254	0.55	-0.276	0.0284	0.233	MGAT4B	NA
ATAC	chr3:38136845-38137564	5.788	-0.025	0.806	0.954	0.143	0.211	0.719	0.168	0.217	1	ACAA1	ACAA1,ACAA1,MYD88
H3K27ac	chr3:38135739-38140967	6.89	0.07	0.434	0.741	-0.086	0.368	0.612	-0.156	0.231	0.506	ACAA1	ACAA1,ACAA1,MYD88
H3K4me3	chr3:38135000-38142600	7.923	-0.244	0.0023	0.0463	0.077	0.277	0.662	0.321	0.000673	0.04	ACAA1	ACAA1,ACAA1,MYD88
RNA	ENSG00000198918	7.073	0.561	8.22e-05	0.00403	0.182	0.201	0.499	-0.379	0.0371	0.265	RPL39	NA
ATAC	chr18:49812904-49814537	5.765	0.056	0.541	0.869	0.236	0.0224	0.433	0.18	0.14	1	ACAA2	ACAA2,ACAA2,MYO5B
H3K27ac	chr18:49812046-49814765	6.312	0.015	0.853	0.948	0.221	0.012	0.106	0.206	0.0788	0.295	ACAA2	ACAA2,ACAA2,MYO5B
H3K27ac	chr18:49788546-49789426	1.26	-0.168	0.644	0.861	0.067	0.865	0.939	0.235	0.658	0.838	ACAA2	ACAA2,ACAA2
RNA	ENSG00000146830	6.323	0.371	8.32e-05	0.00405	0.125	0.186	0.485	-0.246	0.0404	0.276	GIGYF1	NA
RNA	ENSG00000040487	5.479	0.479	8.38e-05	0.00405	0.058	0.63	0.828	-0.421	0.00725	0.118	SLC66A1	NA
ATAC	chr12:109154362-109155212	4.543	0.096	0.39	0.802	0.318	0.0149	0.394	0.222	0.145	1	ACACB	ACACB,ACACB
ATAC	chr12:109110869-109112190	4.026	0.247	0.0443	0.468	0.287	0.0442	0.496	0.04	0.809	1	ACACB	ACACB,UNG,ACACB
ATAC	chr12:109169839-109170857	2.521	0.321	0.0866	0.548	0.064	0.765	0.95	-0.257	0.31	1	ACACB	ACACB,ACACB
ATAC	chr12:109115644-109116706	3.763	-0.159	0.204	0.678	0.033	0.827	0.964	0.192	0.269	1	ACACB	ACACB,UNG,ACACB
H3K27ac	chr12:109110982-109112090	3.648	-0.015	0.926	0.975	0.388	0.0174	0.127	0.403	0.0755	0.288	ACACB	ACACB,UNG,ACACB
H3K27ac	chr12:109153866-109155450	3.073	0.091	0.743	0.906	-0.339	0.216	0.462	-0.43	0.266	0.542	ACACB	ACACB,ACACB
H3K27ac	chr12:109169907-109171278	2.109	-0.155	0.496	0.781	-0.269	0.266	0.517	-0.113	0.73	0.877	ACACB	ACACB,ACACB
H3K27ac	chr12:109136938-109138269	1.964	0.703	0.0316	0.264	-0.313	0.367	0.611	-1.016	0.0335	0.193	ACACB	ACACB,ACACB
H3K27ac	chr12:109113659-109117615	4.988	-0.129	0.608	0.842	-0.182	0.464	0.69	-0.054	0.878	0.949	ACACB	ACACB,UNG,ACACB
H3K4me3	chr12:109110850-109112100	4.045	0.121	0.493	0.714	0.176	0.294	0.677	0.055	0.789	0.927	ACACB	ACACB,ACACB,UNG
H3K4me3	chr12:109153900-109155950	4.943	-0.135	0.269	0.521	-0.016	0.886	0.961	0.119	0.4	0.719	ACACB	ACACB,ACACB
RNA	ENSG00000142892	3.954	-0.5	8.4e-05	0.00405	-0.298	0.0232	0.201	0.201	0.212	0.581	PIGK	NA
H3K27ac	chr12:111705278-111705855	0.736	0.119	0.636	0.857	0.017	0.949	0.978	-0.102	0.781	0.903	ACAD10	ACAD10,ACAD10
H3K4me3	chr12:111683950-111687700	6.772	-0.005	0.946	0.977	0.044	0.531	0.815	0.049	0.56	0.818	ACAD10	ACAD10,ACAD10,BRAP
RNA	ENSG00000114503	6.011	-0.252	8.42e-05	0.00405	-0.054	0.403	0.674	0.199	0.0159	0.179	NCBP2	NA
ATAC	chr3:132659230-132660965	5.661	-0.09	0.387	0.8	-0.115	0.331	0.796	-0.025	0.856	1	ACAD11	ACAD11,ACAD11,NPHP3-ACAD11,UBA5
H3K27ac	chr3:132659333-132661149	5.18	-0.199	0.0251	0.242	0.32	0.000613	0.0281	0.519	0.000104	0.0141	ACAD11	ACAD11,ACAD11,NPHP3-ACAD11,UBA5
H3K4me3	chr3:132658400-132662450	6.598	-0.163	0.00762	0.0811	-0.015	0.79	0.928	0.147	0.0363	0.258	ACAD11	ACAD11,NPHP3-ACAD11,UBA5,ACAD11
RNA	ENSG00000101216	3.793	0.365	8.49e-05	0.00405	0.081	0.384	0.661	-0.283	0.0177	0.189	GMEB2	NA
H3K4me3	chr11:134251650-134255400	6.416	-0.055	0.354	0.601	-0.015	0.795	0.93	0.04	0.571	0.824	ACAD8	ACAD8,VPS26B,ACAD8,THYN1
RNA	ENSG00000177666	6.48	0.509	8.52e-05	0.00405	0.304	0.0211	0.194	-0.205	0.208	0.578	PNPLA2	NA
RNA	ENSG00000160570	6.553	0.453	8.6e-05	0.00406	0.396	0.000996	0.0478	-0.057	0.692	0.895	DEDD2	NA
ATAC	chr3:128878651-128879909	5.096	0.023	0.836	0.962	0.047	0.702	0.934	0.024	0.868	1	ACAD9-DT	ACAD9-DT,ACAD9
H3K27ac	chr3:128877865-128880426	5.74	0.011	0.863	0.952	0.058	0.38	0.622	0.047	0.604	0.806	ACAD9-DT	ACAD9-DT,ACAD9
H3K4me3	chr3:128878200-128881300	5.698	-0.046	0.498	0.717	-0.063	0.348	0.715	-0.017	0.835	0.944	ACAD9-DT	ACAD9-DT,ACAD9
ATAC	chr2:210224522-210225607	3.194	-0.011	0.936	0.988	0.059	0.715	0.938	0.07	0.711	1	ACADL	ACADL,ACADL
H3K4me3	chr2:210223600-210226700	4.531	0.185	0.344	0.592	0.147	0.447	0.775	-0.039	0.866	0.955	ACADL	ACADL,ACADL
ATAC	chr1:75724124-75725137	5.683	0.012	0.904	0.981	0.295	0.0106	0.364	0.283	0.0385	0.943	ACADM	ACADM,SLC44A5,ACADM
RNA	ENSG00000011451	5.104	0.264	8.61e-05	0.00406	0.197	0.00452	0.101	-0.067	0.429	0.765	WIZ	NA
ATAC	chr12:120725520-120726161	4.469	-0.009	0.941	0.989	0.215	0.134	0.646	0.224	0.181	1	ACADS	ACADS,UNC119B,ACADS
H3K27ac	chr12:120725154-120726658	4.683	0.11	0.176	0.52	-0.08	0.317	0.566	-0.19	0.0953	0.325	ACADS	ACADS,UNC119B,ACADS
H3K27me3	chr12:120744000-120762000	2.915	0.207	0.109	0.905	0.082	0.354	0.909	-0.125	0.312	0.941	ACADS	ACADS
H3K4me3	chr12:120725200-120727150	5.438	-0.126	0.165	0.405	-0.008	0.924	0.974	0.118	0.261	0.604	ACADS	ACADS,ACADS,UNC119B
RNA	ENSG00000101464	4.259	-0.511	8.88e-05	0.00416	0.072	0.594	0.807	0.583	0.000864	0.0367	PIGU	NA
H3K4me3	chr10:123007000-123010950	6.603	-0.091	0.0995	0.31	0.035	0.516	0.807	0.126	0.0561	0.313	ACADSB	ACADSB,ACADSB,IKZF5
RNA	ENSG00000155849	4.883	-0.603	8.92e-05	0.00416	-0.105	0.497	0.747	0.499	0.0119	0.157	ELMO1	NA
ATAC	chr17:7204817-7205559	3.37	0.06	0.672	0.916	0.151	0.366	0.813	0.09	0.643	1	ACADVL	ACADVL,DLG4
ATAC	chr17:7213950-7215396	5.037	0.085	0.427	0.819	-0.018	0.883	0.977	-0.102	0.473	1	ACADVL	ACADVL,DLG4,ACADVL
H3K27ac	chr17:7216933-7218112	3.656	0.555	0.0261	0.245	-0.31	0.21	0.456	-0.865	0.0146	0.129	ACADVL	ACADVL,DLG4,ACADVL
H3K27ac	chr17:7204509-7205705	2.561	0.289	0.2	0.545	0.065	0.775	0.893	-0.224	0.477	0.72	ACADVL	ACADVL,DLG4
H3K4me3	chr17:7214050-7215150	3.239	-0.107	0.518	0.732	-0.187	0.231	0.621	-0.08	0.674	0.874	ACADVL	ACADVL,DLG4,ACADVL
H3K4me3	chr17:7204400-7205700	4.138	0.082	0.603	0.789	-0.051	0.731	0.904	-0.133	0.466	0.763	ACADVL	ACADVL,DLG4
H3K4me3	chr17:7216450-7218450	4.366	0.336	0.063	0.244	0.053	0.757	0.914	-0.284	0.173	0.51	ACADVL	ACADVL,DLG4,ACADVL
RNA	ENSG00000141428	3.201	-0.42	9.13e-05	0.00424	-0.041	0.706	0.869	0.379	0.00715	0.117	C18orf21	NA
ATAC	chr3:195441772-195443443	6.348	0.036	0.701	0.925	0.118	0.265	0.757	0.082	0.516	1	ACAP2	ACAP2,ACAP2
ATAC	chr3:195458173-195458957	2.472	0.097	0.579	0.884	-0.205	0.309	0.782	-0.302	0.203	1	ACAP2	ACAP2
ATAC	chr3:195450632-195451364	3.176	0.085	0.605	0.893	-0.088	0.647	0.92	-0.173	0.44	1	ACAP2	ACAP2
H3K27ac	chr3:195443363-195443986	2.598	0.159	0.482	0.772	-0.434	0.0663	0.249	-0.593	0.0695	0.276	ACAP2	ACAP2,ACAP2
H3K27ac	chr3:195449844-195452099	5.12	0.236	0.135	0.466	-0.216	0.175	0.414	-0.452	0.0448	0.221	ACAP2	ACAP2
H3K27ac	chr3:195458197-195459095	1.952	0.152	0.473	0.767	-0.198	0.373	0.616	-0.35	0.252	0.528	ACAP2	ACAP2
H3K27ac	chr3:195395331-195395862	1.379	0.14	0.529	0.801	0.088	0.703	0.853	-0.052	0.869	0.945	ACAP2	ACAP2,ACAP2
H3K27ac	chr3:195441099-195443159	5.484	0.084	0.31	0.649	0.027	0.743	0.876	-0.057	0.623	0.818	ACAP2	ACAP2,ACAP2
H3K27me3	chr3:195474000-195510000	4.562	-0.311	0.168	0.999	-0.199	0.194	0.825	0.112	0.602	0.98	ACAP2	ACAP2,PPP1R2
H3K4me3	chr3:195440300-195444100	6.327	-0.146	0.0504	0.217	-0.015	0.835	0.942	0.131	0.134	0.459	ACAP2	ACAP2,ACAP2
RNA	ENSG00000137714	7.756	0.763	9.59e-05	0.00439	0.441	0.0265	0.213	-0.322	0.192	0.557	FDX1	NA
H3K4me3	chr1:1304750-1310400	7.061	0.097	0.365	0.611	0.146	0.175	0.569	0.049	0.7	0.887	ACAP3	ACAP3,ACAP3,PUSL1,INTS11
RNA	ENSG00000140299	6.695	-0.427	9.63e-05	0.00439	-0.283	0.0115	0.149	0.144	0.297	0.659	BNIP2	NA
ATAC	chr11:108123833-108124482	3.567	-0.205	0.134	0.608	-0.083	0.602	0.907	0.122	0.513	1	ACAT1	ACAT1,ACAT1
ATAC	chr11:108121217-108122014	5.245	0.043	0.689	0.921	-0.056	0.64	0.918	-0.1	0.487	1	ACAT1	ACAT1,ACAT1
H3K27ac	chr11:108121067-108122477	3.887	0.003	0.976	0.992	-0.249	0.0126	0.109	-0.252	0.0672	0.271	ACAT1	ACAT1,ACAT1
H3K27ac	chr11:108123506-108124870	3.993	0.028	0.833	0.941	-0.275	0.0373	0.186	-0.303	0.101	0.335	ACAT1	ACAT1,ACAT1
H3K27ac	chr11:108164102-108164829	0.875	0.007	0.982	0.994	-0.291	0.401	0.639	-0.298	0.515	0.748	ACAT1	ACAT1,NPAT
H3K4me3	chr11:108121000-108124650	5.519	-0.145	0.0894	0.293	-0.022	0.782	0.924	0.123	0.211	0.553	ACAT1	ACAT1,ACAT1
RNA	ENSG00000248593	2.569	-0.504	9.63e-05	0.00439	-0.05	0.701	0.867	0.454	0.00699	0.115	DSTNP2	NA
ATAC	chr6:159761753-159762924	5.697	-0.201	0.0633	0.506	0.091	0.445	0.848	0.292	0.0423	0.95	ACAT2	ACAT2,SOD2,ACAT2
H3K27ac	chr6:159761071-159763427	4.902	-0.257	0.0449	0.303	0.183	0.135	0.361	0.44	0.0139	0.127	ACAT2	ACAT2,SOD2,WTAP,ACAT2
RNA	ENSG00000171497	5.309	-0.5	9.63e-05	0.00439	-0.014	0.913	0.967	0.486	0.00364	0.0818	PPID	NA
ATAC	chr1:226196892-226197450	2.667	-0.212	0.226	0.696	-0.165	0.401	0.83	0.047	0.838	1	ACBD3	ACBD3
ATAC	chr1:226186045-226187121	5.266	0.12	0.299	0.747	0.099	0.452	0.851	-0.021	0.891	1	ACBD3	ACBD3,ACBD3
ATAC	chr1:226181878-226182733	4.008	0.152	0.266	0.724	-0.063	0.69	0.931	-0.215	0.247	1	ACBD3	ACBD3,ACBD3
H3K27ac	chr1:226181478-226187388	6.374	0.052	0.602	0.839	0.139	0.186	0.427	0.088	0.537	0.762	ACBD3	ACBD3,ACBD3
H3K4me3	chr1:226181300-226187800	6.631	-0.142	0.0248	0.146	0.048	0.43	0.766	0.189	0.0122	0.159	ACBD3	ACBD3,ACBD3
RNA	ENSG00000198276	4.542	0.36	9.69e-05	0.0044	0.058	0.535	0.772	-0.302	0.0113	0.15	UCKL1	NA
ATAC	chr1:226121379-226122975	5.286	0.234	0.0577	0.495	-0.02	0.883	0.977	-0.255	0.122	0.998	ACBD3-AS1	ACBD3-AS1
H3K27ac	chr1:226121336-226123335	4.878	-0.034	0.849	0.946	0.423	0.0204	0.138	0.457	0.0723	0.281	ACBD3-AS1	ACBD3-AS1
H3K27ac	chr1:226127838-226128551	0.594	-0.176	0.606	0.841	0.829	0.0265	0.156	1.005	0.0468	0.226	ACBD3-AS1	ACBD3-AS1
H3K27me3	chr1:226112000-226138000	3.661	0.054	0.739	0.999	0.174	0.14	0.768	0.12	0.451	0.966	ACBD3-AS1	ACBD3-AS1
H3K4me3	chr1:226121000-226123300	5.401	-0.021	0.816	0.914	0.127	0.16	0.551	0.149	0.171	0.509	ACBD3-AS1	ACBD3-AS1
ATAC	chr17:45132141-45133546	4.302	0.141	0.388	0.801	0.161	0.381	0.82	0.02	0.925	1	ACBD4	ACBD4,PLCD3,ACBD4
ATAC	chr17:45123737-45124619	2.867	0.271	0.223	0.694	0.186	0.464	0.856	-0.084	0.778	1	ACBD4	ACBD4,PLCD3
H3K27ac	chr17:45123958-45124915	1.611	0.337	0.298	0.639	0.31	0.362	0.606	-0.026	0.955	0.983	ACBD4	ACBD4,PLCD3
H3K27ac	chr17:45131943-45133229	3.246	0.421	0.0488	0.313	-0.04	0.848	0.931	-0.46	0.12	0.363	ACBD4	ACBD4,PLCD3,ACBD4
ATAC	chr10:27240296-27243436	6.732	0.014	0.88	0.974	0.013	0.899	0.98	-0.001	0.995	1	ACBD5	ACBD5,ACBD5
H3K27ac	chr10:27239621-27243745	6.739	-0.026	0.706	0.891	0.139	0.0634	0.243	0.165	0.103	0.337	ACBD5	ACBD5,ACBD5
H3K4me3	chr10:27239050-27244000	6.994	-0.096	0.181	0.426	-0.11	0.111	0.481	-0.014	0.867	0.955	ACBD5	ACBD5,ACBD5
RNA	ENSG00000175087	3.423	-0.444	9.76e-05	0.00441	-0.276	0.0188	0.187	0.168	0.244	0.615	PDIK1L	NA
ATAC	chr1:180482310-180483266	2.411	-0.198	0.259	0.721	-0.14	0.473	0.86	0.058	0.803	1	ACBD6	ACBD6,ACBD6
ATAC	chr1:180501975-180503556	5.831	0.021	0.816	0.956	-0.026	0.798	0.957	-0.048	0.696	1	ACBD6	ACBD6,ACBD6
H3K27ac	chr1:180501893-180503619	5.264	0.025	0.748	0.908	0.151	0.0566	0.23	0.127	0.245	0.521	ACBD6	ACBD6,ACBD6
H3K4me3	chr1:180500800-180504250	6.42	-0.004	0.947	0.978	0.014	0.803	0.933	0.018	0.79	0.927	ACBD6	ACBD6,ACBD6
RNA	ENSG00000136448	7.067	-0.603	9.92e-05	0.00445	-0.196	0.207	0.506	0.408	0.0392	0.273	NMT1	NA
ATAC	chr10:15088063-15089120	3.672	-0.031	0.811	0.955	0.081	0.593	0.904	0.112	0.527	1	ACBD7	ACBD7,ACBD7
H3K27ac	chr10:15088394-15088950	0.375	0.749	0.0263	0.246	-0.462	0.194	0.436	-1.211	0.0143	0.128	ACBD7	ACBD7,ACBD7
H3K27me3	chr10:15082000-15096000	3.069	0.297	0.0429	0.691	0.302	0.00568	0.237	0.005	0.971	0.997	ACBD7	ACBD7,RPP38,ACBD7
H3K27me3	chr10:15054000-15075000	3.605	0.396	0.0329	0.628	-0.018	0.882	0.992	-0.414	0.022	0.47	ACBD7	ACBD7,ACBD7,OLAH
H3K4me3	chr10:15087950-15089200	4.025	-0.045	0.779	0.894	-0.272	0.0906	0.442	-0.227	0.232	0.575	ACBD7	ACBD7,ACBD7
ATAC	chr11:44065912-44067395	5.486	-0.127	0.217	0.689	-0.082	0.482	0.863	0.046	0.74	1	ACCS	ACCS,ACCS
H3K27ac	chr11:44065652-44067495	4.921	-0.087	0.614	0.845	-0.176	0.31	0.56	-0.089	0.713	0.868	ACCS	ACCS,ACCS
H3K4me3	chr11:44065550-44067600	5.541	-0.267	0.000516	0.0239	-0.15	0.0301	0.297	0.117	0.153	0.485	ACCS	ACCS,ACCS
RNA	ENSG00000104957	4.866	0.344	9.94e-05	0.00445	0.249	0.00642	0.116	-0.095	0.392	0.735	CCDC130	NA
ATAC	chr16:67659725-67661411	5.333	0.125	0.282	0.736	0.145	0.266	0.757	0.02	0.894	1	ACD	ACD,ACD,PARD6A,ENKD1
H3K27ac	chr16:67659402-67661341	4.167	0.272	0.0658	0.349	-0.312	0.0326	0.173	-0.584	0.00564	0.0827	ACD	ACD,CARMIL2,ACD,PARD6A,ENKD1
RNA	ENSG00000277053	5.595	-0.9	9.99e-05	0.00445	-0.045	0.846	0.938	0.855	0.00466	0.0927	GTF2IP1	NA
ATAC	chr17:63499100-63499699	3.398	-0.012	0.928	0.986	-0.313	0.0587	0.528	-0.3	0.114	0.997	ACE	ACE,ACE
ATAC	chr17:63476507-63478161	4.014	0.04	0.772	0.945	-0.025	0.874	0.975	-0.066	0.727	1	ACE	ACE,ACE
H3K27ac	chr17:63476375-63478949	4.446	0.118	0.658	0.868	-0.172	0.516	0.729	-0.291	0.436	0.69	ACE	ACE,ACE
H3K4me3	chr17:63476050-63479100	5.904	0.137	0.311	0.562	0.06	0.661	0.875	-0.077	0.635	0.855	ACE	ACE,ACE
RNA	ENSG00000212978	2.868	-0.702	0.000102	0.0045	0.572	0.00277	0.08	1.274	6.26e-07	0.000708	AC016747.1	NA
H3K4me3	chr19:6361100-6363350	5.955	0.003	0.972	0.988	0.11	0.136	0.521	0.107	0.219	0.56	ACER1	ACER1,ACER1,CLPP
ATAC	chr9:19497487-19498569	2.73	0.074	0.706	0.926	-0.582	0.0131	0.383	-0.656	0.0162	0.863	ACER2	ACER2
ATAC	chr9:19493080-19493979	2.959	0.257	0.114	0.587	-0.3	0.106	0.613	-0.557	0.0119	0.838	ACER2	ACER2
ATAC	chr9:19408413-19410181	4.993	-0.01	0.936	0.988	0.14	0.334	0.796	0.15	0.381	1	ACER2	ACER2,ACER2
ATAC	chr9:19441094-19442183	3.056	-0.099	0.498	0.852	-0.14	0.415	0.836	-0.041	0.839	1	ACER2	ACER2,ACER2
ATAC	chr9:19456496-19457976	3.011	-0.243	0.139	0.613	-0.069	0.714	0.937	0.174	0.43	1	ACER2	ACER2,ACER2
ATAC	chr9:19471458-19472402	3.66	-0.099	0.455	0.833	-0.023	0.879	0.976	0.076	0.676	1	ACER2	ACER2
ATAC	chr9:19464448-19465345	3.192	-0.135	0.386	0.8	-0.02	0.909	0.983	0.115	0.586	1	ACER2	ACER2
H3K27ac	chr9:19441284-19442685	2.404	-0.077	0.735	0.903	-0.666	0.00672	0.0822	-0.589	0.0742	0.285	ACER2	ACER2,ACER2
H3K27ac	chr9:19408364-19409963	2.972	0.308	0.133	0.464	-0.264	0.2	0.444	-0.572	0.0496	0.233	ACER2	ACER2,ACER2
H3K27ac	chr9:19464560-19465322	0.945	0.22	0.479	0.771	-0.201	0.549	0.753	-0.421	0.354	0.624	ACER2	ACER2
H3K27ac	chr9:19471405-19472905	2.298	-0.108	0.737	0.904	0.193	0.584	0.777	0.301	0.524	0.754	ACER2	ACER2
H3K4me3	chr9:19441200-19442250	2.951	-0.138	0.519	0.733	-0.405	0.0471	0.353	-0.267	0.278	0.62	ACER2	ACER2,ACER2
H3K4me3	chr9:19464550-19465650	3.272	0.037	0.876	0.943	0.152	0.494	0.795	0.116	0.67	0.872	ACER2	ACER2
H3K4me3	chr9:19408000-19410800	5.883	0.004	0.966	0.986	-0.018	0.833	0.942	-0.021	0.832	0.943	ACER2	ACER2,ACER2
H3K4me3	chr9:19471700-19472400	1.938	0.16	0.59	0.781	-0.017	0.95	0.982	-0.178	0.6	0.84	ACER2	ACER2
ATAC	chr11:76860469-76861254	5.208	0.157	0.147	0.622	0.374	0.00278	0.274	0.217	0.133	0.999	ACER3	ACER3,ACER3
ATAC	chr11:76885288-76885881	3.076	-0.033	0.834	0.962	-0.242	0.19	0.702	-0.209	0.328	1	ACER3	ACER3,ACER3
ATAC	chr11:76863096-76863681	3.235	0.32	0.039	0.458	0.202	0.276	0.763	-0.118	0.579	1	ACER3	ACER3,ACER3
ATAC	chr11:76823597-76824443	3.825	0.071	0.548	0.872	0.105	0.449	0.85	0.034	0.834	1	ACER3	ACER3
ATAC	chr11:76857724-76858509	3.393	0.145	0.331	0.77	0.047	0.797	0.957	-0.098	0.642	1	ACER3	ACER3,ACER3
H3K27ac	chr11:76884496-76886780	3.186	-0.065	0.74	0.905	-0.697	0.00128	0.039	-0.632	0.028	0.177	ACER3	ACER3,ACER3
H3K27ac	chr11:76856361-76864494	6.954	-0.055	0.384	0.707	0.158	0.0235	0.147	0.213	0.0242	0.166	ACER3	ACER3,ACER3
H3K27ac	chr11:76823430-76826027	3.894	-0.089	0.564	0.821	-0.181	0.224	0.47	-0.091	0.665	0.842	ACER3	ACER3
H3K27ac	chr11:76864534-76865377	1.949	-0.026	0.881	0.958	-0.177	0.334	0.582	-0.15	0.551	0.772	ACER3	ACER3,ACER3
H3K4me3	chr11:76860250-76864450	6.311	0.049	0.438	0.671	-0.008	0.902	0.968	-0.057	0.449	0.751	ACER3	ACER3,ACER3
RNA	ENSG00000205423	4.355	-0.365	0.000102	0.0045	0.009	0.926	0.971	0.373	0.00244	0.0663	CNEP1R1	NA
ATAC	chr7:100910379-100911272	2.635	-0.051	0.809	0.955	-0.145	0.544	0.887	-0.094	0.74	1	ACHE	ACHE
ATAC	chr7:100896499-100897506	2.985	0.1	0.659	0.911	0.054	0.83	0.965	-0.045	0.88	1	ACHE	ACHE,ACHE
H3K27ac	chr7:100909838-100910748	1.828	0.248	0.403	0.719	0.9	0.00675	0.0823	0.652	0.134	0.386	ACHE	ACHE
H3K27ac	chr7:100896749-100897320	0.632	0.887	0.00648	0.143	0.588	0.0821	0.278	-0.299	0.506	0.742	ACHE	ACHE,ACHE
H3K27ac	chr7:100915346-100917187	2.969	0.335	0.222	0.569	0.402	0.17	0.407	0.068	0.863	0.943	ACHE	ACHE
H3K4me3	chr7:100916300-100917100	2.348	-0.158	0.643	0.817	-0.404	0.209	0.603	-0.246	0.53	0.8	ACHE	ACHE
H3K4me3	chr7:100894900-100897550	5.016	0.495	0.0026	0.0498	-0.017	0.911	0.97	-0.513	0.00829	0.134	ACHE	ACHE,ACHE
H3K4me3	chr14:23092850-23098200	6.996	0.015	0.85	0.932	0.023	0.766	0.917	0.008	0.929	0.977	ACIN1	ACIN1,ACIN1,C14orf119
RNA	ENSG00000073008	6.007	0.518	0.000102	0.0045	0.215	0.113	0.389	-0.303	0.0759	0.364	PVR	NA
H3K4me3	chr3:42802300-42806250	6.511	-0.071	0.272	0.524	0.015	0.813	0.935	0.086	0.261	0.604	ACKR2	ACKR2,KRBOX1,ACKR2,CCDC13,HIGD1A
ATAC	chr2:236567540-236568906	4.297	0.101	0.306	0.753	0.3	0.0116	0.369	0.199	0.143	1	ACKR3	ACKR3,ACKR3
ATAC	chr2:236731783-236732753	3.166	-0.055	0.73	0.934	0.38	0.0408	0.486	0.435	0.0457	0.957	ACKR3	ACKR3
ATAC	chr2:236604603-236605811	3.756	-0.115	0.422	0.817	-0.298	0.0797	0.572	-0.183	0.351	1	ACKR3	ACKR3
ATAC	chr2:236550956-236553164	3.703	-0.039	0.792	0.951	-0.302	0.0837	0.579	-0.263	0.196	1	ACKR3	ACKR3
ATAC	chr2:236747982-236749283	4.238	-0.146	0.239	0.706	-0.216	0.141	0.653	-0.07	0.678	1	ACKR3	ACKR3
ATAC	chr2:236767749-236768378	3.973	-0.156	0.2	0.674	-0.172	0.227	0.731	-0.016	0.921	1	ACKR3	ACKR3
ATAC	chr2:236784803-236785745	2.977	0.133	0.363	0.789	0.203	0.241	0.741	0.07	0.726	1	ACKR3	ACKR3
ATAC	chr2:236711047-236711995	2.693	0.078	0.683	0.92	0.236	0.281	0.766	0.158	0.541	1	ACKR3	ACKR3
ATAC	chr2:236587175-236587966	2.526	0.132	0.476	0.842	0.195	0.374	0.818	0.063	0.803	1	ACKR3	ACKR3,ACKR3
ATAC	chr2:236787687-236788433	3.464	-0.086	0.594	0.889	-0.167	0.38	0.82	-0.081	0.713	1	ACKR3	ACKR3
ATAC	chr2:236569377-236570158	3.219	0.199	0.155	0.632	0.108	0.513	0.874	-0.091	0.636	1	ACKR3	ACKR3,ACKR3
ATAC	chr2:236714861-236715830	2.9	0.025	0.871	0.971	-0.117	0.519	0.877	-0.142	0.501	1	ACKR3	ACKR3
ATAC	chr2:236577343-236578713	3.739	0.052	0.707	0.926	-0.097	0.546	0.887	-0.15	0.429	1	ACKR3	ACKR3,ACKR3
ATAC	chr2:236757638-236758829	2.797	-0.126	0.466	0.837	-0.083	0.687	0.931	0.043	0.856	1	ACKR3	ACKR3
ATAC	chr2:236752209-236752742	2.512	0.206	0.321	0.764	-0.084	0.731	0.941	-0.29	0.31	1	ACKR3	ACKR3
ATAC	chr2:236545203-236546360	2.651	-0.06	0.729	0.933	-0.034	0.863	0.972	0.026	0.913	1	ACKR3	ACKR3
ATAC	chr2:236753412-236754061	2.779	-0.191	0.216	0.688	-0.024	0.897	0.98	0.167	0.43	1	ACKR3	ACKR3
H3K27ac	chr2:236767213-236769284	4.398	0.057	0.758	0.912	0.552	0.00338	0.0601	0.495	0.0574	0.251	ACKR3	ACKR3
H3K27ac	chr2:236550964-236552202	1.682	0.195	0.5	0.784	-0.783	0.014	0.114	-0.978	0.0232	0.163	ACKR3	ACKR3
H3K27ac	chr2:236781854-236784573	3.794	0.139	0.548	0.812	0.247	0.265	0.515	0.108	0.732	0.877	ACKR3	ACKR3
H3K27ac	chr2:236786360-236789029	4.458	-0.011	0.944	0.981	0.166	0.288	0.538	0.178	0.428	0.684	ACKR3	ACKR3
H3K27ac	chr2:236747921-236750652	4.69	0.21	0.291	0.633	0.17	0.376	0.618	-0.04	0.884	0.952	ACKR3	ACKR3
H3K27ac	chr2:236731476-236732691	2.616	-0.091	0.79	0.925	0.236	0.509	0.724	0.327	0.505	0.741	ACKR3	ACKR3
H3K27ac	chr2:236576734-236579877	4.691	0.201	0.415	0.729	0.156	0.563	0.763	-0.045	0.901	0.96	ACKR3	ACKR3,ACKR3
H3K27ac	chr2:236751642-236753914	4.308	0.451	0.0893	0.396	0.129	0.607	0.793	-0.323	0.369	0.636	ACKR3	ACKR3
H3K27ac	chr2:236755418-236756419	2.568	0.255	0.388	0.709	0.144	0.627	0.806	-0.111	0.787	0.906	ACKR3	ACKR3
H3K27ac	chr2:236567461-236569021	4.073	0.198	0.421	0.732	-0.119	0.634	0.809	-0.317	0.362	0.631	ACKR3	ACKR3,ACKR3
H3K27ac	chr2:236545088-236545630	0.19	0.049	0.869	0.954	0.157	0.64	0.814	0.108	0.809	0.917	ACKR3	ACKR3
H3K27ac	chr2:236604587-236605853	2.515	0.318	0.292	0.634	-0.139	0.643	0.816	-0.457	0.28	0.558	ACKR3	ACKR3
H3K27ac	chr2:236756510-236759780	4.762	0.435	0.0781	0.374	-0.089	0.704	0.853	-0.524	0.121	0.366	ACKR3	ACKR3
H3K27ac	chr2:236711559-236713297	3.229	0.702	0.000463	0.0552	0.004	0.985	0.994	-0.699	0.0112	0.115	ACKR3	ACKR3
H3K27me3	chr2:236593000-236698000	5.962	-0.036	0.788	0.999	-0.078	0.404	0.922	-0.042	0.746	0.987	ACKR3	ACKR3
H3K27me3	chr2:236714000-236742000	2.994	-0.045	0.817	0.999	0.057	0.664	0.98	0.102	0.586	0.979	ACKR3	ACKR3
H3K4me3	chr2:236567450-236573250	5.65	-0.242	0.187	0.433	-0.182	0.321	0.697	0.06	0.779	0.923	ACKR3	ACKR3,ACKR3
H3K4me3	chr2:236604700-236605750	3.441	0.133	0.569	0.767	-0.135	0.55	0.825	-0.269	0.328	0.664	ACKR3	ACKR3
ATAC	chr3:132542611-132543446	3.655	0.02	0.878	0.974	-0.334	0.0386	0.481	-0.355	0.0573	0.966	ACKR4	ACKR4,DNAJC13
ATAC	chr3:132594920-132595571	3.179	-0.115	0.504	0.854	-0.164	0.42	0.838	-0.049	0.835	1	ACKR4	ACKR4,ACAD11,NPHP3-ACAD11,ACKR4
ATAC	chr3:132549623-132551213	3.325	-0.399	0.00926	0.325	-0.02	0.908	0.983	0.38	0.0621	0.977	ACKR4	ACKR4
H3K27ac	chr3:132543013-132543725	1.817	-0.271	0.294	0.635	-0.31	0.242	0.491	-0.039	0.914	0.965	ACKR4	ACKR4,DNAJC13
ATAC	chr17:41929957-41930844	4.499	0.178	0.096	0.562	0.132	0.278	0.764	-0.046	0.749	1	ACLY	ACLY,ACLY,ODAD4
ATAC	chr17:41918148-41919417	5.436	0.053	0.616	0.896	0.002	0.984	0.997	-0.05	0.718	1	ACLY	ACLY,ACLY
H3K27ac	chr17:41929614-41930886	4.043	0.068	0.574	0.826	-0.103	0.385	0.626	-0.171	0.31	0.585	ACLY	ACLY,ACLY,ODAD4
H3K27ac	chr17:41917833-41919834	4.945	0.065	0.531	0.802	0.001	0.988	0.995	-0.063	0.659	0.839	ACLY	ACLY,ACLY
H3K4me3	chr17:41929500-41930950	4.173	-0.102	0.44	0.672	-0.268	0.0325	0.306	-0.166	0.272	0.615	ACLY	ACLY,ACLY,ODAD4
H3K4me3	chr17:41916900-41919850	6.354	-0.01	0.863	0.938	0.102	0.0929	0.447	0.112	0.117	0.433	ACLY	ACLY,ACLY
RNA	ENSG00000197150	5.286	0.323	0.000103	0.0045	-0.043	0.604	0.813	-0.366	0.000835	0.0363	ABCB8	NA
ATAC	chr2:134783813-134784494	2.789	-0.034	0.842	0.964	-0.337	0.102	0.605	-0.303	0.203	1	ACMSD	ACMSD
H3K27ac	chr2:134783553-134784769	2.664	-0.086	0.685	0.881	-0.239	0.287	0.537	-0.154	0.614	0.813	ACMSD	ACMSD
ATAC	chr9:32256182-32257204	3.384	-0.311	0.046	0.471	-0.51	0.00679	0.328	-0.199	0.351	1	ACO1	ACO1
ATAC	chr9:32266742-32267581	3.105	0.079	0.673	0.916	-0.459	0.0438	0.495	-0.538	0.041	0.948	ACO1	ACO1
ATAC	chr9:32389323-32390023	2.583	0.194	0.351	0.782	-0.274	0.247	0.744	-0.467	0.0954	0.994	ACO1	ACO1,ACO1
ATAC	chr9:32413215-32414366	3.746	-0.023	0.867	0.97	-0.171	0.295	0.774	-0.148	0.431	1	ACO1	ACO1,ACO1
ATAC	chr9:32403533-32404247	3.096	-0.101	0.474	0.841	-0.145	0.39	0.825	-0.043	0.824	1	ACO1	ACO1,ACO1
ATAC	chr9:32397989-32399504	3.609	-0.071	0.566	0.879	-0.108	0.464	0.856	-0.037	0.828	1	ACO1	ACO1,ACO1
ATAC	chr9:32384063-32385158	5.75	0	0.997	0.999	0.063	0.563	0.894	0.063	0.626	1	ACO1	ACO1,ACO1
ATAC	chr9:32378505-32379642	3.198	0.31	0.0513	0.482	-0.068	0.717	0.938	-0.378	0.084	0.991	ACO1	ACO1,ACO1
ATAC	chr9:32395374-32396354	4.485	0.124	0.308	0.754	-0.03	0.831	0.965	-0.154	0.351	1	ACO1	ACO1,ACO1
H3K27ac	chr9:32388128-32390497	3.799	-0.036	0.83	0.94	-0.329	0.0698	0.256	-0.292	0.234	0.509	ACO1	ACO1,ACO1
H3K27ac	chr9:32382792-32387564	6.083	-0.189	0.0414	0.293	0.119	0.216	0.462	0.307	0.022	0.158	ACO1	ACO1,ACO1
H3K27ac	chr9:32412383-32415454	5.213	-0.265	0.0402	0.289	0.089	0.487	0.708	0.354	0.0518	0.237	ACO1	ACO1,ACO1
H3K27ac	chr9:32256191-32257469	1.85	-0.924	0.000627	0.0635	-0.056	0.83	0.922	0.868	0.0198	0.15	ACO1	ACO1
H3K27ac	chr9:32393540-32405689	7.489	-0.192	0.198	0.543	-0.023	0.887	0.95	0.17	0.432	0.687	ACO1	ACO1,ACO1
H3K27me3	chr9:32271000-32379000	6.038	-0.091	0.347	0.999	-0.113	0.1	0.697	-0.023	0.807	0.987	ACO1	ACO1
H3K4me3	chr9:32395450-32396600	2.01	-0.675	0.0328	0.171	-0.578	0.0446	0.345	0.097	0.779	0.923	ACO1	ACO1,ACO1
H3K4me3	chr9:32403550-32405050	2.465	-0.103	0.634	0.811	-0.357	0.0834	0.43	-0.254	0.311	0.65	ACO1	ACO1,ACO1
H3K4me3	chr9:32383150-32390100	6.539	-0.303	0.0129	0.105	-0.127	0.269	0.657	0.176	0.203	0.544	ACO1	ACO1,ACO1
RNA	ENSG00000174718	5.433	-0.551	0.000105	0.00459	0.166	0.24	0.537	0.717	0.000145	0.0149	RESF1	NA
RNA	ENSG00000229180	4.922	0.517	0.000106	0.00462	0.337	0.013	0.159	-0.18	0.282	0.647	AC006001.3	NA
ATAC	chr13:76937176-76937886	4.702	-0.05	0.721	0.93	-0.253	0.12	0.629	-0.203	0.286	1	ACOD1	ACOD1
ATAC	chr13:76948101-76948737	2.4	0.077	0.658	0.911	-0.198	0.332	0.796	-0.275	0.249	1	ACOD1	ACOD1,ACOD1
ATAC	chr13:76944097-76945020	2.472	-0.192	0.241	0.706	-0.096	0.61	0.909	0.096	0.664	1	ACOD1	ACOD1,ACOD1
H3K27ac	chr13:76943948-76945478	3.553	-0.085	0.757	0.912	-0.382	0.175	0.413	-0.297	0.443	0.695	ACOD1	ACOD1,ACOD1
H3K27ac	chr13:76937677-76938255	2.116	0.055	0.789	0.925	0.125	0.567	0.766	0.071	0.811	0.918	ACOD1	ACOD1
H3K27ac	chr13:76936889-76937469	1.886	-0.027	0.902	0.966	-0.008	0.972	0.988	0.019	0.952	0.982	ACOD1	ACOD1
RNA	ENSG00000120159	3.81	-0.425	0.000107	0.00462	-0.14	0.219	0.518	0.285	0.0462	0.294	CAAP1	NA
ATAC	chr1:54564283-54565139	2.626	-0.32	0.0363	0.449	-0.61	0.00037	0.158	-0.29	0.144	1	ACOT11	ACOT11,ACOT11
ATAC	chr1:54567804-54568481	2.546	0.104	0.546	0.872	0.515	0.00969	0.355	0.411	0.0767	0.988	ACOT11	ACOT11,ACOT11
ATAC	chr1:54541912-54544478	5.143	0.053	0.581	0.884	0.248	0.0231	0.434	0.195	0.127	0.998	ACOT11	ACOT11,ACOT11
ATAC	chr1:54577549-54578341	2.734	-0.064	0.741	0.937	0.143	0.517	0.876	0.207	0.427	1	ACOT11	ACOT11,ACOT11
ATAC	chr1:54546823-54548320	4.157	-0.297	0.0109	0.34	-0.024	0.859	0.971	0.274	0.0814	0.991	ACOT11	ACOT11,ACOT11
H3K27ac	chr1:54541904-54544795	4.333	0.043	0.839	0.943	0.234	0.27	0.521	0.191	0.522	0.752	ACOT11	ACOT11,ACOT11
H3K27ac	chr1:54547555-54548340	2.397	-0.129	0.503	0.785	0.114	0.55	0.753	0.243	0.367	0.634	ACOT11	ACOT11,ACOT11
H3K27ac	chr1:54577262-54578439	1.934	-0.141	0.567	0.822	-0.089	0.725	0.866	0.051	0.883	0.951	ACOT11	ACOT11,ACOT11
H3K27me3	chr1:54518000-54545000	3.207	0.125	0.34	0.999	0.063	0.491	0.951	-0.061	0.626	0.981	ACOT11	ACOT11,ACOT11
H3K4me3	chr1:54541500-54544050	4.997	0.113	0.4	0.64	-0.115	0.367	0.727	-0.228	0.147	0.478	ACOT11	ACOT11,ACOT11
ATAC	chr5:81369696-81370825	2.491	0.092	0.623	0.9	-0.346	0.0907	0.59	-0.437	0.0756	0.987	ACOT12	ACOT12,ACOT12
ATAC	chr5:81506787-81507356	3.381	-0.197	0.31	0.755	-0.288	0.205	0.715	-0.091	0.73	1	ACOT12	ACOT12,SSBP2
ATAC	chr5:81393503-81394375	2.659	0.084	0.646	0.907	-0.115	0.569	0.897	-0.2	0.41	1	ACOT12	ACOT12,ACOT12
ATAC	chr5:81533781-81534853	2.736	0.006	0.967	0.994	-0.056	0.738	0.943	-0.062	0.754	1	ACOT12	ACOT12,SSBP2
ATAC	chr5:81420097-81420949	3.044	-0.207	0.23	0.699	-0.063	0.75	0.946	0.144	0.536	1	ACOT12	ACOT12,SSBP2
ATAC	chr5:81399830-81400929	2.714	0.053	0.756	0.941	-0.003	0.987	0.998	-0.056	0.807	1	ACOT12	ACOT12
H3K27ac	chr5:81505719-81506327	0.5	0.143	0.707	0.891	-0.662	0.114	0.331	-0.804	0.152	0.411	ACOT12	ACOT12,SSBP2
H3K27ac	chr5:81420012-81420531	0.383	0.196	0.48	0.771	0.056	0.854	0.934	-0.139	0.732	0.877	ACOT12	ACOT12,SSBP2
H3K27me3	chr5:81347000-81408000	5.325	0.061	0.351	0.999	-0.036	0.433	0.928	-0.098	0.133	0.788	ACOT12	ACOT12,ACOT12
H3K4me3	chr5:81393000-81395700	4.05	0.323	0.124	0.348	0.231	0.253	0.642	-0.092	0.702	0.887	ACOT12	ACOT12,ACOT12
ATAC	chr6:24668421-24669141	4.302	-0.138	0.421	0.817	-0.227	0.25	0.746	-0.089	0.701	1	ACOT13	ACOT13,TDP2,ACOT13
ATAC	chr6:24686810-24687654	2.291	-0.188	0.309	0.754	-0.222	0.299	0.777	-0.034	0.892	1	ACOT13	ACOT13,ACOT13
H3K27ac	chr6:24686612-24687603	1.713	0.124	0.543	0.809	-0.512	0.0208	0.139	-0.635	0.0344	0.195	ACOT13	ACOT13,ACOT13
RNA	ENSG00000099875	5.998	0.451	0.000107	0.00462	0.154	0.19	0.488	-0.297	0.0457	0.293	MKNK2	NA
ATAC	chr14:73568850-73571400	5.168	0.348	0.00258	0.232	0.269	0.0375	0.479	-0.08	0.597	1	ACOT2	ACOT2,HEATR4,ACOT2
H3K27ac	chr14:73562419-73564326	2.826	0.083	0.768	0.916	1.682	3.85e-07	0.000954	1.6	0.000191	0.0186	ACOT2	ACOT2,HEATR4,ACOT2
H3K27ac	chr14:73566260-73571939	6.846	0.103	0.306	0.646	0.624	8.25e-07	0.00125	0.521	0.000827	0.0354	ACOT2	ACOT2,HEATR4,ACOT2
H3K27ac	chr14:73573500-73574951	3.135	0.166	0.521	0.796	1.099	0.000296	0.0208	0.933	0.0166	0.138	ACOT2	ACOT2,HEATR4,ACOT2
H3K27ac	chr14:73575828-73577278	3.013	-0.007	0.968	0.989	0.321	0.107	0.321	0.328	0.221	0.495	ACOT2	ACOT2,HEATR4,ACOT2
H3K27ac	chr14:73577587-73579174	3.437	0.322	0.105	0.422	-0.191	0.347	0.594	-0.512	0.0709	0.279	ACOT2	ACOT2,HEATR4,ACOT2
H3K4me3	chr14:73565900-73572500	6.651	-0.082	0.293	0.545	0.165	0.0381	0.327	0.247	0.0105	0.149	ACOT2	ACOT2,ACOT2,HEATR4
RNA	ENSG00000108774	7.956	0.283	0.000108	0.00463	0.125	0.0896	0.354	-0.158	0.0885	0.393	RAB5C	NA
ATAC	chr14:73591677-73592572	3.661	0.337	0.00687	0.298	0.403	0.00664	0.328	0.066	0.695	1	ACOT4	ACOT4,HEATR4,ACOT4
ATAC	chr14:73582020-73582730	2.502	0.18	0.324	0.766	0.081	0.713	0.937	-0.099	0.695	1	ACOT4	ACOT4,HEATR4
H3K27ac	chr14:73591202-73593146	5.548	0.092	0.159	0.5	0.251	0.000366	0.0226	0.16	0.083	0.303	ACOT4	ACOT4,HEATR4,ACOT4
H3K27ac	chr14:73582266-73582555	2.099	-0.323	0.104	0.42	0.403	0.0571	0.231	0.726	0.0133	0.124	ACOT4	ACOT4,HEATR4
H3K27ac	chr14:73580728-73581628	2.979	0.026	0.861	0.951	0.109	0.47	0.695	0.083	0.689	0.855	ACOT4	ACOT4,HEATR4
H3K27ac	chr14:73582733-73584097	4.543	-0.076	0.505	0.786	0.047	0.669	0.832	0.123	0.434	0.688	ACOT4	ACOT4,HEATR4
H3K4me3	chr14:73591150-73593900	5.603	0.082	0.394	0.635	-0.125	0.192	0.585	-0.207	0.0741	0.353	ACOT4	ACOT4,ACOT4,HEATR4
RNA	ENSG00000175348	6.094	-0.29	0.00011	0.00471	0.108	0.155	0.45	0.398	8e-05	0.0107	TMEM9B	NA
ATAC	chr14:73612243-73613152	4.295	0.312	0.0316	0.434	0.307	0.0652	0.543	-0.005	0.981	1	ACOT6	ACOT6,HEATR4,ACOT6
ATAC	chr14:73620223-73621088	2.659	-0.279	0.167	0.646	-0.168	0.476	0.861	0.111	0.687	1	ACOT6	ACOT6,HEATR4,ACOT6
H3K27ac	chr14:73612005-73613663	4.867	-0.101	0.316	0.655	0.42	9.9e-05	0.0126	0.521	0.000514	0.0289	ACOT6	ACOT6,HEATR4,ACOT6
H3K27ac	chr14:73619737-73621608	4.05	-0.012	0.96	0.986	0.71	0.00293	0.057	0.721	0.0275	0.176	ACOT6	ACOT6,HEATR4,ACOT6
H3K4me3	chr14:73611950-73613950	4.75	-0.015	0.894	0.952	0.002	0.988	0.996	0.017	0.9	0.966	ACOT6	ACOT6,HEATR4,ACOT6
ATAC	chr1:6357964-6360111	4.707	-0.063	0.64	0.905	-0.313	0.0383	0.48	-0.25	0.161	1	ACOT7	ACOT7,ACOT7
ATAC	chr1:6401600-6402143	3.056	-0.113	0.4	0.807	-0.235	0.147	0.66	-0.122	0.513	1	ACOT7	ACOT7
ATAC	chr1:6347898-6349044	2.878	-0.285	0.117	0.591	-0.292	0.157	0.67	-0.007	0.978	1	ACOT7	ACOT7,ACOT7
ATAC	chr1:6392819-6394061	5.78	-0.005	0.952	0.991	-0.034	0.741	0.944	-0.028	0.815	1	ACOT7	ACOT7,ACOT7
ATAC	chr1:6341896-6342875	2.53	0.175	0.406	0.811	0.021	0.928	0.987	-0.153	0.585	1	ACOT7	ACOT7,ACOT7
ATAC	chr1:6343084-6343908	2.88	0.21	0.222	0.693	0.007	0.97	0.994	-0.202	0.376	1	ACOT7	ACOT7,ACOT7
H3K27ac	chr1:6392544-6394622	5.277	-0.106	0.254	0.601	0.314	0.0016	0.0433	0.42	0.00237	0.0561	ACOT7	ACOT7,ACOT7
H3K27ac	chr1:6348123-6349228	2.428	-0.349	0.0298	0.258	0.286	0.0771	0.269	0.635	0.00607	0.0857	ACOT7	ACOT7,ACOT7
H3K27ac	chr1:6357436-6360989	5.735	0.131	0.513	0.792	-0.288	0.156	0.389	-0.418	0.14	0.396	ACOT7	ACOT7,ACOT7
H3K27ac	chr1:6385130-6386541	2.115	0.624	0.0172	0.209	-0.024	0.927	0.967	-0.648	0.0798	0.296	ACOT7	ACOT7,ACOT7
H3K27ac	chr1:6401276-6402707	3.101	0.033	0.865	0.952	-0.014	0.941	0.974	-0.047	0.861	0.941	ACOT7	ACOT7
H3K4me3	chr1:6357900-6359800	2.905	-0.744	0.104	0.319	-0.396	0.343	0.711	0.348	0.499	0.782	ACOT7	ACOT7,ACOT7
H3K4me3	chr1:6391700-6394600	5.775	-0.024	0.751	0.879	0.005	0.948	0.982	0.029	0.747	0.908	ACOT7	ACOT7,ACOT7
RNA	ENSG00000088808	3.486	0.613	0.000114	0.00482	-0.01	0.95	0.981	-0.623	0.00263	0.0686	PPP1R13B	NA
ATAC	chr20:45856905-45857956	5.087	-0.11	0.294	0.744	-0.005	0.966	0.994	0.105	0.453	1	ACOT8	ACOT8,ACOT8,ZSWIM3
H3K27ac	chr20:45856595-45858322	4.787	0.062	0.487	0.776	-0.089	0.309	0.559	-0.151	0.224	0.498	ACOT8	ACOT8,ACOT8,ZSWIM3
H3K4me3	chr20:45855500-45858800	6.206	-0.009	0.895	0.952	0.04	0.551	0.826	0.049	0.54	0.806	ACOT8	ACOT8,ACOT8,ZSWIM3
RNA	ENSG00000177051	3.589	0.414	0.000116	0.00486	-0.032	0.768	0.899	-0.446	0.00158	0.0498	FBXO46	NA
RNA	ENSG00000123136	6.459	0.402	0.000117	0.00486	0.236	0.0262	0.213	-0.166	0.209	0.578	DDX39A	NA
ATAC	chr17:75978613-75979870	5.192	0.17	0.167	0.645	0.255	0.0672	0.548	0.085	0.604	1	ACOX1	ACOX1,ACOX1,TEN1-CDK3,TEN1
H3K27ac	chr17:75977638-75980999	6.661	-0.055	0.557	0.817	0.307	0.00386	0.0638	0.362	0.0108	0.113	ACOX1	ACOX1,ACOX1,TEN1-CDK3,TEN1
H3K27ac	chr17:75969891-75970995	2.973	0.055	0.666	0.872	0.058	0.656	0.824	0.003	0.985	0.995	ACOX1	ACOX1,ACOX1
H3K27ac	chr17:75975166-75976553	2.66	0.22	0.241	0.588	0.066	0.74	0.875	-0.154	0.569	0.784	ACOX1	ACOX1,ACOX1,TEN1-CDK3,TEN1
RNA	ENSG00000177427	3.178	0.518	0.000117	0.00486	0.133	0.33	0.616	-0.385	0.0269	0.227	MIEF2	NA
ATAC	chr3:58525930-58527114	3.85	0.003	0.981	0.996	-0.403	0.00896	0.35	-0.406	0.0232	0.891	ACOX2	ACOX2,ACOX2
ATAC	chr3:58532604-58533312	3.034	-0.063	0.704	0.926	0.029	0.879	0.976	0.092	0.682	1	ACOX2	ACOX2,ACOX2
ATAC	chr4:8468440-8469198	2.619	0.064	0.721	0.93	0.228	0.251	0.746	0.165	0.487	1	ACOX3	ACOX3,TRMT44
ATAC	chr4:8440124-8441284	4.745	0.057	0.609	0.894	-0.031	0.805	0.959	-0.088	0.555	1	ACOX3	ACOX3,ACOX3,TRMT44
H3K27ac	chr4:8439640-8441669	5.163	-0.078	0.464	0.762	0.147	0.175	0.413	0.225	0.137	0.391	ACOX3	ACOX3,ACOX3,TRMT44
H3K4me3	chr4:8439300-8443000	6.601	0.073	0.3	0.551	0.061	0.388	0.741	-0.012	0.883	0.96	ACOX3	ACOX3,TRMT44,ACOX3
RNA	ENSG00000169733	5.066	0.421	0.000117	0.00486	0.223	0.0451	0.262	-0.197	0.154	0.501	RFNG	NA
ATAC	chr2:110732248-110733429	2.82	0.13	0.427	0.819	0.562	0.00319	0.279	0.432	0.0515	0.964	ACOXL	ACOXL,ACOXL
ATAC	chr2:110811547-110812428	2.503	-0.061	0.726	0.931	-0.231	0.246	0.744	-0.17	0.469	1	ACOXL	ACOXL,ACOXL
ATAC	chr2:110714361-110715460	2.548	-0.447	0.0175	0.38	0.25	0.25	0.746	0.697	0.00696	0.773	ACOXL	ACOXL
ATAC	chr2:110708991-110709797	2.476	0.137	0.494	0.85	0.226	0.339	0.8	0.088	0.747	1	ACOXL	ACOXL
ATAC	chr2:110707303-110708144	2.486	-0.408	0.0104	0.336	-0.071	0.704	0.935	0.337	0.122	0.998	ACOXL	ACOXL
ATAC	chr2:110804784-110805463	2.473	-0.235	0.229	0.698	-0.01	0.963	0.993	0.225	0.385	1	ACOXL	ACOXL,ACOXL
H3K27ac	chr2:110714649-110715434	1.433	-0.129	0.518	0.794	-0.245	0.24	0.489	-0.116	0.684	0.852	ACOXL	ACOXL
H3K4me3	chr2:110731400-110734000	4.552	0.496	0.011	0.0967	0.258	0.165	0.558	-0.238	0.281	0.623	ACOXL	ACOXL,ACOXL
ATAC	chr2:111117057-111117785	3.078	0.139	0.374	0.794	0.228	0.209	0.718	0.089	0.673	1	ACOXL-AS1	ACOXL-AS1,ACOXL,BCL2L11
ATAC	chr2:110946863-110947487	2.526	-0.084	0.604	0.893	-0.224	0.227	0.731	-0.14	0.521	1	ACOXL-AS1	ACOXL-AS1,ACOXL
ATAC	chr2:110993419-110994742	2.937	-0.073	0.705	0.926	0.242	0.291	0.772	0.314	0.237	1	ACOXL-AS1	ACOXL-AS1,ACOXL
ATAC	chr2:111100663-111101252	3.073	0.026	0.845	0.964	-0.086	0.593	0.904	-0.113	0.547	1	ACOXL-AS1	ACOXL-AS1,ACOXL
ATAC	chr2:111032555-111033554	3.231	-0.05	0.721	0.931	0.029	0.855	0.97	0.08	0.674	1	ACOXL-AS1	ACOXL-AS1,ACOXL
H3K27ac	chr2:110946531-110948068	2.589	-0.058	0.781	0.92	-0.997	2.98e-05	0.00685	-0.94	0.0026	0.0586	ACOXL-AS1	ACOXL-AS1,ACOXL
H3K27ac	chr2:111032583-111034013	1.797	0.155	0.709	0.892	-0.465	0.293	0.544	-0.62	0.303	0.579	ACOXL-AS1	ACOXL-AS1,ACOXL
RNA	ENSG00000167302	4.976	0.449	0.000117	0.00486	0.046	0.695	0.863	-0.403	0.00761	0.121	TEPSIN	NA
ATAC	chr11:47257356-47258214	4.429	0.153	0.19	0.666	0.254	0.0618	0.536	0.101	0.522	1	ACP2	ACP2,NR1H3
ATAC	chr11:47254286-47255301	4.468	-0.068	0.628	0.901	0.068	0.671	0.926	0.135	0.472	1	ACP2	ACP2,NR1H3
ATAC	chr11:47248398-47249286	3.796	0.225	0.0756	0.531	-0.021	0.884	0.977	-0.247	0.151	1	ACP2	ACP2,ACP2,NR1H3
H3K27ac	chr11:47252653-47263454	7.583	0.101	0.343	0.677	0.284	0.0184	0.131	0.182	0.244	0.52	ACP2	ACP2,ACP2,NR1H3
H3K4me3	chr11:47254700-47255800	2.469	-0.492	0.0604	0.238	-0.017	0.943	0.98	0.475	0.109	0.419	ACP2	ACP2,NR1H3
RNA	ENSG00000078902	6.682	0.362	0.000117	0.00486	0.258	0.00765	0.128	-0.105	0.376	0.723	TOLLIP	NA
ATAC	chr3:132317101-132317811	3.246	-0.408	0.0193	0.389	-0.315	0.119	0.628	0.092	0.694	1	ACP3	ACP3,ACP3
ATAC	chr3:132342592-132343546	2.637	-0.018	0.924	0.986	-0.337	0.131	0.644	-0.319	0.218	1	ACP3	ACP3,ACP3
ATAC	chr3:132346746-132347425	2.708	-0.162	0.341	0.776	-0.288	0.153	0.666	-0.125	0.591	1	ACP3	ACP3,ACP3
H3K27ac	chr3:132316670-132317865	1.586	-0.324	0.175	0.518	0.176	0.468	0.693	0.5	0.14	0.396	ACP3	ACP3,ACP3
ATAC	chr19:11577428-11579087	4.648	0.138	0.255	0.717	0.047	0.728	0.941	-0.091	0.572	1	ACP5	ACP5,ZNF627,ACP5
ATAC	chr19:11597112-11598057	4.683	0.026	0.806	0.954	0.01	0.932	0.988	-0.015	0.912	1	ACP5	ACP5,ZNF627
ATAC	chr19:11580189-11582149	4.162	0.204	0.0828	0.542	-0.006	0.967	0.994	-0.21	0.187	1	ACP5	ACP5,ZNF627,ACP5
H3K27ac	chr19:11596748-11598400	4.739	0.043	0.731	0.901	0.265	0.0387	0.189	0.221	0.211	0.485	ACP5	ACP5,ZNF627
H3K27ac	chr19:11585816-11587621	3.434	-0.003	0.99	0.996	-0.443	0.0876	0.288	-0.44	0.224	0.498	ACP5	ACP5,ZNF627
H3K27ac	chr19:11572503-11585670	7.98	-0.152	0.27	0.615	-0.076	0.601	0.789	0.076	0.7	0.861	ACP5	ACP5,ZNF627,ACP5
H3K4me3	chr19:11574350-11581850	7.228	-0.174	0.0412	0.193	0.243	0.00411	0.138	0.417	0.000127	0.0182	ACP5	ACP5,ZNF627,ACP5
H3K4me3	chr19:11596800-11599250	5.638	-0.056	0.455	0.684	-0.049	0.505	0.8	0.007	0.936	0.979	ACP5	ACP5,ZNF627
RNA	ENSG00000148384	4.206	0.406	0.000121	0.00497	0.071	0.506	0.753	-0.335	0.0146	0.172	INPP5E	NA
ATAC	chr1:147669381-147670885	5.498	0.041	0.667	0.914	0.139	0.204	0.714	0.098	0.45	1	ACP6	ACP6,ACP6
ATAC	chr1:147699928-147700587	2.721	0.019	0.909	0.982	-0.016	0.934	0.988	-0.035	0.877	1	ACP6	ACP6
ATAC	chr1:147717613-147718397	2.885	-0.263	0.138	0.611	0.015	0.942	0.989	0.277	0.244	1	ACP6	ACP6
H3K27ac	chr1:147669293-147671138	4.375	0.061	0.666	0.872	-0.115	0.401	0.639	-0.176	0.367	0.634	ACP6	ACP6,ACP6
H3K27ac	chr1:147640992-147641340	0.099	-0.296	0.435	0.742	-0.166	0.696	0.849	0.13	0.818	0.921	ACP6	ACP6,ACP6
H3K4me3	chr1:147668850-147671200	6.013	-0.138	0.0712	0.26	0	0.997	0.999	0.138	0.125	0.445	ACP6	ACP6,ACP6
RNA	ENSG00000065882	6.696	-0.435	0.000122	0.00501	-0.245	0.0334	0.234	0.19	0.184	0.546	TBC1D1	NA
H3K27ac	chr19:39093077-39094770	2.113	0.427	0.161	0.501	0.244	0.455	0.683	-0.183	0.676	0.849	ACP7	ACP7,ACP7
ATAC	chr12:6647050-6647745	2.843	0.282	0.142	0.617	0.548	0.0128	0.382	0.266	0.3	1	ACRBP	ACRBP,ACRBP,ING4
ATAC	chr12:6643576-6644691	3.574	-0.064	0.648	0.908	-0.04	0.804	0.958	0.023	0.902	1	ACRBP	ACRBP,ACRBP
H3K27ac	chr12:6643241-6645211	5.052	-0.054	0.69	0.883	0.039	0.766	0.889	0.093	0.619	0.815	ACRBP	ACRBP,ACRBP
H3K27ac	chr12:6646830-6647620	3.496	0.594	0.00061	0.063	-0.026	0.873	0.943	-0.619	0.00832	0.0983	ACRBP	ACRBP,ACRBP,ING4
H3K4me3	chr12:6646650-6647800	3.846	0.17	0.292	0.543	0.316	0.0492	0.358	0.147	0.435	0.743	ACRBP	ACRBP,ING4,ACRBP
H3K4me3	chr12:6644050-6644850	2.209	-0.095	0.782	0.896	0.001	0.997	0.999	0.096	0.806	0.934	ACRBP	ACRBP,ACRBP
ATAC	chr15:78240876-78241452	2.313	0.282	0.143	0.618	-0.064	0.766	0.951	-0.346	0.176	1	ACSBG1	ACSBG1,ACSBG1
H3K27me3	chr15:78171000-78219000	4.837	-0.029	0.848	0.999	0.034	0.749	0.987	0.064	0.668	0.983	ACSBG1	ACSBG1,ACSBG1,IDH3A
H3K27me3	chr15:78228000-78250000	3.931	-0.007	0.968	0.999	-0.033	0.785	0.988	-0.026	0.877	0.987	ACSBG1	ACSBG1,ACSBG1
ATAC	chr19:6110302-6111015	5.243	0.155	0.162	0.64	0.145	0.247	0.744	-0.011	0.943	1	ACSBG2	ACSBG2,RFX2
ATAC	chr19:6161120-6161917	3.473	0	0.998	1	-0.196	0.306	0.781	-0.196	0.381	1	ACSBG2	ACSBG2,RFX2,ACSBG2
ATAC	chr19:6056708-6057895	4.571	0.303	0.00528	0.278	0.118	0.34	0.8	-0.186	0.199	1	ACSBG2	ACSBG2,RFX2
ATAC	chr19:6062110-6062761	3.616	0.18	0.159	0.636	-0.128	0.392	0.826	-0.308	0.0794	0.991	ACSBG2	ACSBG2,RFX2
ATAC	chr19:6065455-6067671	4.404	0.203	0.0724	0.523	0.105	0.423	0.838	-0.098	0.52	1	ACSBG2	ACSBG2,RFX2
ATAC	chr19:6100076-6100946	2.694	0.236	0.194	0.669	0.116	0.587	0.902	-0.12	0.628	1	ACSBG2	ACSBG2,RFX2
ATAC	chr19:6087011-6088469	4.262	0.162	0.157	0.634	-0.059	0.654	0.922	-0.221	0.156	1	ACSBG2	ACSBG2,RFX2
H3K27ac	chr19:6077191-6077785	1.586	-0.066	0.816	0.936	-0.513	0.0785	0.272	-0.447	0.268	0.545	ACSBG2	ACSBG2,RFX2
H3K27ac	chr19:6054910-6069448	8.364	-0.214	0.0685	0.354	0.171	0.17	0.407	0.384	0.0256	0.17	ACSBG2	ACSBG2,RFX2
H3K27ac	chr19:6113410-6114311	2.994	0.146	0.465	0.763	0.216	0.291	0.541	0.07	0.804	0.914	ACSBG2	ACSBG2,RFX2
H3K27ac	chr19:6104193-6105860	3.837	-0.152	0.457	0.758	-0.2	0.305	0.555	-0.048	0.863	0.942	ACSBG2	ACSBG2,RFX2
H3K27ac	chr19:6160658-6162555	3.877	0.329	0.149	0.486	-0.217	0.309	0.559	-0.546	0.0803	0.297	ACSBG2	ACSBG2,RFX2,ACSBG2
H3K27ac	chr19:6086591-6089930	6.232	-0.11	0.351	0.683	0.094	0.449	0.678	0.205	0.231	0.506	ACSBG2	ACSBG2,RFX2
H3K27ac	chr19:6108431-6112606	5.951	-0.061	0.561	0.819	0.082	0.452	0.68	0.143	0.341	0.612	ACSBG2	ACSBG2,RFX2
H3K27ac	chr19:6092258-6093119	2.896	-0.138	0.543	0.809	-0.175	0.457	0.685	-0.036	0.91	0.963	ACSBG2	ACSBG2,RFX2
H3K27ac	chr19:6098493-6101494	5.5	-0.146	0.123	0.45	0.036	0.708	0.855	0.182	0.172	0.437	ACSBG2	ACSBG2,RFX2
H3K27me3	chr19:6125000-6190000	4.718	0.004	0.981	0.999	0.36	0.00263	0.164	0.357	0.023	0.475	ACSBG2	ACSBG2,RFX2,ACSBG2
H3K4me3	chr19:6099950-6100800	2.785	-0.118	0.569	0.766	-0.521	0.0118	0.21	-0.403	0.0997	0.403	ACSBG2	ACSBG2,RFX2
H3K4me3	chr19:6087050-6088650	2.95	-0.362	0.0973	0.307	-0.354	0.0823	0.429	0.009	0.972	0.991	ACSBG2	ACSBG2,RFX2
H3K4me3	chr19:6056300-6057350	2.682	-0.529	0.0319	0.169	-0.272	0.219	0.613	0.257	0.347	0.68	ACSBG2	ACSBG2,RFX2
H3K4me3	chr19:6061350-6066350	5.307	-0.054	0.738	0.873	-0.062	0.689	0.887	-0.008	0.966	0.989	ACSBG2	ACSBG2,RFX2
H3K4me3	chr19:6107800-6111800	6.368	0.165	0.019	0.127	0.011	0.876	0.958	-0.154	0.0614	0.326	ACSBG2	ACSBG2,RFX2
ATAC	chr17:50423723-50427727	5.342	-0.003	0.98	0.996	0.044	0.749	0.946	0.047	0.773	1	ACSF2	ACSF2,ACSF2
H3K27ac	chr17:50420943-50422935	4.052	-0.16	0.208	0.555	-0.204	0.109	0.323	-0.043	0.805	0.915	ACSF2	ACSF2,ACSF2
H3K27ac	chr17:50423494-50427553	5.638	0.215	0.0288	0.253	-0.146	0.14	0.367	-0.361	0.0105	0.111	ACSF2	ACSF2,ACSF2
H3K4me3	chr17:50421250-50422100	2.049	-0.266	0.416	0.653	-0.457	0.129	0.512	-0.191	0.606	0.842	ACSF2	ACSF2,ACSF2
H3K4me3	chr17:50424100-50427950	6.006	0.003	0.969	0.987	0.03	0.698	0.89	0.027	0.769	0.918	ACSF2	ACSF2,ACSF2
RNA	ENSG00000177096	3.166	0.524	0.000127	0.00518	0.33	0.0195	0.189	-0.194	0.265	0.633	PHETA2	NA
ATAC	chr16:89114971-89115720	4.363	0.159	0.126	0.601	0.173	0.142	0.654	0.014	0.921	1	ACSF3	ACSF3,ACSF3
ATAC	chr16:89093534-89094236	3.273	0.137	0.342	0.776	0.099	0.565	0.895	-0.038	0.847	1	ACSF3	ACSF3,ACSF3
H3K27ac	chr16:89093218-89094724	4.883	0.16	0.0691	0.355	0.084	0.33	0.578	-0.076	0.527	0.756	ACSF3	ACSF3,ACSF3
H3K27ac	chr16:89114144-89116760	4.824	-0.062	0.565	0.821	0.102	0.345	0.592	0.164	0.279	0.557	ACSF3	ACSF3,ACSF3
H3K27ac	chr16:89052244-89053608	2.459	0.637	0.0219	0.23	0.111	0.675	0.836	-0.526	0.163	0.426	ACSF3	ACSF3
H3K4me3	chr16:89052600-89053400	3.045	0.364	0.0939	0.301	0.277	0.184	0.577	-0.087	0.725	0.898	ACSF3	ACSF3
H3K4me3	chr16:89114450-89116000	3.5	-0.352	0.12	0.343	0.169	0.417	0.76	0.522	0.0482	0.292	ACSF3	ACSF3,ACSF3
H3K4me3	chr16:89093000-89095550	6.024	0.187	0.0418	0.195	-0.001	0.989	0.997	-0.188	0.0839	0.374	ACSF3	ACSF3,ACSF3
RNA	ENSG00000149547	5.605	-0.245	0.000129	0.00524	-0.019	0.768	0.899	0.226	0.00663	0.112	EI24	NA
ATAC	chr4:184832990-184833971	3.022	-0.116	0.412	0.813	-0.034	0.842	0.968	0.082	0.679	1	ACSL1	ACSL1
RNA	ENSG00000068001	4.721	0.347	0.000136	0.00549	0.206	0.0296	0.225	-0.141	0.225	0.596	HYAL2	NA
ATAC	chr2:222791801-222792413	3.172	-0.247	0.0916	0.557	-0.394	0.0249	0.436	-0.147	0.463	1	ACSL3	ACSL3
ATAC	chr2:222805624-222806353	4.111	-0.119	0.433	0.823	-0.319	0.0782	0.57	-0.2	0.339	1	ACSL3	ACSL3
ATAC	chr2:222797332-222798573	4.172	0.055	0.634	0.903	-0.237	0.0898	0.588	-0.292	0.0713	0.98	ACSL3	ACSL3
ATAC	chr2:222813318-222814181	2.714	0.11	0.595	0.89	-0.248	0.304	0.779	-0.358	0.205	1	ACSL3	ACSL3
ATAC	chr2:222842409-222843204	2.5	-0.129	0.449	0.83	-0.18	0.354	0.806	-0.051	0.823	1	ACSL3	ACSL3
ATAC	chr2:222859918-222861638	5.96	-0.027	0.772	0.945	0.03	0.773	0.953	0.057	0.645	1	ACSL3	ACSL3,ACSL3
ATAC	chr2:222844147-222844900	3.405	0.056	0.69	0.922	0.014	0.933	0.988	-0.042	0.832	1	ACSL3	ACSL3
H3K27ac	chr2:222859987-222862435	5.323	-0.02	0.88	0.958	0.4	0.00385	0.0638	0.419	0.0262	0.172	ACSL3	ACSL3,ACSL3
H3K27ac	chr2:222791711-222792733	2.766	0.309	0.0959	0.407	-0.381	0.0516	0.219	-0.691	0.0114	0.116	ACSL3	ACSL3
H3K27ac	chr2:222805350-222807154	3.672	-0.215	0.143	0.477	-0.236	0.104	0.315	-0.02	0.92	0.968	ACSL3	ACSL3
H3K27ac	chr2:222797501-222799170	4.166	0.047	0.823	0.938	0.074	0.729	0.869	0.027	0.928	0.972	ACSL3	ACSL3
H3K27ac	chr2:222843610-222845424	3.673	0.034	0.824	0.938	-0.007	0.961	0.983	-0.042	0.846	0.934	ACSL3	ACSL3
H3K4me3	chr2:222860100-222864300	6.341	0.031	0.68	0.84	-0.075	0.33	0.703	-0.106	0.245	0.589	ACSL3	ACSL3,ACSL3
RNA	ENSG00000125304	7.66	-0.263	0.000136	0.00549	-0.096	0.166	0.462	0.167	0.0571	0.323	TM9SF2	NA
ATAC	chr2:222959826-222960602	3.646	-0.175	0.334	0.772	-0.55	0.0104	0.363	-0.375	0.129	0.999	ACSL3-AS1	ACSL3-AS1
ATAC	chr2:222912017-222912745	3.091	-0.343	0.0476	0.475	-0.516	0.0136	0.387	-0.174	0.464	1	ACSL3-AS1	ACSL3-AS1,ACSL3
ATAC	chr2:222891845-222892875	2.67	-0.118	0.531	0.865	-0.212	0.342	0.802	-0.093	0.719	1	ACSL3-AS1	ACSL3-AS1,ACSL3
ATAC	chr2:222939119-222940257	2.595	-0.159	0.339	0.775	0.169	0.364	0.812	0.328	0.14	1	ACSL3-AS1	ACSL3-AS1,ACSL3
ATAC	chr2:222954326-222955488	2.914	-0.134	0.468	0.838	-0.17	0.425	0.839	-0.037	0.884	1	ACSL3-AS1	ACSL3-AS1
ATAC	chr2:222981899-222982921	3.023	-0.249	0.126	0.601	-0.147	0.448	0.85	0.103	0.646	1	ACSL3-AS1	ACSL3-AS1
ATAC	chr2:222971329-222972276	3.013	-0.04	0.772	0.945	-0.042	0.788	0.956	-0.002	0.989	1	ACSL3-AS1	ACSL3-AS1
ATAC	chr2:222919630-222920604	3.09	-0.001	0.994	0.999	0.043	0.846	0.969	0.044	0.863	1	ACSL3-AS1	ACSL3-AS1,ACSL3
H3K27ac	chr2:222911722-222913135	2.722	0.025	0.939	0.979	-0.702	0.0417	0.196	-0.727	0.119	0.362	ACSL3-AS1	ACSL3-AS1,ACSL3
H3K27ac	chr2:222919455-222920914	2.436	0.128	0.635	0.856	-0.023	0.94	0.974	-0.152	0.708	0.864	ACSL3-AS1	ACSL3-AS1,ACSL3
RNA	ENSG00000131584	5.113	0.473	0.000137	0.00549	0.312	0.0138	0.162	-0.161	0.303	0.666	ACAP3	NA
ATAC	chr10:112374952-112376675	4.881	-0.045	0.637	0.904	-0.143	0.187	0.7	-0.098	0.445	1	ACSL5	ACSL5,ACSL5
ATAC	chr10:112389196-112389929	5.149	0.088	0.566	0.879	-0.057	0.739	0.944	-0.145	0.478	1	ACSL5	ACSL5,ACSL5
ATAC	chr10:112383181-112384600	3.775	0.153	0.243	0.709	0.011	0.944	0.99	-0.142	0.433	1	ACSL5	ACSL5,ACSL5
H3K27ac	chr10:112373888-112377775	6.479	0.237	0.0115	0.178	0.198	0.0442	0.202	-0.038	0.768	0.896	ACSL5	ACSL5,ACSL5
H3K27ac	chr10:112387174-112391733	5.906	0.202	0.176	0.519	0.051	0.745	0.877	-0.151	0.481	0.723	ACSL5	ACSL5,ACSL5
H3K27ac	chr10:112378224-112385623	5.609	0.657	0.00116	0.0775	0.032	0.873	0.943	-0.625	0.0269	0.174	ACSL5	ACSL5,ACSL5
H3K4me3	chr10:112374600-112380200	6.52	0.329	0.0126	0.103	-0.408	0.00284	0.121	-0.738	2.47e-05	0.00865	ACSL5	ACSL5,ACSL5
RNA	ENSG00000147789	3.746	0.331	0.000137	0.00549	0.02	0.818	0.923	-0.311	0.00583	0.105	ZNF7	NA
H3K27me3	chr5:131945000-132178000	8.303	0.076	0.456	0.999	0.037	0.609	0.972	-0.039	0.694	0.985	ACSL6-AS1	ACSL6-AS1,CSF2,ACSL6,IL3,MEIKIN
ATAC	chr16:20680174-20681181	3.019	-0.225	0.23	0.699	-0.128	0.558	0.892	0.096	0.706	1	ACSM1	ACSM1,ACSM3,ACSM1
ATAC	chr16:20673708-20676712	4.716	-0.069	0.539	0.869	-0.015	0.906	0.982	0.054	0.722	1	ACSM1	ACSM1,ACSM3,ACSM1
H3K27ac	chr16:20674565-20676315	3.157	-0.269	0.241	0.588	-0.343	0.143	0.371	-0.074	0.818	0.921	ACSM1	ACSM1,ACSM3,ACSM1
H3K4me3	chr16:20673950-20676900	5.266	-0.279	0.0356	0.179	-0.172	0.17	0.564	0.107	0.475	0.767	ACSM1	ACSM1,ACSM1,ACSM3
H3K27ac	chr12:7344391-7345260	2.002	-0.198	0.452	0.754	-0.248	0.352	0.598	-0.049	0.893	0.956	ACSM4	ACSM4,CD163L1
H3K27ac	chr12:7345378-7346218	2.242	0.024	0.925	0.975	0.06	0.815	0.915	0.036	0.92	0.968	ACSM4	ACSM4,CD163L1
H3K27me3	chr12:7312000-7347000	3.402	0.212	0.185	0.999	0.148	0.181	0.809	-0.064	0.674	0.983	ACSM4	ACSM4,CD163L1,ACSM4
H3K27me3	chr12:7212000-7309000	5.674	0.242	0.0365	0.648	-0.01	0.899	0.993	-0.251	0.026	0.493	ACSM4	ACSM4,ACSM4
ATAC	chr16:20409352-20410655	3.729	-0.339	0.0139	0.359	-0.286	0.0711	0.555	0.053	0.775	1	ACSM5	ACSM5,PDILT,ACSM5
H3K27ac	chr16:20409105-20410773	4.238	0.436	0.0591	0.336	-0.199	0.382	0.624	-0.635	0.0504	0.234	ACSM5	ACSM5,PDILT,ACSM5
ATAC	chr10:95183401-95184070	5.028	-0.022	0.866	0.97	0.144	0.332	0.796	0.166	0.345	1	ACSM6	ACSM6
ATAC	chr10:95230562-95231461	2.988	-0.192	0.24	0.706	0.017	0.928	0.987	0.209	0.35	1	ACSM6	ACSM6
ATAC	chr10:95235873-95237001	3.202	0.066	0.676	0.917	-0.003	0.987	0.998	-0.069	0.75	1	ACSM6	ACSM6,PDLIM1
H3K27ac	chr10:95183091-95184364	3.435	0.155	0.282	0.626	0.14	0.32	0.569	-0.015	0.938	0.976	ACSM6	ACSM6
H3K27ac	chr10:95230399-95231268	2.182	0.053	0.822	0.938	0.17	0.502	0.719	0.117	0.732	0.877	ACSM6	ACSM6
H3K4me3	chr10:95182850-95184550	4.434	0.03	0.764	0.887	0.079	0.41	0.755	0.049	0.671	0.872	ACSM6	ACSM6
H3K4me3	chr10:95230400-95231400	3.415	-0.269	0.139	0.371	0.135	0.428	0.765	0.404	0.0581	0.317	ACSM6	ACSM6
ATAC	chr20:25056995-25059327	5.442	-0.065	0.459	0.834	0.172	0.0856	0.581	0.238	0.0461	0.957	ACSS1	ACSS1,ACSS1
ATAC	chr20:25042846-25043486	3.992	-0.491	0.00161	0.214	-0.272	0.12	0.629	0.219	0.285	1	ACSS1	ACSS1,ACSS1
ATAC	chr20:25048458-25049029	2.5	-0.513	0.0203	0.396	-0.232	0.359	0.809	0.281	0.343	1	ACSS1	ACSS1,ACSS1
H3K27ac	chr20:25052394-25053675	2.606	0.304	0.151	0.489	-0.611	0.0111	0.102	-0.916	0.00484	0.0778	ACSS1	ACSS1,ACSS1
H3K27ac	chr20:25042327-25043821	3.447	0.133	0.501	0.784	-0.379	0.057	0.231	-0.512	0.0674	0.271	ACSS1	ACSS1,ACSS1
H3K27ac	chr20:25056672-25059128	5.571	0.107	0.262	0.608	-0.046	0.631	0.807	-0.153	0.254	0.53	ACSS1	ACSS1,ACSS1
H3K4me3	chr20:25056000-25059750	6.833	-0.008	0.91	0.96	0.088	0.21	0.604	0.096	0.249	0.592	ACSS1	ACSS1,ACSS1
RNA	ENSG00000125835	6.788	0.476	0.000138	0.0055	0.229	0.0698	0.319	-0.247	0.12	0.448	SNRPB	NA
RNA	ENSG00000161904	5.915	-0.276	0.000139	0.00553	0.089	0.22	0.519	0.365	0.000164	0.0162	LEMD2	NA
ATAC	chr12:80936474-80938123	4.727	-0.267	0.0628	0.505	-0.105	0.515	0.875	0.162	0.397	1	ACSS3	ACSS3,LIN7A,ACSS3
H3K27ac	chr12:80936581-80937906	3.016	-0.184	0.516	0.794	0.049	0.866	0.94	0.233	0.561	0.78	ACSS3	ACSS3,LIN7A,ACSS3
H3K4me3	chr1:229430500-229433800	4.066	0.51	0.0314	0.168	0.379	0.107	0.474	-0.131	0.63	0.853	ACTA1	ACTA1,ACTA1
ATAC	chr10:88974729-88976032	2.707	-0.005	0.977	0.996	0.421	0.0398	0.485	0.426	0.0726	0.98	ACTA2	ACTA2,STAMBPL1,ACTA2,FAS
ATAC	chr10:88990057-88992234	5.344	0.037	0.675	0.917	-0.004	0.966	0.994	-0.041	0.727	1	ACTA2	ACTA2,ACTA2,FAS
H3K27ac	chr10:88974698-88975855	2.326	-0.14	0.451	0.754	-0.437	0.0253	0.153	-0.297	0.26	0.536	ACTA2	ACTA2,STAMBPL1,ACTA2,FAS
H3K27ac	chr10:88990102-88992371	5.225	-0.256	0.0974	0.41	0.136	0.375	0.618	0.393	0.0717	0.28	ACTA2	ACTA2,ACTA2,FAS
H3K4me3	chr10:88974450-88975950	3.724	-0.22	0.24	0.491	-0.481	0.0071	0.173	-0.261	0.219	0.56	ACTA2	ACTA2,FAS,STAMBPL1,ACTA2
H3K4me3	chr10:88989700-88992950	6.49	-0.107	0.151	0.388	-0.061	0.41	0.755	0.046	0.599	0.839	ACTA2	ACTA2,FAS,ACTA2
ATAC	chr10:88934784-88935679	2.931	0.34	0.037	0.453	0.423	0.0246	0.436	0.084	0.7	1	ACTA2-AS1	ACTA2-AS1,STAMBPL1,ACTA2
ATAC	chr10:88932526-88933147	2.408	-0.125	0.493	0.85	0.083	0.695	0.932	0.208	0.402	1	ACTA2-AS1	ACTA2-AS1,STAMBPL1,ACTA2
H3K27me3	chr10:88930000-88985000	3.827	0.036	0.903	0.999	0.303	0.152	0.779	0.267	0.359	0.949	ACTA2-AS1	ACTA2-AS1,FAS,STAMBPL1,ACTA2
ATAC	chr7:5557805-5559296	4.704	0.049	0.645	0.907	0.233	0.0524	0.513	0.184	0.194	1	ACTB	ACTB,ACTB
ATAC	chr7:5562765-5564035	4.173	0.036	0.8	0.952	0.2	0.223	0.728	0.165	0.391	1	ACTB	ACTB,ACTB
ATAC	chr7:5574196-5575407	3.079	0.085	0.607	0.893	0.172	0.377	0.819	0.087	0.7	1	ACTB	ACTB
ATAC	chr7:5569471-5570792	4.215	-0.089	0.51	0.856	0.133	0.398	0.829	0.222	0.229	1	ACTB	ACTB
ATAC	chr7:5554950-5556986	5.377	0.14	0.189	0.664	0.09	0.455	0.852	-0.05	0.724	1	ACTB	ACTB,ACTB
H3K27ac	chr7:5574069-5575504	4.15	0.203	0.198	0.543	0.208	0.179	0.42	0.005	0.982	0.993	ACTB	ACTB
H3K27ac	chr7:5554490-5559094	7.059	0.071	0.425	0.735	0.052	0.583	0.776	-0.02	0.878	0.949	ACTB	ACTB,ACTB
H3K27ac	chr7:5562134-5563362	3.687	0.217	0.115	0.438	-0.009	0.946	0.976	-0.226	0.238	0.513	ACTB	ACTB,ACTB
H3K4me3	chr7:5561900-5563800	4.431	-0.087	0.56	0.761	0.086	0.546	0.823	0.173	0.321	0.659	ACTB	ACTB,ACTB
H3K4me3	chr7:5554550-5558900	5.755	-0.217	0.05	0.216	-0.053	0.615	0.856	0.165	0.197	0.538	ACTB	ACTB,ACTB
H3K4me3	chr7:5574350-5575250	3.038	0.136	0.51	0.726	0.084	0.671	0.88	-0.052	0.827	0.941	ACTB	ACTB
H3K4me3	chr7:5569200-5571000	4.567	0.289	0.0239	0.144	-0.05	0.687	0.886	-0.339	0.0259	0.225	ACTB	ACTB
RNA	ENSG00000176978	7.471	0.548	0.00014	0.00553	0.368	0.0126	0.158	-0.179	0.323	0.682	DPP7	NA
ATAC	chr15:34854935-34856116	2.637	0.053	0.78	0.947	-0.288	0.177	0.69	-0.341	0.179	1	ACTC1	ACTC1,AQR
RNA	ENSG00000149499	5.985	0.525	0.00014	0.00553	-0.143	0.304	0.596	-0.668	0.000278	0.0205	EML3	NA
ATAC	chr1:202852047-202852713	2.436	-0.067	0.733	0.934	0.479	0.0366	0.476	0.546	0.0423	0.95	ACTG1P25	ACTG1P25
ATAC	chr1:202860851-202861983	3.907	-0.009	0.939	0.989	-0.059	0.655	0.922	-0.05	0.747	1	ACTG1P25	ACTG1P25
H3K27me3	chr1:202841000-202876000	4.987	-0.069	0.611	0.999	0.014	0.881	0.992	0.084	0.529	0.973	ACTG1P25	ACTG1P25
H3K4me3	chr1:202860150-202863550	5.293	0.122	0.144	0.378	0.116	0.163	0.555	-0.007	0.944	0.982	ACTG1P25	ACTG1P25
ATAC	chr1:103562669-103563671	2.988	0.164	0.323	0.765	0.192	0.332	0.796	0.028	0.903	1	ACTG1P4	ACTG1P4,AMY2B
ATAC	chr1:103561240-103562357	4.115	-0.089	0.576	0.883	-0.063	0.738	0.943	0.026	0.905	1	ACTG1P4	ACTG1P4,AMY2B
H3K27ac	chr1:103561067-103564086	4.675	-0.278	0.231	0.578	-0.389	0.104	0.315	-0.111	0.732	0.877	ACTG1P4	ACTG1P4,AMY2B
H3K4me3	chr1:103561300-103563600	2.591	-0.511	0.116	0.337	-0.648	0.0311	0.301	-0.138	0.704	0.889	ACTG1P4	ACTG1P4,AMY2B
ATAC	chr2:73877308-73878036	3.213	-0.314	0.116	0.591	-0.564	0.0193	0.417	-0.25	0.362	1	ACTG2	ACTG2,STAMBP
ATAC	chr2:73896334-73897477	2.58	-0.327	0.0458	0.471	0.09	0.618	0.912	0.417	0.0548	0.964	ACTG2	ACTG2,ACTG2
ATAC	chr2:73907287-73908422	2.533	-0.098	0.55	0.873	-0.029	0.876	0.976	0.069	0.752	1	ACTG2	ACTG2,ACTG2
H3K27ac	chr2:73877146-73878245	2.185	-0.344	0.101	0.416	-0.23	0.281	0.532	0.113	0.699	0.86	ACTG2	ACTG2,STAMBP
H3K27ac	chr2:73907068-73908001	1.161	-0.285	0.167	0.51	0.007	0.973	0.988	0.292	0.323	0.596	ACTG2	ACTG2,ACTG2
H3K4me3	chr2:73877400-73878150	2.068	-0.637	0.0439	0.2	-0.206	0.461	0.782	0.43	0.221	0.563	ACTG2	ACTG2,STAMBP
ATAC	chr20:33666568-33668342	5.483	-0.04	0.713	0.928	0.069	0.563	0.894	0.109	0.446	1	ACTL10	ACTL10,NECAB3,C20orf144,ACTL10
H3K27ac	chr20:33666222-33667998	3.887	-0.01	0.964	0.988	0.135	0.521	0.732	0.145	0.63	0.822	ACTL10	ACTL10,NECAB3,C20orf144,ACTL10
H3K4me3	chr20:33662850-33668250	6.09	-0.291	0.0056	0.0704	-0.028	0.774	0.921	0.263	0.0297	0.237	ACTL10	ACTL10,C20orf144,ACTL10,NECAB3
ATAC	chr3:179562529-179563853	6.653	-0.041	0.697	0.924	0.062	0.596	0.905	0.103	0.46	1	ACTL6A	ACTL6A,ACTL6A
H3K27ac	chr3:179562239-179564046	4.394	-0.005	0.96	0.986	0.151	0.14	0.368	0.156	0.276	0.553	ACTL6A	ACTL6A,ACTL6A
H3K27me3	chr3:179486000-179558000	4.93	0.1	0.295	0.999	0.078	0.247	0.865	-0.022	0.809	0.987	ACTL6A	ACTL6A,ACTL6A
H3K4me3	chr3:179562150-179564650	5.854	-0.106	0.232	0.483	0.023	0.791	0.928	0.129	0.218	0.559	ACTL6A	ACTL6A,ACTL6A
RNA	ENSG00000154237	5.48	0.504	0.000141	0.00553	-0.057	0.666	0.847	-0.561	0.00127	0.0439	LRRK1	NA
H3K27me3	chr7:100618000-100673000	5.769	0.066	0.723	0.999	0.095	0.47	0.942	0.029	0.87	0.987	ACTL6B	ACTL6B,GNB2,ACTL6B,TFR2
ATAC	chr9:108885573-108886970	2.824	-0.343	0.0349	0.445	-0.166	0.375	0.818	0.177	0.417	1	ACTL7A	ACTL7A,ELP1
ATAC	chr9:108478705-108479441	3.226	0.345	0.0241	0.412	-0.478	0.00744	0.335	-0.823	0.000123	0.172	ACTL7B	ACTL7B
ATAC	chr9:108477407-108478179	2.412	0.212	0.29	0.74	-0.582	0.0119	0.374	-0.794	0.0039	0.702	ACTL7B	ACTL7B
ATAC	chr9:108816012-108816602	2.944	-0.032	0.848	0.965	-0.419	0.0313	0.456	-0.387	0.0876	0.991	ACTL7B	ACTL7B
ATAC	chr9:108622224-108623006	3.032	-0.436	0.00707	0.301	-0.4	0.0425	0.493	0.036	0.872	1	ACTL7B	ACTL7B
ATAC	chr9:108784395-108785521	2.818	-0.527	0.00466	0.27	-0.403	0.0584	0.528	0.123	0.618	1	ACTL7B	ACTL7B
ATAC	chr9:108786331-108787862	3.443	-0.479	0.0246	0.413	-0.388	0.112	0.62	0.091	0.749	1	ACTL7B	ACTL7B
ATAC	chr9:108272128-108273012	2.655	-0.132	0.387	0.8	0.28	0.116	0.624	0.412	0.049	0.964	ACTL7B	ACTL7B
ATAC	chr9:108780614-108781726	2.627	-0.083	0.691	0.922	-0.354	0.144	0.657	-0.271	0.338	1	ACTL7B	ACTL7B
ATAC	chr9:108296992-108297609	3.402	-0.143	0.368	0.791	-0.248	0.19	0.702	-0.104	0.632	1	ACTL7B	ACTL7B
ATAC	chr9:108316168-108317198	2.998	0.001	0.994	0.999	-0.233	0.211	0.718	-0.234	0.279	1	ACTL7B	ACTL7B
ATAC	chr9:108818223-108818939	2.687	-0.024	0.9	0.98	-0.268	0.237	0.737	-0.244	0.348	1	ACTL7B	ACTL7B
ATAC	chr9:108565492-108566241	2.438	0.158	0.39	0.802	-0.192	0.35	0.805	-0.35	0.154	1	ACTL7B	ACTL7B
ATAC	chr9:108300297-108301355	3.063	0.038	0.805	0.954	-0.167	0.354	0.807	-0.205	0.33	1	ACTL7B	ACTL7B
ATAC	chr9:108543237-108543888	3.714	0.168	0.281	0.735	-0.147	0.42	0.838	-0.316	0.14	1	ACTL7B	ACTL7B
ATAC	chr9:108842272-108843222	2.493	-0.137	0.463	0.836	0.118	0.584	0.902	0.255	0.314	1	ACTL7B	ACTL7B
ATAC	chr9:108534811-108536013	2.651	-0.114	0.557	0.876	-0.1	0.654	0.922	0.014	0.956	1	ACTL7B	ACTL7B
ATAC	chr9:108727353-108728078	2.588	-0.351	0.104	0.574	-0.093	0.699	0.934	0.258	0.368	1	ACTL7B	ACTL7B
ATAC	chr9:108835270-108836217	2.669	-0.217	0.274	0.73	0.019	0.932	0.988	0.236	0.375	1	ACTL7B	ACTL7B
ATAC	chr9:108469474-108470131	3.718	0.146	0.281	0.735	-0.006	0.972	0.995	-0.152	0.413	1	ACTL7B	ACTL7B
H3K27ac	chr9:108477622-108479342	4.074	0.193	0.378	0.703	0.583	0.0138	0.113	0.389	0.216	0.49	ACTL7B	ACTL7B
H3K27ac	chr9:108542793-108543620	1.691	0.248	0.417	0.729	0.616	0.0587	0.234	0.368	0.399	0.66	ACTL7B	ACTL7B
H3K27ac	chr9:108296491-108299112	4.112	0.089	0.655	0.867	-0.336	0.0998	0.308	-0.426	0.134	0.386	ACTL7B	ACTL7B
H3K27ac	chr9:108468875-108470566	3.841	0.236	0.13	0.46	0.209	0.174	0.412	-0.027	0.899	0.959	ACTL7B	ACTL7B
H3K27ac	chr9:108272104-108272844	2.258	-0.11	0.681	0.88	-0.354	0.21	0.456	-0.244	0.525	0.755	ACTL7B	ACTL7B
H3K27ac	chr9:108784671-108785213	1.115	-0.22	0.632	0.855	-0.508	0.274	0.524	-0.288	0.654	0.836	ACTL7B	ACTL7B
H3K27ac	chr9:108818104-108819027	2.102	-0.302	0.224	0.571	-0.214	0.384	0.625	0.088	0.798	0.911	ACTL7B	ACTL7B
H3K27ac	chr9:108299423-108301956	4.528	-0.247	0.198	0.543	-0.145	0.439	0.67	0.102	0.7	0.861	ACTL7B	ACTL7B
H3K27me3	chr9:108149000-108816000	8.189	0.123	0.168	0.998	0.076	0.229	0.854	-0.047	0.586	0.979	ACTL7B	ACTL7B
H3K27ac	chr19:8680887-8681899	0.615	-0.484	0.189	0.534	0.817	0.0423	0.198	1.301	0.0179	0.143	ACTL9	ACTL9,NFILZ
H3K27ac	chr19:40753809-40755954	4.178	0.077	0.663	0.871	-0.114	0.518	0.731	-0.191	0.441	0.694	ACTMAP	ACTMAP,SNRPA
H3K4me3	chr19:40749300-40756100	6.615	-0.148	0.0901	0.294	-0.132	0.12	0.495	0.016	0.874	0.956	ACTMAP	ACTMAP,SNRPA
RNA	ENSG00000103111	6.6	0.362	0.000141	0.00553	-0.136	0.156	0.451	-0.497	9.66e-05	0.0119	MON1B	NA
ATAC	chr14:69045750-69046541	3.332	0.022	0.884	0.975	0.23	0.195	0.706	0.208	0.31	1	ACTN1-DT	ACTN1-DT,DCAF5
ATAC	chr14:69013459-69014465	3.906	-0.156	0.169	0.647	-0.12	0.351	0.805	0.036	0.815	1	ACTN1-DT	ACTN1-DT
ATAC	chr14:69049490-69050398	2.787	-0.059	0.737	0.936	0.195	0.358	0.809	0.254	0.3	1	ACTN1-DT	ACTN1-DT,DCAF5
ATAC	chr14:69042671-69044031	5.042	0.036	0.764	0.943	0.047	0.734	0.942	0.011	0.947	1	ACTN1-DT	ACTN1-DT
ATAC	chr14:69059617-69060698	3.844	0.137	0.269	0.727	-0.012	0.937	0.989	-0.149	0.383	1	ACTN1-DT	ACTN1-DT,DCAF5
H3K27ac	chr14:69011934-69015203	4.514	-0.159	0.297	0.638	-0.279	0.0627	0.242	-0.12	0.564	0.781	ACTN1-DT	ACTN1-DT
H3K27ac	chr14:69057580-69061541	5.76	-0.001	0.991	0.996	-0.18	0.136	0.361	-0.178	0.277	0.555	ACTN1-DT	ACTN1-DT,DCAF5
H3K27ac	chr14:69039884-69053187	7.685	-0.098	0.343	0.677	-0.025	0.822	0.918	0.073	0.624	0.818	ACTN1-DT	ACTN1-DT,DCAF5
H3K4me3	chr14:69042150-69043650	2.659	-0.27	0.319	0.57	-0.83	0.00202	0.105	-0.56	0.0764	0.357	ACTN1-DT	ACTN1-DT
ATAC	chr1:236663751-236664688	2.497	-0.344	0.0744	0.528	-0.453	0.0438	0.495	-0.108	0.676	1	ACTN2	ACTN2,ACTN2
ATAC	chr1:236677743-236678342	2.608	-0.405	0.0491	0.478	-0.359	0.13	0.643	0.046	0.869	1	ACTN2	ACTN2,ACTN2
ATAC	chr1:236685898-236687239	4.056	-0.196	0.184	0.661	-0.215	0.209	0.718	-0.02	0.922	1	ACTN2	ACTN2,ACTN2
H3K27ac	chr1:236686174-236687120	1.631	0.264	0.286	0.629	0.172	0.508	0.724	-0.092	0.794	0.909	ACTN2	ACTN2,ACTN2
H3K4me3	chr1:236685250-236688400	5.103	0.275	0.0293	0.162	-0.005	0.964	0.987	-0.281	0.0571	0.314	ACTN2	ACTN2,ACTN2
RNA	ENSG00000100890	4.515	-0.487	0.000143	0.00559	-0.302	0.0227	0.201	0.185	0.256	0.625	PRORP	NA
ATAC	chr14:58138495-58139839	3.016	-0.01	0.954	0.991	-0.543	0.0102	0.36	-0.533	0.0297	0.915	ACTR10	ACTR10,ARMH4
ATAC	chr14:58166192-58166898	2.58	-0.011	0.95	0.99	-0.256	0.214	0.719	-0.245	0.311	1	ACTR10	ACTR10,ARMH4
ATAC	chr14:58199585-58200767	5.756	-0.027	0.794	0.951	0.133	0.253	0.748	0.16	0.245	1	ACTR10	ACTR10,ARMH4,ACTR10
ATAC	chr14:58170699-58171575	3.422	0.103	0.53	0.865	0.071	0.711	0.937	-0.032	0.886	1	ACTR10	ACTR10,ARMH4
ATAC	chr14:58151474-58153165	4.163	-0.034	0.776	0.946	-0.037	0.791	0.956	-0.003	0.987	1	ACTR10	ACTR10,ARMH4
H3K27ac	chr14:58199341-58201084	5.173	-0.101	0.298	0.64	0.07	0.469	0.694	0.171	0.21	0.483	ACTR10	ACTR10,ARMH4,ACTR10
H3K27ac	chr14:58170372-58171556	2.228	0.417	0.142	0.476	-0.136	0.646	0.817	-0.554	0.175	0.441	ACTR10	ACTR10,ARMH4
H3K27ac	chr14:58151657-58152764	1.246	0.369	0.172	0.515	-0.076	0.787	0.9	-0.446	0.251	0.527	ACTR10	ACTR10,ARMH4
H3K27me3	chr14:58141000-58197000	5.318	-0.16	0.0706	0.795	-0.127	0.0434	0.54	0.034	0.686	0.984	ACTR10	ACTR10,ARMH4,ACTR10
H3K27me3	chr14:58098000-58128000	4.087	0.078	0.545	0.999	-0.078	0.38	0.917	-0.156	0.216	0.877	ACTR10	ACTR10,ARMH4
H3K4me3	chr14:58149000-58154150	6.076	0.248	0.0752	0.267	0.123	0.371	0.73	-0.125	0.443	0.748	ACTR10	ACTR10,ARMH4
H3K4me3	chr14:58199100-58202150	6.098	0.062	0.376	0.621	0.047	0.5	0.798	-0.015	0.859	0.952	ACTR10	ACTR10,ARMH4,ACTR10
RNA	ENSG00000129625	7.495	0.442	0.000145	0.00561	-0.017	0.881	0.953	-0.46	0.00251	0.0671	REEP5	NA
ATAC	chr10:102501898-102504189	6.704	0.061	0.56	0.877	0.071	0.539	0.884	0.01	0.941	1	ACTR1A	ACTR1A,ACTR1A,SUFU
H3K27ac	chr10:102501487-102503090	4.299	0.144	0.133	0.464	-0.046	0.629	0.807	-0.19	0.157	0.418	ACTR1A	ACTR1A,ACTR1A,SUFU
H3K4me3	chr10:102501050-102505750	6.945	-0.092	0.136	0.365	-0.023	0.695	0.889	0.069	0.334	0.669	ACTR1A	ACTR1A,ACTR1A,SUFU
RNA	ENSG00000104825	5.79	0.452	0.000149	0.00575	0.262	0.0312	0.228	-0.19	0.208	0.578	NFKBIB	NA
RNA	ENSG00000084652	6.555	0.206	0.000153	0.00587	0.061	0.268	0.563	-0.146	0.0369	0.265	TXLNA	NA
ATAC	chr2:65227159-65228969	5.609	0.042	0.632	0.902	0.047	0.635	0.916	0.005	0.968	1	ACTR2	ACTR2,ACTR2
ATAC	chr2:65231944-65233096	3.659	-0.025	0.83	0.961	-0.067	0.637	0.917	-0.041	0.8	1	ACTR2	ACTR2,ACTR2
H3K27ac	chr2:65226932-65229607	6.17	-0.089	0.35	0.682	0.264	0.0115	0.104	0.354	0.0131	0.123	ACTR2	ACTR2,ACTR2
H3K27ac	chr2:65231514-65232640	2.847	-0.253	0.244	0.591	0.297	0.19	0.432	0.551	0.0798	0.296	ACTR2	ACTR2,ACTR2
H3K27me3	chr2:65278000-65308000	4.119	0.103	0.397	0.999	0.135	0.123	0.743	0.032	0.784	0.987	ACTR2	ACTR2
H3K27me3	chr2:65183000-65214000	3.336	0.211	0.237	0.999	0.08	0.521	0.955	-0.131	0.446	0.966	ACTR2	ACTR2
H3K4me3	chr2:65226300-65232900	6.755	-0.157	0.0166	0.119	-0.1	0.111	0.48	0.057	0.441	0.746	ACTR2	ACTR2,ACTR2
RNA	ENSG00000161547	7.034	-0.335	0.000156	0.006	0.004	0.962	0.985	0.34	0.00335	0.0775	SRSF2	NA
ATAC	chr2:113886398-113886937	3.996	-0.068	0.64	0.905	-0.373	0.0311	0.456	-0.305	0.126	0.998	ACTR3	ACTR3,ACTR3
ATAC	chr2:113833842-113834778	2.578	-0.162	0.451	0.831	-0.39	0.13	0.642	-0.228	0.442	1	ACTR3	ACTR3
ATAC	chr2:113863043-113863761	2.676	-0.244	0.132	0.607	-0.175	0.352	0.806	0.069	0.752	1	ACTR3	ACTR3
ATAC	chr2:113858757-113860085	3.723	0.166	0.225	0.695	0.116	0.476	0.861	-0.05	0.789	1	ACTR3	ACTR3
ATAC	chr2:113857140-113858008	3.086	0.035	0.798	0.952	0.112	0.495	0.869	0.076	0.688	1	ACTR3	ACTR3
ATAC	chr2:113877639-113878416	2.407	0.065	0.712	0.928	0.089	0.669	0.926	0.024	0.923	1	ACTR3	ACTR3
ATAC	chr2:113889283-113891195	6.309	0.057	0.554	0.875	-0.021	0.848	0.969	-0.077	0.545	1	ACTR3	ACTR3,ACTR3
H3K27ac	chr2:113888387-113892230	6.754	-0.074	0.442	0.747	0.309	0.00441	0.067	0.383	0.00864	0.1	ACTR3	ACTR3,ACTR3
H3K27ac	chr2:113868318-113869002	1.131	0.364	0.169	0.512	-0.501	0.0759	0.267	-0.864	0.0263	0.172	ACTR3	ACTR3
H3K27ac	chr2:113885693-113887949	4.538	-0.259	0.0178	0.211	-0.142	0.176	0.415	0.117	0.426	0.682	ACTR3	ACTR3,ACTR3
H3K27ac	chr2:113862428-113863911	3.496	-0.023	0.881	0.958	-0.111	0.459	0.686	-0.089	0.675	0.848	ACTR3	ACTR3
H3K27ac	chr2:113856676-113861501	6.282	-0.081	0.447	0.75	0.019	0.864	0.939	0.1	0.514	0.747	ACTR3	ACTR3
H3K27ac	chr2:113833743-113835211	2.758	-0.561	0.116	0.44	-0.059	0.867	0.94	0.502	0.313	0.588	ACTR3	ACTR3
H3K27ac	chr2:113877424-113878310	2.368	0.07	0.681	0.879	0.002	0.993	0.997	-0.068	0.779	0.902	ACTR3	ACTR3
H3K4me3	chr2:113888200-113900150	7.002	-0.085	0.236	0.488	-0.148	0.0386	0.328	-0.063	0.446	0.75	ACTR3	ACTR3,ACTR3
RNA	ENSG00000120992	5.851	-0.399	0.000158	0.00604	-0.074	0.485	0.737	0.325	0.0172	0.187	LYPLA1	NA
ATAC	chr7:152759306-152760670	4.847	0.167	0.0724	0.523	0.185	0.0842	0.58	0.018	0.888	1	ACTR3B	ACTR3B,ACTR3B
ATAC	chr7:152967888-152969083	2.712	-0.352	0.0521	0.484	-0.314	0.124	0.636	0.038	0.873	1	ACTR3B	ACTR3B
H3K27ac	chr7:152759090-152760647	4.301	-0.055	0.673	0.875	0.191	0.142	0.371	0.246	0.178	0.445	ACTR3B	ACTR3B,ACTR3B
H3K27me3	chr7:152720000-152761000	4.724	0.041	0.677	0.999	0.108	0.127	0.748	0.067	0.484	0.971	ACTR3B	ACTR3B,ACTR3B
H3K27me3	chr7:152880000-152965000	6.313	-0.122	0.251	0.999	-0.032	0.667	0.98	0.09	0.381	0.955	ACTR3B	ACTR3B
H3K4me3	chr7:152759000-152761700	5.756	-0.097	0.215	0.463	0.103	0.18	0.573	0.2	0.034	0.251	ACTR3B	ACTR3B,ACTR3B
ATAC	chr2:91888823-91889882	2.849	-0.088	0.578	0.883	-0.497	0.00621	0.322	-0.409	0.0547	0.964	ACTR3BP2	ACTR3BP2
ATAC	chr2:91981533-91984391	4.345	-0.131	0.413	0.813	0.139	0.415	0.836	0.269	0.194	1	ACTR3BP2	ACTR3BP2
ATAC	chr2:91868847-91870467	2.954	0.076	0.625	0.9	-0.092	0.586	0.902	-0.168	0.41	1	ACTR3BP2	ACTR3BP2
ATAC	chr2:91986012-91986982	2.818	0.226	0.215	0.687	0.043	0.825	0.963	-0.182	0.442	1	ACTR3BP2	ACTR3BP2
ATAC	chr7:150322720-150325736	5.189	-0.022	0.795	0.951	-0.096	0.33	0.795	-0.073	0.528	1	ACTR3C	ACTR3C,ACTR3C,LRRC61
H3K4me3	chr7:150322050-150325550	5.996	-0.292	0.000187	0.016	-0.062	0.37	0.73	0.23	0.00822	0.133	ACTR3C	ACTR3C,ACTR3C,LRRC61
ATAC	chr20:38747878-38748900	5.558	-0.065	0.506	0.856	0.144	0.188	0.701	0.209	0.11	0.997	ACTR5	ACTR5,ACTR5
H3K27ac	chr20:38747618-38749189	4.688	0.003	0.977	0.992	0.086	0.343	0.59	0.083	0.515	0.748	ACTR5	ACTR5,ACTR5
H3K4me3	chr20:38747300-38750550	5.978	-0.07	0.268	0.519	0.151	0.0191	0.251	0.22	0.005	0.105	ACTR5	ACTR5,ACTR5
RNA	ENSG00000185163	4.133	0.455	0.00016	0.00608	0.146	0.236	0.533	-0.31	0.0465	0.295	DDX51	NA
ATAC	chr12:100229256-100230363	2.748	-0.24	0.129	0.603	-0.528	0.00445	0.301	-0.288	0.178	1	ACTR6	ACTR6,ACTR6,DEPDC4
ATAC	chr12:100214862-100215673	2.312	-0.016	0.931	0.987	-0.06	0.776	0.953	-0.044	0.858	1	ACTR6	ACTR6,ACTR6,DEPDC4
ATAC	chr12:100199534-100201115	5.272	-0.105	0.347	0.78	0.027	0.831	0.965	0.132	0.378	1	ACTR6	ACTR6,ACTR6,DEPDC4
H3K27ac	chr12:100199268-100200517	2.909	0.177	0.28	0.625	-0.13	0.425	0.659	-0.307	0.182	0.45	ACTR6	ACTR6,ACTR6,DEPDC4
H3K27ac	chr12:100200679-100201480	2.978	-0.165	0.235	0.583	0.029	0.835	0.925	0.194	0.318	0.592	ACTR6	ACTR6,ACTR6,DEPDC4
H3K4me3	chr12:100198550-100202600	6.553	0.062	0.286	0.538	0.014	0.804	0.934	-0.048	0.487	0.775	ACTR6	ACTR6,DEPDC4,ACTR6
RNA	ENSG00000110330	5.814	-0.484	0.000161	0.00608	-0.189	0.145	0.437	0.295	0.0723	0.357	BIRC2	NA
ATAC	chr3:53881590-53882581	4.611	-0.11	0.283	0.736	-0.015	0.899	0.98	0.095	0.487	1	ACTR8	ACTR8,ACTR8,SELENOK
H3K27ac	chr3:53881110-53882617	4.733	-0.046	0.643	0.861	0.141	0.156	0.389	0.188	0.181	0.449	ACTR8	ACTR8,ACTR8,SELENOK
H3K4me3	chr3:53880100-53882900	5.791	-0.009	0.887	0.948	-0.022	0.737	0.907	-0.012	0.873	0.956	ACTR8	ACTR8,SELENOK,ACTR8
RNA	ENSG00000114554	7.989	0.539	0.000161	0.00608	-0.463	0.00179	0.0648	-1.002	5.57e-07	0.000708	PLXNA1	NA
ATAC	chr1:2926484-2927279	2.867	0.148	0.399	0.807	-0.07	0.706	0.935	-0.218	0.336	1	ACTRT2	ACTRT2
ATAC	chr3:169769199-169769907	4.046	-0.066	0.621	0.899	-0.033	0.835	0.966	0.033	0.856	1	ACTRT3	ACTRT3,ACTRT3,MYNN
H3K27ac	chr3:169769247-169770165	4	-0.051	0.726	0.899	0.385	0.00986	0.0972	0.437	0.0364	0.2	ACTRT3	ACTRT3,ACTRT3,MYNN
H3K4me3	chr3:169769250-169770250	4.393	-0.184	0.151	0.388	-0.201	0.098	0.457	-0.017	0.909	0.97	ACTRT3	ACTRT3,MYNN,ACTRT3
ATAC	chr2:157783200-157784436	2.652	-0.323	0.0597	0.499	-0.606	0.00229	0.263	-0.283	0.217	1	ACVR1	ACVR1,ACVR1
ATAC	chr2:157825707-157826370	4.327	-0.154	0.369	0.792	-0.413	0.0441	0.496	-0.259	0.274	1	ACVR1	ACVR1,ACVR1
ATAC	chr2:157789814-157791409	3.049	0.063	0.639	0.905	-0.155	0.319	0.789	-0.218	0.233	1	ACVR1	ACVR1,ACVR1
ATAC	chr2:157855339-157856600	3.397	0.552	0.000557	0.151	0.147	0.413	0.835	-0.405	0.056	0.965	ACVR1	ACVR1,ACVR1
ATAC	chr2:157875681-157877003	6.434	-0.034	0.691	0.922	0.072	0.454	0.852	0.106	0.353	1	ACVR1	ACVR1,ACVR1,UPP2
ATAC	chr2:157837671-157839180	4.403	-0.21	0.0503	0.48	-0.059	0.632	0.915	0.151	0.299	1	ACVR1	ACVR1,ACVR1
ATAC	chr2:157830896-157832143	3.505	-0.037	0.786	0.949	-0.025	0.875	0.976	0.012	0.95	1	ACVR1	ACVR1,ACVR1
H3K27ac	chr2:157874814-157877280	5.914	0.061	0.517	0.794	0.28	0.00608	0.0786	0.219	0.109	0.347	ACVR1	ACVR1,ACVR1,UPP2
H3K27ac	chr2:157855288-157856761	2.965	0.316	0.299	0.64	0.469	0.156	0.389	0.152	0.73	0.877	ACVR1	ACVR1,ACVR1
H3K27ac	chr2:157824664-157828203	5.376	0.129	0.218	0.565	0.148	0.179	0.42	0.018	0.903	0.96	ACVR1	ACVR1,ACVR1
H3K27ac	chr2:157837202-157839610	5.197	-0.045	0.533	0.803	0.043	0.564	0.763	0.088	0.392	0.656	ACVR1	ACVR1,ACVR1
H3K27ac	chr2:157828874-157832688	6.011	-0.005	0.958	0.986	0.05	0.615	0.798	0.055	0.685	0.853	ACVR1	ACVR1,ACVR1
H3K4me3	chr2:157837000-157838750	3.352	-0.541	0.0205	0.132	-0.621	0.00447	0.143	-0.08	0.754	0.911	ACVR1	ACVR1,ACVR1
RNA	ENSG00000186416	3.375	-0.316	0.000162	0.00608	-0.135	0.118	0.398	0.181	0.0923	0.401	NKRF	NA
ATAC	chr12:51951116-51952398	5.02	0.037	0.743	0.937	0.203	0.114	0.623	0.166	0.272	1	ACVR1B	ACVR1B,ACVR1B
ATAC	chr12:51971386-51973370	4.358	0.244	0.023	0.408	0.105	0.394	0.827	-0.139	0.336	1	ACVR1B	ACVR1B,ACVR1B
H3K27ac	chr12:51970850-51975019	5.961	-0.262	0.0462	0.306	-0.214	0.117	0.336	0.048	0.794	0.909	ACVR1B	ACVR1B,ACVR1B
H3K27ac	chr12:51976386-51977385	2.487	-0.468	0.0187	0.216	-0.277	0.167	0.404	0.191	0.485	0.727	ACVR1B	ACVR1B,ACVR1B
H3K27ac	chr12:51953985-51955452	3.179	-0.192	0.144	0.479	0.184	0.173	0.411	0.375	0.0466	0.226	ACVR1B	ACVR1B,ACVR1B
H3K27ac	chr12:51951302-51953553	5.494	0.168	0.0598	0.337	0.01	0.907	0.959	-0.158	0.204	0.476	ACVR1B	ACVR1B,ACVR1B
H3K27me3	chr12:51937000-51954000	2.925	0.051	0.773	0.999	0.152	0.228	0.854	0.101	0.559	0.977	ACVR1B	ACVR1B,ACVR1B
H3K4me3	chr12:51971700-51974750	3.603	-0.77	0.00142	0.0375	-0.64	0.00325	0.125	0.129	0.608	0.843	ACVR1B	ACVR1B,ACVR1B
H3K4me3	chr12:51950750-51955150	6.408	-0.087	0.204	0.452	0.035	0.601	0.85	0.123	0.134	0.459	ACVR1B	ACVR1B,ACVR1B
RNA	ENSG00000075336	3.73	-0.412	0.000163	0.0061	-0.17	0.134	0.422	0.242	0.087	0.39	TIMM21	NA
ATAC	chr2:157628072-157629513	4.632	-0.085	0.495	0.851	-0.043	0.756	0.948	0.042	0.802	1	ACVR1C	ACVR1C,ACVR1C
H3K27ac	chr2:157628330-157629408	1.06	-0.157	0.648	0.864	-0.15	0.687	0.843	0.007	0.989	0.997	ACVR1C	ACVR1C,ACVR1C
H3K27me3	chr2:157506000-157639000	5.783	-0.023	0.851	0.999	-0.171	0.0569	0.588	-0.148	0.225	0.883	ACVR1C	ACVR1C,ACVR1C
H3K4me3	chr2:157626650-157630100	5.524	0.245	0.05	0.216	0.024	0.845	0.946	-0.221	0.134	0.457	ACVR1C	ACVR1C,ACVR1C
ATAC	chr2:147482109-147483070	2.498	-0.371	0.049	0.478	-0.723	0.000643	0.183	-0.352	0.152	1	ACVR2A	ACVR2A
ATAC	chr2:147630432-147631838	3.292	-0.037	0.794	0.951	-0.326	0.0598	0.531	-0.289	0.145	1	ACVR2A	ACVR2A
ATAC	chr2:147663395-147664327	3.212	-0.097	0.542	0.87	-0.31	0.0961	0.598	-0.213	0.325	1	ACVR2A	ACVR2A
ATAC	chr2:147850261-147851463	2.445	-0.44	0.0273	0.424	-0.367	0.102	0.605	0.074	0.78	1	ACVR2A	ACVR2A,ACVR2A
ATAC	chr2:147511302-147512016	3.742	-0.052	0.748	0.938	-0.278	0.144	0.656	-0.226	0.306	1	ACVR2A	ACVR2A
ATAC	chr2:147664953-147665737	2.898	0.219	0.14	0.614	0.221	0.199	0.71	0.002	0.992	1	ACVR2A	ACVR2A
ATAC	chr2:147843850-147844794	5.659	-0.15	0.154	0.63	0.132	0.264	0.756	0.282	0.0461	0.957	ACVR2A	ACVR2A,ACVR2A
ATAC	chr2:147866733-147868201	3.059	-0.194	0.145	0.621	-0.17	0.273	0.761	0.024	0.895	1	ACVR2A	ACVR2A,ACVR2A
ATAC	chr2:147636206-147637484	3.919	-0.072	0.606	0.893	-0.145	0.365	0.812	-0.074	0.696	1	ACVR2A	ACVR2A
ATAC	chr2:147628864-147629483	3.55	0.135	0.34	0.776	0.126	0.447	0.85	-0.009	0.964	1	ACVR2A	ACVR2A
ATAC	chr2:147560858-147561599	2.497	-0.023	0.898	0.979	-0.16	0.454	0.852	-0.137	0.58	1	ACVR2A	ACVR2A
ATAC	chr2:147689240-147690073	4.626	0.041	0.783	0.947	-0.111	0.516	0.875	-0.152	0.449	1	ACVR2A	ACVR2A
H3K27ac	chr2:147843505-147845874	5.465	0.001	0.992	0.997	0.235	0.00754	0.0865	0.234	0.0498	0.233	ACVR2A	ACVR2A,ACVR2A
H3K27ac	chr2:147560675-147561437	1.051	0.462	0.138	0.47	-0.632	0.069	0.254	-1.094	0.0201	0.151	ACVR2A	ACVR2A
H3K27ac	chr2:147689876-147690689	2.443	-0.134	0.473	0.767	-0.276	0.163	0.398	-0.141	0.598	0.803	ACVR2A	ACVR2A
H3K27ac	chr2:147688721-147689744	2.765	-0.024	0.891	0.962	-0.252	0.167	0.404	-0.228	0.357	0.627	ACVR2A	ACVR2A
H3K27ac	chr2:147510484-147511394	1.228	-0.204	0.579	0.828	-0.423	0.291	0.541	-0.219	0.684	0.852	ACVR2A	ACVR2A
H3K27ac	chr2:147635719-147637437	3.871	-0.278	0.277	0.622	0.202	0.45	0.679	0.48	0.193	0.463	ACVR2A	ACVR2A
H3K27ac	chr2:147627802-147632062	5.437	-0.093	0.6	0.838	0.114	0.539	0.746	0.207	0.416	0.675	ACVR2A	ACVR2A
H3K4me3	chr2:147842850-147847350	6.592	-0.034	0.617	0.798	-0.074	0.283	0.667	-0.04	0.625	0.851	ACVR2A	ACVR2A,ACVR2A
RNA	ENSG00000167702	3.899	0.635	0.000164	0.0061	-0.01	0.954	0.982	-0.644	0.00335	0.0775	KIFC2	NA
ATAC	chr3:38453360-38455962	5.541	-0.111	0.241	0.707	0.161	0.13	0.642	0.272	0.0325	0.929	ACVR2B	ACVR2B,ACVR2B
H3K27ac	chr3:38453531-38455473	4.641	-0.08	0.548	0.812	0.037	0.774	0.893	0.116	0.523	0.754	ACVR2B	ACVR2B,ACVR2B
RNA	ENSG00000143252	6.64	0.394	0.000164	0.0061	-0.002	0.987	0.995	-0.395	0.0037	0.0823	SDHC	NA
H3K27me3	chr3:38417000-38457000	4.726	0.219	0.0508	0.727	0.2	0.0137	0.35	-0.019	0.855	0.987	ACVR2B-AS1	ACVR2B-AS1,ACVR2B,XYLB
H3K4me3	chr3:38452150-38457400	6.938	0.158	0.0345	0.175	0.046	0.523	0.81	-0.112	0.196	0.537	ACVR2B-AS1	ACVR2B-AS1,ACVR2B
ATAC	chr12:51904831-51906113	3.28	0.158	0.272	0.728	0.183	0.279	0.765	0.026	0.896	1	ACVRL1	ACVRL1,ACVRL1
ATAC	chr12:51911161-51912802	4.59	0.004	0.973	0.995	0.114	0.352	0.805	0.11	0.443	1	ACVRL1	ACVRL1,ACVRL1
ATAC	chr12:51906267-51907198	2.477	-0.245	0.265	0.724	-0.218	0.372	0.816	0.027	0.926	1	ACVRL1	ACVRL1,ACVRL1
ATAC	chr12:51922629-51923824	4.09	-0.01	0.933	0.987	0.111	0.421	0.838	0.121	0.451	1	ACVRL1	ACVRL1,ACVRL1
H3K27ac	chr12:51910592-51914184	5.514	0.195	0.203	0.549	-0.564	0.000671	0.0293	-0.76	0.00097	0.0378	ACVRL1	ACVRL1,ACVRL1
H3K27ac	chr12:51922185-51924020	4.12	0.093	0.578	0.827	-0.431	0.0121	0.106	-0.524	0.0287	0.179	ACVRL1	ACVRL1,ACVRL1
H3K27ac	chr12:51906620-51908158	4.527	0.446	0.013	0.186	-0.347	0.0486	0.212	-0.793	0.00201	0.0524	ACVRL1	ACVRL1,ACVRL1
H3K27ac	chr12:51905180-51905947	2.509	0.824	0.00533	0.134	-0.391	0.191	0.433	-1.215	0.0044	0.0748	ACVRL1	ACVRL1,ACVRL1
H3K4me3	chr12:51911550-51914250	4.941	-0.486	0.033	0.171	-0.323	0.121	0.497	0.163	0.518	0.794	ACVRL1	ACVRL1,ACVRL1
H3K4me3	chr12:51906000-51908800	4.985	0.018	0.868	0.94	-0.123	0.25	0.639	-0.141	0.269	0.612	ACVRL1	ACVRL1,ACVRL1
H3K4me3	chr12:51922900-51923550	1.869	-0.442	0.25	0.502	-0.17	0.625	0.86	0.271	0.531	0.801	ACVRL1	ACVRL1,ACVRL1
RNA	ENSG00000175182	4.552	0.485	0.000165	0.0061	-0.047	0.713	0.871	-0.533	0.00161	0.0505	FAM131A	NA
ATAC	chr3:51982519-51983660	5.135	-0.017	0.861	0.969	0.2	0.077	0.567	0.217	0.102	0.997	ACY1	ACY1,ABHD14B,ABHD14A,ABHD14A-ACY1,ACY1
H3K27ac	chr3:51982318-51984371	5.148	0.144	0.0753	0.369	0.094	0.241	0.49	-0.051	0.649	0.833	ACY1	ACY1,ABHD14B,ABHD14A,ABHD14A-ACY1,ACY1
RNA	ENSG00000127125	5.687	-0.298	0.000167	0.00617	0.14	0.0836	0.347	0.438	4.68e-05	0.00767	PPCS	NA
H3K27ac	chr11:67650379-67651164	1.855	0.107	0.683	0.88	-0.442	0.103	0.313	-0.55	0.143	0.399	ACY3	ACY3,ACY3
H3K4me3	chr11:67649750-67651500	4.134	-0.624	0.00316	0.0544	0.033	0.859	0.951	0.657	0.00663	0.12	ACY3	ACY3,ACY3
ATAC	chr14:75069038-75069829	4.583	0.291	0.00743	0.306	0.033	0.785	0.955	-0.259	0.0722	0.98	ACYP1	ACYP1,ACYP1,ZC2HC1C
H3K27ac	chr14:75066389-75070198	5.86	0.083	0.301	0.642	0.082	0.318	0.567	0	0.999	1	ACYP1	ACYP1,ACYP1,ZC2HC1C
H3K4me3	chr14:75066950-75070300	5.53	-0.027	0.793	0.902	-0.211	0.0401	0.332	-0.184	0.131	0.455	ACYP1	ACYP1,ZC2HC1C,ACYP1
ATAC	chr2:53969245-53971573	5.481	0.197	0.0194	0.389	0.211	0.0252	0.437	0.014	0.899	1	ACYP2	ACYP2,PSME4,ACYP2
H3K27ac	chr2:53965654-53972425	6.872	-0.137	0.177	0.52	0.312	0.00564	0.0757	0.449	0.00352	0.0671	ACYP2	ACYP2,PSME4,ACYP2
H3K27ac	chr2:53945950-53946868	2.226	-0.211	0.408	0.723	-0.486	0.0689	0.254	-0.275	0.448	0.699	ACYP2	ACYP2,PSME4
RNA	ENSG00000076201	6.455	0.289	0.000169	0.00622	0.025	0.743	0.886	-0.263	0.00814	0.124	PTPN23	NA
ATAC	chr20:44646039-44647299	3.578	-0.264	0.0742	0.528	-0.437	0.013	0.383	-0.173	0.39	1	ADA	ADA,ADA
ATAC	chr20:44660376-44661172	3.096	0.155	0.439	0.826	0.393	0.0965	0.599	0.237	0.387	1	ADA	ADA
ATAC	chr20:44671095-44672077	2.543	-0.084	0.686	0.921	0.276	0.239	0.738	0.36	0.195	1	ADA	ADA
ATAC	chr20:44664027-44665153	3.318	-0.068	0.612	0.895	0.151	0.34	0.8	0.219	0.235	1	ADA	ADA
ATAC	chr20:44598043-44599026	2.477	-0.286	0.169	0.647	-0.12	0.603	0.907	0.165	0.548	1	ADA	ADA,PKIG,ADA
ATAC	chr20:44651061-44652606	4.512	0.024	0.815	0.956	0.047	0.692	0.932	0.023	0.867	1	ADA	ADA,ADA
ATAC	chr20:44609581-44610537	3.365	0.057	0.657	0.911	0.012	0.934	0.988	-0.045	0.797	1	ADA	ADA,PKIG,ADA
ATAC	chr20:44642358-44643963	4.048	-0.254	0.0463	0.472	0.003	0.983	0.997	0.257	0.134	0.999	ADA	ADA,ADA
H3K27ac	chr20:44671189-44671891	1.261	0.543	0.151	0.489	0.883	0.0319	0.171	0.34	0.531	0.758	ADA	ADA
H3K27ac	chr20:44641852-44643440	3.415	0.004	0.986	0.995	-0.26	0.266	0.516	-0.264	0.42	0.677	ADA	ADA,ADA
H3K27ac	chr20:44646012-44646832	2.518	-0.103	0.64	0.859	-0.204	0.358	0.603	-0.101	0.743	0.883	ADA	ADA,ADA
H3K27ac	chr20:44650910-44652810	4.577	-0.152	0.287	0.63	0.091	0.516	0.73	0.243	0.222	0.496	ADA	ADA,ADA
H3K27ac	chr20:44609219-44610404	2.795	-0.058	0.806	0.932	0.087	0.712	0.858	0.145	0.661	0.84	ADA	ADA,PKIG,ADA
H3K27ac	chr20:44663339-44664378	3.195	-0.081	0.684	0.881	0.007	0.973	0.988	0.088	0.753	0.888	ADA	ADA
H3K4me3	chr20:44650400-44653750	6.376	-0.042	0.528	0.739	-0.036	0.583	0.841	0.005	0.945	0.982	ADA	ADA,ADA
RNA	ENSG00000187522	3.39	-0.349	0.00017	0.00622	-0.118	0.215	0.513	0.231	0.053	0.313	HSPA14	NA
ATAC	chr22:17257841-17258635	2.538	-0.587	0.00141	0.213	-0.388	0.0546	0.52	0.199	0.402	1	ADA2	ADA2,ADA2
ATAC	chr22:17228220-17229253	3.108	-0.185	0.208	0.682	-0.302	0.081	0.573	-0.116	0.561	1	ADA2	ADA2,ADA2
ATAC	chr22:17236864-17237536	2.862	-0.268	0.125	0.599	-0.307	0.134	0.646	-0.039	0.869	1	ADA2	ADA2,ADA2
ATAC	chr22:17241702-17244313	5.693	0.03	0.755	0.94	0.102	0.349	0.805	0.072	0.577	1	ADA2	ADA2,ADA2
ATAC	chr22:17218503-17219773	3.479	-0.169	0.205	0.679	-0.14	0.369	0.815	0.03	0.87	1	ADA2	ADA2,ADA2
H3K27ac	chr22:17222513-17223707	2.846	-0.411	0.106	0.423	-0.544	0.0316	0.17	-0.133	0.701	0.861	ADA2	ADA2,ADA2
H3K27ac	chr22:17213609-17222103	6.696	-0.084	0.628	0.853	-0.364	0.0522	0.22	-0.279	0.267	0.544	ADA2	ADA2,ADA2
H3K27ac	chr22:17226710-17232069	5.889	0.172	0.281	0.625	-0.237	0.147	0.378	-0.409	0.0737	0.284	ADA2	ADA2,ADA2
H3K27ac	chr22:17257743-17258939	2.999	-0.378	0.0595	0.337	-0.233	0.227	0.474	0.145	0.592	0.799	ADA2	ADA2,ADA2
H3K27ac	chr22:17235956-17246588	8.095	-0.057	0.323	0.662	0.044	0.476	0.699	0.101	0.23	0.504	ADA2	ADA2,ADA2
H3K4me3	chr22:17216150-17220050	5.134	-0.783	2.93e-05	0.00678	-0.342	0.0167	0.24	0.442	0.0177	0.19	ADA2	ADA2,ADA2
H3K4me3	chr22:17237100-17237750	1.87	-0.116	0.728	0.867	-0.575	0.0685	0.401	-0.459	0.233	0.577	ADA2	ADA2,ADA2
H3K4me3	chr22:17257900-17258600	1.874	-0.746	0.0212	0.135	0.275	0.326	0.7	1.021	0.00616	0.117	ADA2	ADA2,ADA2
RNA	ENSG00000080371	5.984	-0.5	0.00017	0.00622	0.044	0.741	0.885	0.544	0.00184	0.0559	RAB21	NA
H3K27me3	chr4:122363000-122579000	6.983	0.049	0.731	0.999	-0.06	0.555	0.961	-0.11	0.436	0.963	ADAD1	ADAD1,ADAD1,IL2
H3K4me3	chr15:43328350-43331850	6.171	0.053	0.405	0.644	0.073	0.258	0.647	0.02	0.792	0.928	ADAL	ADAL,ADAL,LCMT2
ATAC	chr15:58748857-58750254	5.858	0.164	0.0851	0.546	0.127	0.228	0.732	-0.037	0.767	1	ADAM10	ADAM10,ADAM10
ATAC	chr15:58731642-58732301	2.604	-0.064	0.712	0.928	-0.19	0.345	0.803	-0.126	0.591	1	ADAM10	ADAM10,ADAM10
ATAC	chr15:58737946-58738656	2.541	0.13	0.415	0.814	-0.101	0.592	0.904	-0.231	0.292	1	ADAM10	ADAM10,ADAM10
ATAC	chr15:58627860-58629106	2.374	-0.181	0.251	0.715	-0.066	0.71	0.937	0.116	0.582	1	ADAM10	ADAM10,ADAM10
H3K27ac	chr15:58627752-58629245	3.804	-0.125	0.469	0.765	-0.413	0.0213	0.14	-0.288	0.238	0.513	ADAM10	ADAM10,ADAM10
H3K27ac	chr15:58747793-58750468	5.542	0.049	0.573	0.825	0.106	0.231	0.479	0.057	0.641	0.828	ADAM10	ADAM10,ADAM10
H3K27ac	chr15:58736751-58739418	3.79	0.25	0.12	0.445	0.102	0.53	0.739	-0.148	0.508	0.743	ADAM10	ADAM10,ADAM10
H3K27ac	chr15:58731048-58733055	3.84	0.157	0.226	0.573	-0.002	0.985	0.994	-0.16	0.377	0.644	ADAM10	ADAM10,ADAM10
H3K4me3	chr15:58628300-58629150	1.898	-0.581	0.0493	0.214	-1.365	1.05e-05	0.0108	-0.784	0.0212	0.206	ADAM10	ADAM10,ADAM10
H3K4me3	chr15:58745450-58750750	6.514	-0.039	0.562	0.762	-0.002	0.974	0.991	0.036	0.643	0.859	ADAM10	ADAM10,ADAM10
RNA	ENSG00000137947	5.096	-0.535	0.000171	0.00622	-0.079	0.584	0.801	0.456	0.0141	0.169	GTF2B	NA
ATAC	chr17:44774783-44776120	4.802	-0.003	0.98	0.996	0.171	0.25	0.746	0.174	0.322	1	ADAM11	ADAM11,ADAM11
ATAC	chr17:44778879-44779599	2.965	0.052	0.765	0.943	0.124	0.539	0.884	0.071	0.764	1	ADAM11	ADAM11,ADAM11
H3K27ac	chr17:44759148-44759629	0.198	0.991	0.00687	0.146	0.22	0.578	0.773	-0.771	0.144	0.401	ADAM11	ADAM11,ADAM11
H3K27me3	chr17:44751000-44790000	5.814	-0.046	0.854	0.999	0.091	0.605	0.972	0.137	0.572	0.977	ADAM11	ADAM11,GJC1,ADAM11,DBF4B
H3K4me3	chr17:44757500-44760200	4.531	0.641	0.00978	0.0914	0.178	0.464	0.782	-0.463	0.109	0.42	ADAM11	ADAM11,ADAM11
H3K4me3	chr17:44774950-44776650	4.492	-0.003	0.984	0.993	0.056	0.666	0.877	0.058	0.71	0.891	ADAM11	ADAM11,ADAM11
ATAC	chr10:126251506-126252296	2.741	0.147	0.426	0.819	0.115	0.561	0.893	-0.031	0.896	1	ADAM12	ADAM12,ADAM12
ATAC	chr10:126387001-126388443	3.141	-0.017	0.918	0.984	-0.04	0.832	0.965	-0.023	0.92	1	ADAM12	ADAM12,ADAM12
H3K4me3	chr10:126387200-126390050	4.14	0.613	0.0157	0.115	0.144	0.548	0.825	-0.469	0.108	0.419	ADAM12	ADAM12,ADAM12
ATAC	chr1:155050356-155052636	5.397	0.247	0.057	0.495	0.2	0.167	0.681	-0.046	0.786	1	ADAM15	ADAM15,DCST1,ADAM15
H3K27ac	chr1:155049937-155052784	5.306	0.055	0.689	0.883	-0.091	0.512	0.727	-0.146	0.452	0.702	ADAM15	ADAM15,DCST1,ADAM15
H3K4me3	chr1:155050350-155053100	6.142	0.088	0.305	0.556	0.119	0.169	0.562	0.032	0.755	0.913	ADAM15	ADAM15,DCST1,ADAM15
RNA	ENSG00000116171	6.963	-0.281	0.000173	0.00624	-0.089	0.236	0.532	0.192	0.0452	0.292	SCP2	NA
ATAC	chr2:9537853-9539764	4.541	0.279	0.0121	0.347	0.294	0.0224	0.433	0.015	0.919	1	ADAM17	ADAM17,ADAM17
ATAC	chr2:9552370-9552998	3.721	0.305	0.0221	0.404	0.287	0.0665	0.547	-0.019	0.917	1	ADAM17	ADAM17,ADAM17
ATAC	chr2:9554862-9556437	5.931	0.14	0.137	0.611	0.164	0.12	0.63	0.024	0.848	1	ADAM17	ADAM17,ADAM17
ATAC	chr2:9523671-9525297	2.748	-0.08	0.687	0.921	-0.26	0.24	0.739	-0.18	0.493	1	ADAM17	ADAM17,ADAM17
ATAC	chr2:9548380-9548995	2.823	0.063	0.713	0.928	0.002	0.991	0.998	-0.061	0.798	1	ADAM17	ADAM17,ADAM17
H3K27ac	chr2:9523382-9525716	3.721	0.143	0.432	0.74	-0.636	0.000944	0.0335	-0.779	0.00348	0.0668	ADAM17	ADAM17,ADAM17
H3K27ac	chr2:9532392-9534609	3.488	0.226	0.172	0.515	-0.432	0.0142	0.115	-0.658	0.00715	0.0919	ADAM17	ADAM17,ADAM17
H3K27ac	chr2:9564833-9566457	3.521	0.659	0.00746	0.15	0.388	0.122	0.343	-0.27	0.424	0.681	ADAM17	ADAM17
H3K27ac	chr2:9518911-9520240	2.83	0.465	0.0356	0.277	0.106	0.645	0.817	-0.359	0.251	0.527	ADAM17	ADAM17,ADAM17
H3K27ac	chr2:9534901-9542193	6.426	-0.125	0.355	0.687	-0.064	0.655	0.824	0.062	0.751	0.887	ADAM17	ADAM17,ADAM17
H3K27ac	chr2:9542624-9557379	8.139	0.019	0.837	0.942	-0.035	0.728	0.868	-0.055	0.69	0.855	ADAM17	ADAM17,ADAM17
H3K4me3	chr2:9535450-9540400	3.979	-0.435	0.0213	0.135	-0.558	0.00171	0.1	-0.123	0.551	0.812	ADAM17	ADAM17,ADAM17
H3K4me3	chr2:9544950-9557550	7.277	-0.057	0.547	0.751	-0.159	0.0845	0.433	-0.102	0.351	0.682	ADAM17	ADAM17,ADAM17
RNA	ENSG00000138381	4.855	-0.423	0.000174	0.00624	-0.194	0.0919	0.358	0.228	0.113	0.436	ASNSD1	NA
ATAC	chr5:157602407-157603846	3.232	-0.039	0.786	0.948	-0.154	0.354	0.806	-0.115	0.553	1	ADAM19	ADAM19
ATAC	chr5:157570522-157571873	3.321	-0.132	0.311	0.755	-0.123	0.411	0.834	0.009	0.959	1	ADAM19	ADAM19,ADAM19
ATAC	chr5:157596390-157596950	2.419	-0.102	0.587	0.887	-0.047	0.83	0.965	0.056	0.826	1	ADAM19	ADAM19
ATAC	chr5:157567009-157567584	3.125	-0.145	0.413	0.813	-0.043	0.841	0.968	0.102	0.679	1	ADAM19	ADAM19,ADAM19
ATAC	chr5:157554940-157555779	2.623	0.086	0.603	0.893	0.006	0.974	0.995	-0.079	0.722	1	ADAM19	ADAM19,ADAM19
H3K4me3	chr5:157573950-157576150	3.228	0.003	0.989	0.995	0.006	0.976	0.991	0.003	0.989	0.996	ADAM19	ADAM19,ADAM19
ATAC	chr7:87933729-87934665	3.947	-0.13	0.353	0.783	-0.14	0.382	0.821	-0.01	0.96	1	ADAM22	ADAM22,ADAM22
H3K27me3	chr7:87925000-87964000	4.258	-0.053	0.61	0.999	-0.077	0.295	0.9	-0.024	0.815	0.987	ADAM22	ADAM22,ADAM22
H3K4me3	chr7:87932050-87936300	5.736	0.409	0.00925	0.0887	0.033	0.824	0.938	-0.375	0.0403	0.271	ADAM22	ADAM22,ADAM22
ATAC	chr2:206217735-206219327	3.35	-0.126	0.42	0.816	-0.359	0.0542	0.519	-0.233	0.278	1	ADAM23	ADAM23
ATAC	chr2:206084213-206086436	5.855	0.245	0.0125	0.35	0.195	0.0754	0.563	-0.05	0.694	1	ADAM23	ADAM23
ATAC	chr2:206442384-206443254	2.711	-0.429	0.0187	0.386	-0.322	0.121	0.63	0.108	0.657	1	ADAM23	ADAM23,ADAM23
ATAC	chr2:206098208-206099434	3.34	-0.243	0.0835	0.543	-0.145	0.374	0.818	0.099	0.603	1	ADAM23	ADAM23
ATAC	chr2:206274450-206275483	3.924	0.11	0.323	0.765	0.109	0.397	0.828	-0.001	0.995	1	ADAM23	ADAM23
ATAC	chr2:206244991-206246467	3.116	-0.108	0.465	0.837	-0.139	0.405	0.831	-0.031	0.875	1	ADAM23	ADAM23
ATAC	chr2:206368566-206369736	3.66	-0.198	0.102	0.571	-0.097	0.489	0.866	0.101	0.537	1	ADAM23	ADAM23
ATAC	chr2:206443341-206444266	2.749	-0.017	0.915	0.983	0.11	0.563	0.894	0.127	0.566	1	ADAM23	ADAM23,ADAM23
ATAC	chr2:206159047-206160275	6.029	0.028	0.795	0.951	0.058	0.635	0.916	0.03	0.838	1	ADAM23	ADAM23
ATAC	chr2:206249999-206251251	2.658	-0.04	0.794	0.951	-0.016	0.927	0.987	0.024	0.906	1	ADAM23	ADAM23
ATAC	chr2:206392057-206392623	2.572	-0.105	0.577	0.883	-0.005	0.981	0.997	0.1	0.695	1	ADAM23	ADAM23
H3K27ac	chr2:206369376-206369835	0.584	-0.121	0.629	0.853	-0.728	0.00916	0.094	-0.607	0.0998	0.333	ADAM23	ADAM23
H3K27ac	chr2:206084212-206087264	6.571	0.13	0.107	0.426	0.126	0.14	0.367	-0.004	0.969	0.988	ADAM23	ADAM23
H3K27ac	chr2:206274326-206275662	2.756	0.511	0.00868	0.16	-0.264	0.159	0.393	-0.775	0.00469	0.0768	ADAM23	ADAM23
H3K27ac	chr2:206442698-206443211	0.213	-0.025	0.952	0.984	0.158	0.729	0.869	0.182	0.764	0.894	ADAM23	ADAM23,ADAM23
H3K27ac	chr2:206158528-206160715	5.405	0.212	0.00651	0.144	0.025	0.738	0.874	-0.187	0.0797	0.296	ADAM23	ADAM23
H3K27ac	chr2:206098972-206099395	0.041	-0.186	0.516	0.794	0.041	0.897	0.954	0.227	0.592	0.799	ADAM23	ADAM23
H3K27me3	chr2:206167000-206353000	7.43	0.108	0.17	0.999	0.02	0.71	0.986	-0.088	0.251	0.901	ADAM23	ADAM23
H3K27me3	chr2:206372000-206535000	6.913	0.208	0.00659	0.366	-0.012	0.816	0.99	-0.219	0.00362	0.233	ADAM23	ADAM23,ADAM23
H3K4me3	chr2:206441550-206446300	5.635	0.532	0.00467	0.0648	0.303	0.101	0.462	-0.229	0.283	0.624	ADAM23	ADAM23,ADAM23
H3K4me3	chr2:206157050-206162250	6.857	0.02	0.758	0.883	-0.105	0.105	0.471	-0.125	0.108	0.418	ADAM23	ADAM23
H3K4me3	chr2:206250000-206252250	3.724	0.3	0.154	0.391	-0.249	0.208	0.603	-0.549	0.0275	0.229	ADAM23	ADAM23
H3K4me3	chr2:206083200-206087600	6.718	-0.097	0.149	0.384	-0.025	0.699	0.891	0.072	0.36	0.688	ADAM23	ADAM23
H3K4me3	chr2:206272950-206276650	5.564	-0.005	0.95	0.98	0.032	0.714	0.896	0.037	0.718	0.895	ADAM23	ADAM23
ATAC	chr8:24271784-24272446	4.362	-0.201	0.178	0.656	-0.247	0.159	0.672	-0.046	0.821	1	ADAM28	ADAM28
ATAC	chr8:24244746-24245504	2.34	-0.363	0.0541	0.488	-0.239	0.266	0.757	0.124	0.623	1	ADAM28	ADAM28
ATAC	chr8:24194350-24195034	2.509	-0.185	0.354	0.784	0.208	0.352	0.805	0.393	0.14	1	ADAM28	ADAM28
ATAC	chr8:24293746-24294294	3.341	-0.011	0.947	0.99	-0.073	0.701	0.934	-0.062	0.78	1	ADAM28	ADAM28,ADAM28
ATAC	chr8:24229230-24229804	2.832	-0.108	0.517	0.859	0.018	0.927	0.987	0.126	0.58	1	ADAM28	ADAM28
H3K27ac	chr8:24293767-24294586	1.146	-0.554	0.0195	0.22	-0.118	0.628	0.806	0.436	0.191	0.462	ADAM28	ADAM28,ADAM28
H3K27ac	chr8:24271249-24272778	2.868	-0.305	0.224	0.571	0.079	0.763	0.887	0.384	0.286	0.563	ADAM28	ADAM28
H3K27me3	chr8:23956000-24295000	7.717	0.076	0.473	0.999	-0.07	0.357	0.909	-0.146	0.165	0.831	ADAM28	ADAM28,ADAM28
ATAC	chr1:119882087-119883152	3.042	0.042	0.789	0.95	-0.381	0.0459	0.5	-0.423	0.0553	0.965	ADAM30	ADAM30
ATAC	chr1:119986978-119989132	4.24	-0.024	0.843	0.964	-0.261	0.0673	0.549	-0.237	0.155	1	ADAM30	ADAM30,NOTCH2
ATAC	chr1:119870826-119871429	2.526	-0.011	0.946	0.99	0.125	0.511	0.874	0.136	0.544	1	ADAM30	ADAM30
ATAC	chr1:119967937-119968583	2.501	-0.08	0.671	0.916	-0.03	0.89	0.979	0.05	0.845	1	ADAM30	ADAM30,NOTCH2
H3K27ac	chr1:119926015-119926649	1.403	-0.317	0.171	0.514	-0.37	0.125	0.346	-0.053	0.87	0.945	ADAM30	ADAM30,NOTCH2
H3K27ac	chr1:119870994-119871804	2.168	-0.176	0.433	0.74	-0.326	0.158	0.391	-0.151	0.634	0.824	ADAM30	ADAM30
H3K27ac	chr1:119882187-119883055	2.389	-0.834	0.00541	0.134	-0.024	0.93	0.969	0.81	0.0445	0.221	ADAM30	ADAM30
H3K27ac	chr1:119986694-119989272	3.857	-0.065	0.808	0.932	-0.02	0.943	0.975	0.045	0.908	0.963	ADAM30	ADAM30,NOTCH2
H3K27me3	chr1:119861000-119912000	4.208	-0.07	0.473	0.999	0.023	0.727	0.987	0.093	0.325	0.942	ADAM30	ADAM30,ADAM30,NOTCH2
ATAC	chr20:3676537-3677200	2.443	0.229	0.22	0.691	0.113	0.591	0.904	-0.116	0.64	1	ADAM33	ADAM33,ADAM33
H3K4me3	chr20:3681700-3682700	2.891	0.686	0.0174	0.122	0.283	0.294	0.677	-0.403	0.216	0.558	ADAM33	ADAM33,SIGLEC1,ADAM33
ATAC	chr8:39327098-39328071	2.56	-0.017	0.931	0.987	-0.393	0.0773	0.568	-0.376	0.154	1	ADAM3A	ADAM3A
H3K27me3	chr8:39337000-39376000	4.036	0.014	0.934	0.999	0.019	0.877	0.992	0.005	0.978	0.997	ADAM3A	ADAM3A
ATAC	chr16:49527784-49528928	3.168	-0.027	0.878	0.974	0.033	0.863	0.972	0.06	0.794	1	ADAM3B	ADAM3B,ZNF423
ATAC	chr16:49575314-49575893	3.937	-0.373	0.0525	0.485	-0.027	0.901	0.981	0.346	0.176	1	ADAM3B	ADAM3B,ZNF423
ATAC	chr16:49502740-49503766	2.902	-0.081	0.672	0.916	0.016	0.94	0.989	0.096	0.699	1	ADAM3B	ADAM3B,ZNF423
H3K4me3	chr16:49502700-49503800	2.729	0.69	0.0271	0.154	0.133	0.646	0.868	-0.558	0.118	0.434	ADAM3B	ADAM3B,ZNF423
H3K4me3	chr16:49527200-49530500	5.1	0.326	0.0796	0.275	-0.023	0.895	0.965	-0.35	0.109	0.419	ADAM3B	ADAM3B,ZNF423
ATAC	chr8:24418166-24419557	3.568	-0.157	0.236	0.704	-0.149	0.322	0.79	0.008	0.964	1	ADAM7	ADAM7
ATAC	chr8:24414800-24415481	3.129	-0.113	0.425	0.819	-0.083	0.613	0.91	0.031	0.873	1	ADAM7	ADAM7
ATAC	chr8:24891472-24892212	2.381	-0.151	0.41	0.812	0.178	0.385	0.823	0.33	0.179	1	ADAM7-AS1	ADAM7-AS1
H3K27me3	chr8:24751000-25171000	8.128	-0.051	0.441	0.999	-0.095	0.0535	0.579	-0.044	0.5	0.971	ADAM7-AS1	ADAM7-AS1,NEFM,NEFL
ATAC	chr8:24511496-24512156	2.855	-0.193	0.377	0.796	-0.205	0.417	0.837	-0.011	0.969	1	ADAM7-AS2	ADAM7-AS2,ADAM7
H3K27me3	chr8:24417000-24583000	6.615	-0.051	0.698	0.999	-0.062	0.504	0.954	-0.011	0.93	0.993	ADAM7-AS2	ADAM7-AS2,ADAM7
H3K27me3	chr8:24589000-24749000	6.4	0.01	0.948	0.999	0.023	0.833	0.99	0.013	0.932	0.993	ADAM7-AS2	ADAM7-AS2
ATAC	chr10:133275215-133276907	3.847	-0.15	0.246	0.711	-0.186	0.204	0.714	-0.036	0.836	1	ADAM8	ADAM8,ADAM8,TUBGCP2
ATAC	chr10:133277990-133279541	3.949	-0.283	0.0271	0.424	0	0.998	1	0.283	0.0989	0.995	ADAM8	ADAM8,ADAM8,TUBGCP2
H3K27me3	chr10:133265000-133282000	3.796	-0.042	0.879	0.999	-0.019	0.923	0.993	0.023	0.932	0.993	ADAM8	ADAM8,ADAM8,TUBGCP2
H3K4me3	chr10:133275100-133276850	3.696	0.514	0.0136	0.107	0.039	0.839	0.943	-0.475	0.048	0.292	ADAM8	ADAM8,ADAM8,TUBGCP2
RNA	ENSG00000077454	5.782	0.341	0.000174	0.00624	-0.075	0.414	0.681	-0.416	0.000568	0.0302	LRCH4	NA
ATAC	chr8:24370660-24371684	2.569	-0.427	0.019	0.387	-0.466	0.0248	0.436	-0.039	0.872	1	ADAMDEC1	ADAMDEC1
ATAC	chr8:24386972-24388303	4.396	-0.3	0.0888	0.553	-0.353	0.0779	0.569	-0.054	0.818	1	ADAMDEC1	ADAMDEC1,ADAMDEC1
ATAC	chr8:24395415-24396286	2.368	-0.203	0.279	0.734	-0.348	0.103	0.606	-0.145	0.563	1	ADAMDEC1	ADAMDEC1,ADAMDEC1
ATAC	chr8:24398324-24399194	2.593	-0.219	0.286	0.738	-0.381	0.114	0.623	-0.162	0.562	1	ADAMDEC1	ADAMDEC1,ADAMDEC1
ATAC	chr8:24384015-24384638	2.901	-0.525	0.0048	0.271	-0.315	0.146	0.659	0.211	0.399	1	ADAMDEC1	ADAMDEC1,ADAMDEC1
ATAC	chr8:24349198-24350311	2.87	-0.351	0.0447	0.469	0.12	0.555	0.891	0.471	0.049	0.964	ADAMDEC1	ADAMDEC1,ADAM28
H3K27ac	chr8:24386260-24388496	4.171	-0.289	0.373	0.7	0.205	0.548	0.752	0.494	0.291	0.568	ADAMDEC1	ADAMDEC1,ADAMDEC1
H3K27ac	chr8:24383806-24384819	2.7	-0.532	0.0603	0.338	0.175	0.56	0.761	0.707	0.0861	0.309	ADAMDEC1	ADAMDEC1,ADAMDEC1
H3K27ac	chr8:24398668-24399638	2.213	-0.542	0.192	0.537	0.183	0.689	0.844	0.724	0.237	0.512	ADAMDEC1	ADAMDEC1,ADAMDEC1
H3K27me3	chr8:24358000-24383000	3.056	0.168	0.435	0.999	-0.003	0.983	0.998	-0.171	0.414	0.959	ADAMDEC1	ADAMDEC1,ADAM28,ADAMDEC1
RNA	ENSG00000148341	5.125	0.393	0.000174	0.00624	0.173	0.103	0.373	-0.22	0.099	0.412	SH3GLB2	NA
ATAC	chr21:26842846-26846956	4.966	0.027	0.824	0.959	-0.292	0.0403	0.485	-0.319	0.0569	0.966	ADAMTS1	ADAMTS1,ADAMTS1
ATAC	chr21:26750634-26752008	3.099	0.069	0.686	0.921	-0.4	0.0491	0.506	-0.468	0.0473	0.957	ADAMTS1	ADAMTS1
ATAC	chr21:26758054-26758677	2.535	-0.376	0.071	0.52	-0.47	0.0577	0.527	-0.094	0.741	1	ADAMTS1	ADAMTS1
ATAC	chr21:26735641-26736984	3.87	-0.356	0.0252	0.415	-0.17	0.355	0.807	0.185	0.387	1	ADAMTS1	ADAMTS1
ATAC	chr21:26732052-26733221	3.058	-0.196	0.264	0.724	0.042	0.833	0.965	0.238	0.314	1	ADAMTS1	ADAMTS1
H3K27ac	chr21:26736764-26737609	1.9	-0.699	0.15	0.487	-1.353	0.00862	0.0917	-0.653	0.339	0.61	ADAMTS1	ADAMTS1
H3K27ac	chr21:26751356-26752199	1.502	-0.66	0.0916	0.399	-0.911	0.026	0.155	-0.251	0.646	0.831	ADAMTS1	ADAMTS1
H3K4me3	chr21:26842150-26847750	6.197	0.012	0.913	0.961	-0.186	0.114	0.486	-0.198	0.15	0.482	ADAMTS1	ADAMTS1,ADAMTS1
ATAC	chr19:8609179-8610088	2.771	-0.163	0.353	0.783	-0.28	0.171	0.685	-0.116	0.625	1	ADAMTS10	ADAMTS10,ADAMTS10
H3K27ac	chr19:8608943-8610159	2.859	0.054	0.835	0.942	0.27	0.3	0.551	0.216	0.552	0.772	ADAMTS10	ADAMTS10,ADAMTS10
H3K4me3	chr19:8608950-8610850	4.801	0.275	0.0167	0.119	0.095	0.381	0.736	-0.18	0.168	0.504	ADAMTS10	ADAMTS10,ADAMTS10
ATAC	chr10:70656402-70657006	3.499	-0.115	0.455	0.833	-0.429	0.0166	0.404	-0.315	0.131	0.999	ADAMTS14	ADAMTS14,PALD1
ATAC	chr10:70715770-70716493	2.454	-0.268	0.184	0.661	-0.294	0.189	0.701	-0.026	0.922	1	ADAMTS14	ADAMTS14,ADAMTS14
ATAC	chr10:70683074-70683908	2.591	-0.277	0.128	0.602	-0.103	0.616	0.911	0.174	0.473	1	ADAMTS14	ADAMTS14,ADAMTS14
H3K27ac	chr10:70715858-70716638	0.662	0.518	0.131	0.462	0.231	0.537	0.744	-0.287	0.566	0.783	ADAMTS14	ADAMTS14,ADAMTS14
H3K27me3	chr10:70658000-70702000	5.586	-0.019	0.913	0.999	0.047	0.711	0.986	0.066	0.703	0.985	ADAMTS14	ADAMTS14,ADAMTS14,PALD1
H3K4me3	chr10:70671500-70673300	3.234	0.684	0.00975	0.0911	0.293	0.238	0.628	-0.391	0.19	0.529	ADAMTS14	ADAMTS14,ADAMTS14,PALD1
ATAC	chr11:130550916-130551914	3.888	0.027	0.851	0.966	-0.272	0.116	0.625	-0.299	0.136	0.999	ADAMTS15	ADAMTS15
ATAC	chr11:130523149-130524242	3.159	0.085	0.6	0.892	0.253	0.192	0.704	0.168	0.452	1	ADAMTS15	ADAMTS15
ATAC	chr11:130448290-130449325	3.619	-0.038	0.795	0.951	-0.194	0.265	0.756	-0.156	0.437	1	ADAMTS15	ADAMTS15,ADAMTS15
ATAC	chr11:130449943-130451781	4.108	0.134	0.329	0.768	0.117	0.462	0.855	-0.016	0.93	1	ADAMTS15	ADAMTS15,ADAMTS15
ATAC	chr11:130527513-130528093	2.395	-0.122	0.562	0.878	0.136	0.573	0.898	0.257	0.364	1	ADAMTS15	ADAMTS15
ATAC	chr11:130464932-130465748	2.856	-0.16	0.305	0.752	-0.046	0.806	0.959	0.115	0.594	1	ADAMTS15	ADAMTS15,ADAMTS15
H3K27ac	chr11:130448495-130449482	2.555	0.938	0.00339	0.116	-0.427	0.144	0.372	-1.365	0.00197	0.0523	ADAMTS15	ADAMTS15,ADAMTS15
H3K27ac	chr11:130551931-130552355	1.974	0.552	0.0647	0.347	-0.362	0.231	0.479	-0.914	0.0324	0.189	ADAMTS15	ADAMTS15
H3K27ac	chr11:130550472-130551546	2.975	0.307	0.343	0.678	-0.342	0.276	0.526	-0.649	0.149	0.407	ADAMTS15	ADAMTS15
H3K27ac	chr11:130521833-130525346	4.947	0.465	0.0616	0.34	0.065	0.793	0.903	-0.401	0.246	0.522	ADAMTS15	ADAMTS15
H3K4me3	chr11:130447950-130451800	5.801	0.002	0.986	0.994	0.184	0.111	0.481	0.182	0.177	0.514	ADAMTS15	ADAMTS15,ADAMTS15
H3K27me3	chr5:5115000-5200000	5.9	-0.158	0.0946	0.862	-0.032	0.625	0.974	0.126	0.167	0.831	ADAMTS16-DT	ADAMTS16-DT,ADAMTS16
ATAC	chr15:100341305-100342416	5.235	-0.145	0.142	0.616	0.051	0.644	0.919	0.195	0.136	0.999	ADAMTS17	ADAMTS17,ADAMTS17
H3K27ac	chr15:100341232-100342051	1.218	0.385	0.136	0.468	0.177	0.518	0.731	-0.208	0.575	0.788	ADAMTS17	ADAMTS17,ADAMTS17
H3K4me3	chr15:100339400-100342350	5.34	0.271	0.0391	0.188	0.105	0.42	0.762	-0.166	0.281	0.623	ADAMTS17	ADAMTS17,ADAMTS17
H3K27me3	chr5:129427000-129471000	5.314	-0.023	0.721	0.999	-0.054	0.244	0.863	-0.031	0.626	0.981	ADAMTS19-AS1	ADAMTS19-AS1,ADAMTS19
H3K4me3	chr5:129460400-129462600	3.112	0.401	0.16	0.399	0.179	0.51	0.804	-0.222	0.499	0.782	ADAMTS19-AS1	ADAMTS19-AS1,ADAMTS19
H3K27me3	chr5:179481000-179520000	4.228	-0.121	0.298	0.999	0.193	0.0249	0.448	0.314	0.00939	0.33	ADAMTS2	ADAMTS2
H3K27me3	chr5:179075000-179477000	8.435	-0.047	0.788	0.999	0.026	0.833	0.99	0.074	0.667	0.983	ADAMTS2	ADAMTS2,ZNF354C,ADAMTS2
H3K4me3	chr5:179342950-179346300	4.307	0.51	0.0573	0.232	-0.004	0.987	0.996	-0.515	0.103	0.408	ADAMTS2	ADAMTS2,ADAMTS2
H3K27me3	chr12:43526000-43611000	5.642	-0.159	0.126	0.944	-0.037	0.606	0.972	0.122	0.223	0.881	ADAMTS20	ADAMTS20,ADAMTS20
ATAC	chr4:72587272-72587955	2.499	0.056	0.802	0.953	-0.639	0.0147	0.394	-0.695	0.0231	0.891	ADAMTS3	ADAMTS3
ATAC	chr4:72665043-72666068	2.694	-0.13	0.5	0.852	-0.319	0.157	0.67	-0.188	0.473	1	ADAMTS3	ADAMTS3
ATAC	chr4:72531510-72532407	2.605	-0.301	0.119	0.593	-0.246	0.251	0.746	0.055	0.828	1	ADAMTS3	ADAMTS3,ADAMTS3
ATAC	chr4:72505179-72505859	2.597	-0.09	0.652	0.909	0.216	0.325	0.792	0.306	0.245	1	ADAMTS3	ADAMTS3,ADAMTS3
ATAC	chr4:72567733-72569594	4.369	-0.152	0.247	0.712	-0.081	0.587	0.902	0.072	0.683	1	ADAMTS3	ADAMTS3,ADAMTS3
ATAC	chr4:72302742-72303655	2.632	-0.076	0.658	0.911	0.099	0.606	0.908	0.175	0.444	1	ADAMTS3	ADAMTS3,ADAMTS3
H3K27ac	chr4:72568891-72569652	0.767	0.098	0.73	0.901	-0.499	0.112	0.328	-0.597	0.156	0.417	ADAMTS3	ADAMTS3,ADAMTS3
H3K27me3	chr4:72150000-73048000	8.721	-0.019	0.891	0.999	-0.029	0.773	0.988	-0.01	0.944	0.993	ADAMTS3	ADAMTS3,NPFFR2,ADAMTS3
H3K4me3	chr4:72567400-72570700	4.555	0.133	0.515	0.73	0.098	0.624	0.86	-0.035	0.882	0.96	ADAMTS3	ADAMTS3,ADAMTS3
ATAC	chr1:161201055-161202630	4.713	0.04	0.687	0.921	-0.048	0.666	0.926	-0.088	0.506	1	ADAMTS4	ADAMTS4,ADAMTS4,NDUFS2
H3K27ac	chr1:161200523-161203449	5.962	0.064	0.384	0.707	-0.015	0.845	0.929	-0.079	0.451	0.701	ADAMTS4	ADAMTS4,ADAMTS4,NDUFS2
H3K4me3	chr1:161201400-161203850	5.6	-0.01	0.908	0.959	0.043	0.627	0.861	0.053	0.615	0.846	ADAMTS4	ADAMTS4,NDUFS2,ADAMTS4
ATAC	chr21:26971887-26972760	3.921	-0.372	0.00569	0.283	-0.176	0.249	0.745	0.197	0.271	1	ADAMTS5	ADAMTS5,ADAMTS5
ATAC	chr21:26966648-26968040	3.652	-0.14	0.27	0.727	0.106	0.473	0.859	0.246	0.156	1	ADAMTS5	ADAMTS5,ADAMTS5
H3K27ac	chr21:26971693-26973489	4.383	-0.398	0.0221	0.23	0.242	0.141	0.369	0.64	0.00823	0.098	ADAMTS5	ADAMTS5,ADAMTS5
H3K4me3	chr21:26964750-26968700	5.456	0.445	0.00685	0.0774	0.074	0.64	0.866	-0.372	0.0517	0.302	ADAMTS5	ADAMTS5,ADAMTS5
ATAC	chr5:65393922-65394891	3.152	-0.038	0.807	0.954	-0.282	0.117	0.625	-0.244	0.246	1	ADAMTS6	ADAMTS6,ADAMTS6
ATAC	chr5:65481390-65484160	4.908	0.091	0.384	0.799	0.121	0.305	0.78	0.03	0.828	1	ADAMTS6	ADAMTS6,ADAMTS6
ATAC	chr5:65479967-65481020	3.36	0.084	0.542	0.87	0.159	0.326	0.793	0.075	0.69	1	ADAMTS6	ADAMTS6,ADAMTS6
H3K27ac	chr5:65481714-65483507	3.813	0.04	0.803	0.931	-0.229	0.153	0.385	-0.269	0.232	0.507	ADAMTS6	ADAMTS6,ADAMTS6
H3K27me3	chr5:65153000-65249000	4.697	-0.209	0.201	0.999	-0.257	0.027	0.46	-0.048	0.758	0.987	ADAMTS6	ADAMTS6,ADAMTS6
H3K27me3	chr5:65361000-65416000	3.507	-0.268	0.225	0.999	-0.168	0.261	0.877	0.1	0.634	0.982	ADAMTS6	ADAMTS6,ADAMTS6
H3K4me3	chr5:65479700-65483950	6.29	-0.033	0.773	0.892	-0.123	0.284	0.668	-0.09	0.512	0.789	ADAMTS6	ADAMTS6,ADAMTS6
ATAC	chr15:78828810-78829493	2.64	-0.418	0.0231	0.408	-0.38	0.0732	0.558	0.038	0.877	1	ADAMTS7	ADAMTS7,MORF4L1
ATAC	chr15:78859928-78861046	3.243	0.129	0.433	0.823	0.24	0.212	0.719	0.111	0.621	1	ADAMTS7	ADAMTS7,MORF4L1
ATAC	chr15:78830678-78831464	2.64	-0.234	0.204	0.678	-0.104	0.619	0.912	0.13	0.6	1	ADAMTS7	ADAMTS7,MORF4L1
ATAC	chr15:78872545-78874297	5.599	0.254	0.0128	0.353	0.04	0.723	0.939	-0.214	0.113	0.997	ADAMTS7	ADAMTS7,MORF4L1
ATAC	chr15:78840568-78841222	2.623	-0.125	0.507	0.856	-0.023	0.917	0.985	0.102	0.688	1	ADAMTS7	ADAMTS7,MORF4L1
H3K27ac	chr15:78810513-78812395	3.111	0.693	0.000978	0.0729	-0.495	0.0123	0.108	-1.188	7.62e-05	0.0126	ADAMTS7	ADAMTS7,ADAMTS7,MORF4L1
H3K27ac	chr15:78828909-78829885	1.724	0.097	0.755	0.911	-0.774	0.0182	0.13	-0.871	0.0526	0.239	ADAMTS7	ADAMTS7,MORF4L1
H3K27ac	chr15:78872031-78874998	6.062	-0.118	0.297	0.638	0.272	0.0254	0.153	0.39	0.0196	0.15	ADAMTS7	ADAMTS7,MORF4L1
H3K27ac	chr15:78830507-78831352	1.469	0.062	0.843	0.944	-0.548	0.0919	0.296	-0.609	0.172	0.438	ADAMTS7	ADAMTS7,MORF4L1
H3K4me3	chr15:78830500-78831500	3.259	0.193	0.446	0.677	0.291	0.244	0.633	0.098	0.742	0.905	ADAMTS7	ADAMTS7,MORF4L1
H3K4me3	chr15:78871850-78879150	6.92	0.032	0.657	0.825	-0.025	0.731	0.904	-0.057	0.508	0.787	ADAMTS7	ADAMTS7,MORF4L1
H3K4me3	chr15:78859550-78860550	3.073	-0.253	0.224	0.475	-0.029	0.88	0.959	0.224	0.346	0.679	ADAMTS7	ADAMTS7,MORF4L1
ATAC	chr11:130400509-130401299	2.681	-0.163	0.376	0.795	-0.306	0.149	0.662	-0.143	0.564	1	ADAMTS8	ADAMTS8,ADAMTS8
ATAC	chr11:130427550-130429000	3.289	-0.09	0.528	0.863	-0.216	0.2	0.711	-0.126	0.519	1	ADAMTS8	ADAMTS8,ADAMTS8
ATAC	chr11:130420766-130421386	2.404	-0.289	0.0965	0.562	-0.243	0.214	0.72	0.046	0.841	1	ADAMTS8	ADAMTS8,ADAMTS8
ATAC	chr11:130434384-130435264	3.683	0.145	0.263	0.723	-0.044	0.77	0.952	-0.189	0.285	1	ADAMTS8	ADAMTS8
H3K27ac	chr11:130434538-130435273	1.533	0.126	0.555	0.815	-0.207	0.351	0.597	-0.333	0.276	0.554	ADAMTS8	ADAMTS8
H3K27me3	chr11:130328000-130487000	7.166	0.061	0.662	0.999	0.147	0.147	0.776	0.086	0.529	0.973	ADAMTS8	ADAMTS8,ADAMTS8,ADAMTS15
H3K4me3	chr11:130434450-130435300	3.91	-0.032	0.854	0.933	-0.217	0.197	0.592	-0.184	0.365	0.692	ADAMTS8	ADAMTS8
H3K4me3	chr11:130426600-130429900	4.673	0.476	0.00722	0.0794	-0.023	0.89	0.963	-0.499	0.0167	0.185	ADAMTS8	ADAMTS8,ADAMTS8
H3K4me3	chr3:64686250-64689650	3.55	0.323	0.282	0.534	0.027	0.926	0.974	-0.296	0.402	0.721	ADAMTS9	ADAMTS9,ADAMTS9
H3K27me3	chr3:64675000-64704000	5.199	-0.197	0.11	0.905	-0.052	0.539	0.96	0.145	0.222	0.881	ADAMTS9-AS2	ADAMTS9-AS2,ADAMTS9
ATAC	chr9:17832769-17833453	2.41	0.216	0.219	0.69	-0.182	0.358	0.809	-0.398	0.0915	0.991	ADAMTSL1	ADAMTSL1
ATAC	chr9:17834218-17835592	3.269	0.079	0.591	0.888	-0.15	0.384	0.822	-0.229	0.255	1	ADAMTSL1	ADAMTSL1
ATAC	chr9:17770764-17771756	2.622	-0.35	0.0442	0.468	0.162	0.385	0.823	0.512	0.0248	0.901	ADAMTSL1	ADAMTSL1,SH3GL2
ATAC	chr9:17948866-17950102	2.555	-0.136	0.49	0.849	-0.172	0.419	0.838	-0.035	0.891	1	ADAMTSL1	ADAMTSL1,ADAMTSL1
ATAC	chr9:17799250-17800251	2.996	0.132	0.422	0.817	0.037	0.848	0.969	-0.095	0.674	1	ADAMTSL1	ADAMTSL1,SH3GL2
H3K27ac	chr9:17798810-17800835	3.384	0.499	0.00811	0.156	-0.148	0.433	0.665	-0.647	0.0157	0.134	ADAMTSL1	ADAMTSL1
H3K27me3	chr9:17642000-17929000	7.39	-0.024	0.837	0.999	-0.042	0.609	0.972	-0.018	0.871	0.987	ADAMTSL1	ADAMTSL1,SH3GL2,ADAMTSL1
H3K27me3	chr9:17952000-18320000	7.56	0.008	0.958	0.999	-0.025	0.818	0.99	-0.033	0.825	0.987	ADAMTSL1	ADAMTSL1,ADAMTSL1
ATAC	chr9:133539117-133540847	3.834	-0.196	0.158	0.635	0.153	0.35	0.805	0.35	0.0684	0.98	ADAMTSL2	ADAMTSL2,ADAMTSL2
ATAC	chr9:133558422-133559345	2.644	-0.014	0.941	0.989	-0.11	0.62	0.912	-0.097	0.71	1	ADAMTSL2	ADAMTSL2,ADAMTSL2
H3K27ac	chr9:133539166-133540933	2.548	-0.235	0.359	0.69	0.714	0.00688	0.0832	0.949	0.0104	0.111	ADAMTSL2	ADAMTSL2,ADAMTSL2
H3K27ac	chr9:133558039-133559074	1.72	0.21	0.361	0.691	-0.053	0.825	0.919	-0.263	0.423	0.68	ADAMTSL2	ADAMTSL2,ADAMTSL2
H3K4me3	chr9:133558450-133559100	2.344	-0.581	0.013	0.105	-0.478	0.0274	0.288	0.103	0.688	0.881	ADAMTSL2	ADAMTSL2,ADAMTSL2
H3K4me3	chr9:133563700-133564700	2.134	0.467	0.184	0.429	-0.587	0.0864	0.437	-1.054	0.0133	0.166	ADAMTSL2	ADAMTSL2,ADAMTSL2
H3K4me3	chr9:133539250-133540700	3.733	0.628	0.00616	0.0737	0.115	0.593	0.847	-0.513	0.0522	0.304	ADAMTSL2	ADAMTSL2,ADAMTSL2
ATAC	chr1:150548585-150551328	5.597	0.099	0.353	0.784	0.215	0.0784	0.57	0.116	0.42	1	ADAMTSL4	ADAMTSL4,ADAMTSL4
H3K27ac	chr1:150548386-150555050	6.968	0.503	0.000443	0.0545	-0.189	0.183	0.424	-0.692	0.000767	0.0342	ADAMTSL4	ADAMTSL4,ADAMTSL4
RNA	ENSG00000011201	5.746	-0.772	0.000178	0.00637	-0.501	0.0201	0.191	0.272	0.302	0.665	ANOS1	NA
ATAC	chr1:150567234-150570630	4.974	0.487	0.000737	0.168	0.363	0.0237	0.435	-0.124	0.506	1	ADAMTSL4-AS1	ADAMTSL4-AS1,MCL1
ATAC	chr1:150571829-150572566	2.777	0.671	0.00574	0.284	-0.067	0.8	0.958	-0.738	0.0213	0.891	ADAMTSL4-AS1	ADAMTSL4-AS1,MCL1
H3K27ac	chr1:150571251-150580908	7.233	0.101	0.33	0.667	0.086	0.44	0.671	-0.015	0.918	0.967	ADAMTSL4-AS1	ADAMTSL4-AS1,MCL1
H3K4me3	chr1:150567600-150568650	1.887	-1.064	0.00317	0.0544	-0.839	0.00863	0.185	0.225	0.554	0.813	ADAMTSL4-AS1	ADAMTSL4-AS1,MCL1
ATAC	chr1:150560894-150562626	5.528	0.154	0.173	0.65	0.063	0.621	0.912	-0.091	0.544	1	ADAMTSL4-AS2	ADAMTSL4-AS2,ADAMTSL4,MCL1
H3K27ac	chr1:150557938-150570745	7.293	0.076	0.536	0.805	-0.134	0.313	0.562	-0.21	0.243	0.518	ADAMTSL4-AS2	ADAMTSL4-AS2,ADAMTSL4,MCL1
H3K4me3	chr1:150560100-150563250	4.884	-0.455	0.00431	0.0624	-0.254	0.0743	0.414	0.201	0.245	0.589	ADAMTSL4-AS2	ADAMTSL4-AS2,MCL1,ADAMTSL4
ATAC	chr19:1512845-1514127	3.301	0.407	0.0641	0.508	0.16	0.509	0.873	-0.247	0.394	1	ADAMTSL5	ADAMTSL5,ADAMTSL5,PLK5
H3K27ac	chr19:1512707-1513897	2.153	0.926	0.000829	0.0685	-0.053	0.844	0.929	-0.979	0.0108	0.113	ADAMTSL5	ADAMTSL5,ADAMTSL5,PLK5
H3K4me3	chr19:1512450-1513850	3.999	0.407	0.0699	0.258	0.209	0.342	0.711	-0.198	0.447	0.75	ADAMTSL5	ADAMTSL5,PLK5,ADAMTSL5
ATAC	chr7:974894-975858	4.739	-0.103	0.349	0.781	0.203	0.11	0.617	0.306	0.0414	0.95	ADAP1	ADAP1,ADAP1,COX19
ATAC	chr7:963986-965724	3.692	-0.274	0.0317	0.435	-0.11	0.462	0.855	0.164	0.344	1	ADAP1	ADAP1,ADAP1,COX19
ATAC	chr7:928519-929100	3.978	-0.201	0.193	0.668	0.06	0.739	0.943	0.261	0.215	1	ADAP1	ADAP1,ADAP1
ATAC	chr7:953432-954949	4.542	0.076	0.477	0.843	0.037	0.763	0.95	-0.039	0.789	1	ADAP1	ADAP1,ADAP1
ATAC	chr7:922979-923765	3.182	-0.075	0.651	0.909	0	0.999	1	0.075	0.738	1	ADAP1	ADAP1,ADAP1
H3K27ac	chr7:928773-929379	2.239	0.202	0.214	0.561	0.507	0.00459	0.0684	0.305	0.191	0.461	ADAP1	ADAP1,ADAP1
H3K27ac	chr7:974451-975822	4.848	-0.114	0.313	0.653	0.317	0.0063	0.0798	0.431	0.00827	0.0981	ADAP1	ADAP1,ADAP1,COX19
H3K27ac	chr7:940096-940970	1.53	0.554	0.0515	0.318	-0.835	0.00993	0.0974	-1.389	0.00162	0.0483	ADAP1	ADAP1,ADAP1
H3K27ac	chr7:953061-955022	5.025	0.319	0.0417	0.294	-0.049	0.745	0.877	-0.368	0.0882	0.312	ADAP1	ADAP1,ADAP1
H3K27me3	chr7:954000-967000	3.199	0.095	0.666	0.999	0.098	0.535	0.959	0.003	0.991	0.998	ADAP1	ADAP1,ADAP1,COX19
H3K4me3	chr7:922900-923700	2.282	0.048	0.83	0.921	-0.272	0.2	0.594	-0.32	0.217	0.558	ADAP1	ADAP1,ADAP1
H3K4me3	chr7:952750-955350	5.653	-0.03	0.834	0.923	0.185	0.203	0.597	0.215	0.212	0.553	ADAP1	ADAP1,ADAP1
H3K4me3	chr7:973250-976000	5.919	-0.104	0.193	0.438	0.099	0.208	0.603	0.203	0.0352	0.255	ADAP1	ADAP1,ADAP1,COX19
RNA	ENSG00000159110	5.109	-0.436	0.000181	0.00644	-0.008	0.945	0.98	0.428	0.00515	0.0974	IFNAR2	NA
ATAC	chr17:30950332-30951072	2.614	0.445	0.0134	0.355	0.445	0.0262	0.44	3.02439e-06	1	1	ADAP2	ADAP2,ADAP2
ATAC	chr17:30970731-30972740	4.928	0.425	0.00167	0.216	0.248	0.097	0.599	-0.177	0.313	1	ADAP2	ADAP2
ATAC	chr17:30921571-30922981	4.273	0.305	0.028	0.425	0.215	0.179	0.693	-0.09	0.628	1	ADAP2	ADAP2,ADAP2
ATAC	chr17:30968241-30969610	4.624	0.05	0.63	0.901	0.146	0.214	0.72	0.096	0.486	1	ADAP2	ADAP2
ATAC	chr17:30959980-30960816	3.028	-0.264	0.0675	0.514	0.137	0.403	0.831	0.401	0.0398	0.945	ADAP2	ADAP2,ADAP2
ATAC	chr17:30952847-30954764	3.968	-0.182	0.129	0.603	-0.096	0.489	0.866	0.087	0.593	1	ADAP2	ADAP2,ADAP2
ATAC	chr17:30961093-30962143	2.682	-0.03	0.873	0.972	0.001	0.996	0.999	0.031	0.902	1	ADAP2	ADAP2,ADAP2
H3K27ac	chr17:30938372-30940136	3.393	-0.009	0.958	0.986	-0.303	0.0782	0.271	-0.294	0.216	0.49	ADAP2	ADAP2,ADAP2
H3K27ac	chr17:30967515-30973189	7.342	-0.089	0.384	0.707	0.189	0.089	0.291	0.278	0.0657	0.268	ADAP2	ADAP2
H3K27ac	chr17:30963778-30966820	4.451	-0.077	0.68	0.879	0.336	0.101	0.311	0.413	0.135	0.387	ADAP2	ADAP2,ADAP2
H3K27ac	chr17:30949295-30962878	7.573	-0.037	0.729	0.9	-0.117	0.313	0.562	-0.08	0.611	0.811	ADAP2	ADAP2,ADAP2
H3K27ac	chr17:30921368-30923309	5.079	0.136	0.195	0.54	0.091	0.375	0.618	-0.045	0.757	0.89	ADAP2	ADAP2,ADAP2
H3K4me3	chr17:30968000-30973500	6.323	-0.135	0.123	0.346	-0.039	0.646	0.868	0.096	0.345	0.678	ADAP2	ADAP2
H3K4me3	chr17:30921150-30924200	6.258	0.139	0.152	0.389	-0.031	0.746	0.91	-0.17	0.141	0.468	ADAP2	ADAP2,ADAP2
RNA	ENSG00000119559	4.599	0.419	0.000183	0.00648	0.233	0.0417	0.254	-0.187	0.189	0.553	C19orf25	NA
ATAC	chr1:154607645-154608940	4.18	0.247	0.0433	0.466	0.27	0.0554	0.522	0.023	0.889	1	ADAR	ADAR,ADAR
ATAC	chr1:154627056-154628142	3.546	0.33	0.0911	0.556	0.351	0.114	0.623	0.021	0.937	1	ADAR	ADAR,ADAR
ATAC	chr1:154623235-154623816	2.652	-0.289	0.0988	0.566	0.05	0.804	0.958	0.339	0.153	1	ADAR	ADAR,ADAR
H3K27ac	chr1:154607009-154609275	5.647	-0.16	0.279	0.624	0.08	0.6	0.788	0.241	0.256	0.532	ADAR	ADAR,ADAR
H3K27ac	chr1:154626696-154628508	4.82	-0.262	0.0163	0.204	0.05	0.627	0.806	0.313	0.0371	0.202	ADAR	ADAR,ADAR
H3K27me3	chr1:154627000-154907000	7.803	-0.082	0.418	0.999	-0.024	0.738	0.987	0.058	0.556	0.977	ADAR	ADAR,ADAR,KCNN3
H3K4me3	chr1:154604750-154609450	6.547	-0.065	0.497	0.716	-0.171	0.0804	0.425	-0.106	0.356	0.685	ADAR	ADAR,ADAR
H3K4me3	chr1:154626350-154628600	5.873	-0.196	0.0303	0.165	0.023	0.791	0.928	0.219	0.0397	0.27	ADAR	ADAR,ADAR
RNA	ENSG00000100106	5.481	0.35	0.000183	0.00648	0.09	0.344	0.628	-0.26	0.0317	0.247	TRIOBP	NA
ATAC	chr21:45073951-45075477	4.064	0.126	0.357	0.785	0.252	0.117	0.625	0.126	0.497	1	ADARB1	ADARB1,ADARB1
ATAC	chr21:45151915-45152737	3.091	-0.157	0.35	0.782	0.212	0.28	0.765	0.369	0.109	0.997	ADARB1	ADARB1,ADARB1
ATAC	chr21:45140286-45140803	2.466	-0.123	0.507	0.856	-0.083	0.692	0.932	0.04	0.872	1	ADARB1	ADARB1,ADARB1
H3K27ac	chr21:45151495-45152965	2.497	-0.486	0.0232	0.235	0.684	0.00314	0.0586	1.17	0.000324	0.0236	ADARB1	ADARB1,ADARB1
H3K27ac	chr21:45073624-45075353	4.096	0.153	0.378	0.703	0.213	0.209	0.455	0.06	0.8	0.913	ADARB1	ADARB1,ADARB1
H3K27ac	chr21:45129313-45130206	1.7	-0.24	0.415	0.728	0.053	0.863	0.939	0.292	0.487	0.728	ADARB1	ADARB1,ADARB1
H3K27me3	chr21:44949000-45218000	8.141	0.065	0.636	0.999	0.039	0.696	0.983	-0.027	0.842	0.987	ADARB1	ADARB1,ADARB1,SLX9
H3K4me3	chr21:45151750-45152800	2.708	0.219	0.406	0.645	-0.25	0.309	0.689	-0.469	0.126	0.446	ADARB1	ADARB1,ADARB1
H3K4me3	chr21:45073250-45076550	6.151	0.192	0.0901	0.294	0.044	0.7	0.891	-0.148	0.27	0.612	ADARB1	ADARB1,ADARB1
H3K4me3	chr21:45109200-45110050	2.175	-0.047	0.819	0.915	-0.063	0.739	0.907	-0.016	0.945	0.982	ADARB1	ADARB1,ADARB1
ATAC	chr10:1657534-1658401	2.685	-0.176	0.401	0.808	-0.063	0.781	0.954	0.113	0.678	1	ADARB2	ADARB2,ADARB2
H3K27me3	chr10:1132000-1787000	9.027	-0.169	0.119	0.928	0.052	0.489	0.951	0.222	0.0404	0.561	ADARB2	ADARB2,ADARB2,WDR37
ATAC	chr10:1420680-1421522	2.942	0.111	0.473	0.841	0.464	0.00771	0.34	0.353	0.0857	0.991	ADARB2-AS1	ADARB2-AS1,ADARB2
ATAC	chr10:1498765-1499923	2.769	0.697	0.00344	0.246	0.396	0.107	0.614	-0.3	0.315	1	ADARB2-AS1	ADARB2-AS1,ADARB2
ATAC	chr16:75622821-75623616	4.899	-0.038	0.727	0.932	-0.003	0.978	0.996	0.035	0.812	1	ADAT1	ADAT1,ADAT1,KARS1
H3K27ac	chr16:75622404-75623757	4.165	-0.013	0.899	0.966	0.111	0.275	0.526	0.124	0.386	0.65	ADAT1	ADAT1,ADAT1,KARS1
H3K4me3	chr16:75621500-75624050	5.33	-0.008	0.91	0.96	-0.046	0.513	0.805	-0.038	0.654	0.864	ADAT1	ADAT1,ADAT1,KARS1
RNA	ENSG00000105722	4.237	0.475	0.000189	0.00664	0.246	0.0542	0.285	-0.229	0.153	0.499	ERF	NA
ATAC	chr6:143276353-143277006	2.656	-0.263	0.187	0.663	-0.705	0.00208	0.256	-0.442	0.0972	0.994	ADAT2	ADAT2,AIG1
ATAC	chr6:143427051-143427768	2.836	0.028	0.88	0.974	0.211	0.323	0.791	0.183	0.465	1	ADAT2	ADAT2,ADAT2
ATAC	chr6:143450079-143451280	5.671	-0.071	0.502	0.853	0.053	0.652	0.921	0.123	0.377	1	ADAT2	ADAT2,ADAT2,PEX3
ATAC	chr6:143323635-143324579	2.449	-0.161	0.423	0.818	0.051	0.818	0.962	0.212	0.425	1	ADAT2	ADAT2,AIG1
ATAC	chr6:143400302-143401429	3.49	-0.042	0.815	0.956	-0.041	0.842	0.968	0	0.999	1	ADAT2	ADAT2
H3K27ac	chr6:143449698-143451508	4.2	-0.04	0.661	0.87	0.005	0.958	0.982	0.044	0.725	0.874	ADAT2	ADAT2,ADAT2,PEX3
H3K27me3	chr6:143369000-143417000	4.329	0.1	0.274	0.999	0.012	0.855	0.99	-0.089	0.318	0.941	ADAT2	ADAT2
H3K4me3	chr6:143449050-143452650	6.167	-0.009	0.909	0.96	-0.011	0.891	0.963	-0.002	0.986	0.996	ADAT2	ADAT2,ADAT2,PEX3
ATAC	chr14:77947906-77948947	2.775	0.378	0.0558	0.493	0.391	0.0828	0.577	0.013	0.961	1	ADCK1	ADCK1
ATAC	chr14:77844633-77845363	2.472	-0.243	0.185	0.662	-0.308	0.135	0.647	-0.065	0.789	1	ADCK1	ADCK1,ADCK1
ATAC	chr14:77882291-77883159	2.691	-0.349	0.116	0.591	-0.371	0.142	0.654	-0.022	0.941	1	ADCK1	ADCK1,ADCK1
ATAC	chr14:77861902-77863577	3.601	-0.031	0.844	0.964	0.236	0.176	0.689	0.266	0.199	1	ADCK1	ADCK1,ADCK1
ATAC	chr14:77812935-77814210	2.712	-0.511	0.00796	0.31	-0.226	0.293	0.773	0.285	0.262	1	ADCK1	ADCK1,ADCK1
ATAC	chr14:77869171-77869861	3.313	-0.083	0.616	0.897	0.2	0.31	0.783	0.283	0.216	1	ADCK1	ADCK1,ADCK1
ATAC	chr14:77965764-77966685	3.201	-0.277	0.0645	0.508	-0.084	0.626	0.913	0.194	0.337	1	ADCK1	ADCK1
ATAC	chr14:77799808-77800707	5.408	-0.081	0.361	0.788	0.047	0.643	0.919	0.128	0.283	1	ADCK1	ADCK1,ADCK1
ATAC	chr14:77980614-77981424	2.566	0.16	0.392	0.803	0.048	0.818	0.962	-0.112	0.65	1	ADCK1	ADCK1
H3K27ac	chr14:77869554-77870311	1.424	-0.857	0.0462	0.306	0.942	0.0497	0.214	1.799	0.00597	0.0851	ADCK1	ADCK1,ADCK1
H3K27ac	chr14:77799530-77801112	5.221	-0.053	0.543	0.809	0.145	0.0998	0.308	0.198	0.108	0.345	ADCK1	ADCK1,ADCK1
H3K27ac	chr14:77812912-77814542	1.922	-1.11	0.0356	0.277	-0.715	0.164	0.399	0.395	0.581	0.792	ADCK1	ADCK1,ADCK1
H3K27ac	chr14:77980861-77981437	0.484	-0.33	0.331	0.667	-0.286	0.449	0.678	0.044	0.93	0.973	ADCK1	ADCK1
H3K27ac	chr14:77947830-77948443	1.277	-0.062	0.855	0.948	-0.219	0.548	0.752	-0.157	0.748	0.886	ADCK1	ADCK1
H3K27ac	chr14:77965861-77966673	1.565	-0.411	0.156	0.495	0.096	0.761	0.886	0.506	0.232	0.507	ADCK1	ADCK1
H3K27ac	chr14:77948554-77949433	1.708	0.02	0.946	0.982	0.025	0.936	0.972	0.005	0.99	0.997	ADCK1	ADCK1
H3K27me3	chr14:77780000-77801000	3.577	-0.06	0.524	0.999	0.117	0.0865	0.663	0.177	0.0625	0.654	ADCK1	ADCK1,ADCK1
H3K4me3	chr14:77799450-77801500	4.925	-0.251	0.00937	0.0893	0.103	0.234	0.624	0.353	0.00192	0.067	ADCK1	ADCK1,ADCK1
H3K4me3	chr14:77965450-77967500	4.327	0.026	0.864	0.938	-0.14	0.328	0.702	-0.165	0.343	0.677	ADCK1	ADCK1
H3K4me3	chr14:77980050-77981700	3.967	-0.073	0.697	0.85	-0.133	0.46	0.781	-0.06	0.782	0.924	ADCK1	ADCK1
RNA	ENSG00000173559	7.069	-0.548	0.000191	0.00669	0.18	0.224	0.522	0.729	0.000212	0.0182	NABP1	NA
ATAC	chr7:140672063-140673695	5.226	-0.088	0.373	0.794	0.077	0.489	0.866	0.166	0.213	1	ADCK2	ADCK2,DENND2A,ADCK2
H3K27ac	chr7:140672037-140674231	5.16	0.13	0.206	0.552	0.216	0.0383	0.188	0.086	0.548	0.769	ADCK2	ADCK2,DENND2A,ADCK2
H3K27me3	chr7:140652000-140670000	3.057	-0.037	0.796	0.999	0.194	0.0655	0.613	0.231	0.109	0.746	ADCK2	ADCK2,DENND2A,ADCK2
RNA	ENSG00000115539	4.045	-0.439	0.000196	0.00684	-0.04	0.744	0.887	0.4	0.0102	0.144	PDCL3	NA
RNA	ENSG00000136104	4.786	-0.492	0.000196	0.00684	0.38	0.00662	0.116	0.872	2.71e-06	0.00149	RNASEH2B	NA
ATAC	chr7:45459993-45461628	3.11	-0.245	0.141	0.615	0.136	0.479	0.862	0.38	0.0923	0.991	ADCY1	ADCY1
ATAC	chr7:45402407-45403373	3.469	-0.231	0.113	0.586	-0.099	0.562	0.894	0.133	0.503	1	ADCY1	ADCY1
ATAC	chr7:45641843-45642636	2.738	-0.252	0.155	0.632	0.076	0.71	0.937	0.328	0.172	1	ADCY1	ADCY1,ADCY1
H3K27ac	chr7:45402208-45404066	3.516	-0.25	0.177	0.52	0.319	0.087	0.287	0.569	0.0313	0.186	ADCY1	ADCY1
H3K27ac	chr7:45450691-45451355	1.698	-0.284	0.335	0.67	0.516	0.0952	0.301	0.799	0.0612	0.259	ADCY1	ADCY1
H3K27ac	chr7:45460276-45461117	0.979	-0.627	0.125	0.453	0.345	0.401	0.639	0.972	0.0931	0.321	ADCY1	ADCY1
H3K27me3	chr7:45464000-45639000	7.29	-0.002	0.975	0.999	-0.033	0.519	0.955	-0.031	0.661	0.983	ADCY1	ADCY1,ADCY1
H3K4me3	chr7:45572450-45577700	5.295	0.13	0.498	0.717	0.522	0.0108	0.202	0.392	0.0934	0.39	ADCY1	ADCY1,ADCY1
ATAC	chr1:167893089-167894302	3.117	-0.083	0.564	0.878	-0.358	0.0409	0.487	-0.275	0.171	1	ADCY10	ADCY10,ADCY10
ATAC	chr1:167904541-167906123	3.543	-0.023	0.867	0.97	-0.09	0.572	0.897	-0.067	0.716	1	ADCY10	ADCY10,ADCY10
ATAC	chr1:167819923-167820563	3.633	0.066	0.651	0.909	0.089	0.606	0.908	0.022	0.911	1	ADCY10	ADCY10,ADCY10
H3K27ac	chr1:167893250-167894971	3.231	-0.437	0.0446	0.303	0.745	0.0013	0.0392	1.182	0.000308	0.0229	ADCY10	ADCY10,ADCY10
H3K27ac	chr1:167819578-167820631	2.832	-0.182	0.38	0.704	0.299	0.161	0.396	0.481	0.105	0.341	ADCY10	ADCY10,ADCY10
H3K27ac	chr1:167896015-167897549	3.094	-0.252	0.291	0.633	0.22	0.372	0.615	0.472	0.167	0.431	ADCY10	ADCY10,ADCY10
H3K27ac	chr1:167904912-167906152	2.218	-0.095	0.636	0.856	0.066	0.752	0.881	0.161	0.575	0.788	ADCY10	ADCY10,ADCY10
H3K27ac	chr1:167911402-167911883	0.792	-0.537	0.0535	0.323	-0.048	0.866	0.94	0.489	0.215	0.489	ADCY10	ADCY10,ADCY10,MPC2
H3K27me3	chr1:167818000-167838000	2.63	-0.089	0.544	0.999	0.142	0.172	0.802	0.231	0.113	0.754	ADCY10	ADCY10,ADCY10
H3K4me3	chr1:167819800-167820700	3.019	-0.255	0.204	0.451	-0.005	0.977	0.992	0.25	0.278	0.621	ADCY10	ADCY10,ADCY10
ATAC	chr5:7395551-7396969	3.098	-0.226	0.188	0.664	-0.093	0.632	0.914	0.133	0.561	1	ADCY2	ADCY2,ADCY2
H3K27me3	chr5:7382000-7585000	7.217	-0.134	0.0752	0.818	-0.082	0.123	0.743	0.052	0.464	0.966	ADCY2	ADCY2,ADCY2
H3K4me3	chr5:7394500-7398450	4.764	0.348	0.133	0.361	0.106	0.642	0.867	-0.243	0.371	0.698	ADCY2	ADCY2,ADCY2
ATAC	chr2:24919318-24920833	4.572	0.078	0.552	0.874	0.365	0.0183	0.411	0.287	0.109	0.997	ADCY3	ADCY3,ADCY3
ATAC	chr2:24873631-24874531	3.178	0.696	0.0033	0.243	0.311	0.249	0.745	-0.386	0.221	1	ADCY3	ADCY3,ADCY3
ATAC	chr2:24926321-24927276	3.403	-0.074	0.609	0.894	0.189	0.265	0.756	0.264	0.185	1	ADCY3	ADCY3
ATAC	chr2:24885680-24887707	4.07	0.034	0.764	0.943	-0.113	0.393	0.827	-0.147	0.343	1	ADCY3	ADCY3,ADCY3
H3K27ac	chr2:24885475-24888006	4.761	0.226	0.307	0.648	0.363	0.111	0.325	0.136	0.661	0.839	ADCY3	ADCY3,ADCY3
H3K27ac	chr2:24872338-24875201	3.522	1.355	0.0317	0.264	0.87	0.201	0.444	-0.485	0.591	0.798	ADCY3	ADCY3,ADCY3
H3K27ac	chr2:24919112-24920866	3.841	0.275	0.21	0.557	0.275	0.204	0.449	2.6452e-06	1	1	ADCY3	ADCY3,ADCY3
H3K27ac	chr2:24906584-24907744	2.286	0.623	0.024	0.238	-0.136	0.621	0.802	-0.76	0.0509	0.235	ADCY3	ADCY3,ADCY3
H3K27ac	chr2:24926292-24927553	3.204	0.501	0.0181	0.213	0.066	0.745	0.877	-0.434	0.133	0.385	ADCY3	ADCY3
H3K27me3	chr2:24914000-24945000	3.421	-0.18	0.48	0.999	-0.025	0.891	0.992	0.156	0.531	0.973	ADCY3	ADCY3,ADCY3,DNAJC27
H3K4me3	chr2:24884400-24887500	5.242	0.485	0.00501	0.0671	-0.378	0.0301	0.297	-0.864	0.000107	0.0169	ADCY3	ADCY3,ADCY3
H3K4me3	chr2:24926000-24927500	3.904	-0.158	0.304	0.556	-0.076	0.598	0.849	0.082	0.644	0.859	ADCY3	ADCY3
H3K4me3	chr2:24918700-24921500	5.898	0.104	0.264	0.515	0.038	0.688	0.886	-0.066	0.551	0.812	ADCY3	ADCY3,ADCY3
RNA	ENSG00000129007	2.336	-0.607	0.000201	0.00695	0.179	0.279	0.573	0.787	0.000322	0.022	CALML4	NA
ATAC	chr3:123422903-123423601	2.378	0.106	0.591	0.888	-0.123	0.573	0.898	-0.229	0.38	1	ADCY5	ADCY5,ADCY5
ATAC	chr3:123447904-123449891	4.195	0.003	0.984	0.997	0.067	0.67	0.926	0.065	0.726	1	ADCY5	ADCY5,ADCY5
ATAC	chr3:123328595-123329400	2.896	-0.12	0.508	0.856	-0.074	0.716	0.938	0.047	0.846	1	ADCY5	ADCY5,ADCY5
H3K27ac	chr3:123466650-123467239	0.612	-0.168	0.621	0.848	-0.494	0.209	0.454	-0.326	0.524	0.754	ADCY5	ADCY5
H3K27ac	chr3:123448250-123448621	0.008	0.475	0.0728	0.363	0.06	0.834	0.924	-0.415	0.281	0.559	ADCY5	ADCY5,ADCY5
H3K27me3	chr3:123275000-123492000	7.937	-0.057	0.7	0.999	0.001	0.995	1	0.057	0.69	0.985	ADCY5	ADCY5,ADCY5,HACD2
H3K4me3	chr3:123447600-123451500	5.838	0.534	0.000504	0.0238	-0.02	0.889	0.963	-0.554	0.00218	0.0727	ADCY5	ADCY5,ADCY5
ATAC	chr12:48788380-48789375	2.852	0.012	0.951	0.991	0.12	0.61	0.909	0.107	0.697	1	ADCY6	ADCY6,ADCY6
H3K27ac	chr12:48788378-48789725	2.032	0.335	0.223	0.57	-0.026	0.926	0.967	-0.361	0.354	0.624	ADCY6	ADCY6,ADCY6
ATAC	chr12:48795425-48796413	3.019	-0.097	0.518	0.859	0.152	0.386	0.823	0.25	0.225	1	ADCY6-DT	ADCY6-DT
H3K27me3	chr12:48755000-48797000	5.389	0.12	0.37	0.999	0.153	0.114	0.726	0.032	0.803	0.987	ADCY6-DT	ADCY6-DT,ADCY6
H3K4me3	chr12:48787400-48790250	4.933	0.371	0.0211	0.135	0.137	0.381	0.736	-0.234	0.209	0.55	ADCY6-DT	ADCY6-DT,ADCY6
ATAC	chr16:50251255-50251923	2.825	-0.279	0.101	0.569	-0.593	0.00376	0.287	-0.314	0.178	1	ADCY7	ADCY7,ADCY7
ATAC	chr16:50266236-50268084	3.969	-0.045	0.672	0.916	-0.143	0.248	0.745	-0.098	0.499	1	ADCY7	ADCY7,ADCY7
ATAC	chr16:50245296-50246911	4.343	0.077	0.591	0.888	0.091	0.587	0.902	0.014	0.944	1	ADCY7	ADCY7,ADCY7
ATAC	chr16:50209383-50210939	3.288	-0.007	0.955	0.991	0.058	0.706	0.935	0.065	0.715	1	ADCY7	ADCY7,TENT4B
H3K27ac	chr16:50209218-50210724	3.061	-0.039	0.853	0.948	-0.677	0.00246	0.0524	-0.638	0.0348	0.196	ADCY7	ADCY7,TENT4B
H3K27ac	chr16:50251599-50252226	1.837	-0.247	0.406	0.721	0.167	0.577	0.772	0.415	0.323	0.596	ADCY7	ADCY7,ADCY7
H3K27ac	chr16:50244980-50246996	4.653	0.355	0.0789	0.376	0.096	0.622	0.802	-0.26	0.347	0.617	ADCY7	ADCY7,ADCY7
H3K27ac	chr16:50265283-50268966	5.693	-0.093	0.412	0.727	0.015	0.894	0.953	0.109	0.498	0.736	ADCY7	ADCY7,ADCY7
H3K4me3	chr16:50245100-50247450	5.737	0.092	0.299	0.551	0.109	0.228	0.619	0.017	0.873	0.956	ADCY7	ADCY7,ADCY7
H3K4me3	chr16:50266200-50268400	4.721	-0.17	0.179	0.423	0.119	0.306	0.687	0.289	0.0499	0.297	ADCY7	ADCY7,ADCY7
RNA	ENSG00000137055	5.485	-0.431	0.000201	0.00695	-0.202	0.0873	0.352	0.228	0.123	0.452	PLAA	NA
ATAC	chr8:131041674-131042682	2.635	0.081	0.68	0.919	0.456	0.0384	0.481	0.375	0.151	1	ADCY8	ADCY8,ADCY8
ATAC	chr8:130815524-130816210	2.749	0.053	0.748	0.938	-0.406	0.0399	0.485	-0.459	0.0454	0.957	ADCY8	ADCY8,ADCY8
ATAC	chr8:130749155-130750129	3.092	-0.243	0.178	0.656	0.073	0.729	0.941	0.315	0.2	1	ADCY8	ADCY8
H3K27ac	chr8:130815876-130816958	1.831	-0.433	0.328	0.665	-0.278	0.537	0.745	0.155	0.804	0.914	ADCY8	ADCY8,ADCY8
H3K27me3	chr8:130533000-131086000	8.688	0.006	0.925	0.999	0.014	0.751	0.987	0.008	0.892	0.99	ADCY8	ADCY8,ADCY8
H3K4me3	chr8:131041100-131043150	3.761	0.619	0.0115	0.0987	0.248	0.282	0.666	-0.371	0.181	0.518	ADCY8	ADCY8,ADCY8
ATAC	chr16:4115359-4117021	4.847	0.185	0.205	0.679	0.112	0.501	0.87	-0.073	0.708	1	ADCY9	ADCY9,ADCY9
H3K27ac	chr16:4140142-4141116	1.272	-0.251	0.397	0.715	-0.476	0.119	0.338	-0.225	0.589	0.797	ADCY9	ADCY9
H3K27ac	chr16:4095588-4096700	1.704	0.186	0.496	0.782	-0.221	0.458	0.686	-0.406	0.311	0.586	ADCY9	ADCY9,ADCY9
H3K27ac	chr16:4115427-4117407	4.219	0.297	0.0948	0.406	-0.124	0.468	0.693	-0.421	0.0872	0.311	ADCY9	ADCY9,ADCY9
H3K27me3	chr16:4030000-4066000	3.01	-0.121	0.519	0.999	0.122	0.347	0.909	0.242	0.187	0.849	ADCY9	ADCY9,ADCY9
H3K27me3	chr16:4114000-4161000	4.865	0.066	0.634	0.999	0.053	0.582	0.965	-0.013	0.924	0.992	ADCY9	ADCY9,ADCY9
H3K4me3	chr16:4053000-4054500	2.857	-0.011	0.957	0.982	-0.21	0.289	0.672	-0.199	0.416	0.73	ADCY9	ADCY9,ADCY9
H3K4me3	chr16:4112450-4118200	6.04	0.07	0.495	0.715	-0.055	0.594	0.847	-0.125	0.309	0.648	ADCY9	ADCY9,ADCY9
RNA	ENSG00000006625	4.522	-0.39	0.000202	0.00695	0.048	0.652	0.84	0.438	0.00165	0.0512	GGCT	NA
ATAC	chr18:873718-874602	2.955	-0.518	0.00499	0.274	-0.647	0.00284	0.274	-0.129	0.599	1	ADCYAP1	ADCYAP1
H3K27ac	chr18:873502-874381	0.856	-0.723	0.0287	0.253	-0.374	0.271	0.522	0.349	0.45	0.7	ADCYAP1	ADCYAP1
H3K4me3	chr18:904400-911150	6.252	0.325	0.0479	0.211	0.28	0.0958	0.453	-0.045	0.815	0.936	ADCYAP1	ADCYAP1,ADCYAP1
H3K4me3	chr18:873500-874500	2.234	-0.107	0.759	0.884	-0.245	0.439	0.77	-0.138	0.727	0.898	ADCYAP1	ADCYAP1
ATAC	chr7:31122542-31123113	2.755	-0.155	0.36	0.788	-0.173	0.379	0.82	-0.019	0.936	1	ADCYAP1R1	ADCYAP1R1
ATAC	chr4:2862074-2862986	2.379	0.409	0.0498	0.479	0.26	0.275	0.762	-0.149	0.593	1	ADD1	ADD1,ADD1
ATAC	chr4:2842961-2844204	5.24	0.149	0.155	0.632	0.08	0.494	0.868	-0.069	0.622	1	ADD1	ADD1,SH3BP2,ADD1
H3K27ac	chr4:2842623-2844859	5.444	0.251	0.0208	0.225	0.003	0.975	0.989	-0.248	0.0975	0.329	ADD1	ADD1,SH3BP2,ADD1
H3K4me3	chr4:2842400-2846300	6.374	-0.045	0.521	0.734	-0.009	0.898	0.966	0.036	0.666	0.87	ADD1	ADD1,ADD1,SH3BP2
RNA	ENSG00000198763	11.97	-0.442	0.000202	0.00695	-0.085	0.476	0.73	0.357	0.0199	0.199	MT-ND2	NA
ATAC	chr2:70766983-70768541	3.239	-0.148	0.347	0.78	0.212	0.242	0.741	0.36	0.0922	0.991	ADD2	ADD2,ADD2
ATAC	chr2:70686753-70687369	2.606	-0.053	0.755	0.94	0.105	0.596	0.905	0.158	0.495	1	ADD2	ADD2,ADD2
H3K27ac	chr2:70767116-70767764	0.451	0.528	0.219	0.566	-0.083	0.858	0.936	-0.611	0.329	0.602	ADD2	ADD2,ADD2
H3K4me3	chr2:70766200-70769100	4.681	0.191	0.254	0.506	0.025	0.876	0.958	-0.165	0.401	0.72	ADD2	ADD2,ADD2
ATAC	chr10:109996229-109996925	2.389	-0.021	0.912	0.983	0.199	0.369	0.815	0.22	0.395	1	ADD3	ADD3,ADD3
H3K27ac	chr10:109995939-109997183	2.027	-0.593	0.0576	0.332	-0.208	0.504	0.721	0.385	0.373	0.64	ADD3	ADD3,ADD3
RNA	ENSG00000160310	6.243	0.283	0.000204	0.00698	-0.057	0.454	0.714	-0.34	0.000748	0.0342	PRMT2	NA
ATAC	chr10:110067872-110069186	2.814	-0.103	0.553	0.875	0.503	0.0153	0.398	0.605	0.0123	0.846	ADD3-AS1	ADD3-AS1,ADD3
ATAC	chr10:110101176-110102369	2.349	0.018	0.925	0.986	-0.305	0.175	0.689	-0.323	0.223	1	ADD3-AS1	ADD3-AS1,ADD3
ATAC	chr10:110102424-110103535	2.201	-0.311	0.201	0.676	0.201	0.468	0.857	0.513	0.119	0.998	ADD3-AS1	ADD3-AS1,ADD3
ATAC	chr10:110076521-110078250	5.052	-0.106	0.475	0.842	-0.114	0.507	0.873	-0.008	0.968	1	ADD3-AS1	ADD3-AS1,ADD3
ATAC	chr10:110007283-110008520	5.424	-0.225	0.0194	0.39	0.03	0.775	0.953	0.255	0.046	0.957	ADD3-AS1	ADD3-AS1,ADD3
H3K27ac	chr10:110074107-110076087	3.52	-0.34	0.0829	0.384	-0.68	0.000559	0.0271	-0.339	0.199	0.471	ADD3-AS1	ADD3-AS1,ADD3
H3K27ac	chr10:110076164-110078506	4.312	-0.431	0.0117	0.179	-0.437	0.007	0.0836	-0.006	0.977	0.991	ADD3-AS1	ADD3-AS1,ADD3
H3K27ac	chr10:110067905-110068539	1.963	-0.336	0.247	0.594	-0.77	0.0122	0.108	-0.434	0.29	0.567	ADD3-AS1	ADD3-AS1,ADD3
H3K27ac	chr10:110102150-110103791	3.232	-0.329	0.156	0.495	-0.524	0.0242	0.15	-0.195	0.54	0.764	ADD3-AS1	ADD3-AS1,ADD3
H3K27ac	chr10:110081393-110082672	3.162	-0.404	0.0267	0.247	-0.385	0.0289	0.163	0.019	0.938	0.976	ADD3-AS1	ADD3-AS1,ADD3
H3K27ac	chr10:110007162-110008977	4.972	-0.156	0.137	0.468	-0.063	0.53	0.739	0.094	0.512	0.745	ADD3-AS1	ADD3-AS1,ADD3
H3K4me3	chr10:110006300-110010600	6.567	-0.07	0.318	0.568	0.022	0.75	0.912	0.093	0.269	0.611	ADD3-AS1	ADD3-AS1,ADD3
ATAC	chr6:146699562-146700528	2.453	0.105	0.559	0.877	0.124	0.537	0.884	0.019	0.936	1	ADGB	ADGB,ADGB
H3K27me3	chr6:146602000-146617000	2.736	-0.909	0.000623	0.106	0.054	0.741	0.987	0.963	0.000255	0.0532	ADGB	ADGB,ADGB
ATAC	chr6:146593970-146594909	3.889	-0.17	0.167	0.645	-0.221	0.127	0.64	-0.052	0.757	1	ADGB-DT	ADGB-DT,ADGB
ATAC	chr6:146582663-146583315	2.448	-0.126	0.502	0.853	0.179	0.401	0.83	0.305	0.227	1	ADGB-DT	ADGB-DT
ATAC	chr6:146595850-146596501	4.417	-0.272	0.0494	0.478	-0.089	0.57	0.897	0.183	0.321	1	ADGB-DT	ADGB-DT,ADGB
ATAC	chr6:146598667-146599263	3.311	-0.067	0.651	0.909	0.022	0.897	0.98	0.089	0.658	1	ADGB-DT	ADGB-DT,ADGB
H3K4me3	chr6:146598450-146599700	3.353	-0.387	0.0299	0.163	0.019	0.904	0.968	0.406	0.0465	0.288	ADGB-DT	ADGB-DT,ADGB
ATAC	chr10:133057628-133058875	2.895	-0.17	0.367	0.791	-0.13	0.55	0.889	0.04	0.876	1	ADGRA1-AS1	ADGRA1-AS1
H3K27me3	chr10:133014000-133256000	8.373	-0.127	0.632	0.999	0.086	0.65	0.979	0.213	0.413	0.959	ADGRA1-AS1	ADGRA1-AS1,VENTX,UTF1,ADGRA1,KNDC1
ATAC	chr8:37804357-37805239	2.624	-0.192	0.227	0.696	-0.421	0.0258	0.44	-0.23	0.29	1	ADGRA2	ADGRA2,ADGRA2
ATAC	chr8:37796628-37798055	3.713	-0.15	0.279	0.734	0.195	0.23	0.733	0.344	0.07	0.98	ADGRA2	ADGRA2,ADGRA2
ATAC	chr8:37798206-37799044	3.11	-0.227	0.111	0.583	-0.139	0.405	0.831	0.088	0.65	1	ADGRA2	ADGRA2,ADGRA2
H3K27ac	chr8:37797970-37799037	2.415	0.268	0.28	0.624	0.2	0.422	0.656	-0.067	0.846	0.934	ADGRA2	ADGRA2,ADGRA2
H3K27ac	chr8:37804391-37805020	0.698	-0.196	0.416	0.729	-0.128	0.625	0.805	0.068	0.847	0.935	ADGRA2	ADGRA2,ADGRA2
H3K27me3	chr8:37780000-37845000	5.061	-0.179	0.312	0.999	-0.135	0.279	0.889	0.043	0.8	0.987	ADGRA2	ADGRA2,ADGRA2,BRF2
H3K4me3	chr8:37796400-37799000	5.517	0.28	0.00813	0.0838	0.181	0.0817	0.427	-0.099	0.408	0.724	ADGRA2	ADGRA2,ADGRA2
ATAC	chr4:22382189-22383257	3.335	-0.128	0.422	0.817	-0.717	0.000258	0.15	-0.588	0.00852	0.796	ADGRA3	ADGRA3,ADGRA3
ATAC	chr4:22482734-22484041	3.045	-0.251	0.0854	0.546	-0.156	0.344	0.802	0.095	0.624	1	ADGRA3	ADGRA3,ADGRA3
ATAC	chr4:22240338-22241631	2.929	-0.197	0.3	0.748	-0.192	0.354	0.807	0.006	0.981	1	ADGRA3	ADGRA3
ATAC	chr4:22515236-22516574	3.541	-0.07	0.646	0.907	0.144	0.4	0.83	0.213	0.293	1	ADGRA3	ADGRA3,ADGRA3
ATAC	chr4:22596428-22597918	2.813	-0.184	0.298	0.747	0.133	0.502	0.871	0.317	0.179	1	ADGRA3	ADGRA3
ATAC	chr4:22679365-22680440	2.621	-0.006	0.972	0.995	0.062	0.755	0.948	0.068	0.772	1	ADGRA3	ADGRA3
H3K27me3	chr4:22489000-22616000	6.143	-0.034	0.692	0.999	0.022	0.713	0.986	0.057	0.502	0.971	ADGRA3	ADGRA3,ADGRA3
H3K4me3	chr4:22513800-22518450	6.037	0.632	0.00315	0.0544	0.117	0.561	0.83	-0.515	0.0363	0.258	ADGRA3	ADGRA3,ADGRA3
ATAC	chr8:142475154-142476162	4.873	-0.365	0.00293	0.237	0.119	0.376	0.818	0.485	0.00307	0.651	ADGRB1	ADGRB1,ADGRB1
ATAC	chr8:142509695-142510951	2.81	-0.043	0.802	0.953	0.117	0.541	0.885	0.16	0.482	1	ADGRB1	ADGRB1,ADGRB1
ATAC	chr8:142481989-142484184	3.84	-0.167	0.264	0.724	0.092	0.575	0.898	0.259	0.189	1	ADGRB1	ADGRB1,ADGRB1
ATAC	chr8:142452245-142453440	4.25	-0.125	0.297	0.746	0.064	0.645	0.919	0.189	0.247	1	ADGRB1	ADGRB1,ADGRB1
ATAC	chr8:142447178-142447973	2.983	-0.003	0.988	0.998	0.097	0.648	0.92	0.099	0.689	1	ADGRB1	ADGRB1,ADGRB1
H3K27ac	chr8:142452081-142453610	3.125	0.028	0.881	0.958	0.18	0.338	0.585	0.151	0.566	0.782	ADGRB1	ADGRB1,ADGRB1
H3K27ac	chr8:142475314-142476740	3.974	-0.09	0.569	0.823	-0.101	0.506	0.722	-0.01	0.962	0.985	ADGRB1	ADGRB1,ADGRB1
H3K27ac	chr8:142483265-142483820	0.615	-0.548	0.128	0.456	-0.081	0.837	0.926	0.467	0.375	0.642	ADGRB1	ADGRB1,ADGRB1
H3K4me3	chr8:142475100-142476900	4.691	0.008	0.942	0.976	-0.178	0.114	0.486	-0.187	0.167	0.503	ADGRB1	ADGRB1,ADGRB1
H3K4me3	chr8:142509300-142511050	3.251	0.496	0.103	0.317	-0.095	0.753	0.913	-0.591	0.104	0.411	ADGRB1	ADGRB1,ADGRB1
H3K4me3	chr8:142448950-142454100	5.857	0.426	0.00509	0.0677	-0.012	0.935	0.977	-0.438	0.0153	0.178	ADGRB1	ADGRB1,ADGRB1
ATAC	chr1:31787962-31790016	4.974	0.284	0.0329	0.439	0.093	0.532	0.882	-0.191	0.281	1	ADGRB2	ADGRB2,SPOCD1
H3K27ac	chr1:31788127-31789880	4.015	-0.227	0.108	0.429	0.085	0.526	0.736	0.312	0.108	0.345	ADGRB2	ADGRB2,SPOCD1
H3K4me3	chr1:31788050-31789750	4.466	-0.251	0.0989	0.309	-0.215	0.13	0.513	0.035	0.836	0.944	ADGRB2	ADGRB2,SPOCD1
H3K4me3	chr1:31771500-31773450	3.563	0.591	0.00676	0.077	0.241	0.23	0.621	-0.35	0.152	0.484	ADGRB2	ADGRB2
H3K4me3	chr1:31759950-31765450	5.49	0.475	0.00581	0.0716	0.037	0.82	0.937	-0.438	0.0293	0.236	ADGRB2	ADGRB2,ADGRB2
ATAC	chr6:68544297-68544964	2.957	-0.249	0.233	0.701	-0.418	0.0972	0.6	-0.169	0.559	1	ADGRB3-DT	ADGRB3-DT
ATAC	chr6:68627976-68628814	2.649	-0.193	0.363	0.789	-0.344	0.159	0.672	-0.151	0.598	1	ADGRB3-DT	ADGRB3-DT
ATAC	chr6:68613381-68614441	2.766	-0.29	0.131	0.606	-0.071	0.747	0.945	0.219	0.397	1	ADGRB3-DT	ADGRB3-DT
ATAC	chr6:68632731-68633243	2.343	0.294	0.131	0.606	0.049	0.827	0.964	-0.244	0.355	1	ADGRB3-DT	ADGRB3-DT,ADGRB3
ATAC	chr6:68633757-68636136	4.969	-0.134	0.312	0.756	0.028	0.85	0.969	0.163	0.36	1	ADGRB3-DT	ADGRB3-DT,ADGRB3
H3K27ac	chr6:68634301-68635807	2.206	0.265	0.349	0.682	-0.21	0.444	0.674	-0.475	0.226	0.499	ADGRB3-DT	ADGRB3-DT,ADGRB3
H3K27me3	chr6:68423000-69567000	8.658	-0.109	0.535	0.999	-0.051	0.687	0.981	0.059	0.732	0.987	ADGRB3-DT	ADGRB3-DT,ADGRB3
H3K4me3	chr6:68632800-68637450	6.387	0.199	0.0635	0.244	0.13	0.226	0.617	-0.069	0.581	0.829	ADGRB3-DT	ADGRB3-DT,ADGRB3
ATAC	chr12:130965473-130966966	3.722	-0.303	0.0421	0.465	-0.235	0.181	0.694	0.068	0.737	1	ADGRD1	ADGRD1,ADGRD1
ATAC	chr12:130953638-130955061	3.379	-0.08	0.549	0.873	-0.081	0.602	0.907	-0.001	0.995	1	ADGRD1	ADGRD1,ADGRD1
H3K27ac	chr12:130965386-130967191	3.378	-0.289	0.0709	0.359	0.135	0.397	0.636	0.424	0.0608	0.258	ADGRD1	ADGRD1,ADGRD1
H3K27ac	chr12:130953714-130954839	1.932	0.02	0.922	0.973	-0.086	0.69	0.845	-0.106	0.719	0.871	ADGRD1	ADGRD1,ADGRD1
H3K27me3	chr12:130903000-130962000	5.293	0.138	0.193	0.999	0.037	0.611	0.972	-0.101	0.325	0.942	ADGRD1	ADGRD1,ADGRD1
H3K4me3	chr12:130953650-130955000	3.072	-0.166	0.483	0.706	0.034	0.879	0.959	0.199	0.464	0.762	ADGRD1	ADGRD1,ADGRD1
ATAC	chr12:131061016-131061743	2.653	-0.163	0.373	0.794	-0.922	1.65e-05	0.0598	-0.759	0.00223	0.6	ADGRD1-AS1	ADGRD1-AS1,ADGRD1
ATAC	chr12:131046769-131047903	3.381	-0.246	0.152	0.628	0.112	0.567	0.895	0.358	0.122	0.998	ADGRD1-AS1	ADGRD1-AS1,ADGRD1
ATAC	chr12:130978843-130980557	4.279	-0.215	0.0938	0.559	-0.003	0.983	0.997	0.212	0.218	1	ADGRD1-AS1	ADGRD1-AS1,ADGRD1
H3K27ac	chr12:131046903-131048196	1.385	0.294	0.248	0.596	-0.136	0.612	0.796	-0.43	0.242	0.517	ADGRD1-AS1	ADGRD1-AS1,ADGRD1
H3K27ac	chr12:130978669-130980714	4.196	-0.182	0.4	0.717	0.053	0.799	0.906	0.235	0.43	0.685	ADGRD1-AS1	ADGRD1-AS1,ADGRD1
H3K4me3	chr9:124453400-124453850	2.157	0.66	0.0563	0.23	0.424	0.186	0.579	-0.236	0.543	0.808	ADGRD2	ADGRD2,ADGRD2
ATAC	chr19:6862587-6863966	3.998	0.16	0.171	0.649	0.275	0.0431	0.493	0.115	0.464	1	ADGRE1	ADGRE1
ATAC	chr19:6925728-6926525	2.455	0.021	0.901	0.98	0.235	0.22	0.725	0.214	0.342	1	ADGRE1	ADGRE1,ADGRE1
ATAC	chr19:6886251-6887876	3.067	0.182	0.299	0.747	0.216	0.296	0.775	0.034	0.889	1	ADGRE1	ADGRE1,ADGRE1
ATAC	chr19:6866586-6867282	2.714	0.152	0.429	0.82	0.183	0.422	0.838	0.031	0.907	1	ADGRE1	ADGRE1
ATAC	chr19:6876214-6877214	2.744	-0.016	0.93	0.987	-0.135	0.532	0.882	-0.119	0.637	1	ADGRE1	ADGRE1
ATAC	chr19:6867962-6868954	2.781	0.159	0.414	0.814	0.081	0.726	0.94	-0.078	0.771	1	ADGRE1	ADGRE1
H3K27ac	chr19:6865884-6870078	5.764	-0.056	0.773	0.918	-0.686	0.00137	0.0403	-0.631	0.0264	0.172	ADGRE1	ADGRE1
H3K27ac	chr19:6891559-6893258	2.706	0.015	0.953	0.984	-0.899	0.00213	0.0487	-0.914	0.0187	0.146	ADGRE1	ADGRE1,ADGRE1
H3K27ac	chr19:6886062-6887955	3.434	-0.155	0.595	0.836	-0.992	0.00219	0.0493	-0.837	0.0496	0.233	ADGRE1	ADGRE1,ADGRE1
H3K27ac	chr19:6912879-6913705	1.057	0.052	0.915	0.971	-1.694	0.00417	0.0655	-1.747	0.0224	0.16	ADGRE1	ADGRE1,ADGRE1
[truncated: 142,386 more rows]
