# Supplementary material for: Continuous antiretroviral therapy induces progressive senescence-like reprogramming of alveolar macrophages
Source: Front Immunol. 2026 Apr 22;17:1805936. doi: 10.3389/fimmu.2026.1805936 (PMC13144088; doi:10.3389/fimmu.2026.1805936)
Supplement: Supplementary file 5 [file Table3.xlsx]

## Sheet: Table S3
Table S3. Gene Set Co-Expression Analysis.
		Group comparison					Time on ART (PrEP)					Duration of HIV/ART (PWH)					Continuous use of ART
pathway	Assay	pctVar	pval	padj	log2err	size	pctVar	pval	padj	log2err	size	pctVar	pval	padj	log2err	size	pctVar	pval	padj	log2err	size
ADIPOGENESIS	ATAC	0.0426322	0.0189981	0.0290249	0.103804	184	0.0251796	0.546345	0.63934	0.0131466	184	0.0561677	0.010399	0.0204265	0.141073	184	0.0331279	0.0238812	0.0246048	0.352488	184
ADIPOGENESIS	H3K27ac	0.0219057	0.670833	0.835183	0.010106	177	0.016614	0.584042	0.821205	0.0121755	177	0.0231471	0.912309	0.983587	0.00447283	177	0.0117701	0.954046	0.971713	0.0100128	177
MYOGENESIS	H3K27me3	0.159209	4.18229e-06	1.11528e-05	0.610527	146	0.173409	1.9707e-07	1.37949e-06	0.690132	146	0.206612	7.45e-07	5.96e-06	0.659444	146	0.15005	5.50559e-08	1.04606e-06	0.704976	146
ADIPOGENESIS	H3K4me3	0.0598407	0.00739926	0.0162784	0.167659	181	0.0385682	0.09969	0.156656	0.0433653	181	0.099068	0.0255974	0.0670409	0.0890961	181	0.129502	0.000847194	0.0013313	0.477271	181
ADIPOGENESIS	RNA	0.0307978	0.00889911	0.0181278	0.152676	164	0.0320542	0.0143986	0.0304585	0.119566	164	0.0423941	0.00339966	0.00779089	0.248833	164	0.0412895	0.0114335	0.0129927	0.38073	164
ALLOGRAFT_REJECTION	ATAC	0.0264088	0.386061	0.408334	0.0181939	147	0.0216757	0.487651	0.596018	0.0147882	147	0.023155	0.843816	0.859442	0.00620685	147	0.0150847	0.731269	0.744811	0.0276589	147
ALLOGRAFT_REJECTION	H3K27ac	0.0453851	0.00979902	0.0769923	0.145393	139	0.0326349	0.0256974	0.100954	0.0889177	139	0.045357	0.109689	0.423458	0.0411104	139	0.0275253	0.0989011	0.271978	0.138022	139
ESTROGEN_RESPONSE_EARLY	H3K27me3	0.15829	6.93915e-07	3.59369e-06	0.659444	132	0.134078	3.42223e-06	1.19778e-05	0.627257	132	0.165066	6.04873e-06	2.38977e-05	0.610527	132	0.116028	7.01652e-06	6.66569e-05	0.610527	132
ALLOGRAFT_REJECTION	H3K4me3	0.10252	2.3038e-10	6.58228e-10	0.814036	134	0.0580383	0.000718971	0.000898714	0.477271	134	0.150878	1.15511e-06	2.31022e-06	0.643552	134	0.224808	4.92315e-11	2.16619e-10	0.851339	134
ALLOGRAFT_REJECTION	RNA	0.0482867	0.000141705	0.000181067	0.518848	119	0.0257331	0.0358964	0.0636872	0.0748174	119	0.0551664	0.000700654	0.000865514	0.477271	119	0.0407727	0.0184742	0.019244	0.352488	119
ANDROGEN_RESPONSE	ATAC	0.0220082	0.116988	0.143841	0.0396432	90	0.0155232	0.430257	0.563432	0.0166022	90	0.0210503	0.386761	0.452593	0.0181671	90	0.0129906	0.406593	0.447253	0.0551352	90
ANDROGEN_RESPONSE	H3K27ac	0.0116501	0.717328	0.857675	0.00905651	88	0.00665721	0.809519	0.892231	0.00699825	88	0.0192214	0.569443	0.803061	0.0125451	88	0.0116293	0.61039	0.79932	0.0364549	88
MYC_TARGETS_V1	H3K27me3	0.122924	8.98423e-07	3.59369e-06	0.643552	63	0.113817	5.84135e-06	1.36298e-05	0.610527	63	0.130404	8.96163e-06	2.38977e-05	0.593325	63	0.0867473	1.88495e-05	0.00011938	0.57561	63
ANDROGEN_RESPONSE	H3K4me3	0.0288476	0.0990901	0.147296	0.043511	89	0.0237867	0.128587	0.186113	0.0375631	89	0.0407384	0.227077	0.378462	0.0266191	89	0.0395147	0.196803	0.28177	0.0922597	89
ANDROGEN_RESPONSE	RNA	0.0424249	0.000984846	0.00102961	0.45506	78	0.0457007	0.000929623	0.000929623	0.477271	78	0.0398572	0.00389961	0.00857914	0.232057	78	0.0494866	0.00799607	0.00951913	0.38073	78
ANGIOGENESIS	ATAC	0.00813464	0.469753	0.476652	0.0153282	28	0.0131009	0.0836916	0.200095	0.04775	28	0.00669086	0.734327	0.776692	0.00867777	28	0.00995078	0.141858	0.177323	0.112379	28
ANGIOGENESIS	H3K27ac	0.00844448	0.367363	0.612272	0.0189331	24	0.0144407	0.0568943	0.18407	0.0587625	24	0.014135	0.172383	0.48497	0.0316151	24	0.0128006	0.131868	0.32967	0.11725	24
ESTROGEN_RESPONSE_LATE	H3K27me3	0.108741	0.000211989	0.000423979	0.518848	128	0.106531	8.7425e-05	0.000152994	0.538434	128	0.114483	0.000645701	0.000860935	0.477271	128	0.0784582	0.000590749	0.00195771	0.477271	128
ANGIOGENESIS	H3K4me3	0.0289042	0.000984846	0.00103668	0.45506	27	0.0219206	0.0178982	0.0378616	0.107015	27	0.0239993	0.0919908	0.182464	0.0453372	27	0.0307584	0.034965	0.0791209	0.24134	27
ANGIOGENESIS	RNA	0.0074313	0.653735	0.678404	0.0104999	17	0.00759701	0.594141	0.666533	0.0119241	17	0.0117452	0.29577	0.346114	0.0222628	17	0.0118941	0.284715	0.355894	0.0723571	17
APICAL_JUNCTION	ATAC	0.0661103	1.46486e-07	4.57768e-07	0.690132	162	0.0547718	0.000353162	0.000353162	0.498493	162	0.0863583	1.31732e-07	1.31732e-06	0.690132	162	0.0641571	3.56015e-06	1.42329e-05	0.610527	162
APICAL_JUNCTION	H3K27ac	0.042755	0.0163984	0.0819918	0.111901	142	0.0201843	0.274473	0.486967	0.0234574	142	0.0378866	0.275572	0.505216	0.0233928	142	0.0247464	0.17982	0.380389	0.0975449	142
DNA_REPAIR	H3K27me3	0.0718041	0.00105848	0.00105848	0.45506	61	0.0872398	0.000175713	0.000245999	0.518848	61	0.0886346	0.000554114	0.000860935	0.477271	61	0.0565937	0.00127937	0.00243081	0.45506	61
APICAL_JUNCTION	H3K4me3	0.0698143	0.00011337	0.000141713	0.538434	152	0.0386058	0.0511949	0.0908296	0.0621371	152	0.0954139	0.0110989	0.0339133	0.136483	152	0.0673372	0.10989	0.179379	0.130106	152
APICAL_JUNCTION	RNA	0.01473	0.191181	0.244534	0.0296773	101	0.00778799	0.605939	0.666533	0.0116345	101	0.0134206	0.244476	0.292308	0.0253638	101	0.00751927	0.582418	0.596256	0.0386372	101
APICAL_SURFACE	ATAC	0.0169488	0.0166983	0.0262402	0.110872	37	0.00831293	0.482452	0.596018	0.0149429	37	0.0240785	0.00439956	0.00989901	0.21826	37	0.0130271	0.0879121	0.123979	0.147331	37
APICAL_SURFACE	H3K27ac	0.0110815	0.246575	0.535687	0.0252204	32	0.0112624	0.184382	0.375592	0.0303464	32	0.0141568	0.251675	0.49021	0.024879	32	0.00966584	0.295704	0.506161	0.0704501	32
OXIDATIVE_PHOSPHORYLATION	H3K27me3	0.073714	0.00169983	0.00934907	0.35482	81	0.0798079	0.000234684	0.000273798	0.498493	81	0.0990411	0.00102166	0.00102166	0.45506	81	0.0648383	0.000366833	0.00174246	0.498493	81
APICAL_SURFACE	H3K4me3	0.0262533	0.00409959	0.00980337	0.226232	32	0.0328224	0.00229977	0.00665723	0.303779	32	0.0370982	0.0117988	0.0341545	0.132309	32	0.0379185	0.0144227	0.0158649	0.38073	32
APICAL_SURFACE	RNA	0.0116882	0.29967	0.336364	0.0220561	16	0.00884948	0.49635	0.580836	0.014533	16	0.0104107	0.366563	0.40366	0.0189658	16	0.00676895	0.585415	0.596256	0.0383996	16
APOPTOSIS	ATAC	0.0368837	0.0153985	0.0256641	0.115548	146	0.0261101	0.247675	0.406151	0.025146	146	0.0427473	0.0387961	0.0627584	0.071855	146	0.0372209	0.0015739	0.00267563	0.45506	146
APOPTOSIS	H3K27ac	0.017888	0.655334	0.835183	0.0104628	138	0.0170762	0.39826	0.68451	0.0177342	138	0.0196503	0.867113	0.97329	0.0056478	138	0.0141444	0.728272	0.855082	0.0278699	138
P53_PATHWAY	H3K27me3	0.0735895	0.00339966	0.0143832	0.248833	96	0.0768401	0.00113211	0.00113211	0.45506	96	0.0880809	0.00319968	0.0159984	0.256635	96	0.063049	0.00122415	0.00243081	0.45506	96
APOPTOSIS	H3K4me3	0.0680588	5.64065e-05	9.40109e-05	0.557332	141	0.05877	0.000929623	0.000996024	0.477271	141	0.074275	0.0594941	0.136341	0.0573839	141	0.143525	2.63892e-05	6.45069e-05	0.57561	141
APOPTOSIS	RNA	0.020855	0.0583942	0.0944611	0.0579561	116	0.0267194	0.0290971	0.0533447	0.0834065	116	0.0200827	0.0842916	0.118873	0.0475641	116	0.0215898	0.117882	0.173511	0.125033	116
BILE_ACID_METABOLISM	ATAC	0.0222666	0.210879	0.231967	0.0279107	103	0.0278147	0.0466953	0.135171	0.0652192	103	0.0214018	0.519148	0.582717	0.013885	103	0.0139769	0.458541	0.494505	0.0495902	103
BILE_ACID_METABOLISM	H3K27ac	0.0253018	0.0963904	0.311851	0.0441825	93	0.0213206	0.0923908	0.220934	0.0452289	93	0.0508228	0.00559944	0.0384962	0.193114	93	0.0241924	0.0779221	0.225564	0.157403	93
UNFOLDED_PROTEIN_RESPONSE	H3K27me3	0.0584739	0.00219978	0.0100823	0.310777	50	0.0610269	0.00179982	0.0123738	0.344521	50	0.0765583	0.0019998	0.012221	0.326352	50	0.0459958	0.00305235	0.0042429	0.431708	50
BILE_ACID_METABOLISM	H3K4me3	0.0315561	0.0569943	0.0949905	0.0587078	90	0.02461	0.114889	0.175524	0.0400515	90	0.0687756	0.00959904	0.0310557	0.146922	90	0.0745874	0.0121808	0.0148877	0.38073	90
BILE_ACID_METABOLISM	RNA	0.0169391	0.111689	0.15751	0.0406948	55	0.0183259	0.113089	0.163681	0.0404101	55	0.0261006	0.0315968	0.0579275	0.0799307	55	0.0175915	0.167832	0.230769	0.101714	55
CELLULAR_SENESCENCE	ATAC	0.0713858	2.97326e-10	1.85829e-09	0.814036	128	0.0625884	2.66556e-06	5.33113e-06	0.627257	128	0.0755145	7.70542e-07	3.38868e-06	0.659444	128	0.0968555	7.75023e-11	8.78359e-10	0.839089	128
CELLULAR_SENESCENCE	H3K27ac	0.00879485	0.979402	0.991401	0.00209221	128	0.00348569	0.985501	0.991501	0.00174988	128	0.0203695	0.79812	0.972028	0.00725587	128	0.0190648	0.356643	0.56044	0.0613026	128
UV_RESPONSE_UP	H3K27me3	0.0821139	0.00102166	0.00105848	0.45506	91	0.0679436	0.00219978	0.0134431	0.310777	91	0.104501	0.000398731	0.000797462	0.498493	91	0.065071	0.00100325	0.00238273	0.45506	91
CELLULAR_SENESCENCE	H3K4me3	0.0364666	0.10309	0.147498	0.0425634	129	0.0358665	0.0441956	0.0810252	0.0671281	129	0.0505986	0.30257	0.462259	0.0219047	129	0.0705081	0.047952	0.0886211	0.204295	129
CELLULAR_SENESCENCE	RNA	0.0197508	0.0741926	0.11335	0.0509789	113	0.0328891	0.0108989	0.0249767	0.137749	113	0.0228231	0.0539946	0.0840194	0.0604138	113	0.0351495	0.030969	0.0622711	0.257206	113
CHOLESTEROL_HOMEOSTASIS	ATAC	0.0226977	0.0125987	0.0223526	0.12797	65	0.0142898	0.292571	0.446983	0.022435	65	0.030235	0.00809919	0.0164984	0.160147	65	0.0216364	0.0154703	0.0169675	0.352488	65
CHOLESTEROL_HOMEOSTASIS	H3K27ac	0.0151213	0.262974	0.535687	0.0241541	61	0.0134367	0.225777	0.414842	0.026718	61	0.0175348	0.394061	0.619238	0.0178906	61	0.0132762	0.300699	0.506161	0.0696133	61
APICAL_JUNCTION	H3K27me3	0.0817747	0.00429957	0.0157651	0.220823	131	0.0728302	0.0029997	0.0137486	0.265217	131	0.0895546	0.00589941	0.027039	0.188069	131	0.0664929	0.00183161	0.00290005	0.45506	131
CHOLESTEROL_HOMEOSTASIS	H3K4me3	0.0129545	0.612639	0.716918	0.011472	62	0.0166559	0.219278	0.294154	0.0272247	62	0.0174676	0.684432	0.818701	0.00979628	62	0.0264446	0.265734	0.356473	0.0758887	62
CHOLESTEROL_HOMEOSTASIS	RNA	0.033082	0.00359964	0.00791921	0.241698	58	0.0450524	0.000691495	0.000833938	0.477271	58	0.0482046	0.00162912	0.00190064	0.45506	58	0.0377553	0.0121808	0.01324	0.38073	58
COAGULATION	ATAC	0.0225418	0.256574	0.276698	0.0245594	109	0.0156794	0.581942	0.6532	0.0122282	109	0.0295298	0.142486	0.200941	0.0353977	109	0.0171434	0.237762	0.272436	0.0817516	109
COAGULATION	H3K27ac	0.0351218	0.0138986	0.0786421	0.121736	96	0.0282681	0.0225977	0.0956058	0.0949836	96	0.0327723	0.151885	0.48497	0.0340962	96	0.0195875	0.175824	0.380389	0.0988903	96
KRAS_SIGNALING_DN	H3K27me3	0.096716	0.00209979	0.0100823	0.31828	149	0.0791538	0.00259974	0.0137486	0.285313	149	0.107158	0.00229977	0.0126487	0.303779	149	0.0805445	0.000618225	0.00195771	0.477271	149
COAGULATION	H3K4me3	0.0400107	0.00569943	0.0130612	0.191388	88	0.0185669	0.292371	0.373963	0.0224459	88	0.0625459	0.0185981	0.0511449	0.104939	88	0.0827253	0.00234939	0.00323042	0.431708	88
COAGULATION	RNA	0.0129014	0.259574	0.305512	0.0243678	72	0.0148479	0.207179	0.271306	0.0282248	72	0.0165725	0.140386	0.175482	0.0357052	72	0.0182923	0.14985	0.211327	0.10882	72
COMPLEMENT	ATAC	0.0288236	0.476652	0.476652	0.0151175	172	0.0160475	0.910709	0.927574	0.00451741	172	0.0252058	0.905909	0.905909	0.0046495	172	0.015115	0.886114	0.886114	0.0163561	172
COMPLEMENT	H3K27ac	0.0253937	0.383262	0.619982	0.0183018	158	0.0107744	0.811119	0.892231	0.00696192	158	0.00921473	0.9984	0.9984	0.000577511	158	0.00545105	0.999001	0.999001	0.0014427	158
OXIDATIVE_STRESS_INDUCED_SENESCENCE	H3K27me3	0.0593706	0.000590749	0.000860935	0.477271	27	0.0477838	0.00279972	0.0137486	0.274717	27	0.0686478	0.00100325	0.00102166	0.45506	27	0.0481732	0.000792241	0.00215037	0.477271	27
COMPLEMENT	H3K4me3	0.0886605	2.90182e-07	5.80364e-07	0.674963	155	0.0605103	0.000810559	0.00093526	0.477271	155	0.141894	9.37844e-06	1.40677e-05	0.593325	155	0.184882	3.02891e-07	9.51942e-07	0.674963	155
COMPLEMENT	RNA	0.0251761	0.0261974	0.0464792	0.088041	131	0.0223974	0.0664934	0.101587	0.054075	131	0.0309557	0.0177982	0.0362556	0.107321	131	0.0245775	0.0859141	0.144855	0.149208	131
DNA_REPAIR	ATAC	0.0629438	6.34451e-08	2.73093e-07	0.704976	132	0.0513393	0.000223326	0.000267991	0.518848	132	0.0732371	8.4717e-07	3.38868e-06	0.659444	132	0.0655586	5.15117e-07	2.919e-06	0.659444	132
DNA_REPAIR	H3K27ac	0.0274495	0.171983	0.452002	0.0316595	131	0.0111387	0.705229	0.892231	0.0093273	131	0.0397679	0.177082	0.48497	0.031104	131	0.0163245	0.546454	0.77064	0.0415718	131
MYC_TARGETS_V2	H3K27me3	0.0438165	0.00429957	0.0157651	0.220823	24	0.0419441	0.00419958	0.0177675	0.223479	24	0.0458478	0.00729927	0.027841	0.168819	24	0.029071	0.024975	0.0680272	0.287857	24
DNA_REPAIR	H3K4me3	0.0125159	0.970703	0.984402	0.00250636	131	0.0195162	0.508949	0.606812	0.0141713	131	0.0121724	0.9968	0.9968	0.00081738	131	0.0121232	0.983017	0.983017	0.00599657	131
DNA_REPAIR	RNA	0.122288	1.53811e-10	5.89607e-10	0.826657	136	0.0255941	0.039996	0.0653464	0.0707234	136	0.117961	1.21194e-07	3.18134e-07	0.690132	136	0.0849148	0.000184782	0.000329969	0.518848	136
E2F_TARGETS	ATAC	0.0959951	8.94723e-13	1.1184e-11	0.91012	187	0.0835646	1.67563e-07	1.00538e-06	0.690132	187	0.0904913	7.87571e-07	3.38868e-06	0.659444	187	0.0768905	2.2664e-07	1.54115e-06	0.674963	187
E2F_TARGETS	H3K27ac	0.0250343	0.560144	0.784007	0.0127846	185	0.0327593	0.0742926	0.185731	0.0509418	185	0.0606714	0.0648935	0.324468	0.0547849	185	0.0512387	0.00342233	0.00684465	0.431708	185
E2F_TARGETS	H3K27me3	0.0733709	0.00169983	0.00934907	0.35482	81	0.0577942	0.00479952	0.0186981	0.208827	81	0.0704857	0.00809919	0.027841	0.160147	81	0.0503374	0.00312634	0.0042429	0.431708	81
E2F_TARGETS	H3K4me3	0.0492462	0.0817918	0.12496	0.0483517	187	0.0588395	0.00389961	0.00974903	0.232057	187	0.0545079	0.628337	0.788421	0.0110958	187	0.0485911	0.567433	0.709291	0.0398407	187
E2F_TARGETS	RNA	0.0539437	7.61445e-05	0.000116755	0.538434	140	0.0473237	0.00072813	0.000833938	0.477271	140	0.0356911	0.00859914	0.0181905	0.155355	140	0.038598	0.0214781	0.0214781	0.352488	140
EPITHELIAL_MESENCHYMAL_TRANSITION	ATAC	0.0354027	0.149885	0.175397	0.0343634	179	0.0362768	0.0911909	0.200095	0.0455558	179	0.0424632	0.168483	0.231664	0.0320542	179	0.0276793	0.0929071	0.127747	0.142901	179
EPITHELIAL_MESENCHYMAL_TRANSITION	H3K27ac	0.0394241	0.0337966	0.142986	0.0771938	146	0.0488579	0.00087467	0.0010496	0.477271	146	0.0581523	0.0234977	0.129237	0.0931001	146	0.0396935	0.00949062	0.012079	0.38073	146
HEME_METABOLISM	H3K27me3	0.0593677	0.0210979	0.0610728	0.0983849	107	0.0611533	0.00509949	0.0186981	0.202499	107	0.0816413	0.00669933	0.027841	0.176324	107	0.0476837	0.0138248	0.0154513	0.38073	107
EPITHELIAL_MESENCHYMAL_TRANSITION	H3K4me3	0.159339	4.10441e-18	1.64176e-17	1.09593	163	0.0852607	5.42658e-06	1.35665e-05	0.610527	163	0.215471	2.54648e-11	6.11156e-11	0.851339	163	0.117782	0.00115052	0.00168742	0.45506	163
EPITHELIAL_MESENCHYMAL_TRANSITION	RNA	0.0409576	0.000673178	0.00073729	0.477271	81	0.0582043	0.000207455	0.000319161	0.518848	81	0.0225099	0.0549945	0.0840194	0.05983	81	0.0328273	0.033966	0.0622711	0.245042	81
ESTROGEN_RESPONSE_EARLY	ATAC	0.0515309	0.000416959	0.000473817	0.498493	175	0.02763	0.359764	0.50736	0.0192466	175	0.071579	0.000111114	0.00018519	0.538434	175	0.0374125	0.00286736	0.00443138	0.431708	175
ESTROGEN_RESPONSE_EARLY	H3K27ac	0.0365903	0.0752925	0.276072	0.0505748	156	0.0375548	0.0159984	0.079992	0.113319	156	0.0348603	0.461854	0.70561	0.0155735	156	0.0217777	0.353646	0.56044	0.0617054	156
MITOTIC_SPINDLE	H3K27me3	0.0596223	0.0233977	0.0643436	0.093304	109	0.0609086	0.00559944	0.0192481	0.193114	109	0.070837	0.0159984	0.0517595	0.113319	109	0.0489149	0.0154703	0.0163298	0.352488	109
ESTROGEN_RESPONSE_EARLY	H3K4me3	0.105089	6.32992e-09	1.58248e-08	0.761461	171	0.0885252	6.46349e-06	1.38503e-05	0.610527	171	0.132956	0.000252911	0.000275903	0.498493	171	0.134304	0.000421515	0.000831258	0.498493	171
ESTROGEN_RESPONSE_EARLY	RNA	0.0129933	0.268573	0.30774	0.0238099	103	0.00548587	0.781222	0.810702	0.00763471	103	0.0176906	0.119988	0.15752	0.0390778	103	0.0210321	0.117882	0.173511	0.125033	103
ESTROGEN_RESPONSE_LATE	ATAC	0.047955	0.00107689	0.00112176	0.45506	166	0.0341631	0.0945905	0.200095	0.0446454	166	0.0609677	0.000920464	0.000997927	0.477271	166	0.0357332	0.00405275	0.00574139	0.407018	166
ESTROGEN_RESPONSE_LATE	H3K27ac	0.0390308	0.040396	0.158698	0.0703574	150	0.0407407	0.00679932	0.0415514	0.175004	150	0.0411887	0.238076	0.48497	0.0258111	150	0.0223778	0.303696	0.506161	0.0691198	150
ADIPOGENESIS	H3K27me3	0.0631811	0.0110989	0.0381524	0.136483	100	0.0577406	0.00729927	0.0232199	0.168819	100	0.0627031	0.0246975	0.0752556	0.0907499	100	0.0420963	0.025974	0.0680272	0.282013	100
ESTROGEN_RESPONSE_LATE	H3K4me3	0.0691319	0.000330378	0.000367087	0.498493	161	0.0576628	0.00219978	0.00665723	0.310777	161	0.101577	0.00889911	0.0305907	0.152676	161	0.0832735	0.043956	0.0886211	0.213928	161
ESTROGEN_RESPONSE_LATE	RNA	0.00705243	0.724928	0.738352	0.008887	96	0.00555046	0.772723	0.810702	0.00782427	96	0.0108398	0.366963	0.40366	0.0189494	96	0.00943405	0.460539	0.516932	0.049391	96
FATTY_ACID_METABOLISM	ATAC	0.0302172	0.0685931	0.0898244	0.0531804	131	0.0234876	0.274873	0.431943	0.0234339	131	0.0345344	0.127287	0.184232	0.0377826	131	0.0219356	0.107892	0.138002	0.131458	131
FATTY_ACID_METABOLISM	H3K27ac	0.0131427	0.846515	0.95017	0.00614316	127	0.00853089	0.834217	0.899645	0.00643143	127	0.0154513	0.922308	0.983587	0.00418723	127	0.00982424	0.907093	0.959425	0.0146011	127
CELLULAR_SENESCENCE	H3K27me3	0.0682551	0.000645701	0.000860935	0.477271	55	0.0473948	0.00759924	0.0232199	0.165406	55	0.0608401	0.00789921	0.027841	0.162191	55	0.0425301	0.00710154	0.00899528	0.407018	55
FATTY_ACID_METABOLISM	H3K4me3	0.0142913	0.941106	0.984402	0.00360904	129	0.00526743	0.9967	0.9967	0.000830094	129	0.0145187	0.990701	0.9968	0.00139773	129	0.0167672	0.952048	0.983017	0.0102389	129
FATTY_ACID_METABOLISM	RNA	0.033249	0.00519948	0.0109989	0.200513	123	0.0464816	0.000764765	0.000833938	0.477271	123	0.0496193	0.00172116	0.00190234	0.45506	123	0.0540726	0.00275637	0.00344546	0.431708	123
G2M_CHECKPOINT	ATAC	0.0677264	3.32544e-07	9.23733e-07	0.674963	188	0.0454797	0.0171983	0.0675647	0.109216	188	0.0689538	0.000865511	0.000997927	0.477271	188	0.0625711	3.76753e-06	1.42329e-05	0.610527	188
G2M_CHECKPOINT	H3K27ac	0.0266421	0.474053	0.724247	0.0151965	184	0.036943	0.0334967	0.115145	0.0775513	184	0.0506792	0.189981	0.48497	0.0297929	184	0.0586681	0.00105848	0.00296374	0.45506	184
GLYCOLYSIS	H3K27me3	0.0663515	0.0126987	0.0410841	0.127457	115	0.0570564	0.0111989	0.0324178	0.135863	115	0.0641438	0.0330967	0.0866818	0.0780353	115	0.0403713	0.044955	0.107501	0.2114	115
G2M_CHECKPOINT	H3K4me3	0.0274147	0.79632	0.875952	0.00729638	188	0.0145277	0.950705	0.986581	0.00328514	188	0.0507073	0.718028	0.82824	0.00904088	188	0.0638506	0.275724	0.361068	0.0739901	188
G2M_CHECKPOINT	RNA	0.0728088	6.32524e-06	1.11908e-05	0.610527	134	0.0571624	0.000148507	0.000270012	0.518848	134	0.049133	0.00209979	0.00502124	0.31828	134	0.0832727	5.24778e-05	0.000119268	0.557332	134
GLYCOLYSIS	ATAC	0.057636	2.47137e-05	3.43246e-05	0.57561	175	0.0216203	0.682232	0.73574	0.0098462	175	0.0667881	0.000453414	0.000604551	0.498493	175	0.0347598	0.0054656	0.00743321	0.407018	175
GLYCOLYSIS	H3K27ac	0.046978	0.0142986	0.0786421	0.119991	162	0.0160341	0.558044	0.807696	0.0128392	162	0.0319679	0.60154	0.827117	0.011742	162	0.0160793	0.746254	0.855082	0.0266053	162
MTORC1_SIGNALING	H3K27me3	0.0541301	0.0177982	0.0543835	0.107321	85	0.0470847	0.0166983	0.0459204	0.110872	85	0.0506655	0.0457954	0.109511	0.0658886	85	0.0632879	0.00155549	0.00268676	0.45506	85
GLYCOLYSIS	H3K4me3	0.0152001	0.984402	0.984402	0.00181606	171	0.00825559	0.9954	0.9967	0.000980693	171	0.028295	0.967503	0.9968	0.00264404	171	0.0209077	0.972028	0.983017	0.00773927	171
GLYCOLYSIS	RNA	0.014414	0.208379	0.260474	0.0281221	133	0.0134277	0.287371	0.359214	0.0227202	133	0.0241956	0.0453955	0.0756591	0.0661924	133	0.024853	0.0869131	0.144855	0.148262	133
HEDGEHOG_SIGNALING	ATAC	0.0136628	0.0638936	0.0878537	0.0552418	33	0.0142758	0.0760924	0.19929	0.0502863	33	0.0119987	0.256474	0.328049	0.0245659	33	0.00942506	0.216783	0.259197	0.086795	33
HEDGEHOG_SIGNALING	H3K27ac	0.0226183	0.00859914	0.0769923	0.155355	28	0.0142429	0.0722928	0.185731	0.0516978	28	0.0153724	0.164184	0.48497	0.0325552	28	0.0110924	0.212787	0.409246	0.0878313	28
TGF_BETA_SIGNALING	H3K27me3	0.0212871	0.107089	0.195877	0.0416674	28	0.0311498	0.0216978	0.0568277	0.0969823	28	0.0246001	0.0916908	0.186778	0.0454188	28	0.0334115	0.0102379	0.0121575	0.38073	28
HEDGEHOG_SIGNALING	H3K4me3	0.0281792	0.00205341	0.00205341	0.431708	29	0.0161687	0.0857914	0.13878	0.0471076	29	0.0249811	0.0911909	0.182464	0.0455558	29	0.0195963	0.16983	0.259463	0.100991	29
HEDGEHOG_SIGNALING	RNA	0.00955959	0.455354	0.50089	0.0157786	15	0.00402947	0.878812	0.895086	0.00535744	15	0.0166912	0.120288	0.15752	0.0390223	15	0.0098982	0.374625	0.43956	0.0589694	15
HEME_METABOLISM	ATAC	0.0477352	0.0022384	0.0022384	0.431708	175	0.0242114	0.542246	0.63934	0.0132557	175	0.0607552	0.00249975	0.00624938	0.291091	175	0.0312342	0.0142732	0.0167341	0.38073	175
HEME_METABOLISM	H3K27ac	0.0218598	0.584442	0.784007	0.0121654	161	0.0160514	0.552245	0.807696	0.0129909	161	0.0527127	0.0825917	0.375655	0.0480959	161	0.0271756	0.178821	0.380389	0.0978773	161
WNT_BETA_CATENIN_SIGNALING	H3K27me3	0.0271235	0.0476952	0.113655	0.0644973	26	0.0299865	0.0232977	0.0582442	0.0935093	26	0.0342921	0.0307969	0.0846915	0.0809972	26	0.0259026	0.030969	0.0774226	0.257206	26
HEME_METABOLISM	H3K4me3	0.0239226	0.814819	0.878726	0.00687773	167	0.013587	0.933507	0.986581	0.0038504	167	0.0339629	0.909509	0.9968	0.00455066	167	0.0312998	0.829171	0.912088	0.0207088	167
HEME_METABOLISM	RNA	0.0201795	0.0708929	0.111403	0.0522454	139	0.0122095	0.342666	0.409709	0.0199827	139	0.027302	0.0293971	0.055753	0.0829663	139	0.0170653	0.183816	0.240712	0.0962406	139
HYPOXIA	ATAC	0.0487658	0.000636543	0.000691894	0.477271	172	0.0132598	0.969803	0.969803	0.00254574	172	0.0571222	0.00449955	0.00989901	0.215783	172	0.0449024	0.000430629	0.000861258	0.498493	172
HYPOXIA	H3K27ac	0.0224712	0.527147	0.783597	0.0136641	157	0.0345753	0.0279972	0.102656	0.0850801	157	0.0434534	0.219778	0.48497	0.027185	157	0.0618769	0.000339492	0.00118822	0.498493	157
HEDGEHOG_SIGNALING	H3K27me3	0.013541	0.263174	0.339913	0.0241416	27	0.0288189	0.0277972	0.0664716	0.0853949	27	0.0135971	0.273373	0.375887	0.0235224	27	0.0139637	0.174825	0.282805	0.0992333	27
HYPOXIA	H3K4me3	0.0677155	0.000284809	0.00033507	0.498493	166	0.0684244	0.000257468	0.000351093	0.498493	166	0.0843634	0.0591941	0.136341	0.0575384	166	0.129624	0.000691495	0.00117022	0.477271	166
HYPOXIA	RNA	0.0292199	0.00969903	0.0190517	0.146152	129	0.0281917	0.0244976	0.0464609	0.0911297	129	0.0204306	0.080192	0.116067	0.0488745	129	0.0221295	0.107892	0.171115	0.131458	129
IL2_STAT5_SIGNALING	ATAC	0.0462263	0.00379962	0.00773997	0.235142	182	0.035414	0.118988	0.233727	0.039264	182	0.0391647	0.311669	0.372648	0.0214413	182	0.0318327	0.0298889	0.0298889	0.352488	182
IL2_STAT5_SIGNALING	H3K27ac	0.0385255	0.0873913	0.300407	0.0466333	175	0.0391933	0.0183982	0.0843249	0.10552	175	0.04688	0.228777	0.48497	0.0264908	175	0.0377375	0.03996	0.14652	0.224966	175
APOPTOSIS	H3K27me3	0.0484273	0.0316968	0.0792421	0.0798002	85	0.0370751	0.0469953	0.107698	0.0650003	85	0.0445493	0.0734927	0.168421	0.0512406	85	0.0391819	0.0253831	0.0253831	0.352488	85
IL2_STAT5_SIGNALING	H3K4me3	0.105252	7.68514e-09	1.70781e-08	0.74774	176	0.0806522	4.29365e-05	8.05059e-05	0.557332	176	0.143009	0.000128102	0.000153722	0.518848	176	0.216949	1.85613e-08	6.80581e-08	0.733762	176
IL2_STAT5_SIGNALING	RNA	0.0223906	0.0449955	0.0749925	0.0665002	126	0.0295224	0.020098	0.0394782	0.10086	126	0.0264215	0.0336966	0.0597843	0.0773125	126	0.057888	0.00246039	0.00323735	0.431708	126
IL6_JAK_STAT3_SIGNALING	ATAC	0.0249428	0.010199	0.0186981	0.14247	74	0.0145887	0.355064	0.50736	0.0194446	74	0.025358	0.0662934	0.101282	0.0541624	74	0.0313046	0.00102166	0.00192981	0.45506	74
IL6_JAK_STAT3_SIGNALING	H3K27ac	0.0207697	0.126187	0.385573	0.0379709	73	0.0304778	0.00429957	0.0337823	0.220823	73	0.0251351	0.20228	0.48497	0.0286528	73	0.0165601	0.20979	0.409246	0.0886261	73
APICAL_SURFACE	H3K27me3	0.0263751	0.059894	0.126699	0.0571797	31	0.0248085	0.0537946	0.118348	0.0605325	31	0.0242949	0.10219	0.20073	0.0427719	31	0.0185564	0.0989011	0.201465	0.138022	31
IL6_JAK_STAT3_SIGNALING	H3K4me3	0.0461802	0.000108858	0.000141713	0.538434	67	0.0295906	0.019598	0.0399219	0.102168	67	0.0629554	0.00389961	0.0164984	0.232057	67	0.103153	3.62014e-05	7.96431e-05	0.557332	67
IL6_JAK_STAT3_SIGNALING	RNA	0.0219857	0.0375962	0.0646185	0.0730397	60	0.0308559	0.0117988	0.0259574	0.132309	60	0.0277795	0.0252975	0.0496915	0.0896376	60	0.0340193	0.031968	0.0622711	0.252961	60
INFLAMMATORY_RESPONSE	ATAC	0.0586689	1.96873e-05	3.1634e-05	0.57561	179	0.0377961	0.0685931	0.188631	0.0531804	179	0.0405734	0.232577	0.304565	0.0262087	179	0.0469234	0.000239241	0.000581014	0.498493	179
INFLAMMATORY_RESPONSE	H3K27ac	0.0760846	4.8549e-05	6.4732e-05	0.557332	166	0.0602436	7.95287e-05	0.000159057	0.538434	166	0.115299	9.66872e-07	1.93374e-06	0.643552	166	0.0794181	5.70309e-06	2.66144e-05	0.610527	166
PEROXISOME	H3K27me3	0.017634	0.288571	0.339913	0.0226538	52	0.0278928	0.0637936	0.134948	0.055288	52	0.0241165	0.177782	0.305563	0.0310294	52	0.0137928	0.271728	0.411345	0.0747385	52
INFLAMMATORY_RESPONSE	H3K4me3	0.188905	6.23235e-24	3.11618e-23	1.26274	162	0.162602	7.29541e-14	5.47156e-13	0.954542	162	0.293401	3.27481e-19	1.96489e-18	1.12391	162	0.40119	7.54444e-22	5.53259e-21	1.20398	162
INFLAMMATORY_RESPONSE	RNA	0.0887945	2.11824e-07	4.87195e-07	0.690132	127	0.116544	1.16891e-08	4.67563e-08	0.74774	127	0.0972214	4.87356e-06	9.30407e-06	0.610527	127	0.117815	6.39437e-06	1.99824e-05	0.610527	127
INTERFERON_ALPHA_RESPONSE	ATAC	0.0191347	0.209679	0.231967	0.0280117	83	0.0159912	0.339766	0.505058	0.020112	83	0.0145144	0.773323	0.802505	0.00781091	83	0.0170949	0.101898	0.136693	0.135741	83
INTERFERON_ALPHA_RESPONSE	H3K27ac	0.0668122	6.25611e-06	1.59781e-05	0.610527	83	0.0311586	0.00589941	0.0405584	0.188069	83	0.0688202	4.96715e-05	6.62287e-05	0.557332	83	0.0404261	0.0022384	0.00522294	0.431708	83
NOTCH_SIGNALING	H3K27me3	0.0222458	0.059694	0.126699	0.0572815	18	0.0192196	0.0759924	0.154799	0.0503222	18	0.0293524	0.0370963	0.0927407	0.07355	18	0.0194072	0.0699301	0.153846	0.166934	18
INTERFERON_ALPHA_RESPONSE	H3K4me3	0.158888	1.60941e-24	1.07294e-23	1.27903	82	0.083888	9.59535e-08	2.87861e-07	0.704976	82	0.217154	7.73219e-19	3.09287e-18	1.11466	82	0.233996	7.64606e-15	4.20533e-14	0.986546	82
INTERFERON_ALPHA_RESPONSE	RNA	0.310732	1.53741e-27	3.53605e-26	1.35757	87	0.169139	3.23993e-13	1.61996e-12	0.932595	87	0.341591	4.3448e-22	4.56204e-21	1.21254	87	0.228227	3.03152e-11	2.52626e-10	0.851339	87
INTERFERON_GAMMA_RESPONSE	ATAC	0.0413082	0.0144986	0.0249194	0.119146	172	0.0214871	0.672833	0.73574	0.0100603	172	0.0381464	0.275072	0.343841	0.0234222	172	0.031748	0.0154703	0.0169675	0.352488	172
INTERFERON_GAMMA_RESPONSE	H3K27ac	0.0840129	7.98907e-06	1.59781e-05	0.593325	169	0.0421082	0.00839916	0.0461954	0.15722	169	0.080524	0.00189981	0.0201647	0.335069	169	0.0462608	0.00613484	0.00910931	0.407018	169
HYPOXIA	H3K27me3	0.0594818	0.0259974	0.0680884	0.0883886	114	0.0324889	0.107789	0.211729	0.0415155	114	0.0672754	0.0259974	0.0752556	0.0883886	114	0.0331297	0.0849151	0.179628	0.15017	114
INTERFERON_GAMMA_RESPONSE	H3K4me3	0.254859	2.40607e-34	4.81215e-33	1.51611	163	0.153617	1.17571e-12	5.87853e-12	0.91012	163	0.32772	2.84364e-23	3.41237e-22	1.24623	163	0.434839	6.68214e-25	7.35036e-24	1.2871	163
INTERFERON_GAMMA_RESPONSE	RNA	0.297419	9.77465e-25	7.4939e-24	1.2871	162	0.12279	1.4927e-08	4.97566e-08	0.733762	162	0.323684	1.69264e-19	1.18484e-18	1.13309	162	0.219137	2.65822e-10	1.66139e-09	0.814036	162
KRAS_SIGNALING_DN	ATAC	0.0355145	0.0224978	0.0334426	0.0951997	143	0.0315583	0.0828917	0.200095	0.0480009	143	0.043513	0.0272973	0.0491513	0.086197	143	0.0247714	0.0619381	0.0896472	0.17822	143
KRAS_SIGNALING_DN	H3K27ac	0.0394987	0.0119988	0.0786421	0.131183	115	0.0617592	3.42223e-06	1.02667e-05	0.627257	115	0.0607904	0.00219978	0.0201647	0.310777	115	0.0320322	0.0277862	0.0277862	0.352488	115
INFLAMMATORY_RESPONSE	H3K27me3	0.0381264	0.121088	0.195877	0.0388755	101	0.0295849	0.117888	0.220345	0.0394714	101	0.0327988	0.212879	0.325231	0.027744	101	0.0172942	0.327672	0.429095	0.0653834	101
KRAS_SIGNALING_DN	H3K4me3	0.105837	1.6531e-11	5.51035e-11	0.863415	122	0.105222	1.2464e-08	4.67402e-08	0.74774	122	0.120758	1.36855e-05	1.82474e-05	0.593325	122	0.0769564	0.0271854	0.0271854	0.352488	122
KRAS_SIGNALING_DN	RNA	0.0149243	0.158884	0.208063	0.0331986	34	0.0183467	0.107689	0.160079	0.0415371	34	0.0168578	0.127687	0.163321	0.0377147	34	0.00980466	0.383616	0.43956	0.057853	34
KRAS_SIGNALING_UP	ATAC	0.0399705	0.0314969	0.0444186	0.0800618	176	0.0271232	0.388561	0.521241	0.0180983	176	0.0335423	0.540846	0.594931	0.0132931	176	0.0224606	0.308691	0.34649	0.0683111	176
KRAS_SIGNALING_UP	H3K27ac	0.0262566	0.340566	0.585348	0.0200762	157	0.0270972	0.111889	0.256412	0.0406538	157	0.0491149	0.115488	0.423458	0.0399338	157	0.0288411	0.117882	0.308739	0.125033	157
INTERFERON_ALPHA_RESPONSE	H3K27me3	0.0218695	0.119388	0.195877	0.0391892	34	0.0188682	0.120188	0.220345	0.0390408	34	0.0213724	0.150385	0.266812	0.0342961	34	0.0161385	0.153846	0.264423	0.10714	34
KRAS_SIGNALING_UP	H3K4me3	0.0884017	7.45e-07	1.35454e-06	0.659444	165	0.0599726	0.0019998	0.00665723	0.326352	165	0.161034	2.66556e-06	4.56954e-06	0.627257	165	0.183896	7.87571e-07	2.16582e-06	0.659444	165
KRAS_SIGNALING_UP	RNA	0.0547127	8.6297e-05	0.000124052	0.538434	106	0.0540115	0.000316707	0.000452439	0.498493	106	0.0677563	0.000171179	0.000256768	0.518848	106	0.0869739	0.000119033	0.000237629	0.518848	106
MITOTIC_SPINDLE	ATAC	0.0527908	0.000134903	0.000177504	0.518848	178	0.0360738	0.0942906	0.200095	0.0447238	178	0.0644148	0.00140823	0.00140823	0.45506	178	0.0386318	0.00331133	0.00489501	0.431708	178
MITOTIC_SPINDLE	H3K27ac	0.0229941	0.60154	0.787731	0.011742	175	0.019853	0.416058	0.693431	0.0170922	175	0.030157	0.734927	0.972028	0.00866442	175	0.0200054	0.595405	0.79932	0.0376143	175
XENOBIOTIC_METABOLISM	H3K27me3	0.0431026	0.0874913	0.171858	0.0466041	106	0.0285852	0.138786	0.246233	0.0359438	106	0.0487231	0.0788921	0.173563	0.0493105	106	0.0247328	0.170829	0.282805	0.100633	106
MITOTIC_SPINDLE	H3K4me3	0.0260628	0.787421	0.875952	0.00749607	177	0.0162784	0.886811	0.956365	0.00515421	177	0.025996	0.984702	0.9968	0.00179823	177	0.0378407	0.746254	0.846602	0.0266053	177
MITOTIC_SPINDLE	RNA	0.0970198	7.49803e-08	1.91616e-07	0.704976	155	0.0617919	0.000105474	0.000210948	0.538434	155	0.106334	4.17267e-07	9.73624e-07	0.674963	155	0.132346	1.03532e-06	3.69758e-06	0.643552	155
MTORC1_SIGNALING	ATAC	0.0656525	8.13113e-07	1.56368e-06	0.659444	182	0.0316968	0.224678	0.386165	0.0268024	182	0.0789075	2.02457e-05	4.49905e-05	0.57561	182	0.047855	0.000403288	0.000856987	0.498493	182
MTORC1_SIGNALING	H3K27ac	0.0139897	0.963104	0.991401	0.00282377	181	0.00933861	0.914709	0.96748	0.00440542	181	0.0196942	0.965703	0.983587	0.00271881	181	0.0150675	0.86014	0.946154	0.0183973	181
COAGULATION	H3K27me3	0.032665	0.116288	0.195877	0.0397781	76	0.0226445	0.159584	0.274285	0.0331119	76	0.0345654	0.127687	0.242165	0.0377147	76	0.0244854	0.121878	0.239403	0.122679	76
MTORC1_SIGNALING	H3K4me3	0.0448955	0.138886	0.190968	0.0359288	181	0.0367757	0.128587	0.186113	0.0375631	181	0.0609739	0.445755	0.628629	0.0160876	181	0.0664561	0.208791	0.287088	0.0888945	181
MTORC1_SIGNALING	RNA	0.0814056	1.0011e-06	2.0932e-06	0.643552	170	0.097093	4.72546e-07	1.18137e-06	0.659444	170	0.106408	6.51344e-07	1.36782e-06	0.659444	170	0.111617	1.00731e-05	2.79809e-05	0.593325	170
MYC_TARGETS_V1	ATAC	0.115117	2.57791e-17	6.44479e-16	1.06721	175	0.0760445	9.4976e-07	2.84928e-06	0.643552	175	0.105518	1.32834e-09	2.65669e-08	0.788187	175	0.11501	3.07667e-12	5.23034e-11	0.887075	175
MYC_TARGETS_V1	H3K27ac	0.0469296	0.0206979	0.0948655	0.0993535	175	0.0500502	0.0022384	0.0022384	0.431708	175	0.0870895	0.0008014	0.0008014	0.477271	175	0.103611	6.65911e-08	4.66137e-07	0.704976	175
G2M_CHECKPOINT	H3K27me3	0.0320174	0.158284	0.241823	0.0332733	88	0.0224011	0.187381	0.312302	0.0300471	88	0.0310677	0.20388	0.325231	0.0285115	88	0.0256345	0.12987	0.246305	0.118288	88
MYC_TARGETS_V1	H3K4me3	0.0428441	0.157584	0.211393	0.033361	175	0.0585912	0.00339966	0.00890387	0.248833	175	0.0487023	0.684732	0.818701	0.00978948	175	0.0321352	0.858142	0.925447	0.0185498	175
MYC_TARGETS_V1	RNA	0.242106	1.72427e-19	9.91457e-19	1.13309	194	0.232631	6.52924e-17	4.35283e-16	1.05746	194	0.287758	6.36075e-17	3.33939e-16	1.05746	194	0.192508	4.59484e-09	1.91451e-08	0.761461	194
MYC_TARGETS_V2	ATAC	0.0387995	1.2749e-06	2.2766e-06	0.643552	54	0.0231655	0.0148985	0.0630322	0.117506	54	0.0360786	0.000348605	0.000536316	0.498493	54	0.0415506	3.17114e-05	8.9849e-05	0.557332	54
MYC_TARGETS_V2	H3K27ac	0.00849129	0.683332	0.835183	0.00982124	54	0.00504748	0.783822	0.892231	0.00757661	54	0.0145429	0.484052	0.719536	0.0148951	54	0.00762594	0.677323	0.855082	0.0314929	54
TNFA_SIGNALING_VIA_NFKB	H3K27me3	0.0415125	0.0671933	0.136875	0.0537722	89	0.0182633	0.281772	0.455807	0.0230348	89	0.0284564	0.243376	0.361775	0.0254396	89	0.0178537	0.276723	0.411345	0.0738053	89
MYC_TARGETS_V2	H3K4me3	0.0093636	0.776122	0.875952	0.0077485	54	0.0167212	0.174283	0.245783	0.0314062	54	0.0145411	0.722828	0.82824	0.0089338	54	0.0113439	0.754246	0.846602	0.0260438	54
MYC_TARGETS_V2	RNA	0.0760516	1.29201e-06	2.47635e-06	0.643552	54	0.0496638	0.00045797	0.000610627	0.498493	54	0.114953	9.59535e-08	2.87861e-07	0.704976	54	0.0747482	0.000123567	0.000237629	0.518848	54
MYOGENESIS	ATAC	0.0539205	2.3876e-05	3.43246e-05	0.57561	161	0.0503172	0.00189981	0.012221	0.335069	161	0.067267	6.03519e-05	0.000109731	0.538434	161	0.0354963	0.00665537	0.00870318	0.407018	161
MYOGENESIS	H3K27ac	0.0490997	0.00429957	0.0472953	0.220823	139	0.0501305	0.000362276	0.000543414	0.498493	139	0.0673397	0.0039996	0.0314254	0.229089	139	0.0378643	0.0211777	0.0228067	0.352488	139
ALLOGRAFT_REJECTION	H3K27me3	0.0293802	0.214479	0.30247	0.0276122	94	0.0169534	0.328767	0.469286	0.0206153	94	0.0221313	0.379062	0.463298	0.0184655	94	0.0172329	0.311688	0.429095	0.0678338	94
MYOGENESIS	H3K4me3	0.067019	8.06567e-05	0.000124087	0.538434	140	0.0492008	0.00689931	0.0164984	0.173713	140	0.0981745	0.00419958	0.0164984	0.223479	140	0.0746772	0.048951	0.0886211	0.202072	140
MYOGENESIS	RNA	0.0186625	0.0837916	0.124555	0.0477189	74	0.0119407	0.327367	0.400116	0.0206808	74	0.00793826	0.568043	0.589479	0.0125809	74	0.010718	0.377622	0.43956	0.0585938	74
NOTCH_SIGNALING	ATAC	0.0110646	0.153885	0.176326	0.0338339	29	0.0168495	0.0215978	0.0766486	0.097212	29	0.0106145	0.307969	0.372648	0.0216276	29	0.00877439	0.231768	0.271218	0.0831291	29
NOTCH_SIGNALING	H3K27ac	0.00995116	0.30257	0.536817	0.0219047	29	0.0143471	0.0730927	0.185731	0.0513917	29	0.0143025	0.215478	0.48497	0.0275305	29	0.0167036	0.0569431	0.195742	0.186433	29
ANDROGEN_RESPONSE	H3K27me3	0.019466	0.259774	0.339913	0.0243551	56	0.0126242	0.332767	0.469286	0.0204299	56	0.0200278	0.263174	0.371142	0.0241416	56	0.0116233	0.358641	0.448302	0.0610364	56
NOTCH_SIGNALING	H3K4me3	0.009757	0.462754	0.553292	0.0155453	30	0.0195477	0.0408959	0.0775612	0.0699072	30	0.0103578	0.630737	0.788421	0.0110389	30	0.0201497	0.176823	0.262845	0.09855	30
NOTCH_SIGNALING	RNA	0.0178608	0.0890911	0.128948	0.046143	25	0.0128714	0.271973	0.347872	0.0236056	25	0.0113053	0.319468	0.366057	0.0210576	25	0.00754575	0.529471	0.570998	0.0430173	25
ONCOGENE_INDUCED_SENESCENCE	ATAC	0.0171828	0.00769923	0.014602	0.164313	31	0.016848	0.0251975	0.0815213	0.0898203	31	0.0174716	0.0330967	0.0551612	0.0780353	31	0.0171212	0.0181738	0.0193097	0.352488	31
ONCOGENE_INDUCED_SENESCENCE	H3K27ac	0.00219683	0.991401	0.991401	0.00134362	31	0.00671228	0.49625	0.75816	0.0145359	31	0.00371304	0.933607	0.983587	0.0038473	31	0.00309144	0.926074	0.96102	0.0128902	31
ONCOGENE_INDUCED_SENESCENCE	H3K27me3	0.0172451	0.107389	0.195877	0.0416021	15	0.00894251	0.314069	0.469286	0.0213219	15	0.0131424	0.206579	0.325231	0.0282764	15	0.00911025	0.317682	0.429095	0.0668966	15
ONCOGENE_INDUCED_SENESCENCE	H3K4me3	0.0163041	0.10459	0.147498	0.0422216	31	0.0128085	0.189081	0.259987	0.0298804	31	0.0179846	0.287771	0.452212	0.022698	31	0.0330257	0.035964	0.0791209	0.237794	31
ONCOGENE_INDUCED_SENESCENCE	RNA	0.0164879	0.117988	0.162234	0.0394524	25	0.023467	0.040396	0.0653464	0.0703574	25	0.0175315	0.114589	0.15752	0.0401107	25	0.0191172	0.108891	0.171115	0.130777	25
OXIDATIVE_PHOSPHORYLATION	ATAC	0.0703415	6.55424e-08	2.73093e-07	0.704976	176	0.0520672	0.0019998	0.012221	0.326352	176	0.0608978	0.00249975	0.00624938	0.291091	176	0.0443685	0.000389617	0.000856987	0.498493	176
OXIDATIVE_PHOSPHORYLATION	H3K27ac	0.0235981	0.571743	0.784007	0.0124863	175	0.0270742	0.160684	0.348581	0.0329767	175	0.0437287	0.305969	0.542849	0.0217295	175	0.0279598	0.215784	0.409246	0.0870516	175
PANCREAS_BETA_CELLS	H3K27me3	0.0148572	0.249475	0.339913	0.0250251	31	0.0104453	0.317468	0.469286	0.0211548	31	0.0127629	0.318468	0.417042	0.0211061	31	0.0131526	0.217782	0.342229	0.08654	31
OXIDATIVE_PHOSPHORYLATION	H3K4me3	0.056376	0.0133987	0.0263188	0.124027	176	0.0787869	6.71202e-05	0.000111867	0.538434	176	0.0435716	0.794321	0.891584	0.00734133	176	0.0406737	0.673327	0.805065	0.0317813	176
OXIDATIVE_PHOSPHORYLATION	RNA	0.324624	1.4493e-26	1.66669e-25	1.3345	198	0.295427	1.18215e-21	1.18215e-20	1.20398	198	0.446217	7.96115e-27	1.67184e-25	1.34223	198	0.48459	1.5441e-22	3.86025e-21	1.22105	198
OXIDATIVE_STRESS_INDUCED_SENESCENCE	ATAC	0.0476905	7.9175e-08	2.82768e-07	0.704976	69	0.0413889	0.000104346	0.000156519	0.538434	69	0.0500374	6.39437e-06	1.82696e-05	0.610527	69	0.0630607	1.02246e-07	8.69087e-07	0.704976	69
OXIDATIVE_STRESS_INDUCED_SENESCENCE	H3K27ac	0.00579911	0.951005	0.991401	0.00327461	69	0.0016704	0.987801	0.991501	0.00160324	69	0.0100981	0.848315	0.972028	0.00610055	69	0.00807134	0.735265	0.855082	0.0273777	69
REACTIVE_OXYGEN_SPECIES_PATHWAY	H3K27me3	0.013558	0.210079	0.30247	0.0279779	19	0.00919195	0.316168	0.469286	0.0212184	19	0.021678	0.089691	0.186778	0.0459732	19	0.0140395	0.143856	0.258773	0.111463	19
OXIDATIVE_STRESS_INDUCED_SENESCENCE	H3K4me3	0.0301719	0.0270973	0.0496784	0.0865239	70	0.032861	0.0110989	0.025435	0.136483	70	0.0329798	0.252075	0.407768	0.0248526	70	0.0601434	0.0103874	0.0134425	0.38073	70
OXIDATIVE_STRESS_INDUCED_SENESCENCE	RNA	0.0260302	0.0150985	0.0276806	0.116711	58	0.0407031	0.00249975	0.00654696	0.291091	58	0.025202	0.0359964	0.0618688	0.0747094	58	0.0287533	0.048951	0.0868486	0.202072	58
P53_PATHWAY	ATAC	0.0671611	6.4283e-07	1.46098e-06	0.659444	186	0.0516512	0.00319968	0.0146652	0.256635	186	0.0780167	3.39564e-05	6.79129e-05	0.557332	186	0.0638499	3.35344e-06	1.42329e-05	0.627257	186
P53_PATHWAY	H3K27ac	0.0341953	0.185681	0.464204	0.0302159	181	0.0327082	0.069893	0.185731	0.0526464	181	0.0281484	0.820618	0.972028	0.00674522	181	0.0217093	0.514486	0.74465	0.0443293	181
CHOLESTEROL_HOMEOSTASIS	H3K27me3	0.0149103	0.290471	0.339913	0.0225494	39	0.0101908	0.357064	0.490963	0.01936	39	0.0188648	0.211979	0.325231	0.0278188	39	0.0229077	0.0699301	0.153846	0.166934	39
P53_PATHWAY	H3K4me3	0.0354083	0.423858	0.518048	0.0168207	180	0.0406056	0.070293	0.120816	0.052485	180	0.0542562	0.588741	0.788421	0.0120581	180	0.0881258	0.04995	0.0886211	0.199915	180
P53_PATHWAY	RNA	0.0502558	0.000407845	0.000493707	0.498493	150	0.0180284	0.143086	0.191944	0.035311	150	0.0586986	0.000673178	0.000865514	0.477271	150	0.0352016	0.031968	0.0622711	0.252961	150
PANCREAS_BETA_CELLS	ATAC	0.0110145	0.144786	0.173113	0.0350682	28	0.016611	0.0222978	0.0766486	0.0956364	28	0.0136362	0.105989	0.157552	0.0419089	28	0.0137905	0.046953	0.0737834	0.206588	28
PANCREAS_BETA_CELLS	H3K27ac	0.0100349	0.172583	0.452002	0.031593	17	0.00318292	0.785921	0.892231	0.00752965	17	0.00860343	0.383562	0.619238	0.0182902	17	0.00426827	0.702298	0.855082	0.0297065	17
COMPLEMENT	H3K27me3	0.0242172	0.357864	0.410053	0.0193263	103	0.0164463	0.368263	0.494012	0.0188965	103	0.0232648	0.389561	0.46578	0.0180603	103	0.0146034	0.407592	0.47697	0.0550211	103
PANCREAS_BETA_CELLS	H3K4me3	0.0325677	9.08092e-05	0.000129727	0.538434	25	0.0381999	0.000180248	0.000270372	0.518848	25	0.0440549	0.0008014	0.0008014	0.477271	25	0.0308582	0.028971	0.0692785	0.266351	25
PANCREAS_BETA_CELLS	RNA	0.0125452	0.261074	0.305512	0.024273	11	0.0162797	0.142186	0.191944	0.0354412	11	0.0158716	0.145685	0.17806	0.0349413	11	0.0144741	0.17982	0.240712	0.0975449	11
PEROXISOME	ATAC	0.0235128	0.0654935	0.0878571	0.0545157	90	0.0197052	0.19948	0.369528	0.0289038	90	0.0301715	0.0442956	0.0696073	0.0670487	90	0.0176659	0.107892	0.138002	0.131458	90
PEROXISOME	H3K27ac	0.0194282	0.20298	0.465162	0.0285908	81	0.0110874	0.469353	0.737555	0.0153405	81	0.0132328	0.794921	0.972028	0.00732785	81	0.00972311	0.71029	0.855082	0.0291396	81
IL6_JAK_STAT3_SIGNALING	H3K27me3	0.0228817	0.130387	0.204894	0.0372643	40	0.0094244	0.39676	0.519567	0.0177898	40	0.0135903	0.341566	0.436887	0.0200315	40	0.0100459	0.377622	0.461538	0.0585938	40
PEROXISOME	H3K4me3	0.0293921	0.0807919	0.12496	0.0486767	87	0.015515	0.441156	0.539191	0.0162382	87	0.0441658	0.152285	0.288816	0.0340433	87	0.0551145	0.047952	0.0886211	0.204295	87
PEROXISOME	RNA	0.0095711	0.479752	0.51738	0.0150239	77	0.0177714	0.125187	0.176546	0.0381441	77	0.00902603	0.484252	0.512189	0.0148891	77	0.0110667	0.351648	0.429792	0.0619763	77
PI3K_AKT_MTOR_SIGNALING	ATAC	0.036795	0.000248355	0.00029566	0.498493	95	0.0168739	0.382862	0.521241	0.0183173	95	0.0407846	0.00359964	0.00860783	0.241698	95	0.0306597	0.00275637	0.00443138	0.431708	95
PI3K_AKT_MTOR_SIGNALING	H3K27ac	0.00885229	0.889011	0.977912	0.00509756	89	0.00673105	0.810019	0.892231	0.0069869	89	0.00854993	0.961604	0.983587	0.00288284	89	0.00756711	0.879121	0.948072	0.0169177	89
IL2_STAT5_SIGNALING	H3K27me3	0.0396085	0.113889	0.195877	0.0402497	105	0.0145335	0.433557	0.541946	0.0164909	105	0.0307818	0.255574	0.36991	0.024624	105	0.0185148	0.300699	0.429095	0.0696133	105
PI3K_AKT_MTOR_SIGNALING	H3K4me3	0.0237487	0.279672	0.34959	0.0231549	92	0.012778	0.639336	0.717622	0.010836	92	0.0295531	0.558744	0.768273	0.012821	92	0.0439126	0.144855	0.22763	0.111011	92
PI3K_AKT_MTOR_SIGNALING	RNA	0.00939437	0.50045	0.529322	0.0144143	82	0.0230284	0.0521948	0.0820204	0.061506	82	0.00622158	0.725127	0.738556	0.00888254	82	0.00833814	0.515485	0.567033	0.0442407	82
PROTEIN_SECRETION	ATAC	0.0224696	0.0827917	0.105896	0.0480325	87	0.0108288	0.752325	0.795728	0.00827783	87	0.0309324	0.0285971	0.0491513	0.0841554	87	0.0194861	0.0599401	0.0891001	0.181383	87
PROTEIN_SECRETION	H3K27ac	0.0132304	0.583942	0.784007	0.012178	85	0.0077171	0.725727	0.892231	0.00886917	85	0.0227499	0.380562	0.619238	0.0184068	85	0.0168657	0.242757	0.445055	0.0806388	85
INTERFERON_GAMMA_RESPONSE	H3K27me3	0.0237377	0.274373	0.339913	0.0234633	81	0.0125857	0.432157	0.541946	0.016538	81	0.0147013	0.524248	0.6007	0.0137438	81	0.00589427	0.776224	0.837104	0.0244974	81
PROTEIN_SECRETION	H3K4me3	0.0371933	0.0117988	0.024959	0.132309	87	0.0128363	0.60264	0.690525	0.0117151	87	0.0408043	0.212179	0.364682	0.0278021	87	0.0262019	0.480519	0.614618	0.0474483	87
PROTEIN_SECRETION	RNA	0.0910491	7.49803e-08	1.91616e-07	0.704976	87	0.109852	1.75229e-08	5.00655e-08	0.733762	87	0.0781488	2.66684e-05	4.66698e-05	0.57561	87	0.107921	1.13236e-05	2.83089e-05	0.593325	87
REACTIVE_OXYGEN_SPECIES_PATHWAY	ATAC	0.021764	0.00219978	0.00465338	0.310777	41	0.00907261	0.457354	0.584988	0.0157152	41	0.0204142	0.0277972	0.0491513	0.0853949	41	0.0112206	0.156843	0.191697	0.10592	41
REACTIVE_OXYGEN_SPECIES_PATHWAY	H3K27ac	0.0045201	0.915808	0.987637	0.00437429	41	0.00568698	0.660634	0.865116	0.0103403	41	0.00772863	0.769923	0.972028	0.00788662	41	0.00523403	0.799201	0.897062	0.0228694	41
SASP_SENESCENCE	H3K27me3	0.0258663	0.049595	0.113655	0.0631856	24	0.00688454	0.466853	0.559868	0.0154177	24	0.0191632	0.142886	0.261957	0.0353398	24	0.0144489	0.145854	0.258773	0.110565	24
REACTIVE_OXYGEN_SPECIES_PATHWAY	H3K4me3	0.0308168	0.00229977	0.00602321	0.303779	41	0.0266035	0.0138986	0.0305769	0.121736	41	0.0258555	0.169283	0.310352	0.031963	41	0.0440898	0.0163715	0.0171511	0.352488	41
REACTIVE_OXYGEN_SPECIES_PATHWAY	RNA	0.05799	1.66155e-05	2.7297e-05	0.57561	46	0.0387054	0.00319968	0.0079992	0.256635	46	0.0628517	0.000234684	0.000328558	0.498493	46	0.0620243	0.000755606	0.00118063	0.477271	46
SASP_SENESCENCE	ATAC	0.0343854	2.02457e-05	3.1634e-05	0.57561	61	0.0292556	0.00289971	0.0144986	0.269842	61	0.0368081	0.000394174	0.000563106	0.498493	61	0.0406924	2.33175e-05	7.20722e-05	0.57561	61
SASP_SENESCENCE	H3K27ac	0.00835833	0.756424	0.867424	0.00818676	61	0.00137378	0.991501	0.991501	0.00133572	61	0.015157	0.517548	0.749083	0.0139295	61	0.0268429	0.0123303	0.0143853	0.38073	61
SPERMATOGENESIS	H3K27me3	0.019913	0.432257	0.485186	0.0165346	94	0.0126741	0.468253	0.559868	0.0153744	94	0.0229755	0.361164	0.451455	0.0191883	94	0.0109729	0.538462	0.604396	0.0422468	94
SASP_SENESCENCE	H3K4me3	0.0274537	0.0326967	0.0565412	0.0785281	62	0.0218506	0.0840916	0.13878	0.0476258	62	0.0467319	0.0320968	0.080242	0.0792843	62	0.052253	0.013227	0.0153155	0.38073	62
SASP_SENESCENCE	RNA	0.0264983	0.0150985	0.0276806	0.116711	49	0.0290141	0.0160984	0.032793	0.11296	49	0.021244	0.0636936	0.0946797	0.0553344	49	0.0200249	0.11988	0.173511	0.123842	49
SASP_SENMAYO	ATAC	0.0193445	0.495051	0.495051	0.0145708	107	0.0163632	0.520548	0.633711	0.0138461	107	0.0133415	0.966803	0.966803	0.00267333	107	0.0103548	0.854146	0.869676	0.0188532	107
SASP_SENMAYO	H3K27me3	0.0135756	0.59524	0.666669	0.0118969	83	0.0102078	0.524748	0.619321	0.01373	83	0.01069	0.673733	0.725558	0.0100397	83	0.00578491	0.781219	0.841313	0.0241448	83
SASP_SENMAYO	H3K27ac	0.0400489	0.0039996	0.0373296	0.229089	93	0.0431158	0.000627384	0.000752861	0.477271	93	0.0586812	0.00183161	0.00183161	0.45506	93	0.0332461	0.00784661	0.0117699	0.38073	93
SASP_SENMAYO	H3K4me3	0.0810036	4.40205e-09	9.78233e-09	0.761461	94	0.0409223	0.0059994	0.0139986	0.186473	94	0.12902	1.61239e-07	3.49352e-07	0.690132	94	0.127047	9.23951e-06	2.36121e-05	0.593325	94
SASP_SENMAYO	RNA	0.0310674	0.00619938	0.012858	0.183397	59	0.0554642	0.000252911	0.000379367	0.498493	59	0.0346161	0.00929907	0.019287	0.149308	59	0.0333318	0.0217785	0.0228966	0.352488	59
SPERMATOGENESIS	ATAC	0.0278529	0.0313969	0.0444186	0.0801935	105	0.0213807	0.208279	0.369528	0.0281306	105	0.0201686	0.627337	0.67654	0.0111196	105	0.0127727	0.594406	0.616836	0.0376923	105
SPERMATOGENESIS	H3K27ac	0.0194199	0.278572	0.536817	0.0232183	94	0.0225015	0.0724928	0.185731	0.0516208	94	0.0440619	0.0227977	0.129237	0.0945555	94	0.0246798	0.0729271	0.225564	0.16318	94
PI3K_AKT_MTOR_SIGNALING	H3K27me3	0.0209648	0.186181	0.276756	0.030166	47	0.00746454	0.526947	0.61664	0.0136696	47	0.0161498	0.310269	0.416214	0.0215114	47	0.0110719	0.347652	0.444672	0.0625237	47
SPERMATOGENESIS	H3K4me3	0.0253604	0.277172	0.34959	0.0232994	101	0.0172456	0.435856	0.539191	0.0164139	101	0.0381764	0.383562	0.570159	0.0182902	101	0.0219209	0.725275	0.846602	0.0280811	101
SPERMATOGENESIS	RNA	0.0427598	0.000490003	0.000563504	0.477271	39	0.0237358	0.039796	0.0653464	0.0709085	39	0.0479766	0.0022014	0.00231147	0.431708	39	0.0618858	0.000838035	0.0012324	0.477271	39
TELOMERE_STRESS_INDUCED_SENESCENCE	ATAC	0.0245879	0.000198386	0.000247982	0.518848	35	0.0161191	0.0465953	0.135171	0.0652926	35	0.0265016	0.000948031	0.000997927	0.45506	35	0.0263916	0.00138982	0.00248705	0.45506	35
TELOMERE_STRESS_INDUCED_SENESCENCE	H3K27ac	0.0109005	0.287271	0.536817	0.0227257	35	0.00529479	0.658934	0.865116	0.0103795	35	0.015289	0.236776	0.48497	0.025904	35	0.0170744	0.0749251	0.225564	0.160801	35
ANGIOGENESIS	H3K27me3	0.00519423	0.712929	0.754059	0.00915484	27	0.00496315	0.612239	0.701524	0.0114816	27	0.00642482	0.564744	0.621218	0.0126657	27	0.00302928	0.798202	0.844252	0.0229406	27
TELOMERE_STRESS_INDUCED_SENESCENCE	H3K4me3	0.0211989	0.0328967	0.0565412	0.0782806	36	0.0229066	0.0242976	0.0477274	0.0915141	36	0.029434	0.0707929	0.155744	0.0522852	36	0.0213167	0.1998	0.28177	0.0913924	36
TELOMERE_STRESS_INDUCED_SENESCENCE	RNA	0.00614151	0.777322	0.777322	0.00772175	29	0.00830117	0.548145	0.628083	0.0130989	29	0.00549098	0.778322	0.778322	0.00769944	29	0.00570716	0.709291	0.709291	0.0292103	29
TGF_BETA_SIGNALING	ATAC	0.0191281	0.0162984	0.0262402	0.112251	49	0.0127877	0.251075	0.406151	0.0249186	49	0.0233888	0.0187981	0.0356516	0.104367	49	0.0212007	0.00739898	0.00916507	0.407018	49
TGF_BETA_SIGNALING	H3K27ac	0.00712582	0.757024	0.867424	0.00817343	48	0.00484	0.770323	0.892231	0.00787771	48	0.00738311	0.839216	0.972028	0.00631482	48	0.0100311	0.41958	0.641026	0.053677	48
BILE_ACID_METABOLISM	H3K27me3	0.00665014	0.820318	0.835509	0.00675209	69	0.00690603	0.642836	0.72155	0.0107539	69	0.00623478	0.794921	0.840781	0.00732785	69	0.00355122	0.877123	0.895401	0.0170763	69
TGF_BETA_SIGNALING	H3K4me3	0.0252672	0.020498	0.0388754	0.0998484	47	0.0356591	0.00219978	0.00665723	0.310777	47	0.015274	0.617238	0.788421	0.0113611	47	0.0390201	0.044955	0.0886211	0.2114	47
TGF_BETA_SIGNALING	RNA	0.0395303	0.00151868	0.00151868	0.45506	44	0.0635031	3.73239e-05	8.29421e-05	0.557332	44	0.0454488	0.00189981	0.00474953	0.335069	44	0.0739209	0.000362276	0.000603793	0.498493	44
TNFA_SIGNALING_VIA_NFKB	ATAC	0.094185	1.79828e-12	1.49857e-11	0.898671	186	0.0538817	0.00169983	0.012221	0.35482	186	0.083837	7.98907e-06	1.99727e-05	0.593325	186	0.146137	1.13421e-15	3.8563e-14	1.01754	186
TNFA_SIGNALING_VIA_NFKB	H3K27ac	0.069128	0.000196119	0.000196119	0.518848	184	0.0753413	1.65137e-06	9.90822e-06	0.643552	184	0.131716	8.12723e-08	3.25089e-07	0.704976	184	0.114632	2.40128e-08	3.36179e-07	0.733762	184
FATTY_ACID_METABOLISM	H3K27me3	0.00970342	0.673433	0.726251	0.0100466	68	0.00618378	0.677932	0.731103	0.00994398	68	0.0118584	0.553645	0.621218	0.0129541	68	0.00675054	0.662338	0.728571	0.0325785	68
TNFA_SIGNALING_VIA_NFKB	H3K4me3	0.217413	2.45275e-28	2.45275e-27	1.38026	181	0.266872	9.99554e-25	1.49933e-23	1.2871	181	0.241017	5.28704e-12	1.58611e-11	0.887075	181	0.478948	2.34345e-27	5.15558e-26	1.34993	181
TNFA_SIGNALING_VIA_NFKB	RNA	0.211042	4.21266e-17	1.93782e-16	1.06721	168	0.358152	1.86759e-27	3.73519e-26	1.35757	168	0.221368	2.61758e-13	1.09938e-12	0.932595	168	0.305419	1.51433e-14	1.89291e-13	0.975995	168
UNFOLDED_PROTEIN_RESPONSE	ATAC	0.0511157	7.36486e-07	1.53434e-06	0.659444	105	0.038114	0.00289971	0.0144986	0.269842	105	0.0455449	0.000856353	0.000997927	0.477271	105	0.0429878	7.84006e-05	0.000205048	0.538434	105
UNFOLDED_PROTEIN_RESPONSE	H3K27ac	0.0176596	0.436756	0.686331	0.0163839	104	0.0195642	0.164784	0.348581	0.0324842	104	0.027772	0.344666	0.592394	0.0198943	104	0.0364236	0.00561432	0.00910931	0.407018	104
PROTEIN_SECRETION	H3K27me3	0.0172934	0.276572	0.339913	0.0233344	48	0.00523628	0.670733	0.731103	0.0101083	48	0.00771841	0.627537	0.676756	0.0111148	48	0.0118147	0.321678	0.429095	0.0662842	48
UNFOLDED_PROTEIN_RESPONSE	H3K4me3	0.0110415	0.949405	0.984402	0.00333045	105	0.0162888	0.518548	0.606812	0.0139017	105	0.0161853	0.955504	0.9968	0.00311327	105	0.0127135	0.958042	0.983017	0.00954761	105
UNFOLDED_PROTEIN_RESPONSE	RNA	0.0529517	0.000139438	0.000181067	0.518848	103	0.0476743	0.000792241	0.000833938	0.477271	103	0.0675249	6.3736e-05	0.000102958	0.538434	103	0.0674198	0.00115052	0.00159794	0.45506	103
UV_RESPONSE_DN	ATAC	0.0233919	0.470153	0.476652	0.0153159	133	0.0186103	0.572443	0.6532	0.0124685	133	0.0269816	0.49525	0.567475	0.014565	133	0.016324	0.485514	0.513525	0.0469759	133
UV_RESPONSE_DN	H3K27ac	0.0272814	0.142686	0.413038	0.0353687	121	0.0203133	0.194881	0.382801	0.0293268	121	0.0400774	0.125387	0.431019	0.0381093	121	0.0377576	0.00650665	0.00910931	0.407018	121
EPITHELIAL_MESENCHYMAL_TRANSITION	H3K27me3	0.0148511	0.805619	0.835509	0.00708661	152	0.010749	0.705029	0.745704	0.00933179	152	0.00283243	0.992101	0.992101	0.00128733	152	0.0168774	0.493506	0.565476	0.0462303	152
UV_RESPONSE_DN	H3K4me3	0.051947	0.0039996	0.00980337	0.229089	132	0.0570099	0.00122415	0.00122415	0.45506	132	0.0665375	0.0928907	0.182464	0.0450946	132	0.0614873	0.110889	0.179379	0.129443	132
UV_RESPONSE_DN	RNA	0.10754	5.1732e-09	1.69977e-08	0.761461	92	0.0571311	0.000184782	0.000307971	0.518848	92	0.1462	3.56664e-09	1.24832e-08	0.761461	92	0.175274	3.37385e-09	1.68693e-08	0.761461	92
UV_RESPONSE_UP	ATAC	0.0596037	6.4283e-07	1.46098e-06	0.659444	139	0.0296824	0.107989	0.219978	0.0414724	139	0.0707822	4.87356e-06	1.62452e-05	0.610527	139	0.0571136	5.2192e-06	1.77453e-05	0.610527	139
UV_RESPONSE_UP	H3K27ac	0.0265146	0.19958	0.465162	0.0288947	131	0.0128923	0.59724	0.821205	0.0118476	131	0.0450845	0.0887911	0.375655	0.0462285	131	0.0233694	0.175824	0.380389	0.0988903	131
TELOMERE_STRESS_INDUCED_SENESCENCE	H3K27me3	0.0102396	0.289971	0.339913	0.0225768	14	0.00305563	0.725727	0.753113	0.00886917	14	0.00742881	0.415158	0.485824	0.0171239	14	0.00736268	0.405594	0.47697	0.0552496	14
UV_RESPONSE_UP	H3K4me3	0.033189	0.254275	0.332979	0.0247084	142	0.0176418	0.670233	0.737256	0.0101198	142	0.0490676	0.435556	0.628629	0.0164239	142	0.0348463	0.625375	0.764347	0.0353157	142
UV_RESPONSE_UP	RNA	0.0371636	0.00269973	0.00618688	0.279866	112	0.0333605	0.010099	0.0241498	0.143185	112	0.0485324	0.00268237	0.00268237	0.431708	112	0.0340472	0.033966	0.0622711	0.245042	112
WNT_BETA_CATENIN_SIGNALING	ATAC	0.0193686	0.00529947	0.0104097	0.198584	38	0.0119478	0.206079	0.369528	0.0283196	38	0.0239425	0.00579942	0.012268	0.189707	38	0.0184331	0.0075477	0.00916507	0.407018	38
WNT_BETA_CATENIN_SIGNALING	H3K27ac	0.0107195	0.29897	0.536817	0.022093	35	0.0106908	0.226277	0.414842	0.0266799	35	0.00726441	0.749125	0.972028	0.00834891	35	0.00645581	0.602398	0.79932	0.0370705	35
KRAS_SIGNALING_UP	H3K27me3	0.00704873	0.929807	0.929807	0.00396393	123	0.00465754	0.884912	0.884912	0.00520286	123	0.005997	0.926907	0.944072	0.0040513	123	0.0033609	0.951049	0.951049	0.0103505	123
WNT_BETA_CATENIN_SIGNALING	H3K4me3	0.0195771	0.060494	0.0978579	0.056877	38	0.0317589	0.00319968	0.00879912	0.256635	38	0.0239026	0.189781	0.336708	0.0298123	38	0.0293005	0.0789211	0.135646	0.156312	38
WNT_BETA_CATENIN_SIGNALING	RNA	0.012751	0.250475	0.305512	0.0249585	23	0.00319505	0.929307	0.929307	0.00397909	23	0.0100476	0.39546	0.426477	0.0178382	23	0.00721301	0.553447	0.585376	0.0409884	23
XENOBIOTIC_METABOLISM	ATAC	0.0342472	0.117688	0.143841	0.0395094	166	0.016028	0.894611	0.927574	0.00495174	166	0.0397659	0.176682	0.237013	0.0311467	166	0.0274501	0.0539461	0.0824176	0.191892	166
XENOBIOTIC_METABOLISM	H3K27ac	0.0278239	0.262074	0.535687	0.0242103	153	0.0176758	0.436156	0.705547	0.0164039	153	0.0410076	0.258474	0.49021	0.0244377	153	0.0190315	0.502498	0.74465	0.0454059	153
UV_RESPONSE_DN	H3K27me3	0.0161747	0.605339	0.665873	0.0116491	106	0.0041404	0.876912	0.884912	0.00540512	106	0.00686294	0.870913	0.903778	0.00555431	106	0.00480321	0.879121	0.895401	0.0169177	106
XENOBIOTIC_METABOLISM	H3K4me3	0.0516149	0.0128987	0.0262752	0.126448	154	0.0289853	0.226977	0.297232	0.0266266	154	0.0991772	0.00809919	0.029697	0.160147	154	0.125432	0.000453414	0.000831258	0.498493	154
XENOBIOTIC_METABOLISM	RNA	0.0165055	0.142986	0.19181	0.0353254	125	0.00665964	0.70183	0.756875	0.00940363	125	0.0232575	0.0525947	0.0840194	0.0612586	125	0.0164407	0.1998	0.255558	0.0913924	125
