# Supplementary material for: Continuous antiretroviral therapy induces progressive senescence-like reprogramming of alveolar macrophages
Source: Front Immunol. 2026 Apr 22;17:1805936. doi: 10.3389/fimmu.2026.1805936 (PMC13144088; doi:10.3389/fimmu.2026.1805936)
Supplement: Supplementary file 6 [file Table4.xlsx]

## Sheet: Table S4
Table S4. Differential Analysis for time on ART in PrEP and PWH, and the continuous use of ART.
			Time on ART (PrEP)			Time on ART (PwH)			Continuous use of ART
Assay	ID	AveExpr	logFC	P.Value	adj.P.Val	logFC	P.Value	adj.P.Val	logFC	P.Value	adj.P.Val	Nearest gene	Nearest gene plus flanking gene at 5kb
H3K27me3	chr19:58341000-58364000	4.38	0.174	0.0755	0.201	-0.003	0.901	0.999	-0.003	0.889	1	A1BG	A1BG,A1BG,ZNF497,ZSCAN22
H3K4me3	chr19:58361450-58363600	5.51	0.069	0.181	0.521	0.01	0.403	0.589	0.011	0.328	0.53	A1BG	A1BG,A1BG,ZNF837,ZNF497
ATAC	chr19:58347096-58348012	4.21	0.167	0.00531	0.0673	0.046	0.0213	0.116	0.061	0.0012	0.0118	A1BG-AS1	A1BG-AS1,ZSCAN22,A1BG
H3K27ac	chr19:58346828-58348422	4.21	0.084	0.21	0.412	0.012	0.49	0.68	0.011	0.5	0.694	A1BG-AS1	A1BG-AS1,ZSCAN22,A1BG
H3K4me3	chr19:58345650-58350450	6.15	0.064	0.214	0.559	-0.003	0.784	0.877	-0.001	0.966	0.982	A1BG-AS1	A1BG-AS1,A1BG,ZNF497,ZSCAN22
RNA	ENSG00000268895	3.11	0.067	0.346	0.625	-0.023	0.0596	0.112	-0.019	0.105	0.173	A1BG-AS1	NA
ATAC	chr10:50923882-50924815	2.33	-0.02	0.776	0.903	0.035	0.112	0.315	0.029	0.158	0.327	A1CF	A1CF
H3K27me3	chr10:50673000-51037000	7.97	-0.11	0.00328	0.0562	0.001	0.929	0.999	0.001	0.873	1	A1CF	A1CF,A1CF,PRKG1,ASAH2B
ATAC	chr12:9115463-9116357	3.19	-0.041	0.484	0.729	-0.038	0.0692	0.236	-0.039	0.0408	0.133	A2M	A2M,A2M
ATAC	chr12:9118032-9118662	5.43	0.01	0.836	0.931	-0.075	2.24e-05	0.00261	-0.064	6.85e-05	0.0017	A2M	A2M,A2M
H3K27ac	chr12:9118383-9119584	3.52	-0.062	0.349	0.561	-0.045	0.00645	0.0413	-0.045	0.00623	0.0444	A2M	A2M,A2M
H3K27ac	chr12:9115102-9118329	4.86	-0.013	0.841	0.918	-0.066	0.000253	0.00477	-0.065	0.000298	0.00652	A2M	A2M,A2M
H3K4me3	chr12:9114950-9116500	2.58	-0.108	0.46	0.762	0.017	0.595	0.747	0.014	0.665	0.804	A2M	A2M,A2M
RNA	ENSG00000175899	7.13	0.004	0.981	0.993	-0.02	0.447	0.55	-0.019	0.448	0.552	A2M	NA
H3K27ac	chr12:9079645-9080564	1.34	0.046	0.77	0.878	-0.019	0.618	0.777	-0.018	0.641	0.797	A2M-AS1	A2M-AS1,A2M
H3K4me3	chr12:9063800-9066150	5.55	0.004	0.95	0.984	-0.023	0.0697	0.196	-0.023	0.0705	0.208	A2M-AS1	A2M-AS1,A2M
ATAC	chr12:8849610-8850389	2.56	-0.089	0.179	0.443	0.024	0.251	0.498	0.011	0.562	0.727	A2ML1	A2ML1,A2ML1
ATAC	chr12:8852110-8852778	2.21	-0.081	0.183	0.448	-0.027	0.168	0.398	-0.033	0.0683	0.188	A2ML1	A2ML1,A2ML1
H3K27me3	chr12:8807000-8855000	4.52	-0.096	0.0436	0.163	0.018	0.0759	0.704	0.019	0.105	0.872	A2ML1	A2ML1,A2ML1
ATAC	chr1:33295262-33295946	2.54	0.094	0.156	0.412	0.018	0.383	0.623	0.027	0.168	0.341	A3GALT2	A3GALT2,ZNF362
ATAC	chr1:33306261-33307131	2.54	0.02	0.763	0.896	0.016	0.44	0.67	0.016	0.388	0.582	A3GALT2	A3GALT2,A3GALT2
H3K27ac	chr1:33295204-33295606	0.75	0.259	0.0275	0.115	0.022	0.473	0.666	0.022	0.492	0.687	A3GALT2	A3GALT2,ZNF362
H3K27me3	chr1:33299000-33324000	4.21	0.046	0.488	0.627	-0.009	0.553	0.999	-0.009	0.54	1	A3GALT2	A3GALT2,A3GALT2,ZNF362,PHC2
H3K4me3	chr1:33306200-33307500	3.37	-0.139	0.32	0.658	-0.044	0.157	0.327	-0.047	0.129	0.3	A3GALT2	A3GALT2,A3GALT2
ATAC	chr22:42769586-42770437	3.34	0.093	0.146	0.397	0.05	0.0215	0.117	0.055	0.00516	0.0325	A4GALT	A4GALT
ATAC	chr22:42751554-42753480	3.63	0.066	0.277	0.554	0.037	0.0656	0.229	0.041	0.0271	0.101	A4GALT	A4GALT
ATAC	chr22:42766700-42767316	3.02	-0.054	0.363	0.636	-0.038	0.0758	0.25	-0.04	0.0353	0.121	A4GALT	A4GALT
ATAC	chr22:42755488-42756485	3.25	0.023	0.726	0.876	0.051	0.0274	0.135	0.047	0.0234	0.0915	A4GALT	A4GALT
H3K27ac	chr22:42791558-42792552	1.89	-0.462	8.65e-05	0.0026	0.009	0.758	0.867	0.004	0.901	0.952	A4GALT	A4GALT,ARFGAP3
H3K27ac	chr22:42736921-42737828	1.47	-0.082	0.397	0.605	-0.029	0.223	0.42	-0.03	0.22	0.425	A4GALT	A4GALT
H3K27ac	chr22:42751214-42757615	5.6	0.023	0.685	0.825	0.056	0.000201	0.00411	0.056	0.000197	0.00507	A4GALT	A4GALT
H3K27ac	chr22:42766099-42771186	5.53	-0.013	0.715	0.844	-0.013	0.146	0.322	-0.013	0.142	0.325	A4GALT	A4GALT
H3K27ac	chr22:42758175-42761615	5.4	0.006	0.899	0.951	0.019	0.0874	0.232	0.019	0.0862	0.238	A4GALT	A4GALT
RNA	ENSG00000128274	4.59	0.192	0.329	0.611	-0.014	0.687	0.762	-0.006	0.847	0.891	A4GALT	NA
ATAC	chr3:138135028-138138348	4.92	-0.065	0.0454	0.212	0.004	0.679	0.838	-0.004	0.675	0.808	A4GNT	A4GNT,A4GNT
ATAC	chr3:138124193-138126380	5.71	-0.06	0.157	0.413	-0.047	0.00202	0.0282	-0.048	0.000457	0.00607	A4GNT	A4GNT,A4GNT
H3K27ac	chr3:138133898-138138613	5.51	-0.224	0.00861	0.0538	-0.053	0.0147	0.0709	-0.053	0.0193	0.0908	A4GNT	A4GNT,A4GNT
H3K27ac	chr3:138123561-138127569	5.99	-0.012	0.831	0.912	-0.039	0.0104	0.0564	-0.039	0.0103	0.0606	A4GNT	A4GNT,A4GNT
H3K4me3	chr3:138124050-138126500	3.51	-0.034	0.729	0.902	0.105	6.53e-05	0.00257	0.101	9.99e-05	0.00376	A4GNT	A4GNT,A4GNT
ATAC	chr17:33523564-33524139	2.89	-0.108	0.0848	0.297	-0.031	0.145	0.364	-0.041	0.0396	0.13	AA06	AA06,ASIC2
H3K27ac	chr17:33372781-33373529	0.87	-0.07	0.548	0.729	0.054	0.0776	0.215	0.054	0.0798	0.226	AA06	AA06,ASIC2
H3K27me3	chr17:32753000-34913000	11.32	0.028	0.452	0.595	-0.009	0.269	0.944	-0.009	0.264	1	AA06	AA06,TMEM132E,SPACA3,TMEM98,ASIC2,MYO1D,CCL1,CCL2,CCL7,CCL8,CCL11,CCL13
RNA	ENSG00000094914	5.08	-0.106	0.0126	0.106	-0.028	0.000155	0.00122	-0.031	3.15e-05	0.000354	AAAS	NA
ATAC	chr12:125079906-125080664	3.25	-0.062	0.243	0.519	-0.026	0.158	0.383	-0.031	0.0695	0.19	AACS	AACS,AACS
ATAC	chr12:125049418-125049991	5.13	0.032	0.463	0.713	0.015	0.304	0.553	0.017	0.201	0.383	AACS	AACS
ATAC	chr12:125064971-125065834	4.39	0.017	0.678	0.85	0.003	0.832	0.921	0.005	0.704	0.828	AACS	AACS,AACS
H3K27ac	chr12:125049045-125050383	2.57	-0.056	0.523	0.71	-0.04	0.0638	0.189	-0.039	0.0628	0.195	AACS	AACS
H3K27ac	chr12:125079567-125080734	2.34	0.049	0.631	0.789	0.152	3.01e-06	0.000263	0.151	3.01e-06	0.000396	AACS	AACS,AACS
H3K27ac	chr12:125064982-125066275	3.27	-0.008	0.902	0.952	0.028	0.0708	0.202	0.029	0.065	0.199	AACS	AACS,AACS
H3K27me3	chr12:125049000-125069000	3.34	0.047	0.39	0.539	0.01	0.411	0.989	0.01	0.412	1	AACS	AACS,AACS
H3K4me3	chr12:125064450-125067050	5.48	0.084	0.0645	0.346	0.019	0.0606	0.179	0.021	0.0454	0.158	AACS	AACS,AACS
H3K4me3	chr12:125080050-125080650	2.04	0.172	0.238	0.586	0.108	0.00268	0.0247	0.11	0.00195	0.0221	AACS	AACS,AACS
H3K4me3	chr12:125048900-125050700	4.82	0.025	0.646	0.863	0.018	0.151	0.32	0.018	0.141	0.317	AACS	AACS
RNA	ENSG00000081760	3.33	0.001	0.985	0.994	-0.021	0.0726	0.132	-0.02	0.0737	0.13	AACS	NA
H3K27me3	chr1:12620000-12957000	8.07	0.091	0.000511	0.0199	0.001	0.829	0.999	0	0.952	1	AADACL3	AADACL3,AADACL3,AADACL4,PRAMEF12,PRAMEF1,DHRS3
ATAC	chr4:170089350-170090570	3.88	0.155	0.00269	0.0463	0.019	0.266	0.514	0.037	0.0244	0.0939	AADAT	AADAT,AADAT
ATAC	chr4:170138524-170139085	2.36	-0.098	0.174	0.436	-0.037	0.122	0.33	-0.045	0.0426	0.137	AADAT	AADAT
ATAC	chr4:170109729-170110500	2.53	-0.047	0.486	0.73	0.028	0.246	0.491	0.018	0.417	0.609	AADAT	AADAT
H3K27ac	chr4:170089466-170090341	0.82	0.177	0.207	0.408	0.016	0.642	0.793	0.014	0.683	0.825	AADAT	AADAT,AADAT
H3K4me3	chr4:170088450-170091100	4.97	-0.248	0.0152	0.187	-0.031	0.147	0.315	-0.037	0.109	0.272	AADAT	AADAT,AADAT
H3K27me3	chr15:67261000-67465000	6.43	-0.105	0.0346	0.15	0.013	0.212	0.896	0.014	0.242	0.992	AAGAB	AAGAB,IQCH
RNA	ENSG00000103591	4.91	-0.036	0.594	0.814	0.014	0.216	0.31	0.012	0.271	0.369	AAGAB	NA
ATAC	chr2:69662893-69664210	3.04	-0.138	0.0217	0.143	0.007	0.742	0.873	-0.012	0.516	0.691	AAK1	AAK1,AAK1,ANXA4
ATAC	chr2:69714520-69715115	2.38	0.052	0.527	0.757	0.021	0.41	0.646	0.025	0.299	0.494	AAK1	AAK1,ANXA4
H3K27ac	chr2:69688762-69689574	2.25	-0.31	5.36e-05	0.00189	-0.052	0.00462	0.033	-0.051	0.0168	0.0828	AAK1	AAK1,ANXA4
H3K27ac	chr2:69702063-69705999	5.26	-0.198	0.00146	0.0166	-0.049	0.00182	0.0179	-0.05	0.00358	0.0312	AAK1	AAK1,ANXA4
H3K27ac	chr2:69673816-69675058	2.41	-0.286	0.00406	0.0329	-0.066	0.00517	0.0356	-0.063	0.0115	0.0651	AAK1	AAK1,AAK1,ANXA4
H3K27ac	chr2:69679610-69680761	2.72	-0.251	0.00452	0.0355	-0.067	0.00221	0.0204	-0.066	0.00405	0.0338	AAK1	AAK1,ANXA4
H3K27ac	chr2:69713999-69714915	2.07	-0.245	0.00775	0.0503	-0.059	0.00978	0.0541	-0.058	0.0149	0.0766	AAK1	AAK1,ANXA4
H3K27ac	chr2:69662853-69664298	3.5	-0.157	0.0663	0.201	-0.013	0.548	0.726	-0.012	0.578	0.753	AAK1	AAK1,AAK1,ANXA4
H3K27ac	chr2:69683181-69683948	2.86	-0.052	0.467	0.665	0.023	0.195	0.387	0.023	0.194	0.395	AAK1	AAK1,ANXA4
RNA	ENSG00000115977	6.24	-0.15	0.00906	0.0863	0.038	0.000184	0.00137	0.031	0.00315	0.0106	AAK1	NA
ATAC	chr11:77819259-77821316	6.36	0.04	0.216	0.489	0.005	0.616	0.798	0.009	0.334	0.531	AAMDC	AAMDC,RSF1,AAMDC
H3K27ac	chr11:77819455-77821863	5.35	0.039	0.32	0.534	0.016	0.117	0.28	0.016	0.112	0.281	AAMDC	AAMDC,RSF1,AAMDC
H3K27ac	chr11:77842186-77843596	2.36	0.061	0.593	0.762	0.029	0.272	0.476	0.03	0.261	0.472	AAMDC	AAMDC,RSF1,AAMDC
H3K4me3	chr11:77818950-77822800	7.11	0.026	0.385	0.71	-0.032	5.29e-05	0.00228	-0.03	0.000203	0.00573	AAMDC	AAMDC,AAMDC,RSF1
ATAC	chr2:218269669-218270701	5.88	0.057	0.0896	0.306	0.02	0.0693	0.236	0.024	0.017	0.0734	AAMP	AAMP,AAMP,PNKD,TMBIM1
RNA	ENSG00000127837	6.67	0.13	0.00758	0.0782	-0.004	0.636	0.721	0.001	0.885	0.918	AAMP	NA
H3K27me3	chr17:76452000-76469000	3.05	0.042	0.616	0.729	0.004	0.816	0.999	0.004	0.826	1	AANAT	AANAT,AANAT,UBE2O
H3K4me3	chr17:76451100-76453450	5.66	-0.005	0.942	0.981	-0.02	0.186	0.364	-0.02	0.183	0.372	AANAT	AANAT,AANAT,UBE2O
ATAC	chr20:36199387-36200458	2.87	-0.093	0.121	0.359	0.016	0.398	0.635	0.003	0.852	0.918	AAR2	AAR2,EPB41L1
ATAC	chr20:36236141-36236849	3.11	0.018	0.754	0.892	0.013	0.51	0.723	0.014	0.444	0.633	AAR2	AAR2,EPB41L1,AAR2
H3K27ac	chr20:36235896-36237368	4.13	0.012	0.782	0.884	0.032	0.00472	0.0334	0.032	0.00455	0.0363	AAR2	AAR2,EPB41L1,AAR2
H3K4me3	chr20:36235900-36238000	5.77	-0.077	0.0724	0.364	0.002	0.87	0.928	-0.001	0.91	0.95	AAR2	AAR2,EPB41L1,AAR2
RNA	ENSG00000131043	5.23	0.019	0.603	0.818	-0.006	0.291	0.392	-0.005	0.352	0.456	AAR2	NA
ATAC	chr8:116937885-116938940	3.41	-0.073	0.231	0.505	-0.006	0.755	0.88	-0.015	0.431	0.621	AARD	AARD,AARD
H3K4me3	chr8:116937000-116939400	4.56	-0.162	0.096	0.403	0.016	0.45	0.631	0.011	0.609	0.765	AARD	AARD,AARD
RNA	ENSG00000090861	6.59	-0.207	0.000292	0.0136	-0.026	0.0059	0.018	-0.033	0.00115	0.0049	AARS1	NA
ATAC	chr6:44312801-44313633	3.1	0.057	0.309	0.585	0.035	0.0648	0.227	0.037	0.0286	0.105	AARS2	AARS2,SPATS1,AARS2
ATAC	chr6:44333291-44334886	3.23	-0.049	0.339	0.615	0.003	0.883	0.947	-0.004	0.786	0.878	AARS2	AARS2,SPATS1
ATAC	chr6:44315458-44316937	3.37	-0.036	0.454	0.707	0.005	0.755	0.88	0	0.992	0.996	AARS2	AARS2,SPATS1,AARS2
H3K27ac	chr6:44314929-44316712	3.32	-0.383	0.00115	0.0142	0.02	0.489	0.679	0.018	0.586	0.759	AARS2	AARS2,SPATS1,AARS2
H3K27ac	chr6:44312722-44313534	3.67	-0.096	0.0395	0.145	-0.003	0.812	0.9	-0.002	0.851	0.924	AARS2	AARS2,SPATS1,AARS2
H3K27ac	chr6:44349931-44351036	1.65	0.026	0.808	0.9	0.017	0.538	0.718	0.017	0.53	0.718	AARS2	AARS2,SPATS1
H3K27me3	chr6:44338000-44356000	3.34	0.229	0.00767	0.0874	-0.014	0.414	0.989	-0.016	0.445	1	AARS2	AARS2,SPATS1
H3K4me3	chr6:44312150-44313650	5.14	-0.069	0.215	0.56	0.02	0.112	0.265	0.017	0.193	0.385	AARS2	AARS2,SPATS1,TMEM151B,AARS2
RNA	ENSG00000124608	4.49	-0.126	0.0135	0.11	-0.017	0.0485	0.0951	-0.021	0.0135	0.0334	AARS2	NA
ATAC	chr17:42964178-42964931	3.18	-0.005	0.927	0.972	0.027	0.161	0.388	0.023	0.196	0.377	AARSD1	AARSD1,PTGES3L-AARSD1,AARSD1,PTGES3L
H3K27ac	chr17:42963851-42965336	4.5	-0.039	0.326	0.539	0.002	0.875	0.936	0.002	0.869	0.934	AARSD1	AARSD1,PTGES3L-AARSD1,AARSD1,PTGES3L
H3K4me3	chr17:42962400-42965700	5.85	-0.014	0.759	0.916	0.015	0.176	0.351	0.014	0.2	0.393	AARSD1	AARSD1,PTGES3L,PTGES3L-AARSD1,AARSD1
RNA	ENSG00000266967	3.76	-0.059	0.223	0.502	-0.004	0.611	0.7	-0.006	0.421	0.525	AARSD1	NA
ATAC	chr4:56386992-56388037	5.08	0.02	0.603	0.806	-0.028	0.0367	0.161	-0.022	0.0722	0.195	AASDH	AASDH,AASDH
H3K27ac	chr4:56386776-56388371	4.57	0.031	0.453	0.654	0.012	0.266	0.47	0.012	0.266	0.477	AASDH	AASDH,AASDH,PPAT
H3K4me3	chr4:56385050-56389300	6.15	-0.073	0.135	0.462	0.017	0.127	0.287	0.014	0.239	0.439	AASDH	AASDH,AASDH,PPAT
RNA	ENSG00000157426	3.35	0.083	0.173	0.44	0.005	0.592	0.685	0.008	0.396	0.499	AASDH	NA
RNA	ENSG00000149313	4.66	0.04	0.459	0.718	0.022	0.0177	0.0428	0.023	0.0113	0.0289	AASDHPPT	NA
ATAC	chr7:122092703-122093486	3	-0.072	0.285	0.563	-0.049	0.0272	0.135	-0.051	0.0114	0.0561	AASS	AASS,AASS
ATAC	chr7:122143314-122144622	5.28	-0.011	0.799	0.914	-0.001	0.969	0.987	-0.002	0.888	0.938	AASS	AASS,AASS
ATAC	chr7:122136608-122138144	3.42	0.001	0.979	0.992	0.029	0.0817	0.261	0.026	0.091	0.228	AASS	AASS,AASS
H3K27ac	chr7:122136772-122137881	1.27	0.018	0.848	0.922	0.054	0.0312	0.118	0.054	0.0287	0.117	AASS	AASS,AASS
H3K27ac	chr7:122143298-122144625	1.98	0.011	0.925	0.964	0.018	0.541	0.721	0.019	0.512	0.704	AASS	AASS,AASS
H3K27me3	chr7:121943000-122094000	5.94	-0.138	0.0564	0.18	0.001	0.941	0.999	0.002	0.9	1	AASS	AASS,AASS,PTPRZ1
H3K27me3	chr7:122118000-122357000	7.66	-0.018	0.46	0.603	-0.002	0.65	0.999	-0.002	0.666	1	AASS	AASS,AASS,FEZF1,CADPS2
H3K4me3	chr7:122141150-122145300	5.82	-0.03	0.521	0.8	-0.002	0.887	0.938	-0.003	0.79	0.883	AASS	AASS,AASS
H3K4me3	chr7:122136100-122139000	4.45	-0.051	0.631	0.857	0.095	0.000751	0.0113	0.088	0.00139	0.0181	AASS	AASS,AASS
ATAC	chr21:43818548-43819224	2.43	-0.186	0.0144	0.115	-0.011	0.656	0.824	-0.03	0.196	0.377	AATBC	AATBC
ATAC	chr21:43810041-43812973	5.54	0.066	0.151	0.404	0.009	0.55	0.752	0.015	0.257	0.449	AATBC	AATBC,RRP1
ATAC	chr21:43805179-43805904	2.59	-0.074	0.257	0.534	-0.014	0.509	0.723	-0.021	0.276	0.469	AATBC	AATBC,RRP1
H3K27ac	chr21:43818130-43819969	3.64	-0.288	8.32e-06	0.000552	-0.073	9.02e-06	0.000527	-0.073	9.94e-05	0.00336	AATBC	AATBC
H3K27ac	chr21:43834931-43835956	1.88	-0.123	0.218	0.423	0.001	0.954	0.977	0.004	0.886	0.943	AATBC	AATBC
H3K27ac	chr21:43804250-43813867	7.09	-0.037	0.392	0.601	-0.022	0.0614	0.184	-0.022	0.0581	0.185	AATBC	AATBC,RRP1
H3K4me3	chr21:43835100-43835700	1.75	0.21	0.0973	0.404	0.203	1.09e-07	0.000101	0.204	5.13e-08	7.79e-05	AATBC	AATBC
H3K4me3	chr21:43808300-43813000	6.51	-0.045	0.173	0.513	-0.008	0.295	0.487	-0.01	0.216	0.413	AATBC	AATBC,RRP1
RNA	ENSG00000215458	5.01	0.096	0.291	0.574	-0.043	0.00553	0.0172	-0.038	0.0124	0.0312	AATBC	NA
RNA	ENSG00000275700	6.06	0.09	0.0862	0.307	0.002	0.853	0.892	0.005	0.567	0.662	AATF	NA
H3K27ac	chr17:81171768-81172822	2.08	-0.293	0.00667	0.0456	-0.092	0.00095	0.0114	-0.092	0.00131	0.0165	AATK	AATK,PVALEF
H3K27ac	chr17:81165687-81166516	0.85	0.219	0.138	0.317	0.059	0.106	0.264	0.059	0.109	0.275	AATK	AATK,AATK,PVALEF
ATAC	chr20:31706102-31707183	2.58	-0.072	0.277	0.554	-0.031	0.145	0.365	-0.035	0.0713	0.193	ABALON	ABALON,BCL2L1
H3K27ac	chr20:31711349-31713869	4.07	0.143	0.0695	0.207	0.072	0.00101	0.0119	0.072	0.00104	0.0142	ABALON	ABALON,BCL2L1
H3K27ac	chr20:31719248-31724382	6.87	0.052	0.156	0.343	0.004	0.654	0.801	0.005	0.637	0.794	ABALON	ABALON,BCL2L1
H3K27ac	chr20:31705239-31709671	4.89	-0.034	0.355	0.567	0.014	0.159	0.34	0.014	0.176	0.372	ABALON	ABALON,BCL2L1
H3K27ac	chr20:31716241-31717631	3.12	0.036	0.586	0.757	0.061	0.00171	0.0171	0.061	0.00162	0.0189	ABALON	ABALON,BCL2L1
H3K4me3	chr20:31711300-31724300	8.05	-0.031	0.215	0.561	0.012	0.0438	0.146	0.011	0.0884	0.238	ABALON	ABALON,BCL2L1
ATAC	chr16:8729664-8730727	2.94	-0.137	0.0324	0.178	0.013	0.508	0.722	-0.002	0.911	0.952	ABAT	ABAT,ABAT
ATAC	chr16:8654907-8655950	2.99	0.071	0.227	0.502	0.037	0.0458	0.184	0.041	0.0178	0.0757	ABAT	ABAT
ATAC	chr16:8674076-8674825	4.55	0.017	0.718	0.872	-0.009	0.55	0.753	-0.006	0.661	0.798	ABAT	ABAT,ABAT
H3K27ac	chr16:8673960-8675325	2.21	-0.122	0.14	0.32	-0.007	0.747	0.861	-0.005	0.814	0.904	ABAT	ABAT,ABAT
H3K4me3	chr16:8672850-8675400	4.46	-0.154	0.0239	0.225	-0.005	0.719	0.834	-0.009	0.55	0.722	ABAT	ABAT,ABAT
RNA	ENSG00000183044	3.13	-0.328	8.69e-05	0.00748	-0.015	0.247	0.345	-0.027	0.0558	0.105	ABAT	NA
ATAC	chr9:104947962-104949139	2.49	0.013	0.859	0.941	0.014	0.522	0.733	0.014	0.491	0.671	ABCA1	ABCA1
RNA	ENSG00000165029	6.93	0.051	0.727	0.886	0.061	0.0162	0.0399	0.06	0.0135	0.0334	ABCA1	NA
ATAC	chr17:69268545-69270198	3.22	0.002	0.967	0.988	0.011	0.564	0.762	0.01	0.571	0.734	ABCA10	ABCA10,ABCA5
ATAC	chr4:473797-474517	5.05	0.011	0.788	0.909	-0.029	0.0285	0.138	-0.024	0.0454	0.143	ABCA11P	ABCA11P,ZNF721
H3K27ac	chr4:473179-474355	4.21	-0.07	0.129	0.304	0.012	0.288	0.493	0.012	0.301	0.514	ABCA11P	ABCA11P,ZNF721
H3K4me3	chr4:471600-474700	6.03	-0.035	0.445	0.752	-0.003	0.78	0.875	-0.004	0.681	0.813	ABCA11P	ABCA11P,ZNF721
ATAC	chr2:215171029-215171711	2.45	-0.12	0.115	0.351	-0.041	0.102	0.298	-0.05	0.0323	0.114	ABCA12	ABCA12
H3K27ac	chr2:215171161-215171706	0.66	-0.029	0.814	0.903	0.024	0.456	0.652	0.024	0.45	0.653	ABCA12	ABCA12
H3K4me3	chr2:215170900-215171850	2.42	-0.162	0.213	0.558	0.082	0.0121	0.0632	0.073	0.0281	0.117	ABCA12	ABCA12
ATAC	chr7:48139411-48140688	2.74	-0.173	0.0019	0.038	0.015	0.388	0.627	-0.007	0.677	0.809	ABCA13	ABCA13
ATAC	chr7:48245527-48246968	3.25	-0.082	0.125	0.367	-0.031	0.09	0.276	-0.037	0.0268	0.1	ABCA13	ABCA13,ABCA13
ATAC	chr7:48298675-48300057	3.45	0.084	0.135	0.381	0.017	0.381	0.622	0.026	0.138	0.299	ABCA13	ABCA13,ABCA13
ATAC	chr7:48380799-48381657	2.59	0.082	0.283	0.561	-0.005	0.811	0.91	0.003	0.877	0.932	ABCA13	ABCA13,ABCA13
ATAC	chr7:48170288-48171677	2.91	-0.055	0.347	0.622	-0.009	0.632	0.808	-0.014	0.412	0.604	ABCA13	ABCA13,ABCA13
ATAC	chr7:48388901-48391414	4.55	0.005	0.89	0.956	-0.03	0.0212	0.116	-0.026	0.0301	0.109	ABCA13	ABCA13,ABCA13
H3K27ac	chr7:48139447-48140836	1.75	-0.286	0.00327	0.0286	-0.06	0.0103	0.056	-0.059	0.018	0.0869	ABCA13	ABCA13
H3K27ac	chr7:48389854-48391176	3.37	-0.042	0.652	0.803	-0.039	0.0834	0.225	-0.039	0.0799	0.227	ABCA13	ABCA13,ABCA13
H3K27me3	chr7:48320000-48409000	5.9	-0.126	0.0116	0.103	0.014	0.179	0.861	0.015	0.229	0.989	ABCA13	ABCA13,ABCA13
H3K27me3	chr7:48159000-48307000	6.82	-0.057	0.128	0.264	0.003	0.713	0.999	0.003	0.692	1	ABCA13	ABCA13,ABCA13
H3K27me3	chr7:48119000-48145000	2.85	-0.003	0.967	0.978	0.009	0.506	0.996	0.009	0.498	1	ABCA13	ABCA13
H3K4me3	chr7:48139500-48140800	2.57	0.318	0.0142	0.181	0.087	0.00448	0.0337	0.093	0.00334	0.0305	ABCA13	ABCA13
H3K4me3	chr7:48389650-48391200	2.46	-0.115	0.295	0.637	0.074	0.00683	0.0444	0.068	0.0143	0.0765	ABCA13	ABCA13,ABCA13
ATAC	chr9:137027611-137029780	4.58	0.11	0.0446	0.211	0.047	0.00701	0.059	0.054	0.000889	0.00957	ABCA2	ABCA2,ABCA2,FUT7
ATAC	chr9:137032655-137033317	3.13	-0.121	0.0654	0.259	-0.01	0.659	0.825	-0.024	0.234	0.422	ABCA2	ABCA2,ABCA2,FUT7
H3K27ac	chr9:137027558-137028984	3.32	-0.103	0.333	0.545	-0.028	0.266	0.469	-0.028	0.274	0.486	ABCA2	ABCA2,ABCA2
H3K4me3	chr9:137027050-137029450	4.98	0.148	0.0663	0.351	-0.005	0.772	0.87	0	0.994	0.997	ABCA2	ABCA2,ABCA2,FUT7
H3K4me3	chr9:137032550-137034200	2.95	-0.215	0.144	0.476	0.022	0.505	0.677	0.014	0.68	0.812	ABCA2	ABCA2,ABCA2,FUT7
RNA	ENSG00000107331	3.46	-0.426	0.00345	0.0499	-0.028	0.235	0.332	-0.043	0.075	0.132	ABCA2	NA
ATAC	chr16:2339900-2341214	5	0.04	0.367	0.639	0.07	1.95e-06	0.00082	0.066	9.65e-07	0.000129	ABCA3	ABCA3,ABCA3
H3K27ac	chr16:2339633-2341680	3.37	-0.021	0.78	0.883	-0.001	0.938	0.97	-0.001	0.954	0.978	ABCA3	ABCA3,ABCA3
H3K27me3	chr16:2318000-2431000	6.31	0.054	0.269	0.42	0.007	0.478	0.994	0.007	0.499	1	ABCA3	ABCA3,ABCA3,CCNF
H3K4me3	chr16:2339000-2341200	5.36	0.122	0.0879	0.39	-0.029	0.0584	0.175	-0.026	0.113	0.278	ABCA3	ABCA3,ABCA3
ATAC	chr1:94093908-94095018	3.27	-0.166	0.00271	0.0465	-0.033	0.0819	0.262	-0.05	0.00572	0.0349	ABCA4	ABCA4,ABCA4
ATAC	chr1:94061119-94062072	2.92	-0.156	0.011	0.0993	-0.003	0.863	0.937	-0.02	0.26	0.452	ABCA4	ABCA4,ABCA4
ATAC	chr1:94044104-94045193	2.85	-0.124	0.0349	0.185	0.011	0.551	0.753	-0.006	0.759	0.862	ABCA4	ABCA4,ABCA4
ATAC	chr1:94045455-94046110	2.66	-0.048	0.432	0.69	-0.016	0.43	0.663	-0.02	0.281	0.474	ABCA4	ABCA4,ABCA4
H3K27ac	chr1:94044188-94044777	0.54	-0.037	0.72	0.848	0.029	0.268	0.471	0.029	0.266	0.477	ABCA4	ABCA4,ABCA4
H3K27ac	chr1:94093969-94095000	1.6	-0.032	0.813	0.903	0.03	0.379	0.583	0.029	0.392	0.601	ABCA4	ABCA4,ABCA4
H3K4me3	chr1:94044250-94044750	1.99	0.185	0.122	0.445	0.073	0.00928	0.0537	0.076	0.00652	0.0467	ABCA4	ABCA4,ABCA4
ATAC	chr17:69326407-69327671	5.47	0.151	9.46e-05	0.00713	0.01	0.394	0.632	0.027	0.0255	0.097	ABCA5	ABCA5,ABCA5
H3K27ac	chr17:69326181-69327949	3.93	0.1	0.122	0.294	0.026	0.0916	0.239	0.025	0.0996	0.261	ABCA5	ABCA5,ABCA5
H3K27me3	chr17:69321000-69405000	5.35	-0.056	0.161	0.302	0.005	0.52	0.996	0.006	0.514	1	ABCA5	ABCA5,ABCA5
H3K4me3	chr17:69325300-69328800	5.9	-0.085	0.0977	0.405	0.007	0.559	0.719	0.004	0.734	0.848	ABCA5	ABCA5,ABCA5
RNA	ENSG00000154265	3.33	0.047	0.627	0.831	0.021	0.193	0.285	0.022	0.156	0.237	ABCA5	NA
ATAC	chr17:69175638-69176771	3.72	0.06	0.212	0.485	-0.023	0.188	0.422	-0.011	0.486	0.667	ABCA6	ABCA6,ABCA10
H3K27ac	chr17:69175053-69176774	3.61	0.026	0.663	0.811	0.04	0.0146	0.0706	0.04	0.0142	0.0744	ABCA6	ABCA6,ABCA10
H3K27ac	chr17:69169940-69170370	0.2	-0.006	0.963	0.983	0.029	0.378	0.582	0.029	0.368	0.579	ABCA6	ABCA6,ABCA10
ATAC	chr19:1039718-1041351	4.71	0.044	0.373	0.644	0.045	0.00444	0.0447	0.045	0.00202	0.0171	ABCA7	ABCA7,CNN2,ABCA7
ATAC	chr19:1038032-1038587	2.82	-0.018	0.777	0.904	0.041	0.0511	0.197	0.034	0.0789	0.207	ABCA7	ABCA7,CNN2,ABCA7
H3K27ac	chr19:1037265-1040963	5.69	0.031	0.537	0.72	-0.015	0.22	0.417	-0.015	0.232	0.439	ABCA7	ABCA7,CNN2,ABCA7
H3K4me3	chr19:1038000-1041650	5.74	0.08	0.0782	0.375	0.019	0.0622	0.182	0.021	0.0413	0.149	ABCA7	ABCA7,ABCA7,CNN2
RNA	ENSG00000064687	5.44	-0.022	0.841	0.939	-0.032	0.0925	0.159	-0.031	0.0848	0.145	ABCA7	NA
H3K27me3	chr17:68776000-69031000	6.77	-0.118	0.0514	0.173	0.016	0.22	0.909	0.017	0.241	0.992	ABCA8	ABCA8,ABCA9,ABCA8
ATAC	chr17:69063897-69065060	2.94	-0.054	0.301	0.577	-0.004	0.826	0.919	-0.011	0.508	0.684	ABCA9	ABCA9,ABCA9
ATAC	chr17:69047093-69048246	3.57	-0.026	0.626	0.82	-0.038	0.0501	0.194	-0.036	0.038	0.127	ABCA9	ABCA9,ABCA9
H3K27ac	chr17:69046913-69048898	4.44	-0.189	0.00225	0.0222	-0.039	0.0124	0.0634	-0.039	0.0185	0.0884	ABCA9	ABCA9,ABCA9
H3K27ac	chr17:69064332-69064804	1.21	-0.349	0.0242	0.107	0.04	0.329	0.534	0.035	0.418	0.625	ABCA9	ABCA9,ABCA9
ATAC	chr17:68908972-68909610	3.73	-0.05	0.304	0.58	-0.04	0.029	0.139	-0.042	0.0115	0.0564	ABCA9-AS1	ABCA9-AS1,ABCA8
H3K27ac	chr17:68909078-68910063	2.01	-0.059	0.438	0.641	-0.024	0.236	0.435	-0.023	0.238	0.445	ABCA9-AS1	ABCA9-AS1,ABCA8
H3K27me3	chr7:87684000-87801000	5.35	-0.083	0.117	0.253	0.001	0.92	0.999	0.002	0.887	1	ABCB1	ABCB1,RUNDC3B,ABCB1
ATAC	chr1:229581932-229582583	2.53	-0.143	0.027	0.16	-0.043	0.0463	0.185	-0.055	0.00652	0.0383	ABCB10	ABCB10
ATAC	chr1:229578790-229579716	3.67	-0.08	0.0767	0.281	-0.051	0.00144	0.0235	-0.055	0.000201	0.00345	ABCB10	ABCB10
ATAC	chr1:229557878-229559345	6.05	0.057	0.109	0.34	0.016	0.174	0.404	0.021	0.0533	0.159	ABCB10	ABCB10,ABCB10
ATAC	chr1:229563371-229564195	4.1	-0.039	0.445	0.701	-0.04	0.0283	0.138	-0.04	0.0158	0.07	ABCB10	ABCB10,ABCB10
H3K27ac	chr1:229581965-229582600	2.05	-0.283	0.0029	0.0263	-0.097	0.000104	0.00265	-0.095	0.000249	0.00588	ABCB10	ABCB10
H3K27ac	chr1:229578283-229580440	4.94	-0.101	0.206	0.407	-0.057	0.00697	0.0435	-0.057	0.00671	0.0466	ABCB10	ABCB10
H3K27ac	chr1:229567186-229567692	1.99	0.113	0.216	0.42	-0.003	0.905	0.954	-0.003	0.905	0.954	ABCB10	ABCB10
H3K27ac	chr1:229562468-229564833	4.63	-0.044	0.438	0.641	-0.008	0.578	0.748	-0.008	0.571	0.749	ABCB10	ABCB10,ABCB10
H3K27ac	chr1:229557435-229560038	5.62	0.016	0.658	0.807	-0.013	0.175	0.362	-0.012	0.181	0.379	ABCB10	ABCB10,ABCB10
H3K4me3	chr1:229556700-229560150	6.27	0.084	0.0531	0.318	-0.01	0.273	0.463	-0.008	0.453	0.645	ABCB10	ABCB10,ABCB10
H3K4me3	chr1:229578650-229579950	2.84	0.099	0.376	0.702	0.025	0.319	0.512	0.027	0.273	0.474	ABCB10	ABCB10
H3K4me3	chr1:229567150-229567900	2.28	0.059	0.622	0.851	0.089	0.00331	0.0281	0.088	0.00279	0.0273	ABCB10	ABCB10
RNA	ENSG00000135776	4.96	-0.119	0.0418	0.205	0.005	0.637	0.722	0	0.984	0.989	ABCB10	NA
ATAC	chr7:87474070-87476130	4.87	-0.039	0.331	0.606	-0.029	0.0329	0.151	-0.03	0.0152	0.0683	ABCB4	ABCB4,ABCB4
ATAC	chr7:87416057-87417194	2.77	-0.061	0.344	0.62	-0.001	0.944	0.975	-0.009	0.642	0.785	ABCB4	ABCB4,ABCB4
H3K27ac	chr7:87474378-87476119	2.82	0.223	0.0548	0.179	0.033	0.235	0.434	0.033	0.246	0.455	ABCB4	ABCB4,ABCB4
H3K4me3	chr7:87473950-87476800	4.59	-0.052	0.51	0.793	0.043	0.0221	0.0933	0.039	0.0338	0.132	ABCB4	ABCB4,ABCB4
ATAC	chr7:20647010-20648633	2.83	0.065	0.301	0.577	0	0.986	0.994	0.007	0.695	0.822	ABCB5	ABCB5,ABCB5
ATAC	chr7:20598284-20599381	3.44	-0.043	0.38	0.649	0.041	0.0138	0.0894	0.031	0.0454	0.143	ABCB5	ABCB5
ATAC	chr7:20577371-20578086	2.33	-0.068	0.42	0.681	-0.007	0.809	0.909	-0.014	0.581	0.742	ABCB5	ABCB5
ATAC	chr7:20507956-20508709	3.71	-0.019	0.705	0.865	-0.029	0.114	0.318	-0.027	0.0934	0.232	ABCB5	ABCB5
H3K27ac	chr7:20646428-20648796	3.49	0.207	0.00815	0.0519	0.036	0.0781	0.216	0.039	0.0796	0.226	ABCB5	ABCB5,ABCB5
H3K27ac	chr7:20595764-20599613	5.34	0.176	0.0236	0.105	0.105	9.01e-06	0.000527	0.106	7.63e-06	0.000699	ABCB5	ABCB5
H3K27ac	chr7:20521152-20522042	1.65	-0.235	0.0378	0.141	-0.005	0.854	0.924	-0.005	0.87	0.935	ABCB5	ABCB5
H3K27ac	chr7:20577359-20578626	2.99	-0.117	0.124	0.297	0.02	0.305	0.51	0.018	0.367	0.578	ABCB5	ABCB5
H3K27ac	chr7:20505900-20512446	5.48	-0.062	0.224	0.431	0.03	0.0386	0.136	0.029	0.0525	0.173	ABCB5	ABCB5
H3K27me3	chr7:20597000-20641000	4.01	-0.125	0.104	0.236	-0.013	0.407	0.989	-0.013	0.448	1	ABCB5	ABCB5,ABCB5
H3K4me3	chr7:20506600-20511000	4.18	-0.147	0.106	0.418	0.059	0.0121	0.0632	0.048	0.0444	0.156	ABCB5	ABCB5
H3K4me3	chr7:20647400-20649950	2.43	-0.092	0.509	0.792	0.177	1.53e-05	0.00121	0.166	4.89e-05	0.0024	ABCB5	ABCB5,ABCB5
RNA	ENSG00000004846	3.7	0.87	2.72e-08	5.38e-05	-0.008	0.733	0.798	0.028	0.355	0.459	ABCB5	NA
ATAC	chr2:219217740-219219270	4.58	-0.036	0.424	0.684	0	0.985	0.994	-0.005	0.73	0.844	ABCB6	ABCB6,ABCB6,ATG9A
H3K27ac	chr2:219217049-219219329	4.54	0.064	0.303	0.516	-0.016	0.3	0.505	-0.016	0.325	0.538	ABCB6	ABCB6,ABCB6,ATG9A
H3K27me3	chr2:219190000-219228000	4.13	0.06	0.257	0.407	0.045	0.000642	0.0688	0.045	0.00057	0.103	ABCB6	ABCB6,ABCB6,ZFAND2B,ANKZF1,ATG9A
H3K4me3	chr2:219217400-219219650	5	0.01	0.864	0.957	-0.009	0.445	0.627	-0.009	0.464	0.654	ABCB6	ABCB6,ABCB6,ATG9A
RNA	ENSG00000115657	3.39	0.259	0.00391	0.0538	-0.035	0.0131	0.0338	-0.025	0.0911	0.154	ABCB6	NA
RNA	ENSG00000131269	4.43	0.013	0.8	0.922	0.022	0.0155	0.0385	0.021	0.0135	0.0334	ABCB7	NA
ATAC	chr7:151028017-151028971	6.15	0.003	0.931	0.974	0.009	0.448	0.677	0.008	0.445	0.633	ABCB8	ABCB8,ATG9B,ABCB8
H3K27ac	chr7:151027701-151029509	4.28	0.043	0.3	0.513	-0.008	0.452	0.648	-0.008	0.455	0.658	ABCB8	ABCB8,ATG9B,ABCB8
H3K4me3	chr7:151027450-151029700	5.17	-0.02	0.684	0.88	0.006	0.554	0.716	0.006	0.595	0.755	ABCB8	ABCB8,ABCB8,ATG9B
RNA	ENSG00000197150	5.29	-0.089	0.0175	0.126	-0.01	0.117	0.192	-0.013	0.0412	0.0817	ABCB8	NA
ATAC	chr12:122984616-122985527	3.22	-0.069	0.196	0.464	0.002	0.913	0.962	-0.007	0.661	0.799	ABCB9	ABCB9,ABCB9,OGFOD2,ARL6IP4,PITPNM2
ATAC	chr12:122980420-122981469	3.97	-0.006	0.881	0.952	0.011	0.415	0.65	0.009	0.473	0.657	ABCB9	ABCB9,ABCB9,OGFOD2,ARL6IP4,PITPNM2
H3K27ac	chr12:122984538-122985571	3.27	-0.176	0.00963	0.0579	-0.02	0.197	0.39	-0.018	0.27	0.481	ABCB9	ABCB9,ABCB9,OGFOD2,ARL6IP4,PITPNM2
H3K4me3	chr12:122979450-122983050	6.76	0.073	0.165	0.502	-0.015	0.241	0.428	-0.011	0.366	0.567	ABCB9	ABCB9,ABCB9,ARL6IP4,PITPNM2,OGFOD2
H3K4me3	chr12:122984400-122985250	2.93	-0.024	0.817	0.94	0.034	0.153	0.323	0.032	0.164	0.349	ABCB9	ABCB9,ABCB9,ARL6IP4,PITPNM2,OGFOD2
RNA	ENSG00000103222	7.59	0.134	0.0578	0.244	0.013	0.279	0.38	0.017	0.144	0.222	ABCC1	NA
ATAC	chr6:43427252-43428279	4.95	-0.009	0.804	0.916	0.012	0.289	0.538	0.01	0.357	0.552	ABCC10	ABCC10,ABCC10
H3K27ac	chr6:43426825-43428657	4.92	-0.031	0.279	0.491	-0.02	0.0079	0.0471	-0.02	0.00769	0.0506	ABCC10	ABCC10,ABCC10
H3K27me3	chr6:43376000-43429000	5.14	0.078	0.0786	0.205	-0.001	0.916	0.999	-0.001	0.889	1	ABCC10	ABCC10,ABCC10
H3K4me3	chr6:43426900-43429250	5.81	-0.055	0.168	0.507	0.002	0.791	0.882	5.52739e-05	0.995	0.998	ABCC10	ABCC10,ABCC10
RNA	ENSG00000124574	5.25	-0.081	0.164	0.429	-0.016	0.108	0.181	-0.018	0.0564	0.105	ABCC10	NA
ATAC	chr16:48321260-48322132	2.68	-0.083	0.23	0.505	-0.018	0.429	0.662	-0.027	0.201	0.383	ABCC11	ABCC11,LONP2
ATAC	chr16:48317511-48319102	3.26	-0.049	0.336	0.611	0.023	0.154	0.378	0.015	0.334	0.53	ABCC11	ABCC11,LONP2
ATAC	chr16:48330379-48331288	2.55	-0.03	0.712	0.869	0.015	0.6	0.787	0.009	0.735	0.848	ABCC11	ABCC11,LONP2
ATAC	chr16:48123033-48123644	2.54	0.203	0.0127	0.107	0.079	0.00142	0.0233	0.092	0.000102	0.0022	ABCC12	ABCC12,ABCC12
ATAC	chr16:48188077-48189010	3.47	-0.013	0.795	0.912	-0.019	0.285	0.534	-0.018	0.258	0.45	ABCC12	ABCC12,ABCC11
ATAC	chr16:48164841-48165485	3.84	-0.009	0.844	0.935	-0.015	0.343	0.589	-0.014	0.319	0.515	ABCC12	ABCC12,ABCC11
H3K27ac	chr16:48165025-48165818	1.15	0.046	0.663	0.81	0.031	0.252	0.453	0.031	0.25	0.46	ABCC12	ABCC12,ABCC11
H3K27me3	chr16:48172000-48227000	4.91	0.092	0.0417	0.161	0.017	0.0782	0.709	0.016	0.104	0.872	ABCC12	ABCC12,ABCC11
ATAC	chr10:99760815-99761680	2.51	-0.017	0.777	0.904	0.023	0.257	0.504	0.018	0.322	0.518	ABCC2	ABCC2,CUTC
ATAC	chr10:99845718-99846474	3.49	-0.008	0.87	0.947	-0.017	0.307	0.556	-0.016	0.29	0.485	ABCC2	ABCC2,ABCC2
H3K27ac	chr10:99775343-99776560	2.59	0.159	0.0789	0.224	0.039	0.109	0.267	0.042	0.0947	0.252	ABCC2	ABCC2
H3K27ac	chr10:99760801-99761502	1.34	0.102	0.262	0.473	0.024	0.337	0.542	0.024	0.333	0.545	ABCC2	ABCC2,CUTC
H3K27me3	chr10:99819000-99875000	4.96	-0.025	0.41	0.558	-0.003	0.653	0.999	-0.003	0.666	1	ABCC2	ABCC2,ABCC2
ATAC	chr17:50640612-50641296	3.96	-0.133	0.00671	0.0759	-0.005	0.771	0.889	-0.023	0.146	0.311	ABCC3	ABCC3,ABCC3
ATAC	chr17:50638850-50639730	3.78	-0.098	0.0496	0.223	0.045	0.00804	0.0642	0.026	0.098	0.239	ABCC3	ABCC3,ABCC3
ATAC	chr17:50634018-50635301	4.8	-0.038	0.329	0.604	0.018	0.177	0.409	0.011	0.378	0.572	ABCC3	ABCC3,ABCC3
ATAC	chr17:50660536-50662391	4.05	0.004	0.933	0.974	0.034	0.0257	0.13	0.031	0.0293	0.107	ABCC3	ABCC3,ABCC3
H3K27ac	chr17:50659595-50663918	6.4	0.051	0.273	0.484	0.021	0.0929	0.241	0.021	0.0879	0.241	ABCC3	ABCC3,ABCC3
H3K27ac	chr17:50633290-50644293	7.63	-0.005	0.931	0.967	-0.004	0.786	0.885	-0.004	0.785	0.887	ABCC3	ABCC3,ABCC3
H3K4me3	chr17:50633950-50640600	6.89	-0.068	0.112	0.429	0.016	0.0965	0.24	0.014	0.179	0.367	ABCC3	ABCC3,ABCC3
RNA	ENSG00000108846	8.16	0.013	0.862	0.948	0.008	0.526	0.624	0.008	0.508	0.608	ABCC3	NA
ATAC	chr13:95243108-95243753	2.75	-0.365	3.25e-05	0.00388	-0.04	0.148	0.369	-0.076	0.0076	0.0426	ABCC4	ABCC4,ABCC4
ATAC	chr13:95226798-95227924	3.93	-0.202	0.000142	0.00898	-0.049	0.00622	0.0549	-0.068	8.13e-05	0.0019	ABCC4	ABCC4,ABCC4
ATAC	chr13:95182516-95183474	3.33	-0.171	0.000826	0.0241	-0.003	0.882	0.947	-0.027	0.111	0.259	ABCC4	ABCC4,ABCC4
ATAC	chr13:95285686-95286346	2.94	-0.15	0.00645	0.0744	-0.05	0.00918	0.0696	-0.063	0.00044	0.00591	ABCC4	ABCC4,ABCC4
ATAC	chr13:95189091-95189733	3.19	-0.147	0.00853	0.0865	-0.033	0.101	0.295	-0.05	0.00765	0.0427	ABCC4	ABCC4,ABCC4
ATAC	chr13:95204202-95205006	2.95	-0.135	0.0132	0.11	-0.06	0.00137	0.0229	-0.07	7.03e-05	0.00172	ABCC4	ABCC4,ABCC4
ATAC	chr13:95152893-95154505	3.01	-0.135	0.0194	0.135	-0.014	0.443	0.673	-0.029	0.0941	0.233	ABCC4	ABCC4,ABCC4
ATAC	chr13:95244660-95245452	2.62	-0.165	0.0194	0.135	-0.014	0.518	0.73	-0.03	0.146	0.31	ABCC4	ABCC4,ABCC4
ATAC	chr13:95239260-95240154	2.36	-0.155	0.0317	0.176	-0.062	0.00825	0.0652	-0.072	0.00108	0.011	ABCC4	ABCC4,ABCC4
ATAC	chr13:95176437-95177206	2.6	-0.137	0.0456	0.213	-0.022	0.33	0.577	-0.036	0.0908	0.227	ABCC4	ABCC4,ABCC4
ATAC	chr13:95145801-95146513	2.3	-0.11	0.121	0.36	0.006	0.8	0.904	-0.008	0.712	0.833	ABCC4	ABCC4,ABCC4
ATAC	chr13:95136770-95137683	2.62	-0.08	0.232	0.506	-0.025	0.259	0.506	-0.032	0.12	0.273	ABCC4	ABCC4,ABCC4
ATAC	chr13:95271040-95272046	2.99	-0.06	0.297	0.574	-0.031	0.109	0.309	-0.034	0.0516	0.156	ABCC4	ABCC4,ABCC4
ATAC	chr13:95191658-95192277	2.87	0.058	0.349	0.623	-0.019	0.375	0.616	-0.009	0.64	0.784	ABCC4	ABCC4,ABCC4
ATAC	chr13:95300892-95302015	5.14	0.013	0.711	0.868	-0.008	0.49	0.709	-0.006	0.603	0.758	ABCC4	ABCC4,ABCC4
ATAC	chr13:95150898-95152161	2.76	-0.014	0.824	0.925	0.021	0.295	0.544	0.017	0.359	0.554	ABCC4	ABCC4,ABCC4
ATAC	chr13:95367051-95367952	2.45	-0.009	0.891	0.956	0.009	0.638	0.812	0.008	0.685	0.815	ABCC4	ABCC4
H3K27ac	chr13:95226412-95228356	3.33	-0.424	0.001	0.013	-0.075	0.0116	0.0607	-0.074	0.023	0.102	ABCC4	ABCC4,ABCC4
H3K27ac	chr13:95286085-95286560	0.29	-0.425	0.00364	0.0308	-0.035	0.345	0.55	-0.038	0.348	0.56	ABCC4	ABCC4,ABCC4
H3K27ac	chr13:95203998-95205264	2.52	-0.207	0.00649	0.0449	0.003	0.875	0.936	0.003	0.889	0.945	ABCC4	ABCC4,ABCC4
H3K27ac	chr13:95213078-95213637	0.34	-0.312	0.0103	0.0606	-0.076	0.0117	0.061	-0.076	0.0162	0.0811	ABCC4	ABCC4,ABCC4
H3K27ac	chr13:95181924-95183892	3.01	-0.187	0.0298	0.121	-0.049	0.0271	0.107	-0.05	0.0311	0.123	ABCC4	ABCC4,ABCC4
H3K27ac	chr13:95300534-95302059	3.55	-0.078	0.188	0.385	-0.021	0.136	0.308	-0.021	0.139	0.321	ABCC4	ABCC4,ABCC4
H3K27me3	chr13:95299000-95329000	4.01	0.087	0.0831	0.21	0.004	0.684	0.999	0.004	0.728	1	ABCC4	ABCC4,ABCC4
H3K27me3	chr13:95342000-95372000	3.6	0.067	0.11	0.243	0.01	0.275	0.945	0.009	0.302	1	ABCC4	ABCC4
H3K4me3	chr13:95299700-95303000	6.05	-0.02	0.697	0.886	-0.006	0.595	0.747	-0.007	0.565	0.734	ABCC4	ABCC4,ABCC4
H3K4me3	chr13:95227250-95228050	2.32	0.031	0.785	0.927	0.055	0.0446	0.147	0.054	0.0419	0.15	ABCC4	ABCC4,ABCC4
RNA	ENSG00000125257	2.5	-0.287	0.0136	0.11	0.004	0.85	0.89	-0.008	0.687	0.762	ABCC4	NA
ATAC	chr3:184022281-184022783	2.32	-0.085	0.232	0.506	-0.056	0.0196	0.111	-0.059	0.00677	0.0393	ABCC5	ABCC5,ABCC5
ATAC	chr3:184017249-184018600	5.07	-0.016	0.66	0.84	0.01	0.385	0.625	0.007	0.515	0.69	ABCC5	ABCC5,ABCC5
H3K27ac	chr3:184017124-184018664	4.08	-0.033	0.579	0.752	-0.036	0.0196	0.0863	-0.035	0.0186	0.0886	ABCC5	ABCC5,ABCC5
H3K4me3	chr3:184016400-184018800	5.89	0.094	0.0642	0.345	-0.031	0.00581	0.0399	-0.028	0.0223	0.101	ABCC5	ABCC5,ABCC5
RNA	ENSG00000114770	5.33	-0.116	0.179	0.448	-0.001	0.934	0.951	-0.006	0.694	0.767	ABCC5	NA
ATAC	chr3:184005810-184007491	3.55	0.062	0.212	0.485	0.022	0.195	0.431	0.027	0.0776	0.204	ABCC5-AS1	ABCC5-AS1,ABCC5
ATAC	chr3:184004350-184005239	2.65	-0.043	0.504	0.742	0.028	0.169	0.399	0.02	0.289	0.483	ABCC5-AS1	ABCC5-AS1,ABCC5
H3K27ac	chr3:184003586-184009168	5.93	-0.108	0.197	0.396	-0.044	0.0403	0.139	-0.045	0.0379	0.14	ABCC5-AS1	ABCC5-AS1,ABCC5
H3K4me3	chr3:184005300-184007550	4.62	-0.02	0.836	0.947	0.049	0.0278	0.108	0.045	0.0407	0.148	ABCC5-AS1	ABCC5-AS1,ABCC5
ATAC	chr11:17504350-17505016	2.77	-0.033	0.59	0.798	-0.019	0.303	0.552	-0.021	0.228	0.416	ABCC8	ABCC8,USH1C
ATAC	chr12:21992668-21993307	2.89	0.045	0.493	0.735	-0.053	0.0241	0.125	-0.041	0.0571	0.166	ABCC9	ABCC9
ATAC	chr12:21940930-21941992	2.83	0.005	0.941	0.978	-0.014	0.495	0.713	-0.012	0.523	0.696	ABCC9	ABCC9,ABCC9
H3K27ac	chr12:21993032-21993550	0.37	-0.087	0.371	0.581	0.051	0.0463	0.153	0.051	0.0496	0.167	ABCC9	ABCC9
H3K27me3	chr12:21687000-22030000	7.62	-0.1	0.0784	0.205	0.001	0.944	0.999	0.001	0.906	1	ABCC9	ABCC9,ABCC9,KCNJ8,LDHB
H3K4me3	chr12:21940850-21942150	3.18	-0.246	0.0453	0.297	-0.003	0.92	0.957	-0.009	0.75	0.858	ABCC9	ABCC9,ABCC9
RNA	ENSG00000101986	6.55	0.019	0.754	0.9	0.033	0.00267	0.00983	0.032	0.00225	0.00821	ABCD1	NA
ATAC	chr12:39619574-39620422	3.5	-0.105	0.078	0.284	-0.015	0.459	0.685	-0.026	0.154	0.322	ABCD2	ABCD2,ABCD2
H3K27me3	chr12:39605000-39651000	3.54	-0.023	0.769	0.843	0.005	0.787	0.999	0.005	0.772	1	ABCD2	ABCD2,ABCD2
H3K4me3	chr12:39619100-39621050	4.03	-0.157	0.0705	0.36	0.044	0.0269	0.106	0.037	0.0744	0.215	ABCD2	ABCD2,ABCD2
ATAC	chr1:94373158-94374019	2.45	-0.08	0.24	0.515	-0.057	0.0117	0.0808	-0.059	0.00434	0.0289	ABCD3	ABCD3
ATAC	chr1:94417485-94418978	6.25	0.04	0.248	0.524	-0.013	0.233	0.477	-0.007	0.495	0.674	ABCD3	ABCD3,ABCD3
ATAC	chr1:94411094-94411800	2.37	-0.064	0.315	0.591	-0.002	0.913	0.962	-0.011	0.59	0.747	ABCD3	ABCD3
ATAC	chr1:94462950-94464154	2.69	-0.02	0.76	0.895	-0.057	0.00927	0.0699	-0.053	0.00873	0.0467	ABCD3	ABCD3,ABCD3
ATAC	chr1:94428719-94430069	2.84	-0.015	0.81	0.919	0.004	0.836	0.923	0.002	0.921	0.957	ABCD3	ABCD3,ABCD3
H3K27ac	chr1:94417579-94419387	4.77	-0.034	0.286	0.499	-0.006	0.466	0.66	-0.006	0.471	0.67	ABCD3	ABCD3,ABCD3
H3K27ac	chr1:94410818-94411333	0.41	-0.145	0.418	0.624	-0.028	0.553	0.729	-0.029	0.53	0.718	ABCD3	ABCD3
H3K4me3	chr1:94417150-94420950	6.11	0.004	0.918	0.973	0.009	0.275	0.466	0.009	0.283	0.485	ABCD3	ABCD3,ABCD3
RNA	ENSG00000117528	4.72	-0.035	0.6	0.818	0.036	0.00236	0.00898	0.033	0.00377	0.0122	ABCD3	NA
ATAC	chr14:74301985-74303311	4.68	-0.008	0.836	0.931	0.021	0.12	0.327	0.017	0.159	0.329	ABCD4	ABCD4,ABCD4,VRTN
H3K27ac	chr14:74301926-74303703	4.49	0.016	0.672	0.817	0.004	0.696	0.829	0.004	0.691	0.831	ABCD4	ABCD4,ABCD4,VRTN
RNA	ENSG00000119688	5.15	-0.017	0.616	0.825	-0.026	2.56e-05	0.000352	-0.025	1.75e-05	0.00023	ABCD4	NA
ATAC	chr4:145056350-145057785	2.59	-0.058	0.335	0.611	-0.009	0.646	0.817	-0.014	0.421	0.612	ABCE1	ABCE1,ANAPC10
ATAC	chr4:145012736-145013343	2.86	0.039	0.569	0.785	0.01	0.67	0.833	0.014	0.519	0.694	ABCE1	ABCE1,ANAPC10
ATAC	chr4:145097709-145099096	5.49	-0.015	0.682	0.852	0.008	0.502	0.719	0.005	0.631	0.777	ABCE1	ABCE1,ANAPC10,ABCE1
ATAC	chr4:145090166-145091326	2.78	0.016	0.785	0.907	-0.016	0.424	0.657	-0.012	0.508	0.685	ABCE1	ABCE1,ANAPC10
ATAC	chr4:145001452-145002505	2.72	0.016	0.811	0.919	-0.038	0.0848	0.267	-0.032	0.113	0.262	ABCE1	ABCE1,ANAPC10
ATAC	chr4:145035567-145036502	2.39	-0.002	0.97	0.989	-0.013	0.532	0.74	-0.012	0.535	0.706	ABCE1	ABCE1,ANAPC10
H3K27ac	chr4:145012498-145014547	3.52	0.139	0.0201	0.0944	0.002	0.863	0.929	0.004	0.816	0.905	ABCE1	ABCE1,ANAPC10
H3K27ac	chr4:145097062-145099332	5.26	0.084	0.0292	0.12	0.016	0.0868	0.231	0.017	0.0939	0.251	ABCE1	ABCE1,ANAPC10,ABCE1
H3K27ac	chr4:145090295-145091439	2.76	-0.13	0.133	0.31	0	0.991	0.996	0	0.996	0.998	ABCE1	ABCE1,ANAPC10
RNA	ENSG00000164163	6.15	0.128	0.0339	0.181	0.071	1.8e-09	1.27e-06	0.074	3.29e-10	3.12e-07	ABCE1	NA
RNA	ENSG00000204574	6.55	0.136	0.00653	0.0723	0.006	0.429	0.532	0.011	0.18	0.267	ABCF1	NA
H3K4me3	chr7:151224850-151228700	6.03	0.009	0.783	0.925	0.013	0.113	0.266	0.013	0.109	0.271	ABCF2	ABCF2,ABCF2,CHPF2
RNA	ENSG00000033050	4.76	-0.11	0.0566	0.241	9.50704e-05	0.992	0.994	-0.004	0.655	0.735	ABCF2	NA
RNA	ENSG00000285292	3.82	0.023	0.768	0.907	0.002	0.883	0.913	0.003	0.825	0.873	ABCF2	NA
ATAC	chr7:151227000-151227736	5.04	-0.043	0.32	0.595	0.003	0.826	0.919	-0.003	0.835	0.908	ABCF2-H2BK1	ABCF2-H2BK1,ABCF2,CHPF2
H3K27ac	chr7:151226418-151228003	4.31	-0.017	0.765	0.875	-0.017	0.244	0.444	-0.017	0.237	0.445	ABCF2-H2BK1	ABCF2-H2BK1,ABCF2,CHPF2
ATAC	chr3:184185715-184186846	5.21	0.052	0.156	0.412	0.036	0.00318	0.037	0.038	0.000727	0.00831	ABCF3	ABCF3,AP2M1,ABCF3
H3K27ac	chr3:184185257-184187137	4.97	0.054	0.0978	0.256	-0.001	0.914	0.958	-0.001	0.932	0.967	ABCF3	ABCF3,AP2M1,ABCF3
H3K4me3	chr3:184185200-184188000	6.19	-0.051	0.16	0.497	0.001	0.86	0.923	0	0.997	0.999	ABCF3	ABCF3,AP2M1,ABCF3
RNA	ENSG00000161204	6.06	0.036	0.372	0.648	-0.018	0.0106	0.0288	-0.016	0.0203	0.0466	ABCF3	NA
ATAC	chr21:42187723-42188890	3.45	-0.2	0.000481	0.018	-0.007	0.708	0.855	-0.03	0.0863	0.22	ABCG1	ABCG1
ATAC	chr21:42162276-42163492	2.94	0.187	0.0149	0.117	0.054	0.0186	0.108	0.068	0.00178	0.0157	ABCG1	ABCG1
ATAC	chr21:42227615-42228761	5.35	0.056	0.112	0.345	0.03	0.01	0.0735	0.033	0.00217	0.018	ABCG1	ABCG1,ABCG1
ATAC	chr21:42234154-42235183	3.17	0.089	0.144	0.394	0.053	0.0056	0.0515	0.057	0.00138	0.013	ABCG1	ABCG1,ABCG1
ATAC	chr21:42232978-42233962	4.32	-0.038	0.32	0.595	-0.029	0.033	0.151	-0.031	0.0144	0.0659	ABCG1	ABCG1,ABCG1
ATAC	chr21:42199028-42200074	3.22	0.021	0.659	0.839	0.035	0.0403	0.171	0.033	0.0319	0.113	ABCG1	ABCG1,ABCG1
ATAC	chr21:42212144-42212725	2.69	-0.016	0.777	0.904	-0.009	0.67	0.833	-0.01	0.599	0.755	ABCG1	ABCG1,ABCG1
ATAC	chr21:42194971-42195946	4.05	-0.006	0.888	0.955	-0.018	0.228	0.47	-0.016	0.224	0.411	ABCG1	ABCG1,ABCG1
ATAC	chr21:42163887-42164865	2.57	0.007	0.916	0.967	0.028	0.151	0.373	0.026	0.153	0.321	ABCG1	ABCG1
ATAC	chr21:42218747-42220704	4.38	-0.001	0.98	0.993	0.041	0.00635	0.0555	0.036	0.00882	0.047	ABCG1	ABCG1,ABCG1
H3K27ac	chr21:42218319-42224513	6.61	0.187	0.000697	0.0103	0.076	1.32e-06	0.000153	0.077	2.66e-06	0.00037	ABCG1	ABCG1,ABCG1
H3K27ac	chr21:42225583-42236580	7.33	0.193	0.00124	0.0148	0.068	3.86e-05	0.00139	0.069	7.05e-05	0.00272	ABCG1	ABCG1,ABCG1
H3K27ac	chr21:42186509-42190709	5.58	-0.152	0.00521	0.0387	-0.005	0.694	0.828	-0.006	0.695	0.833	ABCG1	ABCG1
H3K27ac	chr21:42198674-42200692	4.19	0.126	0.111	0.277	0.063	0.00336	0.0268	0.063	0.00335	0.0298	ABCG1	ABCG1,ABCG1
H3K27ac	chr21:42193872-42197231	5.15	0.025	0.635	0.792	0.031	0.0227	0.095	0.031	0.0218	0.098	ABCG1	ABCG1,ABCG1
H3K27ac	chr21:42210094-42214880	5.95	-0.018	0.723	0.85	0.019	0.156	0.337	0.019	0.162	0.352	ABCG1	ABCG1,ABCG1
H3K27ac	chr21:42247563-42251071	4.14	-0.022	0.744	0.861	0.042	0.0168	0.0777	0.041	0.0186	0.0887	ABCG1	ABCG1,ABCG1
H3K27me3	chr21:42147000-42162000	2.89	0.244	0.00308	0.054	-0.028	0.0684	0.69	-0.03	0.133	0.918	ABCG1	ABCG1,UMODL1
H3K4me3	chr21:42218000-42223750	6.91	0.159	0.000155	0.0178	0.012	0.194	0.374	0.019	0.109	0.271	ABCG1	ABCG1,ABCG1
H3K4me3	chr21:42232850-42235850	4.5	0.125	0.034	0.262	0.042	0.0028	0.0254	0.045	0.00152	0.019	ABCG1	ABCG1,ABCG1
H3K4me3	chr21:42228450-42229950	2.61	0.16	0.201	0.545	0.126	0.0001	0.00332	0.127	6.47e-05	0.00284	ABCG1	ABCG1,ABCG1
RNA	ENSG00000160179	7.36	0.093	0.219	0.498	0.021	0.0999	0.169	0.024	0.058	0.108	ABCG1	NA
ATAC	chr4:88223272-88223980	3.72	0.161	0.00118	0.0293	0.003	0.858	0.935	0.027	0.104	0.249	ABCG2	ABCG2,ABCG2
ATAC	chr4:88158432-88159453	5.53	0.086	0.0102	0.0954	0.028	0.0128	0.0852	0.036	0.000704	0.00812	ABCG2	ABCG2,ABCG2
ATAC	chr4:88166287-88167101	2.53	0.121	0.0917	0.31	0.01	0.655	0.823	0.024	0.26	0.452	ABCG2	ABCG2,ABCG2
ATAC	chr4:88162516-88163060	3.36	0.074	0.137	0.383	-0.041	0.0353	0.157	-0.022	0.201	0.383	ABCG2	ABCG2,ABCG2
ATAC	chr4:88244640-88245698	3.03	-0.079	0.186	0.452	0.011	0.556	0.756	0	0.985	0.993	ABCG2	ABCG2
ATAC	chr4:88239929-88240768	3.62	-0.047	0.382	0.651	-0.05	0.00822	0.065	-0.049	0.00384	0.0265	ABCG2	ABCG2
ATAC	chr4:88177967-88179155	3.85	-0.022	0.64	0.828	-0.016	0.299	0.548	-0.017	0.232	0.42	ABCG2	ABCG2,ABCG2
H3K27ac	chr4:88157360-88161234	5.95	0.099	0.0126	0.0692	0.005	0.588	0.756	0.006	0.569	0.747	ABCG2	ABCG2,ABCG2
H3K27ac	chr4:88222796-88223510	1.71	0.244	0.0534	0.176	0.017	0.606	0.768	0.019	0.596	0.766	ABCG2	ABCG2,ABCG2
H3K27ac	chr4:88161923-88168058	6.19	0.122	0.061	0.192	0.005	0.759	0.868	0.006	0.717	0.846	ABCG2	ABCG2,ABCG2
H3K27ac	chr4:88239345-88240287	1.76	-0.119	0.164	0.354	-0.068	0.00194	0.0187	-0.067	0.00202	0.0218	ABCG2	ABCG2
H3K27ac	chr4:88230931-88232104	1.49	0.154	0.255	0.465	0.029	0.385	0.589	0.029	0.393	0.602	ABCG2	ABCG2,ABCG2
H3K27ac	chr4:88244453-88245625	2.82	0.083	0.402	0.61	0.023	0.315	0.52	0.023	0.315	0.527	ABCG2	ABCG2
H3K27ac	chr4:88177599-88179294	4.1	-0.042	0.533	0.717	-0.03	0.0733	0.207	-0.03	0.0693	0.207	ABCG2	ABCG2,ABCG2
H3K27me3	chr4:88212000-88239000	2.72	0.039	0.554	0.681	0.024	0.0961	0.748	0.024	0.0939	0.848	ABCG2	ABCG2,ABCG2
H3K4me3	chr4:88244650-88245600	2.93	0.136	0.23	0.575	0.085	0.00168	0.0185	0.086	0.00127	0.0171	ABCG2	ABCG2
H3K4me3	chr4:88156000-88160150	6.05	-0.045	0.399	0.719	0.034	0.00971	0.0553	0.03	0.0211	0.0982	ABCG2	ABCG2,ABCG2
RNA	ENSG00000118777	7.29	0.095	0.362	0.638	0.078	3.78e-05	0.00045	0.079	1.91e-05	0.000245	ABCG2	NA
ATAC	chr11:119148784-119149641	2.44	0.067	0.339	0.614	0.038	0.0684	0.235	0.041	0.0338	0.117	ABCG4	ABCG4,ABCG4
ATAC	chr11:119144748-119145327	2.39	-0.033	0.619	0.815	0.03	0.17	0.4	0.022	0.268	0.461	ABCG4	ABCG4,ABCG4
H3K27ac	chr11:119142776-119144007	1.77	-0.334	0.0028	0.0257	-0.091	0.00153	0.0159	-0.089	0.00279	0.0267	ABCG4	ABCG4
H3K27ac	chr11:119148826-119149820	1.92	0.006	0.954	0.978	0.033	0.187	0.377	0.033	0.183	0.381	ABCG4	ABCG4,ABCG4
H3K27me3	chr11:119142000-119168000	4.35	0.282	0.00134	0.0341	-0.009	0.6	0.999	-0.01	0.649	1	ABCG4	ABCG4,ABCG4,NLRX1
H3K4me3	chr11:119148100-119150750	5.06	-0.033	0.672	0.875	-0.028	0.127	0.287	-0.028	0.122	0.291	ABCG4	ABCG4,ABCG4
ATAC	chr2:43877328-43878748	3.21	-0.031	0.605	0.807	-0.007	0.706	0.854	-0.01	0.572	0.735	ABCG5	ABCG5,ABCG8
H3K27me3	chr2:43818000-43886000	6.46	-0.001	0.986	0.99	-0.007	0.248	0.922	-0.007	0.243	0.993	ABCG5	ABCG5,LRPPRC,ABCG5,ABCG8
ATAC	chr2:43818443-43819378	2.85	0.031	0.609	0.81	-0.005	0.808	0.908	0	0.988	0.994	ABCG8	ABCG8,ABCG5
ATAC	chr2:27123164-27124027	3.91	-0.07	0.113	0.346	-0.01	0.515	0.728	-0.019	0.183	0.361	ABHD1	ABHD1,CGREF1,ABHD1
H3K27ac	chr2:27122742-27124273	3.65	-0.086	0.193	0.392	-0.005	0.746	0.86	-0.004	0.78	0.884	ABHD1	ABHD1,CGREF1,ABHD1
H3K4me3	chr2:27122650-27124300	4.49	0.003	0.962	0.988	0.021	0.124	0.282	0.02	0.129	0.3	ABHD1	ABHD1,CGREF1,ABHD1
ATAC	chr3:111966995-111968173	3.17	-0.064	0.224	0.498	-0.021	0.239	0.483	-0.026	0.105	0.25	ABHD10	ABHD10,PHLDB2
ATAC	chr3:111978693-111979902	5.33	-0.04	0.256	0.533	-0.033	0.00588	0.053	-0.034	0.00194	0.0166	ABHD10	ABHD10,PHLDB2,ABHD10
ATAC	chr3:111963199-111963901	3.2	0.036	0.465	0.715	-0.021	0.243	0.488	-0.013	0.433	0.623	ABHD10	ABHD10,PHLDB2
H3K27ac	chr3:111978482-111980494	4.69	-0.105	0.00887	0.055	-0.04	0.000206	0.00417	-0.04	0.000286	0.00636	ABHD10	ABHD10,PHLDB2,ABHD10
H3K27ac	chr3:111962633-111963496	2.47	0.019	0.818	0.905	0.087	0.000238	0.00455	0.086	0.00026	0.00605	ABHD10	ABHD10,PHLDB2
H3K27me3	chr3:111899000-111953000	4.68	-0.1	0.0654	0.19	0.01	0.362	0.985	0.011	0.38	1	ABHD10	ABHD10,PHLDB2
H3K4me3	chr3:111978350-111981700	5.77	-0.074	0.13	0.455	0.017	0.126	0.286	0.015	0.2	0.393	ABHD10	ABHD10,ABHD10,PHLDB2
RNA	ENSG00000144827	5.1	-0.16	0.0123	0.104	0.022	0.0371	0.077	0.015	0.165	0.248	ABHD10	NA
ATAC	chr7:73738110-73739352	5.1	0.073	0.124	0.365	0.051	0.00123	0.0216	0.054	0.000234	0.00385	ABHD11	ABHD11,ABHD11
H3K27ac	chr7:73738064-73739624	4.14	-0.002	0.966	0.984	0.015	0.0826	0.224	0.016	0.0787	0.225	ABHD11	ABHD11,ABHD11
H3K4me3	chr7:73737750-73740200	5.92	0.037	0.303	0.643	-0.019	0.0211	0.0904	-0.017	0.0385	0.143	ABHD11	ABHD11,ABHD11
RNA	ENSG00000106077	3.2	-0.182	0.00125	0.0286	-0.019	0.0429	0.0864	-0.025	0.00873	0.0236	ABHD11	NA
ATAC	chr7:73734637-73735204	3.8	-0.203	0.000707	0.0223	0.004	0.848	0.93	-0.023	0.241	0.431	ABHD11-AS1	ABHD11-AS1,ABHD11
ATAC	chr20:25389672-25391245	6.04	0.075	0.0154	0.119	-0.006	0.516	0.728	0.003	0.735	0.848	ABHD12	ABHD12,ABHD12,GINS1
ATAC	chr20:25372553-25373145	2.75	0.148	0.0406	0.2	0.035	0.15	0.372	0.05	0.0264	0.0992	ABHD12	ABHD12,ABHD12
ATAC	chr20:25360425-25361662	3.33	-0.047	0.368	0.64	0.005	0.754	0.88	-0.001	0.929	0.962	ABHD12	ABHD12,ABHD12
ATAC	chr20:25378866-25379712	2.52	-0.05	0.431	0.689	0.004	0.814	0.912	-0.001	0.95	0.973	ABHD12	ABHD12,ABHD12
ATAC	chr20:25329677-25330820	2.92	-0.031	0.579	0.792	0.01	0.601	0.788	0.005	0.785	0.878	ABHD12	ABHD12,ABHD12
ATAC	chr20:25324343-25325019	4.55	-0.024	0.633	0.824	-0.048	0.00817	0.0648	-0.045	0.00651	0.0383	ABHD12	ABHD12,ABHD12
H3K27ac	chr20:25315237-25330784	7.91	-0.101	0.00565	0.0408	-0.005	0.564	0.738	-0.006	0.561	0.742	ABHD12	ABHD12,ABHD12
H3K27ac	chr20:25389377-25391728	5.41	0.032	0.378	0.588	0.021	0.0272	0.107	0.021	0.0253	0.108	ABHD12	ABHD12,ABHD12,GINS1
H3K27ac	chr20:25360281-25361668	3.57	-0.03	0.576	0.749	-0.022	0.11	0.269	-0.022	0.107	0.273	ABHD12	ABHD12,ABHD12
H3K4me3	chr20:25388250-25391950	6.44	0.092	0.0149	0.186	-0.012	0.145	0.311	-0.009	0.345	0.547	ABHD12	ABHD12,ABHD12,GINS1
H3K4me3	chr20:25329750-25330400	1.88	-0.021	0.885	0.964	0.054	0.139	0.304	0.051	0.152	0.332	ABHD12	ABHD12,ABHD12
RNA	ENSG00000100997	7.21	0.028	0.717	0.881	-0.057	4.94e-05	0.000546	-0.054	7.97e-05	0.000686	ABHD12	NA
ATAC	chr14:50871036-50872947	3.79	-0.063	0.169	0.43	0.001	0.931	0.969	-0.007	0.605	0.759	ABHD12B	ABHD12B,PYGL,ABHD12B
ATAC	chr14:50859464-50860902	3.28	-0.018	0.729	0.879	-0.004	0.809	0.909	-0.006	0.707	0.83	ABHD12B	ABHD12B,PYGL
H3K27ac	chr14:50859362-50860581	1.95	0.02	0.815	0.904	-0.002	0.91	0.956	-0.003	0.895	0.949	ABHD12B	ABHD12B,PYGL
H3K27ac	chr14:50871826-50872579	1.69	0.009	0.929	0.966	0.011	0.659	0.804	0.011	0.656	0.807	ABHD12B	ABHD12B,PYGL,ABHD12B
H3K4me3	chr14:50871450-50872900	3.45	-0.06	0.528	0.803	0.021	0.331	0.522	0.019	0.384	0.583	ABHD12B	ABHD12B,ABHD12B,PYGL
H3K4me3	chr14:50859050-50860700	4.37	0.034	0.605	0.843	0.06	0.000434	0.00794	0.059	0.000368	0.00789	ABHD12B	ABHD12B,PYGL
RNA	ENSG00000139826	4.5	0.068	0.135	0.388	0.015	0.0542	0.104	0.017	0.0245	0.0538	ABHD13	NA
ATAC	chr3:51966972-51968227	3.26	-0.026	0.662	0.841	0.033	0.0969	0.289	0.025	0.158	0.328	ABHD14A	ABHD14A,PCBP4,ABHD14B,ABHD14A
H3K27ac	chr3:51967023-51968359	2.73	0.102	0.279	0.49	0.004	0.877	0.937	0.002	0.927	0.965	ABHD14A	ABHD14A,PCBP4,ABHD14B,ABHD14A
H3K4me3	chr3:51966600-51969250	5.2	-0.074	0.336	0.672	-0.018	0.313	0.505	-0.019	0.265	0.467	ABHD14A	ABHD14A,ABHD14A,PCBP4,ABHD14B
H3K4me3	chr3:51972900-51976050	5.95	0.045	0.351	0.683	0.007	0.511	0.682	0.008	0.433	0.629	ABHD14A-ACY1	ABHD14A-ACY1,ABHD14A-ACY1,ABHD14A,PCBP4,ABHD14B
H3K4me3	chr3:51981950-51984050	5.43	-0.005	0.902	0.968	-0.005	0.619	0.764	-0.005	0.614	0.769	ABHD14B	ABHD14B,ABHD14A-ACY1,ABHD14A,ABHD14B,ACY1
RNA	ENSG00000114779	5.05	-0.174	0.00126	0.0288	-0.018	0.0404	0.0826	-0.024	0.00924	0.0247	ABHD14B	NA
ATAC	chr17:29572456-29573232	2.99	-0.095	0.137	0.383	-0.026	0.197	0.433	-0.034	0.0711	0.193	ABHD15	ABHD15,TP53I13,GIT1
ATAC	chr17:29566196-29568976	5.89	0.007	0.841	0.933	0.023	0.0543	0.204	0.021	0.0532	0.159	ABHD15	ABHD15,ABHD15,TP53I13,GIT1
H3K4me3	chr17:29564750-29569550	7.17	0.06	0.107	0.42	-0.009	0.321	0.513	-0.006	0.496	0.68	ABHD15	ABHD15,ABHD15,GIT1,TP53I13
RNA	ENSG00000168792	4.76	-0.105	0.0202	0.135	-0.026	0.000903	0.00436	-0.029	0.000208	0.00136	ABHD15	NA
RNA	ENSG00000204427	6.48	-0.03	0.576	0.801	-0.003	0.718	0.787	-0.004	0.626	0.712	ABHD16A	NA
ATAC	chr20:63857854-63859263	3.31	0.149	0.0455	0.213	0.032	0.157	0.383	0.044	0.0357	0.122	ABHD16B	ABHD16B,ABHD16B
ATAC	chr20:63853775-63855333	3.85	0.03	0.615	0.813	-0.006	0.767	0.887	-0.002	0.918	0.955	ABHD16B	ABHD16B
H3K27ac	chr20:63853654-63855348	4	-0.183	0.126	0.301	0.005	0.86	0.928	0.005	0.869	0.934	ABHD16B	ABHD16B
RNA	ENSG00000183260	2.55	0.077	0.595	0.814	-0.006	0.795	0.846	-0.003	0.891	0.924	ABHD16B	NA
ATAC	chr19:1875570-1876733	3.99	0.098	0.07	0.268	0.047	0.00609	0.0542	0.053	0.000904	0.00969	ABHD17A	ABHD17A,ABHD17A
ATAC	chr19:1884810-1885878	3.92	0.07	0.129	0.372	0.052	0.000671	0.0153	0.054	0.000123	0.0025	ABHD17A	ABHD17A,ABHD17A
H3K27ac	chr19:1884258-1886106	4.55	-0.041	0.339	0.551	-0.012	0.26	0.462	-0.012	0.254	0.464	ABHD17A	ABHD17A,ABHD17A
H3K27ac	chr19:1874495-1876893	4.93	0.022	0.498	0.691	0.011	0.211	0.407	0.011	0.206	0.409	ABHD17A	ABHD17A,ABHD17A
H3K4me3	chr19:1882700-1886000	6.46	-0.051	0.236	0.582	-0.019	0.0573	0.173	-0.02	0.0445	0.156	ABHD17A	ABHD17A,ABHD17A
H3K4me3	chr19:1874000-1877450	6.25	0.015	0.67	0.874	-0.008	0.351	0.541	-0.007	0.378	0.578	ABHD17A	ABHD17A,ABHD17A
RNA	ENSG00000129968	6.27	-0.065	0.242	0.523	-0.031	0.00119	0.00535	-0.033	0.000546	0.00282	ABHD17A	NA
ATAC	chr9:71910342-71911683	7.07	0.032	0.443	0.699	-0.036	0.00835	0.0656	-0.028	0.0257	0.0973	ABHD17B	ABHD17B,ABHD17B,C9orf85
H3K27ac	chr9:71909890-71912351	5.13	0.044	0.121	0.293	0.004	0.549	0.726	0.004	0.544	0.729	ABHD17B	ABHD17B,ABHD17B,C9orf85
RNA	ENSG00000107362	3.06	-0.015	0.745	0.895	0.005	0.547	0.643	0.004	0.602	0.693	ABHD17B	NA
ATAC	chr15:80694251-80696811	4.98	0.094	0.0203	0.138	0.008	0.544	0.748	0.018	0.141	0.303	ABHD17C	ABHD17C,ABHD17C
H3K27ac	chr15:80694447-80696222	4	0.087	0.237	0.445	0.028	0.109	0.268	0.028	0.109	0.275	ABHD17C	ABHD17C,ABHD17C
H3K4me3	chr15:80693850-80697850	6.26	0.056	0.182	0.523	0.002	0.85	0.917	0.004	0.702	0.828	ABHD17C	ABHD17C,ABHD17C
ATAC	chr4:127964286-127965828	6.59	0.023	0.575	0.79	-0.017	0.197	0.434	-0.012	0.307	0.503	ABHD18	ABHD18,MFSD8,ABHD18
H3K27ac	chr4:127964172-127966259	5.22	0.02	0.516	0.705	-0.007	0.382	0.585	-0.007	0.392	0.601	ABHD18	ABHD18,MFSD8,ABHD18
RNA	ENSG00000164074	3.29	0.038	0.544	0.78	0.021	0.0475	0.0935	0.022	0.0336	0.0694	ABHD18	NA
ATAC	chr15:89075687-89076319	2.7	-0.143	0.0178	0.129	0.003	0.888	0.95	-0.017	0.374	0.568	ABHD2	ABHD2
ATAC	chr15:89070206-89070890	3.75	-0.081	0.202	0.472	-0.076	0.00223	0.03	-0.076	0.00062	0.00747	ABHD2	ABHD2
ATAC	chr15:89067804-89068890	4.39	0.033	0.446	0.702	0.029	0.0607	0.218	0.029	0.0326	0.114	ABHD2	ABHD2
H3K27ac	chr15:89074263-89076868	4.06	-0.419	4.63e-07	8.8e-05	-0.133	5.06e-09	4.12e-06	-0.133	2.3e-07	8.18e-05	ABHD2	ABHD2
H3K27ac	chr15:89066455-89073571	6.61	-0.201	0.0036	0.0305	-0.07	0.000192	0.00399	-0.071	0.000282	0.00632	ABHD2	ABHD2
H3K27ac	chr15:89086978-89096010	7.18	-0.026	0.368	0.579	-0.004	0.632	0.786	-0.004	0.615	0.779	ABHD2	ABHD2,ABHD2
H3K4me3	chr15:89087350-89094700	6.6	-0.025	0.405	0.724	-0.002	0.801	0.888	-0.002	0.732	0.847	ABHD2	ABHD2,ABHD2
RNA	ENSG00000140526	8.05	-0.168	0.0588	0.247	0.054	0.000518	0.00291	0.046	0.00325	0.0109	ABHD2	NA
ATAC	chr18:21703649-21705400	5.75	0.055	0.101	0.326	0.003	0.774	0.89	0.009	0.353	0.548	ABHD3	ABHD3,ABHD3,MIB1
ATAC	chr18:21699398-21699955	3.19	0.045	0.422	0.682	-0.053	0.00744	0.0612	-0.041	0.0241	0.0932	ABHD3	ABHD3,ABHD3
H3K27ac	chr18:21703031-21705336	5.36	0.056	0.0642	0.197	0.004	0.591	0.757	0.004	0.578	0.754	ABHD3	ABHD3,ABHD3,MIB1
H3K4me3	chr18:21702300-21705750	6.62	-0.015	0.669	0.874	-0.015	0.084	0.22	-0.015	0.0767	0.219	ABHD3	ABHD3,ABHD3,MIB1
RNA	ENSG00000158201	5.75	-0.012	0.737	0.89	0.004	0.488	0.589	0.004	0.54	0.639	ABHD3	NA
ATAC	chr14:22597813-22599318	4.16	0.004	0.919	0.968	0.005	0.715	0.858	0.005	0.692	0.82	ABHD4	ABHD4,ABHD4
H3K27ac	chr14:22597740-22599993	5.19	0.024	0.454	0.655	-0.009	0.262	0.464	-0.009	0.275	0.487	ABHD4	ABHD4,ABHD4
H3K4me3	chr14:22597350-22600900	6.4	-0.073	0.0374	0.271	0	0.972	0.986	-0.003	0.728	0.845	ABHD4	ABHD4,ABHD4
RNA	ENSG00000100439	6.54	0.185	0.00727	0.0759	-0.017	0.133	0.213	-0.009	0.415	0.519	ABHD4	NA
ATAC	chr3:43521888-43524128	3.96	0.197	7.75e-06	0.00163	-0.003	0.834	0.922	0.024	0.0973	0.238	ABHD5	ABHD5,ANO10
ATAC	chr3:43640415-43642175	3.18	-0.075	0.149	0.402	-0.046	0.011	0.0778	-0.049	0.00265	0.0207	ABHD5	ABHD5,ANO10
ATAC	chr3:43608601-43609813	2.78	-0.043	0.471	0.719	-0.071	0.00038	0.011	-0.068	0.000228	0.00378	ABHD5	ABHD5,ANO10
ATAC	chr3:43621701-43622488	6.75	0.006	0.889	0.955	-0.034	0.0236	0.124	-0.029	0.0338	0.117	ABHD5	ABHD5,ANO10
ATAC	chr3:43525280-43526680	3.28	-0.003	0.959	0.985	-0.007	0.715	0.858	-0.006	0.71	0.831	ABHD5	ABHD5,ANO10
H3K27ac	chr3:43523123-43524058	1.35	0.731	2.61e-06	0.000251	0.12	0.00148	0.0155	0.126	0.00927	0.0569	ABHD5	ABHD5,ANO10
H3K27ac	chr3:43608255-43608885	0.9	-0.242	0.0308	0.124	0.018	0.536	0.717	0.017	0.579	0.754	ABHD5	ABHD5,ANO10
H3K27ac	chr3:43621205-43623060	4.26	0.071	0.135	0.314	0.008	0.455	0.652	0.008	0.477	0.676	ABHD5	ABHD5,ANO10
H3K27ac	chr3:43690099-43695530	6.21	0.002	0.955	0.979	-0.001	0.918	0.96	-0.001	0.919	0.962	ABHD5	ABHD5,ANO10,ABHD5
H3K4me3	chr3:43689650-43694800	6.52	0.102	0.00422	0.102	0.004	0.643	0.78	0.008	0.382	0.581	ABHD5	ABHD5,ABHD5,ANO10
H3K4me3	chr3:43620100-43623250	5.63	0.004	0.928	0.977	0.008	0.448	0.63	0.007	0.453	0.645	ABHD5	ABHD5,ANO10
RNA	ENSG00000011198	6.07	-0.016	0.785	0.914	0.009	0.361	0.465	0.008	0.397	0.5	ABHD5	NA
ATAC	chr3:58232226-58233025	3.53	-0.104	0.041	0.201	-0.084	1.35e-05	0.0021	-0.087	8.65e-07	0.000122	ABHD6	ABHD6,ABHD6
ATAC	chr3:58260273-58260954	3.36	0.086	0.108	0.338	-0.024	0.205	0.444	-0.009	0.617	0.768	ABHD6	ABHD6,ABHD6
ATAC	chr3:58236919-58238516	5.43	0.048	0.117	0.353	-0.003	0.772	0.889	0.003	0.717	0.836	ABHD6	ABHD6,ABHD6
H3K27ac	chr3:58236703-58238953	5.21	0.064	0.0861	0.237	1.22331e-05	0.999	0.999	0	0.985	0.993	ABHD6	ABHD6,ABHD6
H3K27ac	chr3:58260091-58261141	2.15	0.029	0.733	0.855	-0.014	0.505	0.692	-0.014	0.508	0.701	ABHD6	ABHD6,ABHD6
H3K4me3	chr3:58236650-58239850	6.32	0.057	0.139	0.468	-0.014	0.12	0.276	-0.011	0.211	0.407	ABHD6	ABHD6,ABHD6
RNA	ENSG00000163686	4.3	-0.074	0.246	0.527	-0.031	0.00434	0.0142	-0.032	0.00193	0.00728	ABHD6	NA
ATAC	chr19:17317042-17317878	2.76	0.332	0.0011	0.0282	0.076	0.0106	0.0758	0.102	0.00038	0.0054	ABHD8	ABHD8,DDA1
H3K27ac	chr19:17316832-17317672	2.04	0.289	0.0104	0.0607	0.056	0.0461	0.152	0.053	0.0771	0.222	ABHD8	ABHD8,DDA1
RNA	ENSG00000127220	4.8	-0.123	0.0836	0.301	-0.065	7.24e-07	3.85e-05	-0.067	1.72e-07	1.13e-05	ABHD8	NA
ATAC	chr10:26869099-26870120	2.64	-0.173	0.00874	0.0877	-0.033	0.107	0.305	-0.048	0.0127	0.0604	ABI1	ABI1
ATAC	chr10:26837053-26838955	3.46	0.085	0.11	0.341	-0.014	0.455	0.682	-0.001	0.971	0.985	ABI1	ABI1,ABI1
ATAC	chr10:26859941-26861732	6.31	0.033	0.326	0.601	0.006	0.611	0.795	0.009	0.379	0.573	ABI1	ABI1,ABI1
ATAC	chr10:26855003-26855729	2.52	0.026	0.714	0.87	0.034	0.146	0.366	0.033	0.125	0.281	ABI1	ABI1,ABI1
H3K27ac	chr10:26859167-26862201	6	0.01	0.756	0.869	0.017	0.0419	0.143	0.017	0.0413	0.148	ABI1	ABI1,ABI1
H3K4me3	chr10:26857550-26861800	6.44	0.029	0.527	0.803	-0.002	0.816	0.897	-0.001	0.9	0.945	ABI1	ABI1,ABI1
RNA	ENSG00000136754	7.06	0.025	0.594	0.814	0.014	0.0713	0.13	0.015	0.0558	0.104	ABI1	NA
ATAC	chr2:203309397-203310253	2.82	-0.204	0.00277	0.0472	-0.002	0.94	0.973	-0.027	0.214	0.399	ABI2	ABI2,CYP20A1
ATAC	chr2:203327714-203329350	4.84	0.071	0.0748	0.278	0.014	0.299	0.548	0.021	0.0873	0.221	ABI2	ABI2,ABI2
ATAC	chr2:203426856-203427542	2.79	0.006	0.93	0.973	-0.013	0.588	0.779	-0.01	0.631	0.777	ABI2	ABI2,ABI2,RAPH1
H3K27ac	chr2:203327605-203329230	3.62	0.071	0.26	0.471	0.014	0.372	0.576	0.013	0.385	0.594	ABI2	ABI2,ABI2
H3K27ac	chr2:203309501-203310397	1.32	-0.057	0.573	0.747	0.01	0.706	0.836	0.01	0.715	0.845	ABI2	ABI2,CYP20A1
H3K4me3	chr2:203327150-203330400	6.18	0.084	0.025	0.229	-0.022	0.00842	0.0505	-0.019	0.0374	0.141	ABI2	ABI2,ABI2
RNA	ENSG00000138443	3.65	-0.012	0.899	0.96	-0.01	0.577	0.671	-0.01	0.554	0.651	ABI2	NA
ATAC	chr17:49193616-49194306	3.09	0.124	0.0406	0.2	0.037	0.0601	0.217	0.048	0.00809	0.0443	ABI3	ABI3
ATAC	chr17:49191873-49193313	5.67	0.078	0.0703	0.269	0.048	0.000662	0.0152	0.052	8.13e-05	0.0019	ABI3	ABI3
ATAC	chr17:49209856-49210857	3.01	0.002	0.979	0.992	0.017	0.38	0.621	0.015	0.389	0.583	ABI3	ABI3,GNGT2,ABI3
H3K27ac	chr17:49209472-49211503	4.14	-0.22	0.0044	0.0348	-0.032	0.0519	0.165	-0.031	0.0787	0.225	ABI3	ABI3,GNGT2,ABI3
H3K27ac	chr17:49191486-49198148	6.24	-0.136	0.0324	0.128	-0.011	0.465	0.659	-0.012	0.451	0.654	ABI3	ABI3,GNGT2
H3K4me3	chr17:49191450-49194350	5.73	0.061	0.195	0.538	0.013	0.234	0.421	0.015	0.168	0.353	ABI3	ABI3
ATAC	chr3:100892977-100893988	4.46	-0.102	0.0161	0.122	-0.025	0.079	0.256	-0.035	0.00856	0.0461	ABI3BP	ABI3BP,ABI3BP
ATAC	chr3:100898518-100900054	3.45	-0.109	0.0355	0.187	0.003	0.841	0.926	-0.011	0.511	0.687	ABI3BP	ABI3BP,ABI3BP
ATAC	chr3:101070051-101071114	2.66	-0.073	0.315	0.59	0.011	0.632	0.808	0.002	0.933	0.964	ABI3BP	ABI3BP
ATAC	chr3:100890321-100891489	3.68	0.023	0.603	0.806	-0.031	0.0561	0.208	-0.023	0.112	0.261	ABI3BP	ABI3BP,ABI3BP
ATAC	chr3:100992304-100993745	3.09	-0.023	0.744	0.886	-0.021	0.358	0.602	-0.021	0.312	0.508	ABI3BP	ABI3BP,ABI3BP
ATAC	chr3:101146810-101147626	2.82	-0.013	0.833	0.93	-0.034	0.131	0.344	-0.031	0.127	0.283	ABI3BP	ABI3BP
H3K27ac	chr3:101070363-101071067	0.46	-0.367	0.00729	0.0483	0.045	0.182	0.37	0.045	0.223	0.429	ABI3BP	ABI3BP
H3K27ac	chr3:100898602-100900401	3.21	-0.191	0.0266	0.113	-0.039	0.0628	0.187	-0.039	0.0738	0.215	ABI3BP	ABI3BP,ABI3BP
H3K27ac	chr3:100891895-100894642	5.04	-0.076	0.0665	0.202	-0.003	0.758	0.867	-0.004	0.741	0.861	ABI3BP	ABI3BP,ABI3BP
H3K27ac	chr3:100889740-100891767	4.19	-0.054	0.458	0.658	0.001	0.935	0.968	0.001	0.941	0.971	ABI3BP	ABI3BP,ABI3BP
H3K27me3	chr3:100900000-101226000	7.39	-0.101	0.0365	0.153	0.005	0.636	0.999	0.005	0.625	1	ABI3BP	ABI3BP,ABI3BP,IMPG2
H3K4me3	chr9:108931300-108936050	6.67	-0.07	0.0284	0.243	-0.004	0.603	0.752	-0.006	0.434	0.629	ABITRAM	ABITRAM,ABITRAM,ELP1
RNA	ENSG00000119328	3.8	0.028	0.408	0.678	0.025	3.96e-05	0.000463	0.025	2.01e-05	0.000253	ABITRAM	NA
ATAC	chr9:130712417-130713264	5.48	0.066	0.0778	0.284	0.036	0.00327	0.0377	0.039	0.000512	0.00659	ABL1	ABL1,ABL1
H3K27ac	chr9:130712246-130713950	5.4	0.045	0.218	0.423	0.015	0.1	0.254	0.015	0.0987	0.259	ABL1	ABL1,EXOSC2,ABL1
RNA	ENSG00000097007	5.5	-0.012	0.811	0.928	0.01	0.265	0.366	0.009	0.291	0.391	ABL1	NA
ATAC	chr1:179217868-179218572	2.71	-0.134	0.0298	0.17	-0.017	0.421	0.655	-0.033	0.0968	0.237	ABL2	ABL2,ABL2
ATAC	chr1:179228411-179230368	4.18	0.022	0.627	0.82	0.012	0.423	0.657	0.013	0.329	0.525	ABL2	ABL2,ABL2
H3K27ac	chr1:179252167-179253145	0.75	-0.402	0.0308	0.124	-0.097	0.066	0.193	-0.093	0.0836	0.233	ABL2	ABL2
H3K27ac	chr1:179216736-179219420	5.32	-0.078	0.0721	0.212	-0.013	0.228	0.427	-0.014	0.226	0.432	ABL2	ABL2,ABL2
H3K27ac	chr1:179228714-179230287	5.06	0.041	0.324	0.537	0.002	0.833	0.912	0.002	0.818	0.906	ABL2	ABL2,ABL2
H3K4me3	chr1:179227400-179231150	6.13	0.093	0.0608	0.338	-0.019	0.089	0.228	-0.016	0.194	0.386	ABL2	ABL2,ABL2
RNA	ENSG00000143322	7.63	0.252	0.0416	0.205	0.126	6.61e-08	1.02e-05	0.131	1.44e-08	2.65e-06	ABL2	NA
ATAC	chr10:114767775-114768930	2.86	0.033	0.616	0.814	-0.002	0.928	0.969	0.002	0.924	0.959	ABLIM1	ABLIM1,ABLIM1
ATAC	chr10:114786340-114787093	2.34	0	0.996	0.999	0.009	0.726	0.865	0.008	0.738	0.849	ABLIM1	ABLIM1
H3K4me3	chr10:114767000-114769000	4.12	-0.108	0.34	0.676	-0.041	0.0999	0.245	-0.042	0.085	0.233	ABLIM1	ABLIM1,ABLIM1
ATAC	chr4:8167323-8168267	4.19	-0.111	0.00812	0.0841	-0.028	0.0552	0.206	-0.04	0.00368	0.0257	ABLIM2	ABLIM2
ATAC	chr4:8116925-8117749	2.66	0.09	0.207	0.477	-0.008	0.698	0.849	0.002	0.917	0.955	ABLIM2	ABLIM2,ABLIM2
ATAC	chr4:8158429-8159365	5.12	0.022	0.576	0.79	0.003	0.797	0.902	0.005	0.636	0.781	ABLIM2	ABLIM2,ABLIM2
H3K27ac	chr4:8158136-8159841	3.43	-0.174	0.0303	0.123	-0.081	0.00017	0.00368	-0.078	0.000255	0.00597	ABLIM2	ABLIM2,ABLIM2
H3K27ac	chr4:8167061-8168446	3.26	-0.046	0.501	0.694	-0.023	0.201	0.394	-0.023	0.198	0.4	ABLIM2	ABLIM2
H3K4me3	chr4:8157050-8160300	5.7	0.044	0.446	0.753	-0.002	0.895	0.942	0	0.985	0.992	ABLIM2	ABLIM2,ABLIM2
ATAC	chr5:149141210-149142500	4.04	0.077	0.0823	0.292	-0.012	0.414	0.649	-0.001	0.969	0.984	ABLIM3	ABLIM3,ABLIM3
ATAC	chr5:149152990-149154532	3.42	-0.059	0.226	0.5	-0.027	0.103	0.299	-0.031	0.0403	0.131	ABLIM3	ABLIM3,ABLIM3
ATAC	chr5:149134236-149135920	4.5	0.036	0.352	0.626	-0.021	0.12	0.327	-0.013	0.282	0.476	ABLIM3	ABLIM3
ATAC	chr5:149127794-149128552	2.54	-0.052	0.41	0.673	-0.03	0.158	0.383	-0.033	0.0888	0.224	ABLIM3	ABLIM3
ATAC	chr5:149114507-149115506	2.9	-0.016	0.779	0.904	-0.015	0.43	0.663	-0.015	0.381	0.575	ABLIM3	ABLIM3
H3K27ac	chr5:149141373-149142682	2.27	0.306	0.00433	0.0344	0.109	4.73e-05	0.00159	0.108	0.000115	0.00364	ABLIM3	ABLIM3,ABLIM3
H3K27ac	chr5:149133884-149136346	4.53	0.248	0.00567	0.0409	0.105	1.51e-05	0.000736	0.107	2.28e-05	0.00135	ABLIM3	ABLIM3
H3K27ac	chr5:149153288-149154548	1.74	0.249	0.061	0.192	0.055	0.0797	0.219	0.055	0.0926	0.249	ABLIM3	ABLIM3,ABLIM3
H3K27me3	chr5:149136000-149218000	5.57	-0.039	0.279	0.431	0.018	0.0239	0.452	0.019	0.0286	0.58	ABLIM3	ABLIM3,ABLIM3
H3K27me3	chr5:149095000-149131000	3.65	-0.021	0.562	0.688	0.015	0.0685	0.69	0.015	0.0683	0.791	ABLIM3	ABLIM3
H3K4me3	chr5:149141300-149142800	4.11	0.138	0.0998	0.408	0.07	0.00128	0.0155	0.072	0.000687	0.0118	ABLIM3	ABLIM3,ABLIM3
RNA	ENSG00000159842	8.39	0.04	0.129	0.38	0.001	0.774	0.83	0.003	0.538	0.637	ABR	NA
ATAC	chr8:106748838-106749761	2.86	0.133	0.039	0.196	-0.016	0.45	0.678	0.003	0.866	0.926	ABRA	ABRA,OXR1
ATAC	chr8:106762892-106763546	2.77	-0.08	0.171	0.432	0.009	0.637	0.811	-0.002	0.916	0.955	ABRA	ABRA,ABRA
ATAC	chr8:106725789-106726342	3.91	-0.062	0.27	0.548	-0.025	0.197	0.433	-0.03	0.0919	0.229	ABRA	ABRA,OXR1
ATAC	chr8:106757732-106758468	3.98	0.032	0.538	0.765	-0.058	0.0032	0.0371	-0.045	0.0114	0.0563	ABRA	ABRA,ABRA
ATAC	chr8:106783082-106784640	2.69	0.038	0.566	0.784	-0.024	0.267	0.515	-0.016	0.421	0.612	ABRA	ABRA
ATAC	chr8:106761047-106761590	3.17	0.015	0.774	0.902	-0.04	0.0378	0.164	-0.032	0.0616	0.175	ABRA	ABRA,ABRA
ATAC	chr8:106797172-106798309	2.87	0.004	0.949	0.981	-0.012	0.541	0.746	-0.01	0.578	0.739	ABRA	ABRA
H3K27ac	chr8:106757190-106758188	2.31	-0.191	0.0188	0.0901	-0.081	0.000397	0.00645	-0.081	0.000485	0.00881	ABRA	ABRA,OXR1
H3K27ac	chr8:106748583-106750051	2.54	-0.206	0.027	0.114	-0.02	0.405	0.606	-0.022	0.387	0.596	ABRA	ABRA,OXR1
H3K27ac	chr8:106726071-106726550	0.44	0.004	0.966	0.984	-0.004	0.883	0.94	-0.003	0.885	0.943	ABRA	ABRA,OXR1
H3K27me3	chr8:106765000-107374000	7.45	-0.097	0.0824	0.21	0.004	0.747	0.999	0.004	0.722	1	ABRA	ABRA,ABRA,ANGPT1
ATAC	chr6:139027692-139029983	5.23	0.083	0.00596	0.0713	0.005	0.568	0.765	0.015	0.102	0.245	ABRACL	ABRACL,ABRACL
ATAC	chr6:139016347-139017092	2.39	-0.067	0.349	0.623	-0.043	0.073	0.244	-0.045	0.0372	0.125	ABRACL	ABRACL
ATAC	chr6:139029996-139030967	2.78	0	0.996	0.999	-0.005	0.791	0.899	-0.005	0.799	0.887	ABRACL	ABRACL,ABRACL
H3K27ac	chr6:139027921-139030563	6.05	0.094	0.0232	0.104	0.003	0.803	0.895	0.003	0.784	0.886	ABRACL	ABRACL,ABRACL
H3K4me3	chr6:139027350-139031250	6.67	0.066	0.0383	0.274	0.003	0.688	0.812	0.005	0.484	0.67	ABRACL	ABRACL,ABRACL
RNA	ENSG00000146386	5.3	0.194	0.0124	0.104	-0.008	0.543	0.639	8.14944e-05	0.995	0.996	ABRACL	NA
ATAC	chr4:83508763-83509665	2.73	-0.088	0.136	0.383	0.025	0.182	0.415	0.012	0.499	0.677	ABRAXAS1	ABRAXAS1,ABRAXAS1
ATAC	chr4:83515924-83516553	2.64	0.097	0.228	0.502	0.072	0.00879	0.0678	0.075	0.00281	0.0215	ABRAXAS1	ABRAXAS1,ABRAXAS1
H3K27ac	chr4:83509190-83509779	1.13	-0.058	0.684	0.824	0.017	0.649	0.798	0.017	0.648	0.802	ABRAXAS1	ABRAXAS1,ABRAXAS1
H3K27me3	chr4:83521000-83539000	3.35	0.017	0.787	0.856	-0.004	0.761	0.999	-0.004	0.753	1	ABRAXAS1	ABRAXAS1,ABRAXAS1,GPAT3
ATAC	chr10:124801361-124802808	4.8	0.045	0.187	0.453	-0.001	0.912	0.961	0.005	0.648	0.789	ABRAXAS2	ABRAXAS2,ABRAXAS2
H3K27ac	chr10:124801209-124802699	4.99	0.077	0.0541	0.178	0.02	0.0439	0.148	0.02	0.0471	0.161	ABRAXAS2	ABRAXAS2,ABRAXAS2
H3K27ac	chr10:124830228-124831486	1.93	0.033	0.622	0.783	-0.011	0.501	0.689	-0.011	0.504	0.698	ABRAXAS2	ABRAXAS2,ABRAXAS2
H3K4me3	chr10:124801300-124803250	5.92	0.009	0.793	0.932	-0.031	0.000214	0.00528	-0.03	0.000334	0.00749	ABRAXAS2	ABRAXAS2,ABRAXAS2
RNA	ENSG00000165660	4.63	-0.003	0.962	0.985	0.036	0.000271	0.00183	0.034	0.000305	0.00181	ABRAXAS2	NA
RNA	ENSG00000146109	4.29	-0.002	0.964	0.985	-0.024	0.000815	0.00403	-0.023	0.000826	0.00383	ABT1	NA
ATAC	chr3:127696088-127697859	3.66	-0.095	0.0591	0.245	0.011	0.481	0.702	-0.002	0.917	0.955	ABTB1	ABTB1,MGLL
ATAC	chr3:127736053-127736746	2.56	-0.082	0.174	0.436	-0.017	0.423	0.657	-0.024	0.199	0.38	ABTB1	ABTB1,MGLL
ATAC	chr3:127672137-127673527	5.32	0.044	0.217	0.49	0.013	0.246	0.492	0.017	0.109	0.256	ABTB1	ABTB1,PODXL2,ABTB1
ATAC	chr3:127684711-127686177	3.12	-0.045	0.503	0.742	-0.004	0.832	0.921	-0.01	0.623	0.772	ABTB1	ABTB1,ABTB1,MGLL
ATAC	chr3:127753884-127755577	5.67	-0.018	0.603	0.806	0.015	0.175	0.406	0.011	0.275	0.469	ABTB1	ABTB1,MGLL
ATAC	chr3:127734643-127735295	2.56	-0.032	0.628	0.821	-0.002	0.943	0.975	-0.006	0.779	0.874	ABTB1	ABTB1,MGLL
ATAC	chr3:127729372-127730179	3.77	-0.012	0.783	0.906	-0.065	0.000202	0.00779	-0.057	0.000268	0.00423	ABTB1	ABTB1,MGLL
ATAC	chr3:127750472-127751077	3.78	0.007	0.903	0.961	-0.028	0.185	0.419	-0.024	0.225	0.412	ABTB1	ABTB1,MGLL
H3K27ac	chr3:127728103-127733846	6.07	-0.079	0.0686	0.205	-0.001	0.903	0.952	-0.002	0.842	0.919	ABTB1	ABTB1,MGLL
H3K27ac	chr3:127726329-127727777	3.25	-0.114	0.182	0.377	-0.003	0.904	0.953	-0.005	0.821	0.908	ABTB1	ABTB1,MGLL
H3K27ac	chr3:127671743-127673870	5.42	0.051	0.198	0.398	0.009	0.344	0.549	0.01	0.334	0.546	ABTB1	ABTB1,PODXL2,ABTB1
H3K27ac	chr3:127696402-127697842	3.3	-0.087	0.213	0.415	-0.018	0.325	0.53	-0.017	0.34	0.553	ABTB1	ABTB1,MGLL
H3K27ac	chr3:127748234-127757215	7.24	-0.051	0.234	0.442	0.037	0.00282	0.0241	0.035	0.00535	0.0403	ABTB1	ABTB1,MGLL
H3K27ac	chr3:127733973-127737190	5	-0.04	0.427	0.631	0.015	0.242	0.442	0.015	0.253	0.462	ABTB1	ABTB1,MGLL
H3K27me3	chr3:127655000-127685000	3.32	-0.043	0.482	0.622	-0.009	0.517	0.996	-0.008	0.523	1	ABTB1	ABTB1,MGLL,PODXL2,ABTB1
H3K4me3	chr3:127751100-127752700	2.61	-0.287	0.034	0.262	0.136	0.000246	0.00563	0.117	0.00296	0.0283	ABTB1	ABTB1,MGLL
H3K4me3	chr3:127671450-127674750	6.33	0.057	0.225	0.57	-0.015	0.168	0.341	-0.013	0.256	0.458	ABTB1	ABTB1,PODXL2,ABTB1
H3K4me3	chr3:127754350-127755050	2.21	0.045	0.699	0.887	0.059	0.0292	0.112	0.058	0.0262	0.112	ABTB1	ABTB1,MGLL
RNA	ENSG00000114626	5.3	-0.046	0.475	0.731	-0.029	0.00924	0.0259	-0.03	0.00598	0.0175	ABTB1	NA
ATAC	chr11:34233947-34234803	2.84	0.141	0.03	0.17	0.105	1.51e-07	0.000304	0.108	1.03e-08	1.25e-05	ABTB2	ABTB2,ABTB2
ATAC	chr11:34339099-34339844	2.63	-0.142	0.0322	0.177	-0.057	0.0084	0.0659	-0.067	0.000949	0.01	ABTB2	ABTB2,ABTB2
ATAC	chr11:34371387-34371924	2.6	0.086	0.128	0.371	0.026	0.158	0.383	0.033	0.0477	0.148	ABTB2	ABTB2
ATAC	chr11:34250928-34251615	4.64	0.053	0.132	0.376	0.006	0.638	0.812	0.012	0.274	0.468	ABTB2	ABTB2,ABTB2
ATAC	chr11:34356818-34359726	5.53	0.044	0.181	0.446	0.027	0.0105	0.0757	0.029	0.00304	0.0227	ABTB2	ABTB2,ABTB2
ATAC	chr11:34308072-34310258	4.54	0.039	0.361	0.634	-0.004	0.804	0.906	0.002	0.876	0.932	ABTB2	ABTB2,ABTB2
H3K27ac	chr11:34371701-34372616	1.63	0.109	0.268	0.479	0.053	0.0338	0.124	0.054	0.0329	0.127	ABTB2	ABTB2
H3K27ac	chr11:34358291-34359387	2.45	0.089	0.27	0.481	0.038	0.0654	0.192	0.038	0.0636	0.196	ABTB2	ABTB2,ABTB2
H3K27ac	chr11:34370431-34371590	2.33	0.042	0.528	0.714	0.059	0.00107	0.0124	0.059	0.000991	0.0138	ABTB2	ABTB2
H3K27ac	chr11:34307755-34310360	4.61	0.032	0.692	0.829	-0.003	0.882	0.94	-0.003	0.89	0.946	ABTB2	ABTB2,ABTB2
H3K27ac	chr11:34357168-34358016	2.15	-0.025	0.816	0.904	0.006	0.822	0.906	0.007	0.801	0.897	ABTB2	ABTB2,ABTB2
H3K27me3	chr11:34327000-34383000	4.63	-0.046	0.282	0.434	0.01	0.272	0.944	0.01	0.274	1	ABTB2	ABTB2,ABTB2
H3K27me3	chr11:34257000-34276000	4.36	0.035	0.444	0.589	0.002	0.832	0.999	0.002	0.845	1	ABTB2	ABTB2,ABTB2
H3K4me3	chr11:34355500-34359550	6.2	0.057	0.222	0.567	0.029	0.0133	0.067	0.03	0.00886	0.0566	ABTB2	ABTB2,ABTB2
ATAC	chr12:107277712-107278300	2.42	0.077	0.264	0.542	0.012	0.604	0.79	0.019	0.36	0.555	ABTB3	ABTB3
ATAC	chr12:107327825-107330146	4.64	0.014	0.758	0.894	0.009	0.548	0.751	0.01	0.485	0.667	ABTB3	ABTB3
ATAC	chr12:107317735-107319357	3.77	0.001	0.989	0.996	-0.006	0.673	0.834	-0.006	0.685	0.815	ABTB3	ABTB3
H3K27ac	chr12:107328490-107329567	1.97	0.149	0.265	0.476	0.084	0.0235	0.0973	0.085	0.0208	0.0952	ABTB3	ABTB3
H3K27me3	chr12:107141000-107367000	7.79	0.009	0.72	0.808	-0.002	0.666	0.999	-0.002	0.656	1	ABTB3	ABTB3
H3K4me3	chr12:107316000-107322150	5.86	-0.05	0.588	0.837	-0.024	0.221	0.406	-0.024	0.203	0.396	ABTB3	ABTB3
RNA	ENSG00000280347	2.44	-0.058	0.605	0.82	0.084	4.69e-05	0.000529	0.078	9.02e-05	0.000748	AC000123.3	NA
RNA	ENSG00000132359	2.92	-0.328	0.000278	0.0134	-0.027	0.0669	0.123	-0.039	0.0121	0.0307	AC002316.1	NA
RNA	ENSG00000257767	4.69	-0.414	0.275	0.557	0.014	0.836	0.879	-0.005	0.938	0.957	AC002996.1	NA
RNA	ENSG00000279159	3.24	-0.1	0.426	0.693	0.043	0.0503	0.098	0.037	0.0815	0.141	AC003681.1	NA
RNA	ENSG00000180448	6.28	0.113	0.182	0.452	0.005	0.698	0.771	0.009	0.492	0.594	AC004151.1	NA
RNA	ENSG00000225792	3.62	-0.031	0.793	0.918	0.066	0.0047	0.0151	0.061	0.0061	0.0178	AC004540.2	NA
RNA	ENSG00000265206	3.29	-0.198	0.0409	0.203	0.013	0.392	0.496	0.005	0.731	0.798	AC004687.1	NA
RNA	ENSG00000203446	4.75	0.227	0.000177	0.0105	0.014	0.145	0.227	0.022	0.0321	0.0671	AC004988.1	NA
RNA	ENSG00000233834	3.43	0.389	0.00226	0.0398	-0.011	0.594	0.686	0.006	0.802	0.856	AC005083.1	NA
RNA	ENSG00000131845	3.11	-0.234	0.0108	0.0962	0.053	0.000531	0.00294	0.042	0.00638	0.0185	AC005261.1	NA
RNA	ENSG00000268205	2.62	-0.025	0.706	0.877	-0.039	0.000594	0.00319	-0.038	0.000434	0.00237	AC005261.2	NA
RNA	ENSG00000285006	3.78	0.297	0.0213	0.14	0.107	1.26e-05	0.000227	0.115	2.12e-06	5.75e-05	AC005280.3	NA
RNA	ENSG00000274712	3.11	0.117	0.0954	0.324	-0.037	0.00264	0.00977	-0.031	0.0111	0.0285	AC005332.4	NA
RNA	ENSG00000278730	4.51	0.08	0.0547	0.237	-0.008	0.222	0.316	-0.005	0.47	0.574	AC005332.6	NA
RNA	ENSG00000269604	5.18	-0.047	0.407	0.677	-0.007	0.436	0.539	-0.009	0.331	0.433	AC005523.2	NA
RNA	ENSG00000262879	3.12	-0.085	0.459	0.718	-0.035	0.0671	0.124	-0.037	0.0452	0.0883	AC005670.3	NA
RNA	ENSG00000007237	5.05	-0.267	0.0812	0.296	-0.042	0.0842	0.148	-0.05	0.0376	0.076	AC005747.1	NA
RNA	ENSG00000267436	3.97	-0.289	0.0523	0.231	0.041	0.0868	0.151	0.029	0.223	0.317	AC005786.3	NA
RNA	ENSG00000272921	3.16	-0.061	0.295	0.578	-0.011	0.27	0.371	-0.013	0.176	0.262	AC005832.4	NA
RNA	ENSG00000255639	3.57	-0.115	0.154	0.415	-0.009	0.504	0.604	-0.013	0.317	0.418	AC005833.1	NA
RNA	ENSG00000267059	3.7	0.091	0.179	0.448	-0.053	2.14e-05	0.000318	-0.047	0.000121	0.000935	AC005943.1	NA
RNA	ENSG00000267469	2.64	-0.127	0.166	0.43	-0.022	0.164	0.25	-0.027	0.0897	0.152	AC005944.1	NA
RNA	ENSG00000229180	4.92	0.068	0.263	0.545	0.015	0.163	0.25	0.017	0.101	0.167	AC006001.3	NA
RNA	ENSG00000272908	2.81	-0.229	0.00272	0.0432	-0.055	3.47e-05	0.000427	-0.063	4.24e-06	9.22e-05	AC006033.2	NA
RNA	ENSG00000269968	3.07	0.026	0.897	0.96	-0.012	0.713	0.783	-0.01	0.742	0.808	AC006064.4	NA
RNA	ENSG00000243696	3.09	-0.243	0.126	0.376	0.013	0.618	0.706	0.003	0.92	0.943	AC006254.1	NA
RNA	ENSG00000265784	3.41	-0.026	0.836	0.938	0.004	0.85	0.89	0.003	0.888	0.921	AC006441.3	NA
RNA	ENSG00000277969	3.61	0.148	0.0632	0.258	-0.019	0.152	0.236	-0.012	0.346	0.45	AC006449.7	NA
RNA	ENSG00000267575	2.59	0.053	0.355	0.633	0.023	0.0189	0.045	0.024	0.0106	0.0276	AC006504.5	NA
RNA	ENSG00000242539	3.1	-0.127	0.194	0.466	-0.032	0.0442	0.0883	-0.036	0.0207	0.0472	AC007620.2	NA
RNA	ENSG00000267121	5.31	-0.076	0.519	0.763	0.004	0.825	0.87	0.001	0.942	0.96	AC008105.3	NA
RNA	ENSG00000267580	3.44	-0.102	0.394	0.668	-0.057	0.00348	0.0121	-0.058	0.00196	0.00737	AC008738.3	NA
RNA	ENSG00000269711	3.14	-0.167	0.597	0.815	0.008	0.895	0.922	0	0.993	0.996	AC008763.3	NA
RNA	ENSG00000287263	3.02	0.111	0.213	0.49	-0.004	0.766	0.824	0	0.989	0.992	AC008875.3	NA
RNA	ENSG00000269243	5.07	0.038	0.577	0.802	-0.013	0.258	0.358	-0.011	0.321	0.422	AC008894.2	NA
RNA	ENSG00000196696	4.18	0.173	0.0247	0.153	0	0.998	0.998	0.007	0.572	0.667	AC009022.1	NA
RNA	ENSG00000214331	2.88	0.023	0.828	0.935	0.033	0.0619	0.116	0.032	0.0549	0.103	AC009053.2	NA
RNA	ENSG00000238045	3.79	-0.059	0.488	0.74	-0.032	0.0262	0.0582	-0.033	0.0174	0.0411	AC009133.1	NA
RNA	ENSG00000286075	3.09	0.358	0.277	0.56	0.175	0.00334	0.0117	0.183	0.00146	0.00588	AC009412.1	NA
RNA	ENSG00000258056	2.57	0.028	0.643	0.841	-0.047	1.52e-05	0.000255	-0.044	2.77e-05	0.00032	AC009779.3	NA
RNA	ENSG00000272555	2.58	-0.071	0.307	0.589	-0.017	0.156	0.241	-0.019	0.1	0.166	AC009974.1	NA
RNA	ENSG00000256646	4.04	0.084	0.106	0.342	-0.003	0.736	0.8	0	0.963	0.976	AC010132.3	NA
RNA	ENSG00000256594	3.04	0.133	0.348	0.627	0.025	0.307	0.409	0.031	0.196	0.286	AC010186.2	NA
RNA	ENSG00000269242	3	-0.004	0.975	0.989	-0.054	0.0197	0.0464	-0.053	0.0194	0.0448	AC010422.3	NA
RNA	ENSG00000285589	3.09	-0.038	0.459	0.718	-0.013	0.149	0.233	-0.014	0.106	0.174	AC010422.8	NA
RNA	ENSG00000283103	2.63	0.15	0.059	0.247	-0.022	0.0963	0.165	-0.015	0.25	0.346	AC010642.2	NA
RNA	ENSG00000258017	5.44	0.026	0.83	0.935	-0.031	0.125	0.202	-0.029	0.139	0.217	AC011603.3	NA
RNA	ENSG00000267228	3.38	-0.142	0.439	0.701	0.063	0.048	0.0943	0.056	0.0721	0.128	AC012254.2	NA
RNA	ENSG00000260772	2.53	0.444	0.0336	0.18	-0.001	0.987	0.991	0.014	0.677	0.752	AC012321.1	NA
RNA	ENSG00000286207	3.09	-0.147	0.326	0.607	0.069	0.0131	0.0338	0.06	0.0259	0.0562	AC012443.2	NA
RNA	ENSG00000258461	3.25	-0.283	0.000514	0.0175	0.008	0.533	0.63	-0.003	0.805	0.858	AC012651.1	NA
RNA	ENSG00000212978	2.87	-0.132	0.14	0.396	0.002	0.898	0.924	-0.003	0.833	0.879	AC016747.1	NA
RNA	ENSG00000233223	4.9	0.17	0.0197	0.134	0.024	0.0489	0.0958	0.03	0.0159	0.0382	AC016876.2	NA
RNA	ENSG00000264772	4.21	-0.085	0.204	0.478	0.021	0.0534	0.103	0.017	0.111	0.181	AC016876.3	NA
RNA	ENSG00000261684	3.3	0.059	0.434	0.698	-0.041	0.00205	0.00807	-0.037	0.00421	0.0133	AC018362.1	NA
RNA	ENSG00000243302	3.25	-0.024	0.78	0.912	0.04	0.0116	0.0307	0.037	0.0145	0.0353	AC018638.4	NA
RNA	ENSG00000243679	3.42	-0.018	0.817	0.929	0.019	0.158	0.244	0.017	0.177	0.263	AC018638.5	NA
RNA	ENSG00000271122	3.02	0.026	0.67	0.857	0.029	0.00743	0.0217	0.029	0.00555	0.0165	AC018647.2	NA
RNA	ENSG00000257764	4.05	0.357	0.000378	0.0153	-0.035	0.0417	0.0845	-0.016	0.374	0.478	AC020656.1	NA
RNA	ENSG00000267519	4.61	0.253	0.00995	0.0905	-0.011	0.435	0.539	-0.002	0.907	0.935	AC020916.1	NA
RNA	ENSG00000262160	2.61	-0.089	0.412	0.681	-0.017	0.312	0.415	-0.02	0.232	0.327	AC020978.5	NA
RNA	ENSG00000230551	4.45	0.067	0.351	0.63	0.051	6.72e-05	0.000673	0.052	2.98e-05	0.000341	AC021078.1	NA
RNA	ENSG00000272916	2.6	0.343	0.0651	0.262	-0.044	0.186	0.276	-0.025	0.445	0.548	AC022400.7	NA
RNA	ENSG00000279689	3.4	0.026	0.774	0.909	-0.019	0.195	0.286	-0.018	0.22	0.315	AC022400.9	NA
RNA	ENSG00000255750	3.95	-0.145	0.383	0.656	0.05	0.104	0.175	0.042	0.167	0.251	AC022509.1	NA
RNA	ENSG00000256234	3.46	-0.193	0.301	0.583	0.025	0.469	0.572	0.015	0.644	0.726	AC022509.2	NA
RNA	ENSG00000055483	5.74	0.084	0.0883	0.311	0.039	1.34e-05	0.000236	0.041	3.72e-06	8.55e-05	AC022966.1	NA
RNA	ENSG00000260914	5.02	0.002	0.958	0.983	-0.001	0.922	0.942	-0.001	0.928	0.95	AC026464.4	NA
RNA	ENSG00000259426	3.63	0.262	0.0591	0.248	0.089	0.000336	0.00214	0.096	8.96e-05	0.000744	AC027237.5	NA
RNA	ENSG00000287086	3.31	0.074	0.277	0.56	-0.017	0.138	0.218	-0.013	0.23	0.325	AC034193.1	NA
RNA	ENSG00000261884	3.25	-0.108	0.452	0.712	-0.031	0.188	0.278	-0.034	0.136	0.212	AC040162.1	NA
RNA	ENSG00000266962	3.41	-0.008	0.878	0.953	-0.022	0.0158	0.0391	-0.021	0.0143	0.0349	AC067852.2	NA
RNA	ENSG00000283228	2.6	0.092	0.256	0.538	0.026	0.0664	0.123	0.029	0.0357	0.073	AC068547.1	NA
RNA	ENSG00000235027	4.99	-0.135	0.102	0.335	0.004	0.764	0.823	-0.001	0.939	0.958	AC068580.3	NA
RNA	ENSG00000250644	6.11	-0.098	0.382	0.656	-0.044	0.0244	0.0548	-0.046	0.0152	0.0368	AC068580.4	NA
RNA	ENSG00000259661	3.3	-0.051	0.488	0.74	-0.043	0.000477	0.00274	-0.044	0.000274	0.00167	AC068831.5	NA
RNA	ENSG00000286248	3.83	0.021	0.867	0.949	-0.044	0.033	0.07	-0.042	0.0373	0.0755	AC069209.2	NA
RNA	ENSG00000256364	2.45	-0.193	0.453	0.712	0.051	0.218	0.312	0.041	0.305	0.405	AC069234.2	NA
RNA	ENSG00000274272	4.03	-0.179	0.00277	0.0438	-0.02	0.0335	0.0709	-0.026	0.00743	0.0207	AC069281.2	NA
RNA	ENSG00000250041	3.43	-0.033	0.746	0.896	-0.011	0.551	0.648	-0.012	0.501	0.602	AC069360.1	NA
RNA	ENSG00000152117	3.7	-0.094	0.122	0.37	-0.002	0.812	0.86	-0.006	0.555	0.652	AC073869.1	NA
RNA	ENSG00000272758	3.17	0.158	0.0339	0.181	0.033	0.00946	0.0263	0.038	0.0026	0.00917	AC083798.2	NA
RNA	ENSG00000285906	3.08	-0.018	0.756	0.901	-0.038	0.000251	0.00172	-0.037	0.000194	0.00129	AC083855.2	NA
RNA	ENSG00000272941	3.06	0.193	0.0495	0.224	0.002	0.894	0.921	0.009	0.582	0.675	AC083862.2	NA
RNA	ENSG00000286256	4.99	0.371	0.0426	0.206	0.026	0.402	0.505	0.04	0.19	0.279	AC084871.4	NA
RNA	ENSG00000262580	4.05	-0.006	0.95	0.981	-0.004	0.804	0.854	-0.004	0.789	0.846	AC087741.1	NA
RNA	ENSG00000255197	4.6	-0.341	0.00151	0.032	-0.013	0.434	0.537	-0.026	0.145	0.224	AC090559.1	NA
RNA	ENSG00000253123	3.19	0.236	0.121	0.367	0.092	0.000545	0.003	0.098	0.000178	0.00121	AC091182.1	NA
RNA	ENSG00000140474	5.04	-0.108	0.0412	0.203	-0.009	0.335	0.438	-0.012	0.163	0.246	AC091230.1	NA
RNA	ENSG00000269001	3.29	0.081	0.596	0.815	0.086	0.00176	0.00719	0.086	0.00127	0.00526	AC092070.2	NA
RNA	ENSG00000213096	2.6	-0.122	0.187	0.458	0.028	0.0674	0.124	0.023	0.137	0.214	AC092279.1	NA
RNA	ENSG00000261512	2.66	0.119	0.268	0.551	-0.06	0.00152	0.00643	-0.053	0.00412	0.013	AC092368.3	NA
RNA	ENSG00000198001	4.55	-0.042	0.534	0.773	0.031	0.00805	0.0232	0.028	0.0127	0.0318	AC093012.1	NA
RNA	ENSG00000265401	3.33	0.03	0.705	0.877	-0.001	0.969	0.977	0.001	0.953	0.968	AC093484.3	NA
RNA	ENSG00000269937	2.69	-0.25	0.08	0.294	0.059	0.0205	0.0479	0.045	0.0678	0.122	AC093525.7	NA
RNA	ENSG00000240859	3.34	-0.498	0.000375	0.0153	-0.004	0.844	0.885	-0.024	0.282	0.381	AC093627.4	NA
RNA	ENSG00000287037	3.44	0.307	0.174	0.441	0.081	0.03	0.0649	0.091	0.0124	0.0312	AC097709.1	NA
RNA	ENSG00000287542	2.57	-0.139	0.602	0.818	0.132	0.00617	0.0187	0.121	0.00929	0.0248	AC098582.1	NA
RNA	ENSG00000261759	2.74	0.162	0.13	0.381	-0.059	0.000729	0.00373	-0.051	0.003	0.0102	AC099518.5	NA
RNA	ENSG00000253982	4.42	-0.056	0.362	0.638	-0.021	0.0431	0.0867	-0.022	0.0266	0.0575	AC100810.1	NA
RNA	ENSG00000170089	2.78	0.122	0.367	0.643	-0.018	0.445	0.547	-0.012	0.605	0.695	AC106795.1	NA
RNA	ENSG00000282034	6.16	-0.041	0.319	0.6	0.002	0.779	0.833	0	0.961	0.975	AC106886.6	NA
RNA	ENSG00000251364	4.88	0.596	0.142	0.398	0.095	0.159	0.245	0.116	0.0781	0.136	AC107884.1	NA
RNA	ENSG00000242588	3.24	-0.104	0.48	0.735	0.079	0.00356	0.0123	0.071	0.00636	0.0184	AC108010.1	NA
RNA	ENSG00000262370	3.39	0.089	0.207	0.483	0.012	0.306	0.408	0.015	0.19	0.279	AC108134.3	NA
RNA	ENSG00000261067	3.24	-0.136	0.0597	0.249	0.006	0.599	0.689	0.001	0.957	0.972	AC109460.3	NA
RNA	ENSG00000260404	3.97	-0.176	0.0607	0.252	0.036	0.0275	0.0606	0.027	0.0919	0.155	AC110079.1	NA
RNA	ENSG00000271643	3.11	0.248	0.000311	0.014	-0.005	0.663	0.742	0.005	0.652	0.733	AC112220.2	NA
RNA	ENSG00000226084	3.48	0.098	0.157	0.418	-0.039	0.00118	0.00533	-0.033	0.00483	0.0148	AC113935.1	NA
RNA	ENSG00000271741	2.34	-0.133	0.526	0.768	0.136	0.000422	0.00253	0.125	0.000836	0.00387	AC114490.2	NA
RNA	ENSG00000283782	3.14	-0.42	0.122	0.37	-0.002	0.966	0.974	-0.014	0.723	0.793	AC116366.3	NA
RNA	ENSG00000036549	4.4	0.014	0.845	0.941	0.049	0.000166	0.00127	0.048	0.000148	0.00107	AC118549.1	NA
RNA	ENSG00000259948	3.95	-0.071	0.429	0.695	-0.016	0.27	0.371	-0.018	0.196	0.287	AC124068.1	NA
RNA	ENSG00000219410	3.73	-0.04	0.505	0.754	-0.003	0.737	0.801	-0.005	0.621	0.708	AC125494.1	NA
RNA	ENSG00000205746	4.12	-0.235	0.0409	0.203	0.07	0.000916	0.00441	0.056	0.00707	0.02	AC126755.1	NA
RNA	ENSG00000270055	3.64	-0.085	0.266	0.55	-0.018	0.175	0.263	-0.02	0.107	0.175	AC127502.2	NA
RNA	ENSG00000280064	5.03	-0.026	0.717	0.881	-0.055	1.25e-05	0.000226	-0.054	9.79e-06	0.000158	AC130304.1	NA
RNA	ENSG00000214135	3.78	-0.127	0.058	0.244	0.013	0.23	0.327	0.007	0.488	0.59	AC132008.2	NA
RNA	ENSG00000279196	4.03	0.064	0.427	0.694	0.058	9.2e-05	0.000834	0.059	4.81e-05	0.000478	AC135048.4	NA
RNA	ENSG00000223509	2.96	-0.138	0.169	0.435	0.008	0.646	0.729	0.002	0.897	0.928	AC135983.3	NA
RNA	ENSG00000183458	4.36	-0.306	0.026	0.158	0.06	0.0132	0.034	0.045	0.0662	0.119	AC138932.1	NA
RNA	ENSG00000183889	5.05	-0.277	0.144	0.401	0.042	0.207	0.3	0.029	0.379	0.482	AC138969.1	NA
RNA	ENSG00000215154	2.76	-0.092	0.311	0.593	0.009	0.547	0.643	0.005	0.735	0.802	AC141586.1	NA
RNA	ENSG00000262831	4.24	0.024	0.687	0.865	-0.025	0.0178	0.0429	-0.023	0.0241	0.0531	AC145207.3	NA
RNA	ENSG00000271254	5.17	0.21	0.049	0.223	-0.026	0.14	0.221	-0.017	0.323	0.425	AC240274.1	NA
RNA	ENSG00000275131	6.18	0.26	0.0154	0.118	0.082	2.16e-05	0.000318	0.088	4.25e-06	9.22e-05	AC241952.2	NA
RNA	ENSG00000277089	4.43	0.289	0.0505	0.227	-0.072	0.00318	0.0112	-0.058	0.0174	0.041	AC243829.4	NA
RNA	ENSG00000237550	5.33	0.407	0.22	0.498	-0.074	0.146	0.229	-0.056	0.26	0.356	AC243919.1	NA
RNA	ENSG00000197180	3.01	-0.145	0.0735	0.279	-0.044	0.00181	0.00734	-0.048	0.000515	0.0027	AC244090.1	NA
RNA	ENSG00000272779	3.63	0.044	0.337	0.617	0.005	0.502	0.602	0.007	0.367	0.471	AC245060.4	NA
RNA	ENSG00000286129	2.73	-0.134	0.096	0.325	0.03	0.0312	0.0671	0.023	0.0893	0.151	AC245060.7	NA
RNA	ENSG00000215861	5.3	0.114	0.184	0.455	0.024	0.104	0.175	0.027	0.0556	0.104	AC245297.1	NA
RNA	ENSG00000224086	2.58	0.149	0.269	0.552	0.007	0.769	0.826	0.013	0.564	0.66	AC245452.1	NA
ATAC	chr3:38136845-38137564	5.79	0.003	0.932	0.974	0.005	0.67	0.833	0.005	0.657	0.796	ACAA1	ACAA1,ACAA1,MYD88
H3K27ac	chr3:38135739-38140967	6.89	-0.098	0.00547	0.04	-0.008	0.342	0.547	-0.009	0.349	0.561	ACAA1	ACAA1,ACAA1,MYD88
H3K4me3	chr3:38135000-38142600	7.92	-0.136	3.56e-05	0.00774	-0.001	0.828	0.903	-0.006	0.509	0.69	ACAA1	ACAA1,ACAA1,MYD88
RNA	ENSG00000060971	6.5	-0.221	0.000179	0.0105	-0.067	1.4e-09	1.16e-06	-0.073	2.74e-10	3.02e-07	ACAA1	NA
ATAC	chr18:49812904-49814537	5.77	0.059	0.0776	0.283	-0.001	0.917	0.964	0.006	0.55	0.717	ACAA2	ACAA2,ACAA2,MYO5B
H3K27ac	chr18:49812046-49814765	6.31	0.062	0.0571	0.184	0.008	0.357	0.561	0.008	0.356	0.567	ACAA2	ACAA2,ACAA2,MYO5B
H3K27ac	chr18:49788546-49789426	1.26	-0.093	0.534	0.718	0.048	0.222	0.419	0.047	0.229	0.435	ACAA2	ACAA2,ACAA2
RNA	ENSG00000167315	7.03	-0.044	0.31	0.591	0	0.972	0.978	-0.001	0.844	0.888	ACAA2	NA
RNA	ENSG00000278540	4.22	-0.123	0.198	0.47	0	0.989	0.992	-0.005	0.735	0.802	ACACA	NA
ATAC	chr12:109115644-109116706	3.76	-0.083	0.0546	0.235	-0.023	0.147	0.368	-0.031	0.0282	0.104	ACACB	ACACB,UNG,ACACB
ATAC	chr12:109154362-109155212	4.54	0.072	0.0738	0.276	-0.002	0.86	0.936	0.007	0.559	0.725	ACACB	ACACB,ACACB
ATAC	chr12:109169839-109170857	2.52	-0.006	0.929	0.973	0.004	0.85	0.931	0.003	0.885	0.937	ACACB	ACACB,ACACB
ATAC	chr12:109110869-109112190	4.03	-0.001	0.987	0.996	0.02	0.18	0.412	0.017	0.201	0.383	ACACB	ACACB,UNG,ACACB
H3K27ac	chr12:109113659-109117615	4.99	-0.137	0.155	0.342	-0.034	0.172	0.358	-0.034	0.175	0.37	ACACB	ACACB,UNG,ACACB
H3K27ac	chr12:109153866-109155450	3.07	-0.14	0.188	0.384	-0.033	0.203	0.398	-0.033	0.213	0.417	ACACB	ACACB,ACACB
H3K27ac	chr12:109169907-109171278	2.11	0.111	0.225	0.432	-0.015	0.522	0.705	-0.015	0.537	0.724	ACACB	ACACB,ACACB
H3K27ac	chr12:109110982-109112090	3.65	-0.074	0.228	0.435	-0.021	0.171	0.356	-0.02	0.189	0.389	ACACB	ACACB,UNG,ACACB
H3K27ac	chr12:109136938-109138269	1.96	-0.088	0.449	0.651	-0.09	0.00514	0.0355	-0.09	0.00462	0.0366	ACACB	ACACB,ACACB
H3K4me3	chr12:109110850-109112100	4.05	-0.175	0.068	0.354	0.009	0.677	0.804	0.003	0.877	0.933	ACACB	ACACB,ACACB,UNG
H3K4me3	chr12:109153900-109155950	4.94	-0.101	0.0717	0.362	0.041	0.00247	0.0235	0.036	0.0108	0.0642	ACACB	ACACB,ACACB
RNA	ENSG00000076555	3.64	-0.054	0.736	0.89	-0.014	0.619	0.707	-0.016	0.556	0.652	ACACB	NA
H3K27ac	chr12:111705278-111705855	0.74	-0.071	0.484	0.68	0.024	0.36	0.564	0.025	0.354	0.565	ACAD10	ACAD10,ACAD10
H3K4me3	chr12:111683950-111687700	6.77	-0.077	0.0294	0.246	-0.02	0.0165	0.0772	-0.022	0.0106	0.0635	ACAD10	ACAD10,ACAD10,BRAP
RNA	ENSG00000111271	4.44	-0.066	0.237	0.519	-0.007	0.437	0.54	-0.01	0.288	0.388	ACAD10	NA
ATAC	chr3:132659230-132660965	5.66	-0.052	0.145	0.395	-0.035	0.00374	0.0406	-0.037	0.000835	0.00915	ACAD11	ACAD11,ACAD11,NPHP3-ACAD11,UBA5
H3K27ac	chr3:132659333-132661149	5.18	0.002	0.964	0.984	0.012	0.159	0.34	0.012	0.158	0.348	ACAD11	ACAD11,ACAD11,NPHP3-ACAD11,UBA5
H3K4me3	chr3:132658400-132662450	6.6	-0.009	0.777	0.923	0.01	0.204	0.386	0.009	0.224	0.422	ACAD11	ACAD11,NPHP3-ACAD11,UBA5,ACAD11
RNA	ENSG00000240303	3.77	-0.094	0.248	0.53	0.032	0.0291	0.0636	0.026	0.0624	0.114	ACAD11	NA
H3K4me3	chr11:134251650-134255400	6.42	-0.037	0.271	0.617	-0.001	0.919	0.956	-0.002	0.777	0.875	ACAD8	ACAD8,VPS26B,ACAD8,THYN1
RNA	ENSG00000151498	4.85	-0.082	0.0473	0.218	-0.009	0.195	0.286	-0.012	0.0856	0.146	ACAD8	NA
RNA	ENSG00000177646	5.02	-0.052	0.145	0.402	-0.026	6.24e-05	0.000643	-0.027	2.03e-05	0.000254	ACAD9	NA
ATAC	chr3:128878651-128879909	5.1	0.013	0.716	0.871	0.052	1.96e-05	0.00246	0.048	2.2e-05	0.000823	ACAD9-DT	ACAD9-DT,ACAD9
H3K27ac	chr3:128877865-128880426	5.74	0.012	0.656	0.806	-0.002	0.815	0.902	-0.001	0.822	0.908	ACAD9-DT	ACAD9-DT,ACAD9
H3K4me3	chr3:128878200-128881300	5.7	-0.004	0.917	0.973	0.009	0.293	0.485	0.009	0.314	0.517	ACAD9-DT	ACAD9-DT,ACAD9
ATAC	chr2:210224522-210225607	3.19	0.006	0.912	0.964	0.011	0.51	0.724	0.01	0.502	0.679	ACADL	ACADL,ACADL
H3K4me3	chr2:210223600-210226700	4.53	-0.21	0.0438	0.294	0.024	0.308	0.5	0.017	0.482	0.669	ACADL	ACADL,ACADL
ATAC	chr1:75724124-75725137	5.68	0.029	0.412	0.674	-0.029	0.0166	0.101	-0.022	0.0484	0.149	ACADM	ACADM,SLC44A5,ACADM
RNA	ENSG00000117054	4.96	-0.028	0.701	0.874	0.04	0.00179	0.00729	0.037	0.00262	0.00921	ACADM	NA
ATAC	chr12:120725520-120726161	4.47	0.018	0.667	0.845	0.037	0.014	0.0903	0.034	0.0111	0.055	ACADS	ACADS,UNC119B,ACADS
H3K27ac	chr12:120725154-120726658	4.68	-0.004	0.882	0.941	0.016	0.0346	0.126	0.016	0.0352	0.133	ACADS	ACADS,UNC119B,ACADS
H3K27me3	chr12:120744000-120762000	2.92	-0.019	0.727	0.813	0.003	0.798	0.999	0.003	0.788	1	ACADS	ACADS
H3K4me3	chr12:120725200-120727150	5.44	-0.072	0.153	0.488	0.004	0.707	0.826	0.002	0.835	0.91	ACADS	ACADS,ACADS,UNC119B
RNA	ENSG00000122971	5.53	-0.109	0.0885	0.311	-0.045	7.29e-05	0.000707	-0.048	2.16e-05	0.000267	ACADS	NA
H3K4me3	chr10:123007000-123010950	6.6	0.021	0.464	0.765	-0.007	0.286	0.477	-0.006	0.347	0.549	ACADSB	ACADSB,ACADSB,IKZF5
RNA	ENSG00000196177	3.74	-0.258	0.0154	0.118	0.005	0.762	0.821	-0.005	0.767	0.828	ACADSB	NA
ATAC	chr17:7213950-7215396	5.04	0.021	0.585	0.796	0.011	0.392	0.631	0.012	0.297	0.492	ACADVL	ACADVL,DLG4,ACADVL
ATAC	chr17:7204817-7205559	3.37	0.006	0.912	0.964	0.012	0.49	0.709	0.011	0.475	0.659	ACADVL	ACADVL,DLG4
H3K27ac	chr17:7216933-7218112	3.66	-0.136	0.14	0.321	-0.006	0.797	0.891	-0.003	0.894	0.948	ACADVL	ACADVL,DLG4,ACADVL
H3K27ac	chr17:7204509-7205705	2.56	-0.088	0.325	0.538	0.011	0.619	0.777	0.012	0.574	0.751	ACADVL	ACADVL,DLG4
H3K4me3	chr17:7214050-7215150	3.24	0.122	0.139	0.468	0.024	0.193	0.372	0.028	0.135	0.309	ACADVL	ACADVL,DLG4,ACADVL
H3K4me3	chr17:7204400-7205700	4.14	0.062	0.451	0.756	0.026	0.161	0.332	0.027	0.132	0.305	ACADVL	ACADVL,DLG4
H3K4me3	chr17:7216450-7218450	4.37	0.023	0.802	0.935	-0.007	0.762	0.863	-0.005	0.819	0.9	ACADVL	ACADVL,DLG4,ACADVL
RNA	ENSG00000072778	9.57	0.112	0.0144	0.113	0.003	0.671	0.748	0.007	0.348	0.451	ACADVL	NA
ATAC	chr3:195441772-195443443	6.35	0.051	0.131	0.375	0.018	0.107	0.305	0.021	0.0334	0.116	ACAP2	ACAP2,ACAP2
ATAC	chr3:195450632-195451364	3.18	-0.059	0.315	0.591	0.017	0.394	0.632	0.007	0.706	0.829	ACAP2	ACAP2
ATAC	chr3:195458173-195458957	2.47	0.004	0.951	0.982	-0.012	0.586	0.778	-0.01	0.618	0.769	ACAP2	ACAP2
H3K27ac	chr3:195443363-195443986	2.6	-0.189	0.0315	0.125	-0.037	0.0911	0.238	-0.035	0.115	0.285	ACAP2	ACAP2,ACAP2
H3K27ac	chr3:195449844-195452099	5.12	-0.06	0.307	0.52	0.026	0.0856	0.229	0.025	0.104	0.268	ACAP2	ACAP2
H3K27ac	chr3:195441099-195443159	5.48	-0.018	0.581	0.753	-0.002	0.795	0.89	-0.002	0.783	0.886	ACAP2	ACAP2,ACAP2
H3K27ac	chr3:195458197-195459095	1.95	-0.006	0.941	0.971	0.013	0.568	0.741	0.013	0.57	0.748	ACAP2	ACAP2
H3K27ac	chr3:195395331-195395862	1.38	-0.004	0.968	0.985	-0.008	0.729	0.85	-0.008	0.728	0.853	ACAP2	ACAP2,ACAP2
H3K27me3	chr3:195474000-195510000	4.56	-0.081	0.231	0.38	-0.072	2.08e-05	0.00968	-0.072	1.58e-05	0.0134	ACAP2	ACAP2,PPP1R2
H3K4me3	chr3:195440300-195444100	6.33	-0.005	0.903	0.969	-0.017	0.0707	0.198	-0.016	0.0769	0.219	ACAP2	ACAP2,ACAP2
RNA	ENSG00000114331	6.77	-0.054	0.493	0.743	0.037	0.00629	0.019	0.034	0.0107	0.0278	ACAP2	NA
H3K4me3	chr1:1304750-1310400	7.06	0.077	0.17	0.509	-0.014	0.294	0.485	-0.011	0.42	0.617	ACAP3	ACAP3,ACAP3,PUSL1,INTS11
RNA	ENSG00000131584	5.11	-0.109	0.0536	0.234	-0.018	0.061	0.114	-0.021	0.0236	0.0523	ACAP3	NA
ATAC	chr11:108123833-108124482	3.57	-0.039	0.425	0.685	-0.015	0.377	0.618	-0.018	0.242	0.432	ACAT1	ACAT1,ACAT1
ATAC	chr11:108121217-108122014	5.25	0.022	0.573	0.788	-0.017	0.205	0.444	-0.012	0.324	0.52	ACAT1	ACAT1,ACAT1
H3K27ac	chr11:108123506-108124870	3.99	-0.12	0.0132	0.0713	0.011	0.358	0.562	0.011	0.401	0.61	ACAT1	ACAT1,ACAT1
H3K27ac	chr11:108164102-108164829	0.88	-0.226	0.0572	0.184	0.041	0.207	0.403	0.042	0.222	0.428	ACAT1	ACAT1,NPAT
H3K27ac	chr11:108121067-108122477	3.89	-0.011	0.773	0.88	0	0.968	0.985	0	0.961	0.981	ACAT1	ACAT1,ACAT1
H3K4me3	chr11:108121000-108124650	5.52	-0.095	0.0201	0.211	0.021	0.0239	0.0983	0.017	0.0922	0.245	ACAT1	ACAT1,ACAT1
RNA	ENSG00000075239	5.39	0.001	0.986	0.994	-0.026	0.0143	0.0362	-0.025	0.015	0.0364	ACAT1	NA
ATAC	chr6:159761753-159762924	5.7	-0.021	0.57	0.786	-0.031	0.0149	0.0938	-0.03	0.0102	0.0519	ACAT2	ACAT2,SOD2,ACAT2
H3K27ac	chr6:159761071-159763427	4.9	-0.009	0.849	0.922	-0.026	0.0346	0.126	-0.026	0.0341	0.131	ACAT2	ACAT2,SOD2,WTAP,ACAT2
RNA	ENSG00000120437	4.74	-0.079	0.49	0.741	-0.022	0.256	0.356	-0.024	0.2	0.291	ACAT2	NA
ATAC	chr1:226186045-226187121	5.27	0.098	0.0103	0.0957	0.04	0.00176	0.0261	0.047	8.15e-05	0.0019	ACBD3	ACBD3,ACBD3
ATAC	chr1:226196892-226197450	2.67	0.057	0.386	0.655	0.012	0.56	0.76	0.017	0.372	0.567	ACBD3	ACBD3
ATAC	chr1:226181878-226182733	4.01	0.009	0.849	0.937	-0.041	0.0121	0.0824	-0.035	0.02	0.0822	ACBD3	ACBD3,ACBD3
H3K27ac	chr1:226181478-226187388	6.37	0.09	0.0258	0.111	0.012	0.239	0.439	0.012	0.239	0.447	ACBD3	ACBD3,ACBD3
H3K4me3	chr1:226181300-226187800	6.63	-0.008	0.815	0.939	0.002	0.843	0.913	0.001	0.879	0.934	ACBD3	ACBD3,ACBD3
RNA	ENSG00000182827	5.89	0.052	0.348	0.627	0.034	0.000498	0.00282	0.035	0.000257	0.00159	ACBD3	NA
ATAC	chr1:226121379-226122975	5.29	0.142	0.000507	0.0185	0.032	0.0146	0.0925	0.046	0.000325	0.00487	ACBD3-AS1	ACBD3-AS1
H3K27ac	chr1:226121336-226123335	4.88	0.232	0.000742	0.0107	0	0.984	0.992	0.002	0.92	0.962	ACBD3-AS1	ACBD3-AS1
H3K27ac	chr1:226127838-226128551	0.59	-0.161	0.277	0.489	-0.002	0.946	0.974	0	0.991	0.996	ACBD3-AS1	ACBD3-AS1
H3K27me3	chr1:226112000-226138000	3.66	0.093	0.168	0.311	0.011	0.451	0.994	0.01	0.486	1	ACBD3-AS1	ACBD3-AS1
H3K4me3	chr1:226121000-226123300	5.4	0.082	0.119	0.439	0.008	0.509	0.68	0.01	0.387	0.587	ACBD3-AS1	ACBD3-AS1
ATAC	chr17:45123737-45124619	2.87	0.102	0.184	0.449	0.057	0.0183	0.107	0.062	0.0056	0.0344	ACBD4	ACBD4,PLCD3
ATAC	chr17:45132141-45133546	4.3	0.011	0.852	0.938	0.048	0.0105	0.0756	0.044	0.0109	0.0544	ACBD4	ACBD4,PLCD3,ACBD4
H3K27ac	chr17:45123958-45124915	1.61	0.326	0.0123	0.068	0.072	0.0249	0.101	0.072	0.0327	0.127	ACBD4	ACBD4,PLCD3
H3K27ac	chr17:45131943-45133229	3.25	0.184	0.0241	0.106	0.024	0.209	0.405	0.023	0.255	0.464	ACBD4	ACBD4,PLCD3,ACBD4
ATAC	chr10:27240296-27243436	6.73	0.014	0.665	0.843	-0.017	0.103	0.299	-0.014	0.163	0.334	ACBD5	ACBD5,ACBD5
H3K27ac	chr10:27239621-27243745	6.74	0.027	0.344	0.556	0.006	0.401	0.603	0.006	0.394	0.602	ACBD5	ACBD5,ACBD5
H3K4me3	chr10:27239050-27244000	6.99	-0.021	0.589	0.837	0.005	0.573	0.73	0.004	0.631	0.78	ACBD5	ACBD5,ACBD5
RNA	ENSG00000107897	5.64	0.011	0.858	0.946	0.036	0.000724	0.00371	0.035	0.000657	0.00325	ACBD5	NA
ATAC	chr1:180482310-180483266	2.41	-0.009	0.895	0.958	-0.018	0.39	0.629	-0.017	0.378	0.572	ACBD6	ACBD6,ACBD6
ATAC	chr1:180501975-180503556	5.83	0.002	0.963	0.987	-0.016	0.161	0.387	-0.013	0.184	0.361	ACBD6	ACBD6,ACBD6
H3K27ac	chr1:180501893-180503619	5.26	0.054	0.0753	0.218	0.009	0.231	0.429	0.009	0.242	0.451	ACBD6	ACBD6,ACBD6
H3K4me3	chr1:180500800-180504250	6.42	-0.038	0.215	0.561	0	0.988	0.994	-0.002	0.808	0.894	ACBD6	ACBD6,ACBD6
RNA	ENSG00000230124	3.86	-0.071	0.189	0.461	-0.006	0.525	0.624	-0.008	0.349	0.452	ACBD6	NA
ATAC	chr10:15088063-15089120	3.67	0.024	0.62	0.816	-0.002	0.886	0.949	0.001	0.948	0.972	ACBD7	ACBD7,ACBD7
H3K27ac	chr10:15088394-15088950	0.38	0.189	0.159	0.346	0.044	0.193	0.384	0.044	0.201	0.404	ACBD7	ACBD7,ACBD7
H3K27me3	chr10:15054000-15075000	3.61	0.165	0.0207	0.127	-0.014	0.307	0.963	-0.015	0.351	1	ACBD7	ACBD7,ACBD7,OLAH
H3K27me3	chr10:15082000-15096000	3.07	-0.078	0.179	0.323	0.011	0.377	0.989	0.011	0.389	1	ACBD7	ACBD7,RPP38,ACBD7
H3K4me3	chr10:15087950-15089200	4.03	-0.007	0.936	0.98	-0.005	0.796	0.885	-0.005	0.794	0.885	ACBD7	ACBD7,ACBD7
ATAC	chr11:44065912-44067395	5.49	0.038	0.301	0.577	-0.026	0.0324	0.149	-0.018	0.0996	0.242	ACCS	ACCS,ACCS
H3K27ac	chr11:44065652-44067495	4.92	0.187	0.00557	0.0404	-0.001	0.964	0.982	0.001	0.947	0.974	ACCS	ACCS,ACCS
H3K4me3	chr11:44065550-44067600	5.54	0.002	0.954	0.985	0.005	0.559	0.719	0.005	0.552	0.724	ACCS	ACCS,ACCS
RNA	ENSG00000110455	3.14	0.237	0.0874	0.309	0.002	0.918	0.94	0.012	0.622	0.709	ACCS	NA
ATAC	chr16:67659725-67661411	5.33	0.028	0.493	0.735	0.037	0.00541	0.0504	0.036	0.00328	0.0238	ACD	ACD,ACD,PARD6A,ENKD1
H3K27ac	chr16:67659402-67661341	4.17	-0.02	0.721	0.848	-0.003	0.852	0.923	-0.003	0.855	0.926	ACD	ACD,CARMIL2,ACD,PARD6A,ENKD1
RNA	ENSG00000102977	3.29	-0.07	0.191	0.462	-0.041	2.66e-05	0.000361	-0.042	8.89e-06	0.000148	ACD	NA
ATAC	chr17:63499100-63499699	3.4	-0.076	0.103	0.33	-0.024	0.173	0.403	-0.032	0.0436	0.139	ACE	ACE,ACE
ATAC	chr17:63476507-63478161	4.01	0.068	0.168	0.428	0.029	0.0711	0.24	0.034	0.0229	0.0902	ACE	ACE,ACE
H3K27ac	chr17:63476375-63478949	4.45	-0.224	0.0128	0.0696	-0.086	0.000392	0.0064	-0.085	0.000486	0.00883	ACE	ACE,ACE
H3K4me3	chr17:63476050-63479100	5.9	0.105	0.184	0.525	-0.012	0.529	0.695	-0.007	0.685	0.816	ACE	ACE,ACE
RNA	ENSG00000159640	6.05	-0.223	0.0744	0.281	-0.026	0.212	0.306	-0.034	0.105	0.173	ACE	NA
H3K4me3	chr19:6361100-6363350	5.96	-0.011	0.789	0.929	-0.005	0.574	0.731	-0.005	0.584	0.747	ACER1	ACER1,ACER1,CLPP
ATAC	chr9:19441094-19442183	3.06	-0.096	0.0756	0.279	-0.007	0.703	0.852	-0.018	0.275	0.468	ACER2	ACER2,ACER2
ATAC	chr9:19471458-19472402	3.66	0.073	0.13	0.374	0.005	0.751	0.878	0.014	0.348	0.544	ACER2	ACER2
ATAC	chr9:19408413-19410181	4.99	0.057	0.212	0.484	0.03	0.0388	0.166	0.033	0.0138	0.0639	ACER2	ACER2,ACER2
ATAC	chr9:19464448-19465345	3.19	0.071	0.222	0.496	0.015	0.406	0.642	0.022	0.2	0.382	ACER2	ACER2
ATAC	chr9:19493080-19493979	2.96	-0.024	0.68	0.851	0.028	0.143	0.362	0.022	0.217	0.402	ACER2	ACER2
ATAC	chr9:19456496-19457976	3.01	0.016	0.796	0.912	0.032	0.103	0.299	0.03	0.0945	0.234	ACER2	ACER2,ACER2
ATAC	chr9:19497487-19498569	2.73	-0.011	0.866	0.945	0.027	0.266	0.514	0.022	0.329	0.525	ACER2	ACER2
H3K27ac	chr9:19441284-19442685	2.4	-0.156	0.0858	0.236	0.02	0.36	0.564	0.02	0.378	0.587	ACER2	ACER2,ACER2
H3K27ac	chr9:19471405-19472905	2.3	-0.15	0.248	0.457	0.017	0.626	0.782	0.014	0.687	0.828	ACER2	ACER2
H3K27ac	chr9:19408364-19409963	2.97	-0.031	0.702	0.836	-0.007	0.743	0.858	-0.006	0.755	0.869	ACER2	ACER2,ACER2
H3K27ac	chr9:19464560-19465322	0.95	0.036	0.776	0.881	0.035	0.285	0.49	0.035	0.281	0.493	ACER2	ACER2
H3K4me3	chr9:19464550-19465650	3.27	0.097	0.412	0.729	0.049	0.0689	0.195	0.05	0.0592	0.187	ACER2	ACER2
H3K4me3	chr9:19471700-19472400	1.94	0.078	0.536	0.808	0.077	0.0128	0.0655	0.077	0.0103	0.0623	ACER2	ACER2
H3K4me3	chr9:19408000-19410800	5.88	0.023	0.61	0.844	0.03	0.00612	0.0411	0.029	0.00568	0.0428	ACER2	ACER2,ACER2
H3K4me3	chr9:19441200-19442250	2.95	-0.042	0.612	0.846	0.08	0.00027	0.006	0.076	0.000463	0.0091	ACER2	ACER2,ACER2
ATAC	chr11:76863096-76863681	3.24	-0.054	0.305	0.581	-0.024	0.209	0.448	-0.029	0.0983	0.24	ACER3	ACER3,ACER3
ATAC	chr11:76885288-76885881	3.08	-0.05	0.366	0.639	-0.004	0.83	0.92	-0.011	0.53	0.702	ACER3	ACER3,ACER3
ATAC	chr11:76857724-76858509	3.39	-0.044	0.391	0.659	-0.034	0.0801	0.258	-0.036	0.0396	0.13	ACER3	ACER3,ACER3
ATAC	chr11:76823597-76824443	3.83	0.026	0.528	0.758	0.024	0.101	0.295	0.024	0.065	0.181	ACER3	ACER3
ATAC	chr11:76860469-76861254	5.21	0.022	0.558	0.778	0.029	0.0196	0.111	0.029	0.013	0.0615	ACER3	ACER3,ACER3
H3K27ac	chr11:76864534-76865377	1.95	-0.152	0.0175	0.0861	-0.045	0.0101	0.0552	-0.045	0.0122	0.0674	ACER3	ACER3,ACER3
H3K27ac	chr11:76884496-76886780	3.19	-0.085	0.223	0.429	-0.05	0.0136	0.0673	-0.051	0.0116	0.0651	ACER3	ACER3,ACER3
H3K27ac	chr11:76856361-76864494	6.95	0.014	0.587	0.757	0.003	0.646	0.796	0.003	0.636	0.794	ACER3	ACER3,ACER3
H3K27ac	chr11:76823430-76826027	3.89	-0.025	0.646	0.799	-0.046	0.00142	0.0151	-0.046	0.00131	0.0165	ACER3	ACER3
H3K4me3	chr11:76860250-76864450	6.31	0.006	0.872	0.959	-0.001	0.943	0.97	0	0.983	0.991	ACER3	ACER3,ACER3
RNA	ENSG00000078124	6.58	-0.01	0.855	0.945	0.051	2.06e-06	7.34e-05	0.048	3e-06	7.43e-05	ACER3	NA
ATAC	chr7:100896499-100897506	2.99	0.321	2.74e-05	0.00351	0.062	0.00415	0.043	0.088	5.07e-05	0.00138	ACHE	ACHE,ACHE
ATAC	chr7:100910379-100911272	2.64	-0.05	0.519	0.752	0.035	0.157	0.382	0.024	0.282	0.476	ACHE	ACHE
H3K27ac	chr7:100896749-100897320	0.63	0.301	0.0155	0.0792	0.073	0.0213	0.0911	0.074	0.0269	0.112	ACHE	ACHE,ACHE
H3K27ac	chr7:100915346-100917187	2.97	0.124	0.145	0.328	0.112	8.4e-06	0.000508	0.112	6.87e-06	0.000665	ACHE	ACHE
H3K27ac	chr7:100909838-100910748	1.83	0.127	0.25	0.459	0.092	0.00242	0.0217	0.092	0.00212	0.0225	ACHE	ACHE
H3K4me3	chr7:100916300-100917100	2.35	-0.06	0.72	0.899	0.064	0.0921	0.233	0.062	0.0987	0.255	ACHE	ACHE
H3K4me3	chr7:100894900-100897550	5.02	0.016	0.851	0.953	-0.03	0.123	0.28	-0.028	0.144	0.321	ACHE	ACHE,ACHE
H3K4me3	chr14:23092850-23098200	7	-0.048	0.266	0.613	0.004	0.676	0.803	0.002	0.828	0.906	ACIN1	ACIN1,ACIN1,C14orf119
RNA	ENSG00000100813	7.59	0.022	0.407	0.677	0.011	0.0138	0.0351	0.012	0.00883	0.0238	ACIN1	NA
H3K4me3	chr3:42802300-42806250	6.51	-0.013	0.7	0.888	-0.015	0.0591	0.177	-0.015	0.0523	0.173	ACKR2	ACKR2,KRBOX1,ACKR2,CCDC13,HIGD1A
ATAC	chr2:236604603-236605811	3.76	-0.179	0.000306	0.0139	-0.01	0.561	0.76	-0.032	0.0461	0.144	ACKR3	ACKR3
ATAC	chr2:236550956-236553164	3.7	-0.142	0.00796	0.0833	0.006	0.741	0.872	-0.013	0.436	0.625	ACKR3	ACKR3
ATAC	chr2:236787687-236788433	3.46	-0.124	0.0227	0.146	-0.044	0.0241	0.125	-0.055	0.00208	0.0174	ACKR3	ACKR3
ATAC	chr2:236757638-236758829	2.8	-0.133	0.0319	0.176	-0.002	0.919	0.964	-0.02	0.313	0.509	ACKR3	ACKR3
ATAC	chr2:236731783-236732753	3.17	0.112	0.0478	0.219	0.039	0.0342	0.154	0.048	0.00518	0.0326	ACKR3	ACKR3
ATAC	chr2:236711047-236711995	2.69	0.137	0.0583	0.243	-0.004	0.871	0.941	0.012	0.544	0.713	ACKR3	ACKR3
ATAC	chr2:236752209-236752742	2.51	-0.127	0.0746	0.277	-0.018	0.475	0.697	-0.034	0.143	0.307	ACKR3	ACKR3
ATAC	chr2:236784803-236785745	2.98	0.087	0.0949	0.316	0.026	0.141	0.36	0.035	0.0344	0.119	ACKR3	ACKR3
ATAC	chr2:236577343-236578713	3.74	-0.061	0.219	0.492	-0.008	0.628	0.806	-0.015	0.339	0.535	ACKR3	ACKR3,ACKR3
ATAC	chr2:236747982-236749283	4.24	-0.043	0.326	0.601	-0.015	0.33	0.578	-0.019	0.177	0.353	ACKR3	ACKR3
ATAC	chr2:236567540-236568906	4.3	0.031	0.389	0.657	0.001	0.915	0.963	0.005	0.646	0.788	ACKR3	ACKR3,ACKR3
ATAC	chr2:236587175-236587966	2.53	0.049	0.462	0.712	0.014	0.534	0.741	0.019	0.362	0.557	ACKR3	ACKR3,ACKR3
ATAC	chr2:236569377-236570158	3.22	-0.031	0.529	0.759	-0.005	0.779	0.893	-0.008	0.591	0.749	ACKR3	ACKR3,ACKR3
ATAC	chr2:236767749-236768378	3.97	0.02	0.642	0.829	-0.012	0.461	0.686	-0.007	0.623	0.772	ACKR3	ACKR3
ATAC	chr2:236753412-236754061	2.78	0.01	0.853	0.939	0.02	0.311	0.559	0.018	0.296	0.491	ACKR3	ACKR3
ATAC	chr2:236545203-236546360	2.65	-0.011	0.87	0.947	0.032	0.122	0.331	0.027	0.158	0.327	ACKR3	ACKR3
ATAC	chr2:236714861-236715830	2.9	0.003	0.956	0.984	0.006	0.731	0.868	0.006	0.716	0.836	ACKR3	ACKR3
H3K27ac	chr2:236731476-236732691	2.62	0.402	0.00293	0.0265	0.056	0.0818	0.223	0.052	0.146	0.331	ACKR3	ACKR3
H3K27ac	chr2:236786360-236789029	4.46	-0.138	0.00969	0.0581	-0.056	8.99e-05	0.0024	-0.056	0.00012	0.00373	ACKR3	ACKR3
H3K27ac	chr2:236767213-236769284	4.4	0.116	0.112	0.279	-0.016	0.367	0.571	-0.016	0.406	0.614	ACKR3	ACKR3
H3K27ac	chr2:236755418-236756419	2.57	-0.13	0.242	0.451	-0.067	0.0205	0.0889	-0.066	0.0204	0.094	ACKR3	ACKR3
H3K27ac	chr2:236756510-236759780	4.76	-0.083	0.359	0.571	-0.046	0.0513	0.164	-0.046	0.0509	0.17	ACKR3	ACKR3
H3K27ac	chr2:236781854-236784573	3.79	-0.071	0.399	0.607	-0.059	0.00702	0.0437	-0.059	0.00668	0.0465	ACKR3	ACKR3
H3K27ac	chr2:236550964-236552202	1.68	0.087	0.441	0.643	0.059	0.0384	0.135	0.058	0.0387	0.142	ACKR3	ACKR3
H3K27ac	chr2:236747921-236750652	4.69	-0.06	0.451	0.652	-0.014	0.471	0.664	-0.014	0.467	0.667	ACKR3	ACKR3
H3K27ac	chr2:236751642-236753914	4.31	-0.07	0.496	0.69	-0.013	0.605	0.767	-0.013	0.617	0.781	ACKR3	ACKR3
H3K27ac	chr2:236604587-236605853	2.52	0.058	0.607	0.773	0.069	0.015	0.072	0.069	0.014	0.0736	ACKR3	ACKR3
H3K27ac	chr2:236711559-236713297	3.23	0.031	0.683	0.823	0.009	0.63	0.785	0.009	0.648	0.802	ACKR3	ACKR3
H3K27ac	chr2:236545088-236545630	0.19	0.036	0.774	0.88	0.061	0.0573	0.176	0.061	0.0547	0.178	ACKR3	ACKR3
H3K27ac	chr2:236576734-236579877	4.69	-0.023	0.82	0.906	0.02	0.454	0.65	0.02	0.443	0.648	ACKR3	ACKR3,ACKR3
H3K27ac	chr2:236567461-236569021	4.07	-0.01	0.913	0.958	0.03	0.207	0.403	0.03	0.201	0.404	ACKR3	ACKR3,ACKR3
H3K27me3	chr2:236593000-236698000	5.96	0.102	0.08	0.207	0.01	0.412	0.989	0.009	0.458	1	ACKR3	ACKR3
H3K27me3	chr2:236714000-236742000	2.99	-0.026	0.769	0.843	0.009	0.638	0.999	0.008	0.643	1	ACKR3	ACKR3
H3K4me3	chr2:236567450-236573250	5.65	0.218	0.00637	0.126	0.089	9.54e-05	0.00321	0.095	4.15e-05	0.00216	ACKR3	ACKR3,ACKR3
H3K4me3	chr2:236604700-236605750	3.44	0.041	0.697	0.886	0.081	0.00288	0.0258	0.079	0.00266	0.0266	ACKR3	ACKR3
ATAC	chr3:132542611-132543446	3.66	0.031	0.503	0.742	-0.03	0.0775	0.253	-0.022	0.155	0.323	ACKR4	ACKR4,DNAJC13
ATAC	chr3:132594920-132595571	3.18	-0.018	0.759	0.894	-0.052	0.0125	0.084	-0.048	0.012	0.0583	ACKR4	ACKR4,ACAD11,NPHP3-ACAD11,ACKR4
ATAC	chr3:132549623-132551213	3.33	-0.016	0.785	0.907	-0.027	0.117	0.323	-0.026	0.106	0.252	ACKR4	ACKR4
H3K27ac	chr3:132543013-132543725	1.82	0.028	0.797	0.893	0.005	0.858	0.926	0.005	0.846	0.921	ACKR4	ACKR4,DNAJC13
ATAC	chr17:41918148-41919417	5.44	0.013	0.737	0.882	0.026	0.032	0.148	0.025	0.0279	0.103	ACLY	ACLY,ACLY
ATAC	chr17:41929957-41930844	4.5	0.008	0.82	0.923	0.029	0.019	0.109	0.027	0.019	0.0792	ACLY	ACLY,ACLY,ODAD4
H3K27ac	chr17:41917833-41919834	4.95	-0.053	0.186	0.382	-0.014	0.159	0.34	-0.014	0.157	0.346	ACLY	ACLY,ACLY
H3K27ac	chr17:41929614-41930886	4.04	-0.019	0.694	0.831	-0.003	0.816	0.902	-0.003	0.821	0.908	ACLY	ACLY,ACLY,ODAD4
H3K4me3	chr17:41916900-41919850	6.35	0.043	0.16	0.497	-0.016	0.0276	0.108	-0.014	0.0621	0.192	ACLY	ACLY,ACLY
H3K4me3	chr17:41929500-41930950	4.17	-0.073	0.275	0.621	0.026	0.0887	0.227	0.022	0.148	0.328	ACLY	ACLY,ACLY,ODAD4
RNA	ENSG00000131473	7.26	-0.067	0.0566	0.241	0.001	0.901	0.926	-0.002	0.762	0.824	ACLY	NA
ATAC	chr2:134783813-134784494	2.79	-0.072	0.237	0.512	-0.024	0.25	0.496	-0.03	0.116	0.267	ACMSD	ACMSD
H3K27ac	chr2:134783553-134784769	2.66	0.023	0.784	0.886	0.028	0.193	0.384	0.029	0.189	0.388	ACMSD	ACMSD
ATAC	chr9:32389323-32390023	2.58	-0.213	0.00217	0.041	-0.016	0.497	0.714	-0.042	0.0662	0.184	ACO1	ACO1,ACO1
ATAC	chr9:32266742-32267581	3.11	-0.116	0.0686	0.266	-0.054	0.0211	0.116	-0.063	0.00322	0.0235	ACO1	ACO1
ATAC	chr9:32395374-32396354	4.49	-0.054	0.202	0.472	-0.009	0.527	0.736	-0.015	0.258	0.45	ACO1	ACO1,ACO1
ATAC	chr9:32397989-32399504	3.61	-0.042	0.348	0.623	0.003	0.851	0.931	-0.003	0.821	0.9	ACO1	ACO1,ACO1
ATAC	chr9:32378505-32379642	3.2	-0.036	0.522	0.754	0.016	0.406	0.642	0.009	0.613	0.765	ACO1	ACO1,ACO1
ATAC	chr9:32413215-32414366	3.75	0.029	0.547	0.771	-0.001	0.948	0.977	0.003	0.835	0.908	ACO1	ACO1,ACO1
ATAC	chr9:32403533-32404247	3.1	-0.025	0.628	0.821	-0.001	0.952	0.979	-0.004	0.786	0.878	ACO1	ACO1,ACO1
ATAC	chr9:32384063-32385158	5.75	0.005	0.894	0.957	-0.013	0.252	0.498	-0.011	0.295	0.49	ACO1	ACO1,ACO1
ATAC	chr9:32256182-32257204	3.38	0.001	0.979	0.993	-0.043	0.0284	0.138	-0.037	0.0381	0.127	ACO1	ACO1
H3K27ac	chr9:32256191-32257469	1.85	-0.215	0.036	0.137	-0.023	0.389	0.591	-0.027	0.332	0.544	ACO1	ACO1
H3K27ac	chr9:32388128-32390497	3.8	-0.119	0.0445	0.157	0.024	0.153	0.332	0.022	0.227	0.434	ACO1	ACO1,ACO1
H3K27ac	chr9:32412383-32415454	5.21	-0.063	0.197	0.397	0.013	0.301	0.507	0.012	0.345	0.557	ACO1	ACO1,ACO1
H3K27ac	chr9:32382792-32387564	6.08	-0.041	0.261	0.471	0.005	0.592	0.758	0.005	0.629	0.789	ACO1	ACO1,ACO1
H3K27ac	chr9:32393540-32405689	7.49	-0.034	0.498	0.691	0.054	0.000265	0.0049	0.053	0.000486	0.00883	ACO1	ACO1,ACO1
H3K27me3	chr9:32271000-32379000	6.04	-0.046	0.263	0.413	0.003	0.762	0.999	0.003	0.741	1	ACO1	ACO1
H3K4me3	chr9:32383150-32390100	6.54	-0.17	0.00116	0.0527	0.04	0.00121	0.015	0.03	0.0404	0.148	ACO1	ACO1,ACO1
H3K4me3	chr9:32403550-32405050	2.47	0.149	0.12	0.441	0.059	0.00916	0.0533	0.061	0.00635	0.0459	ACO1	ACO1,ACO1
H3K4me3	chr9:32395450-32396600	2.01	0.057	0.692	0.885	0.046	0.169	0.342	0.046	0.159	0.342	ACO1	ACO1,ACO1
RNA	ENSG00000122729	9.03	-0.07	0.249	0.531	-0.01	0.305	0.407	-0.013	0.206	0.299	ACO1	NA
RNA	ENSG00000100412	7.36	0	0.99	0.996	-0.012	0.0713	0.13	-0.011	0.0719	0.128	ACO2	NA
ATAC	chr13:76944097-76945020	2.47	0.035	0.567	0.784	0.019	0.344	0.59	0.021	0.252	0.443	ACOD1	ACOD1,ACOD1
ATAC	chr13:76937176-76937886	4.7	0.022	0.653	0.835	-0.02	0.259	0.506	-0.014	0.377	0.571	ACOD1	ACOD1
ATAC	chr13:76948101-76948737	2.4	-0.02	0.751	0.89	0.008	0.7	0.85	0.005	0.81	0.893	ACOD1	ACOD1,ACOD1
H3K27ac	chr13:76937677-76938255	2.12	-0.102	0.204	0.405	0.024	0.283	0.488	0.023	0.302	0.515	ACOD1	ACOD1
H3K27ac	chr13:76936889-76937469	1.89	-0.044	0.591	0.761	0.051	0.0299	0.114	0.05	0.0326	0.127	ACOD1	ACOD1
H3K27ac	chr13:76943948-76945478	3.55	-0.048	0.648	0.8	0.026	0.343	0.548	0.026	0.343	0.555	ACOD1	ACOD1,ACOD1
RNA	ENSG00000184227	5.18	-0.163	0.229	0.51	0.015	0.523	0.622	0.008	0.738	0.805	ACOT1	NA
ATAC	chr1:54577549-54578341	2.73	-0.18	0.0112	0.1	0.013	0.559	0.759	-0.009	0.681	0.812	ACOT11	ACOT11,ACOT11
ATAC	chr1:54567804-54568481	2.55	-0.133	0.0308	0.173	-0.032	0.101	0.296	-0.043	0.0179	0.0761	ACOT11	ACOT11,ACOT11
ATAC	chr1:54564283-54565139	2.63	-0.104	0.0639	0.256	-0.032	0.0558	0.208	-0.039	0.014	0.0645	ACOT11	ACOT11,ACOT11
ATAC	chr1:54546823-54548320	4.16	-0.066	0.106	0.335	-0.019	0.153	0.377	-0.025	0.0445	0.141	ACOT11	ACOT11,ACOT11
ATAC	chr1:54541912-54544478	5.14	0.019	0.594	0.8	0.012	0.282	0.53	0.013	0.209	0.392	ACOT11	ACOT11,ACOT11
H3K27ac	chr1:54541904-54544795	4.33	0.224	0.00999	0.0594	0.023	0.261	0.463	0.022	0.321	0.533	ACOT11	ACOT11,ACOT11
H3K27ac	chr1:54577262-54578439	1.93	-0.107	0.287	0.499	-0.054	0.0287	0.111	-0.052	0.0305	0.121	ACOT11	ACOT11,ACOT11
H3K27ac	chr1:54547555-54548340	2.4	0.014	0.863	0.93	4.93092e-05	0.998	0.999	0	0.997	0.998	ACOT11	ACOT11,ACOT11
H3K27me3	chr1:54518000-54545000	3.21	-0.035	0.478	0.619	0.019	0.0913	0.736	0.019	0.091	0.844	ACOT11	ACOT11,ACOT11
H3K4me3	chr1:54541500-54544050	5	0.01	0.9	0.968	0.011	0.494	0.668	0.011	0.496	0.68	ACOT11	ACOT11,ACOT11
ATAC	chr5:81399830-81400929	2.71	-0.137	0.026	0.157	-0.016	0.392	0.63	-0.03	0.097	0.238	ACOT12	ACOT12
ATAC	chr5:81420097-81420949	3.04	0.072	0.255	0.531	-0.011	0.598	0.786	0	0.98	0.989	ACOT12	ACOT12,SSBP2
ATAC	chr5:81506787-81507356	3.38	-0.032	0.585	0.795	-0.1	9.79e-06	0.0018	-0.091	9.07e-06	0.000484	ACOT12	ACOT12,SSBP2
ATAC	chr5:81393503-81394375	2.66	0.013	0.848	0.936	-0.023	0.278	0.527	-0.019	0.331	0.527	ACOT12	ACOT12,ACOT12
ATAC	chr5:81533781-81534853	2.74	0.003	0.947	0.98	-0.045	0.00972	0.0719	-0.039	0.013	0.0614	ACOT12	ACOT12,SSBP2
ATAC	chr5:81369696-81370825	2.49	0.001	0.987	0.995	-0.047	0.0223	0.12	-0.042	0.0275	0.102	ACOT12	ACOT12,ACOT12
H3K27ac	chr5:81420012-81420531	0.38	0.274	0.0172	0.085	-0.033	0.236	0.435	-0.031	0.316	0.528	ACOT12	ACOT12,SSBP2
H3K27ac	chr5:81505719-81506327	0.5	0.008	0.961	0.982	0.032	0.434	0.633	0.032	0.424	0.631	ACOT12	ACOT12,SSBP2
H3K27me3	chr5:81347000-81408000	5.33	0.001	0.96	0.974	0.002	0.77	0.999	0.002	0.769	1	ACOT12	ACOT12,ACOT12
H3K4me3	chr5:81393000-81395700	4.05	-0.102	0.368	0.696	0.006	0.814	0.896	0.004	0.883	0.935	ACOT12	ACOT12,ACOT12
ATAC	chr6:24668421-24669141	4.3	-0.111	0.0632	0.254	-0.018	0.373	0.615	-0.031	0.11	0.257	ACOT13	ACOT13,TDP2,ACOT13
ATAC	chr6:24686810-24687654	2.29	-0.026	0.709	0.867	-0.017	0.45	0.678	-0.018	0.383	0.577	ACOT13	ACOT13,ACOT13
H3K27ac	chr6:24686612-24687603	1.71	-0.026	0.753	0.867	-0.013	0.547	0.725	-0.013	0.536	0.723	ACOT13	ACOT13,ACOT13
RNA	ENSG00000112304	5.75	0.098	0.144	0.401	-0.026	0.0227	0.0517	-0.021	0.0581	0.108	ACOT13	NA
ATAC	chr14:73568850-73571400	5.17	0.054	0.155	0.41	0.039	0.00219	0.0296	0.041	0.000475	0.00623	ACOT2	ACOT2,HEATR4,ACOT2
H3K27ac	chr14:73573500-73574951	3.14	0.164	0.0424	0.152	0.115	7.4e-06	0.000464	0.116	5.56e-06	0.000576	ACOT2	ACOT2,HEATR4,ACOT2
H3K27ac	chr14:73566260-73571939	6.85	0.062	0.0934	0.249	0.031	0.00293	0.0247	0.031	0.00282	0.0269	ACOT2	ACOT2,HEATR4,ACOT2
H3K27ac	chr14:73577587-73579174	3.44	-0.095	0.155	0.341	0.037	0.0516	0.164	0.036	0.07	0.209	ACOT2	ACOT2,HEATR4,ACOT2
H3K27ac	chr14:73562419-73564326	2.83	0.027	0.818	0.905	0.039	0.196	0.388	0.039	0.189	0.389	ACOT2	ACOT2,HEATR4,ACOT2
H3K27ac	chr14:73575828-73577278	3.01	-0.003	0.962	0.982	0.066	0.000295	0.0053	0.065	0.000401	0.00783	ACOT2	ACOT2,HEATR4,ACOT2
H3K4me3	chr14:73565900-73572500	6.65	0.061	0.133	0.46	0.019	0.0576	0.174	0.02	0.0381	0.142	ACOT2	ACOT2,ACOT2,HEATR4
RNA	ENSG00000119673	7.19	-0.142	0.0669	0.266	-0.042	0.00182	0.00739	-0.046	0.000604	0.00305	ACOT2	NA
ATAC	chr14:73591677-73592572	3.66	0.031	0.455	0.708	0.032	0.0311	0.146	0.032	0.0172	0.0741	ACOT4	ACOT4,HEATR4,ACOT4
ATAC	chr14:73582020-73582730	2.5	0.015	0.819	0.923	-0.054	0.0184	0.107	-0.044	0.032	0.113	ACOT4	ACOT4,HEATR4
H3K27ac	chr14:73582733-73584097	4.54	-0.048	0.27	0.481	-0.015	0.201	0.395	-0.015	0.194	0.395	ACOT4	ACOT4,HEATR4
H3K27ac	chr14:73580728-73581628	2.98	-0.041	0.479	0.675	0.005	0.744	0.859	0.005	0.747	0.864	ACOT4	ACOT4,HEATR4
H3K27ac	chr14:73591202-73593146	5.55	0.006	0.806	0.899	-0.005	0.425	0.625	-0.005	0.429	0.635	ACOT4	ACOT4,HEATR4,ACOT4
H3K27ac	chr14:73582266-73582555	2.1	0.011	0.893	0.947	-0.019	0.392	0.595	-0.019	0.39	0.599	ACOT4	ACOT4,HEATR4
H3K4me3	chr14:73591150-73593900	5.6	0.077	0.0906	0.394	0.039	0.00065	0.0103	0.04	0.000369	0.00791	ACOT4	ACOT4,ACOT4,HEATR4
RNA	ENSG00000177465	5.43	-0.082	0.16	0.422	-0.008	0.411	0.515	-0.011	0.258	0.354	ACOT4	NA
ATAC	chr14:73612243-73613152	4.3	0.164	0.00068	0.0219	0.009	0.573	0.769	0.031	0.0483	0.149	ACOT6	ACOT6,HEATR4,ACOT6
ATAC	chr14:73620223-73621088	2.66	-0.081	0.254	0.531	-0.058	0.0172	0.103	-0.061	0.00658	0.0385	ACOT6	ACOT6,HEATR4,ACOT6
H3K27ac	chr14:73619737-73621608	4.05	-0.281	0.000574	0.00902	-0.015	0.448	0.646	-0.012	0.601	0.77	ACOT6	ACOT6,HEATR4,ACOT6
H3K27ac	chr14:73612005-73613663	4.87	0.021	0.597	0.766	-0.007	0.464	0.659	-0.007	0.464	0.665	ACOT6	ACOT6,HEATR4,ACOT6
H3K4me3	chr14:73611950-73613950	4.75	0.049	0.413	0.729	0.029	0.0365	0.13	0.03	0.0297	0.122	ACOT6	ACOT6,HEATR4,ACOT6
ATAC	chr1:6357964-6360111	4.71	-0.175	0.000116	0.00806	-0.021	0.151	0.374	-0.039	0.00571	0.0349	ACOT7	ACOT7,ACOT7
ATAC	chr1:6392819-6394061	5.78	0.043	0.169	0.431	0.028	0.00628	0.0552	0.03	0.00164	0.0147	ACOT7	ACOT7,ACOT7
ATAC	chr1:6343084-6343908	2.88	-0.062	0.305	0.581	0.009	0.63	0.807	0.001	0.952	0.975	ACOT7	ACOT7,ACOT7
ATAC	chr1:6347898-6349044	2.88	-0.055	0.41	0.673	0.041	0.0464	0.186	0.03	0.116	0.267	ACOT7	ACOT7,ACOT7
ATAC	chr1:6341896-6342875	2.53	-0.056	0.443	0.699	0.037	0.115	0.32	0.026	0.233	0.421	ACOT7	ACOT7,ACOT7
ATAC	chr1:6401600-6402143	3.06	0.006	0.905	0.962	0.004	0.835	0.923	0.004	0.8	0.887	ACOT7	ACOT7
H3K27ac	chr1:6357436-6360989	5.74	-0.315	5.45e-06	0.000415	-0.037	0.0171	0.0787	-0.039	0.0424	0.151	ACOT7	ACOT7,ACOT7
H3K27ac	chr1:6348123-6349228	2.43	-0.187	0.00175	0.0187	-0.028	0.0466	0.154	-0.027	0.0756	0.219	ACOT7	ACOT7,ACOT7
H3K27ac	chr1:6401276-6402707	3.1	-0.181	0.0121	0.0675	-0.05	0.00585	0.0388	-0.05	0.00753	0.0501	ACOT7	ACOT7
H3K27ac	chr1:6392544-6394622	5.28	0.04	0.286	0.499	-0.001	0.878	0.938	-0.001	0.897	0.95	ACOT7	ACOT7,ACOT7
H3K27ac	chr1:6385130-6386541	2.12	-0.036	0.719	0.847	0.048	0.0598	0.181	0.048	0.0592	0.187	ACOT7	ACOT7,ACOT7
H3K4me3	chr1:6357900-6359800	2.91	-0.25	0.213	0.558	0.137	0.00394	0.0311	0.124	0.0098	0.0604	ACOT7	ACOT7,ACOT7
H3K4me3	chr1:6391700-6394600	5.78	0.051	0.271	0.617	0.001	0.893	0.941	0.003	0.765	0.868	ACOT7	ACOT7,ACOT7
RNA	ENSG00000097021	5.67	-0.155	0.0196	0.133	-0.033	0.00374	0.0127	-0.037	0.000999	0.0044	ACOT7	NA
ATAC	chr20:45856905-45857956	5.09	-0.1	0.00687	0.077	-0.012	0.331	0.578	-0.023	0.0466	0.145	ACOT8	ACOT8,ACOT8,ZSWIM3
H3K27ac	chr20:45856595-45858322	4.79	-0.022	0.502	0.694	-0.019	0.0275	0.108	-0.019	0.027	0.112	ACOT8	ACOT8,ACOT8,ZSWIM3
H3K4me3	chr20:45855500-45858800	6.21	-0.038	0.316	0.653	0.008	0.35	0.539	0.006	0.469	0.658	ACOT8	ACOT8,ACOT8,ZSWIM3
RNA	ENSG00000101473	3.71	-0.099	0.0523	0.231	-0.039	1.78e-05	0.000283	-0.041	3.8e-06	8.64e-05	ACOT8	NA
RNA	ENSG00000123130	6.77	0.192	0.00184	0.0347	0.001	0.914	0.936	0.008	0.435	0.538	ACOT9	NA
ATAC	chr17:75978613-75979870	5.19	0.059	0.144	0.394	0.047	0.00057	0.0139	0.048	0.000111	0.00232	ACOX1	ACOX1,ACOX1,TEN1-CDK3,TEN1
H3K27ac	chr17:75975166-75976553	2.66	0.24	0.000309	0.00592	0.057	0.00106	0.0124	0.057	0.00329	0.0295	ACOX1	ACOX1,ACOX1,TEN1-CDK3,TEN1
H3K27ac	chr17:75977638-75980999	6.66	0.07	0.0568	0.183	0.022	0.0223	0.094	0.023	0.0228	0.101	ACOX1	ACOX1,ACOX1,TEN1-CDK3,TEN1
H3K27ac	chr17:75969891-75970995	2.97	-0.019	0.718	0.846	-0.006	0.64	0.791	-0.006	0.641	0.797	ACOX1	ACOX1,ACOX1
RNA	ENSG00000161533	7.47	-0.005	0.935	0.975	0.024	0.0284	0.0622	0.023	0.0305	0.0643	ACOX1	NA
ATAC	chr3:58525930-58527114	3.85	-0.103	0.026	0.157	-0.009	0.542	0.746	-0.022	0.136	0.297	ACOX2	ACOX2,ACOX2
ATAC	chr3:58532604-58533312	3.03	-0.061	0.31	0.586	-0.027	0.172	0.402	-0.032	0.0845	0.217	ACOX2	ACOX2,ACOX2
ATAC	chr4:8468440-8469198	2.62	-0.088	0.177	0.439	-0.008	0.701	0.851	-0.017	0.374	0.568	ACOX3	ACOX3,TRMT44
ATAC	chr4:8440124-8441284	4.75	-0.041	0.289	0.566	0.031	0.016	0.098	0.022	0.0589	0.17	ACOX3	ACOX3,ACOX3,TRMT44
H3K27ac	chr4:8439640-8441669	5.16	0.153	9.1e-06	0.000586	0.037	1.43e-05	0.000715	0.038	0.000136	0.00402	ACOX3	ACOX3,ACOX3,TRMT44
H3K4me3	chr4:8439300-8443000	6.6	-0.06	0.117	0.437	-0.002	0.781	0.875	-0.005	0.599	0.758	ACOX3	ACOX3,TRMT44,ACOX3
RNA	ENSG00000087008	4.77	0.046	0.477	0.732	0.003	0.802	0.852	0.004	0.676	0.752	ACOX3	NA
ATAC	chr2:110811547-110812428	2.5	-0.105	0.0999	0.325	-0.007	0.741	0.873	-0.019	0.317	0.512	ACOXL	ACOXL,ACOXL
ATAC	chr2:110707303-110708144	2.49	-0.03	0.607	0.808	-0.006	0.755	0.88	-0.009	0.607	0.761	ACOXL	ACOXL
ATAC	chr2:110732248-110733429	2.82	-0.013	0.834	0.93	0.019	0.319	0.567	0.015	0.379	0.573	ACOXL	ACOXL,ACOXL
ATAC	chr2:110708991-110709797	2.48	-0.011	0.882	0.952	-0.003	0.907	0.959	-0.004	0.864	0.925	ACOXL	ACOXL
ATAC	chr2:110714361-110715460	2.55	-0.004	0.956	0.983	-0.006	0.802	0.905	-0.005	0.792	0.883	ACOXL	ACOXL
ATAC	chr2:110804784-110805463	2.47	-0.001	0.992	0.997	0.04	0.0742	0.247	0.036	0.0848	0.217	ACOXL	ACOXL,ACOXL
H3K27ac	chr2:110714649-110715434	1.43	-0.107	0.192	0.391	-0.003	0.882	0.94	-0.002	0.92	0.962	ACOXL	ACOXL
H3K4me3	chr2:110731400-110734000	4.55	-0.175	0.0915	0.395	-0.011	0.616	0.762	-0.016	0.5	0.683	ACOXL	ACOXL,ACOXL
ATAC	chr2:110993419-110994742	2.94	0.109	0.132	0.377	-0.01	0.668	0.832	0.005	0.83	0.905	ACOXL-AS1	ACOXL-AS1,ACOXL
ATAC	chr2:111032555-111033554	3.23	0.049	0.347	0.621	-0.002	0.888	0.95	0.004	0.81	0.893	ACOXL-AS1	ACOXL-AS1,ACOXL
ATAC	chr2:111117057-111117785	3.08	-0.049	0.377	0.647	0.046	0.0137	0.0891	0.034	0.0449	0.142	ACOXL-AS1	ACOXL-AS1,ACOXL,BCL2L11
ATAC	chr2:110946863-110947487	2.53	0.046	0.43	0.688	-0.029	0.144	0.364	-0.02	0.275	0.468	ACOXL-AS1	ACOXL-AS1,ACOXL
ATAC	chr2:111100663-111101252	3.07	0.039	0.431	0.689	-0.005	0.793	0.9	0.001	0.926	0.96	ACOXL-AS1	ACOXL-AS1,ACOXL
H3K27ac	chr2:110946531-110948068	2.59	-0.06	0.488	0.683	-0.024	0.245	0.445	-0.023	0.246	0.455	ACOXL-AS1	ACOXL-AS1,ACOXL
H3K27ac	chr2:111032583-111034013	1.8	-0.02	0.911	0.956	0.009	0.835	0.913	0.01	0.817	0.905	ACOXL-AS1	ACOXL-AS1,ACOXL
RNA	ENSG00000143727	5.48	0.002	0.942	0.977	-0.001	0.837	0.879	-0.001	0.851	0.893	ACP1	NA
ATAC	chr11:47254286-47255301	4.47	-0.23	9.85e-07	0.000485	-0.007	0.619	0.8	-0.035	0.0222	0.0884	ACP2	ACP2,NR1H3
ATAC	chr11:47257356-47258214	4.43	-0.121	0.00243	0.0437	0.018	0.177	0.409	0	0.992	0.996	ACP2	ACP2,NR1H3
ATAC	chr11:47248398-47249286	3.8	-0.02	0.66	0.84	0.009	0.549	0.751	0.005	0.696	0.823	ACP2	ACP2,ACP2,NR1H3
H3K27ac	chr11:47252653-47263454	7.58	0.002	0.962	0.982	0.031	0.00634	0.0408	0.03	0.00654	0.0459	ACP2	ACP2,ACP2,NR1H3
H3K4me3	chr11:47254700-47255800	2.47	-0.014	0.881	0.962	0.101	4.27e-05	0.00202	0.097	5.98e-05	0.00272	ACP2	ACP2,NR1H3
RNA	ENSG00000134575	8.02	-0.059	0.237	0.519	-0.015	0.0828	0.146	-0.016	0.049	0.0941	ACP2	NA
ATAC	chr3:132346746-132347425	2.71	-0.129	0.0326	0.178	-0.031	0.121	0.329	-0.043	0.0212	0.0855	ACP3	ACP3,ACP3
ATAC	chr3:132317101-132317811	3.25	-0.125	0.0381	0.194	-0.05	0.0175	0.104	-0.059	0.00199	0.0169	ACP3	ACP3,ACP3
ATAC	chr3:132342592-132343546	2.64	-0.101	0.132	0.377	0.003	0.896	0.954	-0.011	0.615	0.766	ACP3	ACP3,ACP3
H3K27ac	chr3:132316670-132317865	1.59	-0.196	0.049	0.167	-0.026	0.281	0.485	-0.024	0.321	0.533	ACP3	ACP3,ACP3
ATAC	chr19:11580189-11582149	4.16	-0.075	0.0693	0.267	0.013	0.347	0.593	0.002	0.9	0.945	ACP5	ACP5,ZNF627,ACP5
ATAC	chr19:11597112-11598057	4.68	0.032	0.39	0.658	-0.001	0.911	0.961	0.003	0.802	0.889	ACP5	ACP5,ZNF627
ATAC	chr19:11577428-11579087	4.65	-0.032	0.452	0.706	0.024	0.0852	0.267	0.017	0.178	0.354	ACP5	ACP5,ZNF627,ACP5
H3K27ac	chr19:11596748-11598400	4.74	0.136	0.00364	0.0307	0.032	0.00473	0.0335	0.032	0.0081	0.0523	ACP5	ACP5,ZNF627
H3K27ac	chr19:11585816-11587621	3.43	-0.107	0.312	0.526	-0.018	0.501	0.689	-0.018	0.491	0.687	ACP5	ACP5,ZNF627
H3K27ac	chr19:11572503-11585670	7.98	-0.024	0.669	0.815	-0.02	0.177	0.364	-0.02	0.172	0.366	ACP5	ACP5,ZNF627,ACP5
H3K4me3	chr19:11596800-11599250	5.64	0.052	0.227	0.573	-0.006	0.525	0.692	-0.004	0.639	0.786	ACP5	ACP5,ZNF627
H3K4me3	chr19:11574350-11581850	7.23	0.044	0.29	0.635	0.02	0.0541	0.167	0.021	0.0363	0.138	ACP5	ACP5,ZNF627,ACP5
RNA	ENSG00000102575	10.1	-0.272	0.0011	0.0266	-0.012	0.363	0.466	-0.022	0.123	0.196	ACP5	NA
ATAC	chr1:147717613-147718397	2.89	-0.072	0.261	0.538	-0.014	0.516	0.728	-0.021	0.284	0.478	ACP6	ACP6
ATAC	chr1:147669381-147670885	5.5	-0.03	0.372	0.643	-0.029	0.0111	0.0781	-0.029	0.00516	0.0325	ACP6	ACP6,ACP6
ATAC	chr1:147699928-147700587	2.72	0.013	0.834	0.93	0.011	0.57	0.767	0.012	0.529	0.701	ACP6	ACP6
H3K27ac	chr1:147669293-147671138	4.38	-0.059	0.245	0.455	-0.035	0.00846	0.0493	-0.035	0.00842	0.0537	ACP6	ACP6,ACP6
H3K27ac	chr1:147640992-147641340	0.1	-0.167	0.301	0.514	0.012	0.782	0.882	0.012	0.781	0.885	ACP6	ACP6,ACP6
H3K4me3	chr1:147668850-147671200	6.01	0.028	0.531	0.805	-0.002	0.873	0.93	-0.001	0.957	0.977	ACP6	ACP6,ACP6
RNA	ENSG00000162836	3.06	-0.291	0.0197	0.134	-0.086	7.21e-05	0.000702	-0.094	1.55e-05	0.000211	ACP6	NA
H3K27ac	chr19:39093077-39094770	2.11	-0.022	0.852	0.924	0.052	0.123	0.289	0.049	0.137	0.317	ACP7	ACP7,ACP7
ATAC	chr12:6643576-6644691	3.57	-0.156	0.00154	0.0338	-0.011	0.508	0.722	-0.029	0.0625	0.177	ACRBP	ACRBP,ACRBP
ATAC	chr12:6647050-6647745	2.84	0.114	0.0922	0.311	0.048	0.0197	0.111	0.056	0.00391	0.0268	ACRBP	ACRBP,ACRBP,ING4
H3K27ac	chr12:6643241-6645211	5.05	-0.167	0.000278	0.00555	-0.042	0.000292	0.00526	-0.042	0.000962	0.0136	ACRBP	ACRBP,ACRBP
H3K27ac	chr12:6646830-6647620	3.5	-0.112	0.0523	0.174	-0.036	0.0106	0.0568	-0.036	0.0139	0.0733	ACRBP	ACRBP,ACRBP,ING4
H3K4me3	chr12:6646650-6647800	3.85	-0.066	0.395	0.716	0.034	0.0756	0.206	0.03	0.114	0.279	ACRBP	ACRBP,ING4,ACRBP
H3K4me3	chr12:6644050-6644850	2.21	0.016	0.92	0.974	0.092	0.013	0.0661	0.09	0.0135	0.0739	ACRBP	ACRBP,ACRBP
ATAC	chr15:78240876-78241452	2.31	0.013	0.85	0.937	0.007	0.74	0.872	0.008	0.694	0.822	ACSBG1	ACSBG1,ACSBG1
H3K27me3	chr15:78228000-78250000	3.93	0.063	0.397	0.545	0.001	0.96	0.999	0	0.976	1	ACSBG1	ACSBG1,ACSBG1
H3K27me3	chr15:78171000-78219000	4.84	0.012	0.852	0.901	0.005	0.739	0.999	0.005	0.739	1	ACSBG1	ACSBG1,ACSBG1,IDH3A
ATAC	chr19:6065455-6067671	4.4	-0.067	0.0929	0.312	0.007	0.579	0.773	-0.002	0.846	0.915	ACSBG2	ACSBG2,RFX2
ATAC	chr19:6110302-6111015	5.24	0.062	0.103	0.331	0.036	0.00375	0.0407	0.039	0.000703	0.00811	ACSBG2	ACSBG2,RFX2
ATAC	chr19:6062110-6062761	3.62	-0.04	0.357	0.63	-0.02	0.205	0.443	-0.023	0.105	0.251	ACSBG2	ACSBG2,RFX2
ATAC	chr19:6100076-6100946	2.69	-0.037	0.543	0.768	0.076	0.000288	0.0095	0.062	0.00137	0.013	ACSBG2	ACSBG2,RFX2
ATAC	chr19:6056708-6057895	4.57	0.012	0.755	0.892	-0.012	0.347	0.593	-0.009	0.442	0.631	ACSBG2	ACSBG2,RFX2
ATAC	chr19:6161120-6161917	3.47	-0.017	0.768	0.899	0.032	0.104	0.301	0.025	0.149	0.315	ACSBG2	ACSBG2,RFX2,ACSBG2
ATAC	chr19:6087011-6088469	4.26	0.011	0.775	0.903	0.02	0.162	0.39	0.018	0.143	0.306	ACSBG2	ACSBG2,RFX2
H3K27ac	chr19:6077191-6077785	1.59	-0.172	0.102	0.263	-0.084	0.00205	0.0194	-0.083	0.00222	0.023	ACSBG2	ACSBG2,RFX2
H3K27ac	chr19:6086591-6089930	6.23	0.068	0.159	0.346	0.018	0.16	0.342	0.018	0.156	0.345	ACSBG2	ACSBG2,RFX2
H3K27ac	chr19:6054910-6069448	8.36	0.043	0.374	0.584	0.005	0.7	0.832	0.005	0.693	0.832	ACSBG2	ACSBG2,RFX2
H3K27ac	chr19:6160658-6162555	3.88	-0.049	0.545	0.726	-0.06	0.00562	0.0377	-0.06	0.00493	0.0382	ACSBG2	ACSBG2,RFX2,ACSBG2
H3K27ac	chr19:6113410-6114311	2.99	0.043	0.583	0.754	0.049	0.0173	0.0795	0.049	0.017	0.0835	ACSBG2	ACSBG2,RFX2
H3K27ac	chr19:6092258-6093119	2.9	0.052	0.599	0.767	0.024	0.329	0.534	0.024	0.322	0.534	ACSBG2	ACSBG2,RFX2
H3K27ac	chr19:6098493-6101494	5.5	-0.019	0.626	0.786	-0.003	0.785	0.884	-0.003	0.777	0.882	ACSBG2	ACSBG2,RFX2
H3K27ac	chr19:6108431-6112606	5.95	0.014	0.704	0.837	0.032	0.0022	0.0204	0.032	0.00214	0.0225	ACSBG2	ACSBG2,RFX2
H3K27ac	chr19:6104193-6105860	3.84	-0.005	0.95	0.976	-0.013	0.518	0.702	-0.013	0.512	0.704	ACSBG2	ACSBG2,RFX2
H3K27me3	chr19:6125000-6190000	4.72	0.213	0.000253	0.014	0.01	0.349	0.982	0.009	0.536	1	ACSBG2	ACSBG2,RFX2,ACSBG2
H3K4me3	chr19:6061350-6066350	5.31	0.222	0.0031	0.0873	0.055	0.00126	0.0154	0.062	0.000825	0.0134	ACSBG2	ACSBG2,RFX2
H3K4me3	chr19:6107800-6111800	6.37	0.062	0.061	0.339	0.022	0.00989	0.0559	0.023	0.00557	0.0424	ACSBG2	ACSBG2,RFX2
H3K4me3	chr19:6099950-6100800	2.79	0.142	0.128	0.453	0.061	0.00728	0.0461	0.064	0.00472	0.0384	ACSBG2	ACSBG2,RFX2
H3K4me3	chr19:6056300-6057350	2.68	0.103	0.297	0.639	0.08	0.00103	0.0136	0.081	0.000687	0.0118	ACSBG2	ACSBG2,RFX2
H3K4me3	chr19:6087050-6088650	2.95	0.092	0.345	0.68	0.056	0.0185	0.0828	0.058	0.0135	0.0739	ACSBG2	ACSBG2,RFX2
ATAC	chr17:50423723-50427727	5.34	0.051	0.251	0.528	0.023	0.103	0.298	0.026	0.0438	0.139	ACSF2	ACSF2,ACSF2
H3K27ac	chr17:50420943-50422935	4.05	-0.125	0.00998	0.0593	-0.007	0.543	0.722	-0.007	0.602	0.771	ACSF2	ACSF2,ACSF2
H3K27ac	chr17:50423494-50427553	5.64	-0.071	0.0635	0.196	-0.006	0.546	0.724	-0.006	0.543	0.728	ACSF2	ACSF2,ACSF2
H3K4me3	chr17:50424100-50427950	6.01	0.076	0.0543	0.321	0.023	0.0142	0.0699	0.025	0.00914	0.0578	ACSF2	ACSF2,ACSF2
H3K4me3	chr17:50421250-50422100	2.05	-0.174	0.205	0.549	0.083	0.0128	0.0656	0.076	0.0264	0.113	ACSF2	ACSF2,ACSF2
RNA	ENSG00000167107	4.65	-0.224	0.0162	0.121	-0.047	0.00243	0.00919	-0.054	0.000571	0.00293	ACSF2	NA
ATAC	chr16:89093534-89094236	3.27	0.073	0.138	0.385	0.03	0.073	0.244	0.036	0.021	0.0849	ACSF3	ACSF3,ACSF3
ATAC	chr16:89114971-89115720	4.36	-0.047	0.201	0.471	0.004	0.748	0.877	-0.003	0.816	0.896	ACSF3	ACSF3,ACSF3
H3K27ac	chr16:89052244-89053608	2.46	-0.136	0.22	0.426	-0.036	0.178	0.366	-0.035	0.193	0.393	ACSF3	ACSF3
H3K27ac	chr16:89114144-89116760	4.82	0.022	0.598	0.766	-0.02	0.0582	0.178	-0.02	0.063	0.195	ACSF3	ACSF3,ACSF3
H3K27ac	chr16:89093218-89094724	4.88	0.018	0.615	0.778	0.01	0.232	0.431	0.01	0.229	0.435	ACSF3	ACSF3,ACSF3
H3K4me3	chr16:89114450-89116000	3.5	0.177	0.0501	0.31	0.081	0.000383	0.00744	0.085	0.000195	0.00563	ACSF3	ACSF3,ACSF3
H3K4me3	chr16:89052600-89053400	3.05	-0.196	0.0542	0.321	0.027	0.251	0.44	0.022	0.375	0.575	ACSF3	ACSF3
H3K4me3	chr16:89093000-89095550	6.02	0.013	0.806	0.936	-0.014	0.242	0.429	-0.013	0.258	0.459	ACSF3	ACSF3,ACSF3
RNA	ENSG00000176715	4.7	0.046	0.397	0.67	-0.026	0.00665	0.0198	-0.023	0.0127	0.0318	ACSF3	NA
ATAC	chr4:184832990-184833971	3.02	-0.069	0.172	0.435	-0.002	0.928	0.969	-0.011	0.507	0.684	ACSL1	ACSL1
RNA	ENSG00000151726	10.2	0.115	0.182	0.451	-0.036	0.0147	0.0369	-0.03	0.0362	0.0737	ACSL1	NA
ATAC	chr2:222797332-222798573	4.17	0.093	0.0238	0.15	-0.004	0.803	0.906	0.011	0.419	0.61	ACSL3	ACSL3
ATAC	chr2:222842409-222843204	2.5	0.117	0.0656	0.259	-0.015	0.456	0.683	0	0.996	0.998	ACSL3	ACSL3
ATAC	chr2:222791801-222792413	3.17	-0.086	0.0903	0.307	-0.036	0.0492	0.193	-0.043	0.0101	0.0518	ACSL3	ACSL3
ATAC	chr2:222844147-222844900	3.41	0.067	0.177	0.44	-0.021	0.23	0.473	-0.009	0.589	0.747	ACSL3	ACSL3
ATAC	chr2:222859918-222861638	5.96	0.034	0.305	0.581	-0.015	0.166	0.395	-0.009	0.365	0.559	ACSL3	ACSL3,ACSL3
ATAC	chr2:222805624-222806353	4.11	-0.03	0.548	0.771	-0.06	0.00195	0.0276	-0.056	0.00128	0.0123	ACSL3	ACSL3
ATAC	chr2:222813318-222814181	2.71	-0.035	0.656	0.837	0.015	0.557	0.758	0.008	0.717	0.836	ACSL3	ACSL3
H3K27ac	chr2:222797501-222799170	4.17	0.34	5.79e-07	9.78e-05	0.074	1.45e-05	0.000721	0.078	0.000262	0.00606	ACSL3	ACSL3
H3K27ac	chr2:222859987-222862435	5.32	0.163	0.00085	0.0117	0.023	0.0481	0.157	0.024	0.0704	0.209	ACSL3	ACSL3,ACSL3
H3K27ac	chr2:222843610-222845424	3.67	0.174	0.00279	0.0257	0.022	0.127	0.295	0.023	0.151	0.338	ACSL3	ACSL3
H3K27ac	chr2:222791711-222792733	2.77	0.087	0.194	0.393	0.051	0.0043	0.0315	0.05	0.00447	0.0359	ACSL3	ACSL3
H3K27ac	chr2:222805350-222807154	3.67	-0.009	0.879	0.939	0.01	0.489	0.679	0.01	0.488	0.684	ACSL3	ACSL3
H3K4me3	chr2:222860100-222864300	6.34	0.11	0.00469	0.108	0.017	0.0538	0.167	0.021	0.0328	0.129	ACSL3	ACSL3,ACSL3
RNA	ENSG00000123983	6.41	0.223	0.00471	0.0605	0.035	0.00844	0.024	0.042	0.00205	0.00761	ACSL3	NA
ATAC	chr2:222919630-222920604	3.09	0.17	0.00661	0.0754	0.054	0.0122	0.0828	0.07	0.000554	0.00693	ACSL3-AS1	ACSL3-AS1,ACSL3
ATAC	chr2:222981899-222982921	3.02	-0.087	0.12	0.358	-0.036	0.0704	0.239	-0.042	0.0194	0.0805	ACSL3-AS1	ACSL3-AS1
ATAC	chr2:222959826-222960602	3.65	0.089	0.147	0.398	-0.055	0.0175	0.104	-0.033	0.113	0.262	ACSL3-AS1	ACSL3-AS1
ATAC	chr2:222939119-222940257	2.6	-0.076	0.224	0.498	0.03	0.115	0.319	0.019	0.301	0.497	ACSL3-AS1	ACSL3-AS1,ACSL3
ATAC	chr2:222891845-222892875	2.67	-0.074	0.279	0.557	0.035	0.122	0.33	0.021	0.307	0.503	ACSL3-AS1	ACSL3-AS1,ACSL3
ATAC	chr2:222912017-222912745	3.09	-0.045	0.446	0.701	-0.06	0.0053	0.0498	-0.058	0.003	0.0225	ACSL3-AS1	ACSL3-AS1,ACSL3
ATAC	chr2:222954326-222955488	2.91	-0.023	0.691	0.857	-0.1	1.86e-06	0.000793	-0.09	2.59e-06	0.000232	ACSL3-AS1	ACSL3-AS1
ATAC	chr2:222971329-222972276	3.01	0.02	0.695	0.859	-0.013	0.435	0.667	-0.009	0.552	0.719	ACSL3-AS1	ACSL3-AS1
H3K27ac	chr2:222919455-222920914	2.44	0.147	0.154	0.34	0.057	0.054	0.169	0.059	0.0485	0.165	ACSL3-AS1	ACSL3-AS1,ACSL3
H3K27ac	chr2:222911722-222913135	2.72	-0.179	0.158	0.345	-0.002	0.954	0.977	-0.003	0.925	0.964	ACSL3-AS1	ACSL3-AS1,ACSL3
RNA	ENSG00000068366	7.63	0.023	0.798	0.921	0.084	1.02e-06	4.63e-05	0.081	9.43e-07	3.34e-05	ACSL4	NA
ATAC	chr10:112374952-112376675	4.88	-0.061	0.0775	0.283	-0.019	0.1	0.295	-0.024	0.0231	0.0906	ACSL5	ACSL5,ACSL5
ATAC	chr10:112383181-112384600	3.78	0.033	0.477	0.724	0.017	0.306	0.555	0.019	0.197	0.378	ACSL5	ACSL5,ACSL5
ATAC	chr10:112389196-112389929	5.15	-0.036	0.502	0.741	-0.03	0.0992	0.292	-0.031	0.0636	0.179	ACSL5	ACSL5,ACSL5
H3K27ac	chr10:112378224-112385623	5.61	0.186	0.00453	0.0355	0.064	0.000613	0.00855	0.066	0.000726	0.0114	ACSL5	ACSL5,ACSL5
H3K27ac	chr10:112373888-112377775	6.48	0.073	0.0299	0.121	0.025	0.00524	0.0359	0.026	0.00562	0.0417	ACSL5	ACSL5,ACSL5
H3K27ac	chr10:112387174-112391733	5.91	0.067	0.204	0.405	0.05	0.000911	0.0111	0.05	0.000782	0.0119	ACSL5	ACSL5,ACSL5
H3K4me3	chr10:112374600-112380200	6.52	0.126	0.0216	0.217	0.051	0.000952	0.013	0.055	0.000326	0.00741	ACSL5	ACSL5,ACSL5
RNA	ENSG00000197142	8.09	0.294	8.45e-05	0.00738	0.045	0.000257	0.00175	0.054	5.01e-05	0.000495	ACSL5	NA
H3K27me3	chr5:131945000-132178000	8.3	0.021	0.639	0.747	-0.002	0.833	0.999	-0.002	0.817	1	ACSL6-AS1	ACSL6-AS1,CSF2,ACSL6,IL3,MEIKIN
ATAC	chr16:20680174-20681181	3.02	-0.207	0.0015	0.0334	-0.033	0.128	0.34	-0.055	0.0074	0.0418	ACSM1	ACSM1,ACSM3,ACSM1
ATAC	chr16:20673708-20676712	4.72	-0.114	0.00382	0.0564	-0.02	0.114	0.318	-0.033	0.00802	0.0441	ACSM1	ACSM1,ACSM3,ACSM1
H3K27ac	chr16:20674565-20676315	3.16	-0.213	0.0112	0.0637	-0.026	0.217	0.414	-0.023	0.301	0.514	ACSM1	ACSM1,ACSM3,ACSM1
H3K4me3	chr16:20673950-20676900	5.27	-0.05	0.395	0.716	0.047	0.00241	0.0232	0.043	0.00568	0.0428	ACSM1	ACSM1,ACSM1,ACSM3
H3K27ac	chr12:7344391-7345260	2	-0.292	0.00122	0.0147	-0.08	0.000575	0.00819	-0.078	0.00164	0.019	ACSM4	ACSM4,CD163L1
H3K27ac	chr12:7345378-7346218	2.24	-0.234	0.0169	0.0839	-0.049	0.0425	0.145	-0.048	0.0573	0.183	ACSM4	ACSM4,CD163L1
H3K27me3	chr12:7312000-7347000	3.4	0.106	0.13	0.266	0.002	0.869	0.999	0.002	0.913	1	ACSM4	ACSM4,CD163L1,ACSM4
H3K27me3	chr12:7212000-7309000	5.67	-0.007	0.878	0.919	0.002	0.849	0.999	0.002	0.843	1	ACSM4	ACSM4,ACSM4
ATAC	chr16:20409352-20410655	3.73	-0.122	0.0092	0.0902	-0.031	0.0547	0.205	-0.043	0.00461	0.0301	ACSM5	ACSM5,PDILT,ACSM5
H3K27ac	chr16:20409105-20410773	4.24	-0.141	0.0968	0.254	0.024	0.257	0.459	0.024	0.268	0.48	ACSM5	ACSM5,PDILT,ACSM5
ATAC	chr10:95235873-95237001	3.2	0.168	0.0018	0.0369	0.039	0.0327	0.15	0.057	0.00124	0.0121	ACSM6	ACSM6,PDLIM1
ATAC	chr10:95230562-95231461	2.99	-0.046	0.432	0.69	-0.038	0.0565	0.209	-0.039	0.0311	0.111	ACSM6	ACSM6
ATAC	chr10:95183401-95184070	5.03	0.031	0.515	0.749	0.007	0.634	0.809	0.01	0.469	0.653	ACSM6	ACSM6
H3K27ac	chr10:95230399-95231268	2.18	0.072	0.458	0.658	-0.015	0.541	0.721	-0.015	0.53	0.718	ACSM6	ACSM6
H3K27ac	chr10:95183091-95184364	3.44	-0.014	0.82	0.906	0	0.983	0.992	0	0.986	0.993	ACSM6	ACSM6
H3K4me3	chr10:95182850-95184550	4.43	-0.045	0.416	0.731	-0.007	0.555	0.716	-0.008	0.482	0.669	ACSM6	ACSM6
H3K4me3	chr10:95230400-95231400	3.42	-0.046	0.619	0.849	-0.012	0.568	0.726	-0.014	0.511	0.691	ACSM6	ACSM6
ATAC	chr20:25042846-25043486	3.99	-0.082	0.125	0.367	-0.039	0.0306	0.144	-0.044	0.00815	0.0446	ACSS1	ACSS1,ACSS1
ATAC	chr20:25048458-25049029	2.5	0.01	0.903	0.961	-0.004	0.878	0.945	-0.002	0.923	0.958	ACSS1	ACSS1,ACSS1
ATAC	chr20:25056995-25059327	5.44	0.002	0.945	0.979	0.011	0.313	0.562	0.01	0.317	0.513	ACSS1	ACSS1,ACSS1
H3K27ac	chr20:25052394-25053675	2.61	0.161	0.0466	0.161	0.013	0.55	0.727	0.016	0.495	0.689	ACSS1	ACSS1,ACSS1
H3K27ac	chr20:25056672-25059128	5.57	0.042	0.26	0.471	-0.011	0.222	0.42	-0.011	0.248	0.457	ACSS1	ACSS1,ACSS1
H3K27ac	chr20:25042327-25043821	3.45	-0.076	0.294	0.507	-0.049	0.00654	0.0417	-0.05	0.00581	0.0425	ACSS1	ACSS1,ACSS1
H3K4me3	chr20:25056000-25059750	6.83	0.076	0.0244	0.227	-0.017	0.0324	0.12	-0.014	0.1	0.258	ACSS1	ACSS1,ACSS1
RNA	ENSG00000154930	4.37	-0.027	0.714	0.88	-0.035	0.0093	0.026	-0.035	0.0074	0.0207	ACSS1	NA
RNA	ENSG00000131069	5.98	-0.181	0.0023	0.0403	-0.017	0.0731	0.132	-0.024	0.0195	0.045	ACSS2	NA
ATAC	chr12:80936474-80938123	4.73	-0.194	0.000134	0.00862	0.016	0.311	0.56	-0.01	0.529	0.701	ACSS3	ACSS3,LIN7A,ACSS3
H3K27ac	chr12:80936581-80937906	3.02	-0.363	0.000227	0.00485	0.023	0.32	0.526	0.029	0.288	0.5	ACSS3	ACSS3,LIN7A,ACSS3
H3K4me3	chr1:229430500-229433800	4.07	-0.171	0.17	0.509	-0.03	0.3	0.492	-0.032	0.262	0.463	ACTA1	ACTA1,ACTA1
ATAC	chr10:88990057-88992234	5.34	0.036	0.265	0.542	-0.006	0.555	0.756	-0.001	0.917	0.955	ACTA2	ACTA2,ACTA2,FAS
ATAC	chr10:88974729-88976032	2.71	-0.036	0.555	0.776	-0.044	0.0332	0.152	-0.043	0.0214	0.0859	ACTA2	ACTA2,STAMBPL1,ACTA2,FAS
H3K27ac	chr10:88974698-88975855	2.33	-0.18	0.015	0.0776	-0.036	0.0392	0.137	-0.035	0.0569	0.182	ACTA2	ACTA2,STAMBPL1,ACTA2,FAS
H3K27ac	chr10:88990102-88992371	5.23	0.013	0.833	0.913	0	0.977	0.989	0	0.986	0.993	ACTA2	ACTA2,ACTA2,FAS
H3K4me3	chr10:88989700-88992950	6.49	0.07	0.0844	0.383	0.006	0.511	0.683	0.009	0.365	0.566	ACTA2	ACTA2,FAS,ACTA2
H3K4me3	chr10:88974450-88975950	3.72	-0.096	0.312	0.65	0.033	0.126	0.285	0.029	0.179	0.367	ACTA2	ACTA2,FAS,STAMBPL1,ACTA2
ATAC	chr10:88934784-88935679	2.93	-0.031	0.594	0.8	-0.002	0.937	0.972	-0.005	0.764	0.865	ACTA2-AS1	ACTA2-AS1,STAMBPL1,ACTA2
ATAC	chr10:88932526-88933147	2.41	-0.033	0.623	0.817	0.016	0.481	0.702	0.01	0.636	0.781	ACTA2-AS1	ACTA2-AS1,STAMBPL1,ACTA2
H3K27me3	chr10:88930000-88985000	3.83	-0.399	0.000392	0.0167	-0.006	0.759	0.999	-0.005	0.868	1	ACTA2-AS1	ACTA2-AS1,FAS,STAMBPL1,ACTA2
ATAC	chr7:5574196-5575407	3.08	0.058	0.335	0.611	0.005	0.819	0.915	0.011	0.543	0.712	ACTB	ACTB
ATAC	chr7:5557805-5559296	4.7	0.018	0.633	0.824	0.018	0.142	0.36	0.018	0.107	0.253	ACTB	ACTB,ACTB
ATAC	chr7:5562765-5564035	4.17	0.02	0.664	0.842	0.068	2.52e-05	0.00278	0.062	2.52e-05	0.000893	ACTB	ACTB,ACTB
ATAC	chr7:5569471-5570792	4.22	-0.008	0.878	0.951	0.025	0.119	0.326	0.021	0.149	0.315	ACTB	ACTB
ATAC	chr7:5554950-5556986	5.38	0	0.994	0.998	0.03	0.0139	0.0898	0.027	0.0179	0.0761	ACTB	ACTB,ACTB
H3K27ac	chr7:5562134-5563362	3.69	0.031	0.571	0.745	-0.009	0.506	0.693	-0.009	0.486	0.683	ACTB	ACTB,ACTB
H3K27ac	chr7:5574069-5575504	4.15	-0.034	0.596	0.765	0.016	0.28	0.484	0.017	0.269	0.481	ACTB	ACTB
H3K27ac	chr7:5554490-5559094	7.06	-0.018	0.609	0.774	-0.016	0.0937	0.243	-0.016	0.0908	0.246	ACTB	ACTB,ACTB
H3K4me3	chr7:5554550-5558900	5.76	0.186	0.000579	0.0358	0.027	0.0187	0.0833	0.033	0.0139	0.0754	ACTB	ACTB,ACTB
H3K4me3	chr7:5561900-5563800	4.43	0.149	0.019	0.206	0.061	0.000176	0.00469	0.064	8.45e-05	0.00333	ACTB	ACTB,ACTB
H3K4me3	chr7:5569200-5571000	4.57	0.096	0.0866	0.388	0.053	0.000176	0.0047	0.055	0.000111	0.00393	ACTB	ACTB
H3K4me3	chr7:5574350-5575250	3.04	0.107	0.23	0.575	0.068	0.0022	0.0217	0.07	0.00144	0.0185	ACTB	ACTB
RNA	ENSG00000075624	11.19	-0.167	0.0232	0.147	-0.024	0.0505	0.0982	-0.03	0.018	0.042	ACTB	NA
ATAC	chr15:34854935-34856116	2.64	-0.125	0.064	0.256	0.021	0.314	0.563	0.005	0.79	0.881	ACTC1	ACTC1,AQR
RNA	ENSG00000184009	9.95	-0.134	0.0513	0.229	-0.016	0.161	0.247	-0.021	0.0745	0.131	ACTG1	NA
ATAC	chr1:202852047-202852713	2.44	-0.145	0.0449	0.211	-0.004	0.859	0.936	-0.021	0.341	0.537	ACTG1P25	ACTG1P25
ATAC	chr1:202860851-202861983	3.91	0.003	0.952	0.982	-0.012	0.41	0.646	-0.01	0.442	0.631	ACTG1P25	ACTG1P25
H3K27me3	chr1:202841000-202876000	4.99	0.033	0.571	0.694	0.008	0.51	0.996	0.008	0.514	1	ACTG1P25	ACTG1P25
H3K4me3	chr1:202860150-202863550	5.29	-0.043	0.358	0.688	-0.001	0.91	0.951	-0.003	0.793	0.885	ACTG1P25	ACTG1P25
ATAC	chr1:103561240-103562357	4.12	0.026	0.629	0.822	-0.044	0.0247	0.127	-0.034	0.0524	0.157	ACTG1P4	ACTG1P4,AMY2B
ATAC	chr1:103562669-103563671	2.99	0.016	0.79	0.909	-0.022	0.274	0.523	-0.017	0.348	0.543	ACTG1P4	ACTG1P4,AMY2B
H3K27ac	chr1:103561067-103564086	4.68	-0.023	0.789	0.889	0.056	0.0152	0.0724	0.055	0.0165	0.082	ACTG1P4	ACTG1P4,AMY2B
H3K4me3	chr1:103561300-103563600	2.59	0.092	0.487	0.779	0.095	0.00569	0.0394	0.095	0.00429	0.0359	ACTG1P4	ACTG1P4,AMY2B
ATAC	chr2:73877308-73878036	3.21	-0.058	0.387	0.655	-0.07	0.00519	0.0492	-0.068	0.00246	0.0196	ACTG2	ACTG2,STAMBP
ATAC	chr2:73896334-73897477	2.58	-0.008	0.896	0.958	0.012	0.541	0.746	0.01	0.584	0.743	ACTG2	ACTG2,ACTG2
ATAC	chr2:73907287-73908422	2.53	-0.006	0.93	0.973	-0.017	0.381	0.622	-0.016	0.378	0.572	ACTG2	ACTG2,ACTG2
H3K27ac	chr2:73877146-73878245	2.19	-0.094	0.263	0.473	-0.038	0.0705	0.202	-0.037	0.0749	0.217	ACTG2	ACTG2,STAMBP
H3K27ac	chr2:73907068-73908001	1.16	-0.073	0.398	0.606	0.004	0.846	0.919	0.004	0.836	0.916	ACTG2	ACTG2,ACTG2
H3K4me3	chr2:73877400-73878150	2.07	-0.218	0.0951	0.401	0.05	0.112	0.264	0.041	0.208	0.403	ACTG2	ACTG2,STAMBP
ATAC	chr20:33666568-33668342	5.48	0.11	0.00143	0.0326	0.046	4.59e-05	0.00367	0.053	6.97e-07	0.00011	ACTL10	ACTL10,NECAB3,C20orf144,ACTL10
H3K27ac	chr20:33666222-33667998	3.89	0.119	0.18	0.374	-0.004	0.832	0.912	-0.005	0.804	0.898	ACTL10	ACTL10,NECAB3,C20orf144,ACTL10
H3K4me3	chr20:33662850-33668250	6.09	0.065	0.258	0.606	0.003	0.835	0.908	0.005	0.686	0.816	ACTL10	ACTL10,C20orf144,ACTL10,NECAB3
ATAC	chr3:179562529-179563853	6.65	0.039	0.312	0.588	-0.017	0.173	0.403	-0.01	0.363	0.558	ACTL6A	ACTL6A,ACTL6A
H3K27ac	chr3:179562239-179564046	4.39	-0.004	0.924	0.963	-0.001	0.96	0.981	-0.001	0.957	0.979	ACTL6A	ACTL6A,ACTL6A
H3K27me3	chr3:179486000-179558000	4.93	-0.064	0.0968	0.227	0.007	0.381	0.989	0.008	0.389	1	ACTL6A	ACTL6A,ACTL6A
H3K4me3	chr3:179562150-179564650	5.85	-0.007	0.881	0.962	-0.034	0.00113	0.0144	-0.033	0.0012	0.0167	ACTL6A	ACTL6A,ACTL6A
RNA	ENSG00000136518	4.62	0.03	0.505	0.754	0.008	0.286	0.386	0.009	0.222	0.316	ACTL6A	NA
H3K27me3	chr7:100618000-100673000	5.77	0.16	0.0364	0.153	-0.009	0.552	0.999	-0.01	0.557	1	ACTL6B	ACTL6B,GNB2,ACTL6B,TFR2
ATAC	chr9:108885573-108886970	2.82	-0.064	0.293	0.57	0.011	0.574	0.769	0.003	0.886	0.937	ACTL7A	ACTL7A,ELP1
ATAC	chr9:108543237-108543888	3.71	0.18	0.000421	0.0167	0.036	0.0464	0.186	0.056	0.000951	0.01	ACTL7B	ACTL7B
ATAC	chr9:108727353-108728078	2.59	-0.192	0.0109	0.0987	-0.037	0.119	0.326	-0.054	0.0163	0.0716	ACTL7B	ACTL7B
ATAC	chr9:108780614-108781726	2.63	-0.167	0.0291	0.167	-0.031	0.206	0.444	-0.048	0.0363	0.123	ACTL7B	ACTL7B
ATAC	chr9:108300297-108301355	3.06	-0.087	0.114	0.349	-0.031	0.111	0.312	-0.039	0.0276	0.102	ACTL7B	ACTL7B
ATAC	chr9:108816012-108816602	2.94	-0.086	0.132	0.376	-0.045	0.0288	0.139	-0.051	0.00709	0.0406	ACTL7B	ACTL7B
ATAC	chr9:108296992-108297609	3.4	-0.072	0.184	0.449	-0.046	0.0206	0.114	-0.05	0.00573	0.0349	ACTL7B	ACTL7B
ATAC	chr9:108272128-108273012	2.66	-0.074	0.199	0.469	0.004	0.843	0.927	-0.006	0.737	0.848	ACTL7B	ACTL7B
ATAC	chr9:108565492-108566241	2.44	0.087	0.206	0.477	0.013	0.535	0.741	0.021	0.282	0.476	ACTL7B	ACTL7B
ATAC	chr9:108478705-108479441	3.23	0.068	0.211	0.483	0.008	0.668	0.831	0.016	0.339	0.535	ACTL7B	ACTL7B
ATAC	chr9:108477407-108478179	2.41	-0.086	0.239	0.514	0.018	0.429	0.662	0.006	0.766	0.866	ACTL7B	ACTL7B
ATAC	chr9:108818223-108818939	2.69	-0.057	0.374	0.646	-0.053	0.0218	0.118	-0.054	0.0108	0.0542	ACTL7B	ACTL7B
ATAC	chr9:108469474-108470131	3.72	0.039	0.408	0.671	-0.019	0.25	0.497	-0.011	0.462	0.648	ACTL7B	ACTL7B
ATAC	chr9:108842272-108843222	2.49	0.056	0.424	0.684	-0.005	0.804	0.907	0.001	0.96	0.978	ACTL7B	ACTL7B
ATAC	chr9:108534811-108536013	2.65	-0.045	0.522	0.754	0.05	0.0331	0.151	0.038	0.0789	0.207	ACTL7B	ACTL7B
ATAC	chr9:108786331-108787862	3.44	0.048	0.523	0.755	-0.076	0.00219	0.0296	-0.061	0.00781	0.0434	ACTL7B	ACTL7B
ATAC	chr9:108622224-108623006	3.03	-0.033	0.54	0.766	-0.065	0.00134	0.0226	-0.06	0.000941	0.00997	ACTL7B	ACTL7B
ATAC	chr9:108316168-108317198	3	-0.018	0.733	0.88	-0.055	0.00487	0.0473	-0.05	0.00457	0.0299	ACTL7B	ACTL7B
ATAC	chr9:108835270-108836217	2.67	0.019	0.803	0.915	-0.014	0.538	0.744	-0.011	0.615	0.767	ACTL7B	ACTL7B
ATAC	chr9:108784395-108785521	2.82	0.001	0.993	0.998	-0.064	0.00336	0.0384	-0.057	0.00487	0.0312	ACTL7B	ACTL7B
H3K27ac	chr9:108784671-108785213	1.12	0.598	0.00113	0.014	0.003	0.931	0.966	0.012	0.803	0.898	ACTL7B	ACTL7B
H3K27ac	chr9:108542793-108543620	1.69	0.292	0.00987	0.0589	0.078	0.0104	0.0562	0.081	0.0114	0.0645	ACTL7B	ACTL7B
H3K27ac	chr9:108468875-108470566	3.84	0.099	0.0541	0.178	0.051	0.000296	0.00531	0.051	0.000308	0.00666	ACTL7B	ACTL7B
H3K27ac	chr9:108818104-108819027	2.1	-0.16	0.0593	0.188	-0.087	0.000112	0.00277	-0.087	0.000112	0.0036	ACTL7B	ACTL7B
H3K27ac	chr9:108477622-108479342	4.07	0.098	0.0615	0.193	0.112	1.44e-09	2.31e-06	0.112	1.06e-09	6.73e-06	ACTL7B	ACTL7B
H3K27ac	chr9:108299423-108301956	4.53	-0.045	0.522	0.709	-0.057	0.00161	0.0164	-0.056	0.00159	0.0186	ACTL7B	ACTL7B
H3K27ac	chr9:108296491-108299112	4.11	-0.039	0.627	0.787	-0.04	0.0406	0.14	-0.039	0.0414	0.148	ACTL7B	ACTL7B
H3K27ac	chr9:108272104-108272844	2.26	0.035	0.699	0.835	0.093	0.000177	0.00378	0.093	0.000165	0.00455	ACTL7B	ACTL7B
H3K27me3	chr9:108149000-108816000	8.19	-0.066	0.0803	0.207	-0.004	0.582	0.999	-0.004	0.638	1	ACTL7B	ACTL7B
H3K27ac	chr19:8680887-8681899	0.62	0.2	0.223	0.429	0.019	0.636	0.789	0.022	0.593	0.764	ACTL9	ACTL9,NFILZ
H3K27ac	chr19:40753809-40755954	4.18	-0.079	0.251	0.46	-0.006	0.745	0.86	-0.006	0.749	0.865	ACTMAP	ACTMAP,SNRPA
H3K4me3	chr19:40749300-40756100	6.62	-0.073	0.1	0.409	0.022	0.0385	0.135	0.018	0.107	0.269	ACTMAP	ACTMAP,SNRPA
RNA	ENSG00000072110	9.23	0.083	0.0901	0.315	0.02	0.0148	0.037	0.023	0.0061	0.0178	ACTN1	NA
ATAC	chr14:69042671-69044031	5.04	-0.131	0.000901	0.0253	-0.039	0.00406	0.0425	-0.051	6.89e-05	0.00171	ACTN1-DT	ACTN1-DT
ATAC	chr14:69013459-69014465	3.91	-0.121	0.00237	0.0431	-0.01	0.442	0.672	-0.025	0.0506	0.154	ACTN1-DT	ACTN1-DT
ATAC	chr14:69049490-69050398	2.79	-0.102	0.121	0.36	-0.011	0.629	0.807	-0.022	0.267	0.46	ACTN1-DT	ACTN1-DT,DCAF5
ATAC	chr14:69059617-69060698	3.84	-0.043	0.323	0.598	-0.001	0.936	0.972	-0.007	0.612	0.765	ACTN1-DT	ACTN1-DT,DCAF5
ATAC	chr14:69045750-69046541	3.33	-0.027	0.6	0.804	0.032	0.0765	0.251	0.024	0.138	0.3	ACTN1-DT	ACTN1-DT,DCAF5
H3K27ac	chr14:69011934-69015203	4.51	-0.116	0.0214	0.0982	-0.046	0.000776	0.00998	-0.046	0.000887	0.0129	ACTN1-DT	ACTN1-DT
H3K27ac	chr14:69057580-69061541	5.76	-0.08	0.0872	0.239	-0.012	0.294	0.499	-0.013	0.285	0.498	ACTN1-DT	ACTN1-DT,DCAF5
H3K27ac	chr14:69039884-69053187	7.69	-0.066	0.093	0.248	-0.029	0.00736	0.045	-0.029	0.00723	0.0488	ACTN1-DT	ACTN1-DT,DCAF5
H3K4me3	chr14:69042150-69043650	2.66	-0.076	0.533	0.805	0.073	0.0132	0.0668	0.069	0.0181	0.0892	ACTN1-DT	ACTN1-DT
ATAC	chr1:236685898-236687239	4.06	0.121	0.0129	0.108	0.059	0.0003	0.00972	0.066	1.46e-05	0.000641	ACTN2	ACTN2,ACTN2
ATAC	chr1:236663751-236664688	2.5	0.104	0.136	0.383	0	0.987	0.994	0.013	0.561	0.727	ACTN2	ACTN2,ACTN2
ATAC	chr1:236677743-236678342	2.61	-0.029	0.686	0.854	-0.033	0.182	0.414	-0.033	0.15	0.316	ACTN2	ACTN2,ACTN2
H3K27ac	chr1:236686174-236687120	1.63	0.161	0.0925	0.247	0.055	0.0248	0.101	0.055	0.0275	0.114	ACTN2	ACTN2,ACTN2
H3K4me3	chr1:236685250-236688400	5.1	-0.097	0.14	0.47	-0.013	0.366	0.555	-0.016	0.278	0.48	ACTN2	ACTN2,ACTN2
RNA	ENSG00000130402	8.17	0.034	0.382	0.655	0.011	0.094	0.162	0.012	0.0641	0.117	ACTN4	NA
ATAC	chr14:58170699-58171575	3.42	0.218	6.57e-05	0.00576	0.025	0.172	0.402	0.051	0.0039	0.0268	ACTR10	ACTR10,ARMH4
ATAC	chr14:58138495-58139839	3.02	-0.212	0.00026	0.0127	-0.053	0.00747	0.0614	-0.074	0.000131	0.00259	ACTR10	ACTR10,ARMH4
ATAC	chr14:58199585-58200767	5.76	0.088	0.0175	0.127	-0.001	0.908	0.959	0.01	0.394	0.587	ACTR10	ACTR10,ARMH4,ACTR10
ATAC	chr14:58151474-58153165	4.16	0.046	0.283	0.561	0.013	0.355	0.6	0.017	0.186	0.365	ACTR10	ACTR10,ARMH4
ATAC	chr14:58166192-58166898	2.58	-0.038	0.567	0.784	-0.006	0.795	0.902	-0.01	0.624	0.773	ACTR10	ACTR10,ARMH4
H3K27ac	chr14:58170372-58171556	2.23	0.397	0.000257	0.00526	0.057	0.0209	0.09	0.059	0.0403	0.146	ACTR10	ACTR10,ARMH4
H3K27ac	chr14:58199341-58201084	5.17	0.009	0.804	0.897	0.016	0.0907	0.237	0.016	0.0895	0.244	ACTR10	ACTR10,ARMH4,ACTR10
H3K27ac	chr14:58151657-58152764	1.25	-0.02	0.855	0.926	-0.007	0.797	0.891	-0.007	0.804	0.898	ACTR10	ACTR10,ARMH4
H3K27me3	chr14:58098000-58128000	4.09	-0.01	0.864	0.91	-0.005	0.701	0.999	-0.005	0.699	1	ACTR10	ACTR10,ARMH4
H3K27me3	chr14:58141000-58197000	5.32	0.006	0.866	0.912	-0.007	0.393	0.989	-0.007	0.383	1	ACTR10	ACTR10,ARMH4,ACTR10
H3K4me3	chr14:58149000-58154150	6.08	-0.173	0.0257	0.233	-0.003	0.878	0.933	-0.008	0.636	0.783	ACTR10	ACTR10,ARMH4
H3K4me3	chr14:58199100-58202150	6.1	-0.065	0.0992	0.406	-0.002	0.856	0.92	-0.004	0.679	0.812	ACTR10	ACTR10,ARMH4,ACTR10
RNA	ENSG00000131966	5.73	0.026	0.609	0.822	0.001	0.935	0.952	0.002	0.843	0.887	ACTR10	NA
ATAC	chr10:102501898-102504189	6.7	-0.037	0.308	0.584	0.029	0.0144	0.0918	0.021	0.0517	0.156	ACTR1A	ACTR1A,ACTR1A,SUFU
H3K27ac	chr10:102501487-102503090	4.3	0.021	0.58	0.752	0.012	0.199	0.392	0.012	0.199	0.401	ACTR1A	ACTR1A,ACTR1A,SUFU
H3K4me3	chr10:102501050-102505750	6.95	-0.033	0.289	0.635	-0.013	0.0771	0.209	-0.014	0.0607	0.19	ACTR1A	ACTR1A,ACTR1A,SUFU
RNA	ENSG00000138107	7.22	-0.014	0.678	0.861	-0.005	0.34	0.443	-0.006	0.297	0.397	ACTR1A	NA
RNA	ENSG00000115073	5.41	-0.158	0.00585	0.068	-0.023	0.0157	0.039	-0.028	0.0039	0.0125	ACTR1B	NA
ATAC	chr2:65227159-65228969	5.61	0.02	0.529	0.759	0.014	0.176	0.408	0.015	0.12	0.273	ACTR2	ACTR2,ACTR2
ATAC	chr2:65231944-65233096	3.66	0.027	0.53	0.759	-0.014	0.373	0.615	-0.008	0.565	0.73	ACTR2	ACTR2,ACTR2
H3K27ac	chr2:65231514-65232640	2.85	0.192	0.0206	0.0958	0.058	0.00521	0.0358	0.058	0.007	0.0478	ACTR2	ACTR2,ACTR2
H3K27ac	chr2:65226932-65229607	6.17	0.038	0.336	0.548	0.016	0.121	0.286	0.016	0.117	0.288	ACTR2	ACTR2,ACTR2
H3K27me3	chr2:65183000-65214000	3.34	-0.038	0.587	0.708	0.025	0.103	0.763	0.026	0.101	0.865	ACTR2	ACTR2
H3K27me3	chr2:65278000-65308000	4.12	-0.008	0.855	0.903	-0.024	0.0256	0.465	-0.024	0.0235	0.532	ACTR2	ACTR2
H3K4me3	chr2:65226300-65232900	6.76	0.014	0.689	0.883	0.002	0.817	0.897	0.002	0.756	0.861	ACTR2	ACTR2,ACTR2
RNA	ENSG00000138071	8.97	-0.058	0.257	0.54	0.044	2.96e-06	9.12e-05	0.041	1.42e-05	0.000199	ACTR2	NA
ATAC	chr2:113863043-113863761	2.68	-0.214	0.00019	0.0105	-0.023	0.207	0.446	-0.047	0.00897	0.0476	ACTR3	ACTR3
ATAC	chr2:113886398-113886937	4	-0.13	0.00865	0.0871	-0.031	0.0758	0.25	-0.045	0.00576	0.0351	ACTR3	ACTR3,ACTR3
ATAC	chr2:113857140-113858008	3.09	-0.12	0.0168	0.125	0.006	0.732	0.868	-0.011	0.5	0.678	ACTR3	ACTR3
ATAC	chr2:113877639-113878416	2.41	0.13	0.0434	0.208	0.03	0.158	0.384	0.042	0.0314	0.111	ACTR3	ACTR3
ATAC	chr2:113858757-113860085	3.72	0.065	0.14	0.389	0.057	0.000414	0.0116	0.058	6.98e-05	0.00171	ACTR3	ACTR3
ATAC	chr2:113889283-113891195	6.31	-0.021	0.537	0.764	0.02	0.0815	0.261	0.015	0.153	0.32	ACTR3	ACTR3,ACTR3
ATAC	chr2:113833842-113834778	2.58	-0.035	0.654	0.837	0.002	0.953	0.98	-0.004	0.885	0.936	ACTR3	ACTR3
H3K27ac	chr2:113862428-113863911	3.5	-0.198	0.000235	0.00496	-0.035	0.00705	0.0438	-0.034	0.0197	0.0917	ACTR3	ACTR3
H3K27ac	chr2:113833743-113835211	2.76	-0.336	0.0116	0.0653	0.022	0.488	0.678	0.018	0.598	0.768	ACTR3	ACTR3
H3K27ac	chr2:113877424-113878310	2.37	0.14	0.0378	0.141	0.04	0.0194	0.0856	0.04	0.0222	0.0994	ACTR3	ACTR3
H3K27ac	chr2:113888387-113892230	6.75	0.043	0.28	0.492	0.016	0.131	0.3	0.016	0.125	0.301	ACTR3	ACTR3,ACTR3
H3K27ac	chr2:113868318-113869002	1.13	0.045	0.68	0.822	0.015	0.576	0.747	0.015	0.575	0.751	ACTR3	ACTR3
H3K27ac	chr2:113856676-113861501	6.28	0.004	0.925	0.964	0.015	0.182	0.371	0.015	0.181	0.379	ACTR3	ACTR3
H3K27ac	chr2:113885693-113887949	4.54	-0.001	0.977	0.99	-0.013	0.24	0.44	-0.013	0.24	0.448	ACTR3	ACTR3,ACTR3
H3K4me3	chr2:113888200-113900150	7	-0.062	0.072	0.363	0.018	0.0303	0.115	0.015	0.09	0.241	ACTR3	ACTR3,ACTR3
RNA	ENSG00000115091	8.9	0.001	0.993	0.998	0.035	0.00241	0.00914	0.034	0.00255	0.00904	ACTR3	NA
ATAC	chr7:152759306-152760670	4.85	0.074	0.0236	0.15	0.008	0.472	0.696	0.016	0.111	0.26	ACTR3B	ACTR3B,ACTR3B
ATAC	chr7:152967888-152969083	2.71	-0.088	0.173	0.436	0.001	0.967	0.986	-0.009	0.641	0.784	ACTR3B	ACTR3B
H3K27ac	chr7:152759090-152760647	4.3	0.05	0.347	0.559	0.014	0.284	0.489	0.014	0.285	0.498	ACTR3B	ACTR3B,ACTR3B
H3K27me3	chr7:152720000-152761000	4.72	0.095	0.0177	0.119	0.006	0.494	0.994	0.005	0.577	1	ACTR3B	ACTR3B,ACTR3B
H3K27me3	chr7:152880000-152965000	6.31	0.019	0.677	0.775	-0.004	0.687	0.999	-0.004	0.676	1	ACTR3B	ACTR3B
H3K4me3	chr7:152759000-152761700	5.76	0.013	0.733	0.904	-0.03	0.00108	0.014	-0.029	0.0016	0.0197	ACTR3B	ACTR3B,ACTR3B
ATAC	chr2:91888823-91889882	2.85	-0.106	0.0573	0.241	0.014	0.444	0.674	1.12526e-05	0.999	1	ACTR3BP2	ACTR3BP2
ATAC	chr2:91981533-91984391	4.35	0.056	0.351	0.625	0.013	0.441	0.671	0.016	0.301	0.496	ACTR3BP2	ACTR3BP2
ATAC	chr2:91986012-91986982	2.82	-0.03	0.664	0.843	0.01	0.591	0.782	0.007	0.713	0.833	ACTR3BP2	ACTR3BP2
ATAC	chr2:91868847-91870467	2.95	-0.008	0.897	0.959	-0.002	0.887	0.949	-0.003	0.854	0.919	ACTR3BP2	ACTR3BP2
ATAC	chr7:150322720-150325736	5.19	0.012	0.704	0.865	-0.009	0.407	0.643	-0.006	0.52	0.694	ACTR3C	ACTR3C,ACTR3C,LRRC61
H3K4me3	chr7:150322050-150325550	6	-0.055	0.16	0.497	-0.005	0.551	0.713	-0.006	0.477	0.665	ACTR3C	ACTR3C,ACTR3C,LRRC61
ATAC	chr20:38747878-38748900	5.56	0.115	0.000944	0.026	0.01	0.348	0.593	0.022	0.0336	0.116	ACTR5	ACTR5,ACTR5
H3K27ac	chr20:38747618-38749189	4.69	0.052	0.162	0.351	0.002	0.783	0.883	0.003	0.782	0.885	ACTR5	ACTR5,ACTR5
H3K4me3	chr20:38747300-38750550	5.98	-0.003	0.937	0.98	0.001	0.882	0.935	0.001	0.901	0.945	ACTR5	ACTR5,ACTR5
RNA	ENSG00000101442	3.14	-0.011	0.797	0.92	-0.003	0.631	0.717	-0.004	0.588	0.68	ACTR5	NA
ATAC	chr12:100229256-100230363	2.75	-0.114	0.0485	0.22	0.003	0.854	0.933	-0.01	0.558	0.725	ACTR6	ACTR6,ACTR6,DEPDC4
ATAC	chr12:100199534-100201115	5.27	-0.038	0.334	0.609	-0.026	0.054	0.204	-0.027	0.0257	0.0975	ACTR6	ACTR6,ACTR6,DEPDC4
ATAC	chr12:100214862-100215673	2.31	0.008	0.901	0.96	0.01	0.654	0.822	0.01	0.632	0.778	ACTR6	ACTR6,ACTR6,DEPDC4
H3K27ac	chr12:100199268-100200517	2.91	0.042	0.531	0.716	-0.003	0.832	0.912	-0.004	0.817	0.905	ACTR6	ACTR6,ACTR6,DEPDC4
H3K27ac	chr12:100200679-100201480	2.98	0.029	0.602	0.769	0.02	0.133	0.304	0.02	0.132	0.311	ACTR6	ACTR6,ACTR6,DEPDC4
H3K4me3	chr12:100198550-100202600	6.55	-0.008	0.808	0.937	-0.005	0.536	0.701	-0.005	0.517	0.696	ACTR6	ACTR6,DEPDC4,ACTR6
RNA	ENSG00000075089	3.78	-0.087	0.0586	0.246	0.024	0.00248	0.00931	0.019	0.0138	0.034	ACTR6	NA
ATAC	chr3:53881590-53882581	4.61	0.052	0.167	0.427	0.002	0.897	0.954	0.008	0.49	0.67	ACTR8	ACTR8,ACTR8,SELENOK
H3K27ac	chr3:53881110-53882617	4.73	-0.019	0.635	0.792	-0.013	0.182	0.37	-0.013	0.179	0.375	ACTR8	ACTR8,ACTR8,SELENOK
H3K4me3	chr3:53880100-53882900	5.79	-0.021	0.571	0.828	0.012	0.166	0.338	0.011	0.195	0.388	ACTR8	ACTR8,SELENOK,ACTR8
RNA	ENSG00000113812	4.8	0.014	0.755	0.901	0.006	0.477	0.578	0.006	0.434	0.538	ACTR8	NA
ATAC	chr1:2926484-2927279	2.87	-0.034	0.599	0.803	0.027	0.141	0.359	0.022	0.215	0.4	ACTRT2	ACTRT2
ATAC	chr3:169769199-169769907	4.05	0.116	0.0117	0.102	0.02	0.215	0.455	0.033	0.0271	0.101	ACTRT3	ACTRT3,ACTRT3,MYNN
H3K27ac	chr3:169769247-169770165	4	0.076	0.183	0.379	0.03	0.0287	0.111	0.031	0.0277	0.114	ACTRT3	ACTRT3,ACTRT3,MYNN
H3K4me3	chr3:169769250-169770250	4.39	0.058	0.413	0.729	-0.004	0.81	0.893	-0.002	0.905	0.947	ACTRT3	ACTRT3,MYNN,ACTRT3
ATAC	chr2:157837671-157839180	4.4	-0.078	0.0348	0.184	-0.034	0.00914	0.0694	-0.04	0.000858	0.00932	ACVR1	ACVR1,ACVR1
ATAC	chr2:157830896-157832143	3.51	0.082	0.0949	0.316	0.016	0.338	0.584	0.025	0.101	0.244	ACVR1	ACVR1,ACVR1
ATAC	chr2:157783200-157784436	2.65	-0.097	0.122	0.362	-0.01	0.6	0.788	-0.02	0.271	0.464	ACVR1	ACVR1,ACVR1
ATAC	chr2:157789814-157791409	3.05	0.067	0.174	0.437	0.015	0.336	0.582	0.021	0.152	0.318	ACVR1	ACVR1,ACVR1
ATAC	chr2:157875681-157877003	6.43	0.025	0.426	0.685	-0.003	0.805	0.907	0.001	0.934	0.964	ACVR1	ACVR1,ACVR1,UPP2
ATAC	chr2:157825707-157826370	4.33	0.038	0.513	0.748	-0.058	0.0076	0.062	-0.044	0.0246	0.0945	ACVR1	ACVR1,ACVR1
ATAC	chr2:157855339-157856600	3.4	0.017	0.744	0.886	0.045	0.0133	0.0874	0.041	0.0123	0.0592	ACVR1	ACVR1,ACVR1
H3K27ac	chr2:157855288-157856761	2.97	0.376	0.000372	0.00679	0.1	0.000521	0.00766	0.106	0.000886	0.0129	ACVR1	ACVR1,ACVR1
H3K27ac	chr2:157874814-157877280	5.91	0.08	0.035	0.134	0.011	0.242	0.442	0.011	0.241	0.45	ACVR1	ACVR1,ACVR1,UPP2
H3K27ac	chr2:157828874-157832688	6.01	0.067	0.0851	0.235	0.011	0.271	0.475	0.011	0.26	0.47	ACVR1	ACVR1,ACVR1
H3K27ac	chr2:157824664-157828203	5.38	0.042	0.327	0.54	0.013	0.231	0.43	0.014	0.219	0.424	ACVR1	ACVR1,ACVR1
H3K27ac	chr2:157837202-157839610	5.2	-0.014	0.624	0.785	0.004	0.578	0.748	0.004	0.59	0.762	ACVR1	ACVR1,ACVR1
H3K4me3	chr2:157837000-157838750	3.35	-0.097	0.294	0.637	0.084	0.000312	0.00651	0.078	0.00096	0.0146	ACVR1	ACVR1,ACVR1
RNA	ENSG00000115170	5.48	0.135	0.00992	0.0905	0.029	0.00113	0.00517	0.033	0.000248	0.00155	ACVR1	NA
ATAC	chr12:51951116-51952398	5.02	0.118	0.00137	0.0319	0.037	0.00192	0.0274	0.047	3.72e-05	0.00113	ACVR1B	ACVR1B,ACVR1B
ATAC	chr12:51971386-51973370	4.36	-0.008	0.829	0.927	0.005	0.722	0.862	0.003	0.804	0.89	ACVR1B	ACVR1B,ACVR1B
H3K27ac	chr12:51970850-51975019	5.96	-0.084	0.105	0.267	0.004	0.75	0.862	0.003	0.8	0.896	ACVR1B	ACVR1B,ACVR1B
H3K27ac	chr12:51976386-51977385	2.49	-0.096	0.195	0.395	0.024	0.224	0.422	0.023	0.26	0.471	ACVR1B	ACVR1B,ACVR1B
H3K27ac	chr12:51953985-51955452	3.18	-0.028	0.585	0.756	0.004	0.792	0.888	0.004	0.791	0.89	ACVR1B	ACVR1B,ACVR1B
H3K27ac	chr12:51951302-51953553	5.49	0.003	0.925	0.964	0.014	0.115	0.277	0.014	0.115	0.285	ACVR1B	ACVR1B,ACVR1B
H3K27me3	chr12:51937000-51954000	2.93	0.169	0.0219	0.128	0.02	0.185	0.866	0.019	0.243	0.993	ACVR1B	ACVR1B,ACVR1B
H3K4me3	chr12:51950750-51955150	6.41	-0.075	0.0414	0.287	-0.005	0.544	0.707	-0.007	0.398	0.597	ACVR1B	ACVR1B,ACVR1B
H3K4me3	chr12:51971700-51974750	3.6	-0.175	0.0885	0.391	0.063	0.00853	0.0509	0.055	0.0301	0.123	ACVR1B	ACVR1B,ACVR1B
RNA	ENSG00000135503	5.76	-0.058	0.27	0.553	-0.002	0.808	0.858	-0.004	0.621	0.708	ACVR1B	NA
ATAC	chr2:157628072-157629513	4.63	0.033	0.466	0.716	-0.002	0.876	0.944	0.002	0.881	0.934	ACVR1C	ACVR1C,ACVR1C
H3K27ac	chr2:157628330-157629408	1.06	0.261	0.0654	0.2	0.002	0.952	0.976	0.001	0.979	0.99	ACVR1C	ACVR1C,ACVR1C
H3K27me3	chr2:157506000-157639000	5.78	-0.033	0.547	0.675	0.005	0.687	0.999	0.005	0.673	1	ACVR1C	ACVR1C,ACVR1C
H3K4me3	chr2:157626650-157630100	5.52	-0.11	0.102	0.412	-0.011	0.475	0.653	-0.014	0.362	0.563	ACVR1C	ACVR1C,ACVR1C
ATAC	chr2:147511302-147512016	3.74	-0.149	0.00343	0.0529	-0.061	0.00119	0.0212	-0.073	2.61e-05	0.000916	ACVR2A	ACVR2A
ATAC	chr2:147850261-147851463	2.45	-0.191	0.00893	0.0886	-0.028	0.21	0.45	-0.047	0.0293	0.107	ACVR2A	ACVR2A,ACVR2A
ATAC	chr2:147843850-147844794	5.66	0.087	0.0192	0.134	0.003	0.802	0.905	0.013	0.241	0.431	ACVR2A	ACVR2A,ACVR2A
ATAC	chr2:147636206-147637484	3.92	-0.082	0.0901	0.307	-0.038	0.022	0.119	-0.044	0.00437	0.029	ACVR2A	ACVR2A
ATAC	chr2:147664953-147665737	2.9	0.063	0.226	0.5	0.029	0.0969	0.289	0.033	0.0364	0.123	ACVR2A	ACVR2A
ATAC	chr2:147630432-147631838	3.29	-0.059	0.251	0.528	-0.005	0.781	0.894	-0.013	0.433	0.622	ACVR2A	ACVR2A
ATAC	chr2:147482109-147483070	2.5	-0.068	0.334	0.609	-0.014	0.524	0.734	-0.02	0.328	0.524	ACVR2A	ACVR2A
ATAC	chr2:147866733-147868201	3.06	-0.036	0.456	0.709	-0.016	0.317	0.566	-0.019	0.206	0.389	ACVR2A	ACVR2A,ACVR2A
ATAC	chr2:147628864-147629483	3.55	0.036	0.481	0.726	-0.014	0.432	0.665	-0.007	0.658	0.796	ACVR2A	ACVR2A
ATAC	chr2:147663395-147664327	3.21	-0.037	0.532	0.761	-0.016	0.404	0.64	-0.019	0.288	0.483	ACVR2A	ACVR2A
ATAC	chr2:147689240-147690073	4.63	-0.024	0.622	0.817	-0.051	0.00455	0.0454	-0.047	0.00338	0.0243	ACVR2A	ACVR2A
ATAC	chr2:147560858-147561599	2.5	0.013	0.832	0.929	-0.05	0.0234	0.123	-0.042	0.0372	0.125	ACVR2A	ACVR2A
H3K27ac	chr2:147560675-147561437	1.05	-0.381	0.000894	0.0121	-0.038	0.194	0.386	-0.035	0.287	0.499	ACVR2A	ACVR2A
H3K27ac	chr2:147510484-147511394	1.23	-0.387	0.00547	0.04	-0.085	0.0208	0.0897	-0.085	0.0286	0.117	ACVR2A	ACVR2A
H3K27ac	chr2:147688721-147689744	2.77	-0.15	0.0267	0.113	-0.027	0.128	0.296	-0.026	0.157	0.346	ACVR2A	ACVR2A
H3K27ac	chr2:147635719-147637437	3.87	-0.208	0.0318	0.126	0.023	0.354	0.559	0.02	0.462	0.663	ACVR2A	ACVR2A
H3K27ac	chr2:147689876-147690689	2.44	-0.154	0.0414	0.149	-0.014	0.477	0.669	-0.014	0.484	0.682	ACVR2A	ACVR2A
H3K27ac	chr2:147843505-147845874	5.47	0.023	0.475	0.673	0.016	0.0512	0.163	0.016	0.0497	0.167	ACVR2A	ACVR2A,ACVR2A
H3K27ac	chr2:147627802-147632062	5.44	-0.046	0.509	0.7	0.03	0.104	0.26	0.029	0.116	0.286	ACVR2A	ACVR2A
H3K4me3	chr2:147842850-147847350	6.59	-0.066	0.0776	0.374	0.005	0.562	0.721	0.002	0.787	0.881	ACVR2A	ACVR2A,ACVR2A
RNA	ENSG00000121989	2.62	0.213	0.00487	0.0616	0.005	0.695	0.768	0.014	0.282	0.381	ACVR2A	NA
ATAC	chr3:38453360-38455962	5.54	0.117	0.000396	0.0162	0.001	0.908	0.959	0.015	0.138	0.3	ACVR2B	ACVR2B,ACVR2B
H3K27ac	chr3:38453531-38455473	4.64	0.088	0.0763	0.22	0.036	0.00322	0.0261	0.036	0.00317	0.0289	ACVR2B	ACVR2B,ACVR2B
RNA	ENSG00000114739	2.74	0.084	0.256	0.538	-0.023	0.0685	0.126	-0.018	0.129	0.203	ACVR2B	NA
H3K27me3	chr3:38417000-38457000	4.73	0.03	0.467	0.61	0.024	0.0139	0.348	0.024	0.013	0.412	ACVR2B-AS1	ACVR2B-AS1,ACVR2B,XYLB
H3K4me3	chr3:38452150-38457400	6.94	0.026	0.499	0.786	-0.006	0.541	0.704	-0.004	0.623	0.775	ACVR2B-AS1	ACVR2B-AS1,ACVR2B
ATAC	chr12:51911161-51912802	4.59	-0.122	0.000913	0.0255	-0.013	0.292	0.541	-0.027	0.0191	0.0796	ACVRL1	ACVRL1,ACVRL1
ATAC	chr12:51904831-51906113	3.28	-0.081	0.101	0.327	0.041	0.015	0.0941	0.026	0.102	0.246	ACVRL1	ACVRL1,ACVRL1
ATAC	chr12:51922629-51923824	4.09	-0.031	0.462	0.713	0.004	0.768	0.887	0	0.976	0.988	ACVRL1	ACVRL1,ACVRL1
ATAC	chr12:51906267-51907198	2.48	-0.049	0.561	0.78	0.011	0.664	0.829	0.004	0.858	0.921	ACVRL1	ACVRL1,ACVRL1
H3K27ac	chr12:51910592-51914184	5.51	-0.129	0.00704	0.0473	-0.056	2.67e-05	0.00108	-0.056	3.81e-05	0.00183	ACVRL1	ACVRL1,ACVRL1
H3K27ac	chr12:51906620-51908158	4.53	-0.035	0.583	0.754	0.022	0.169	0.354	0.023	0.153	0.34	ACVRL1	ACVRL1,ACVRL1
H3K27ac	chr12:51905180-51905947	2.51	0.033	0.753	0.867	0.046	0.102	0.257	0.046	0.0965	0.255	ACVRL1	ACVRL1,ACVRL1
H3K27ac	chr12:51922185-51924020	4.12	0.018	0.784	0.885	0.005	0.765	0.872	0.005	0.763	0.874	ACVRL1	ACVRL1,ACVRL1
H3K4me3	chr12:51911550-51914250	4.94	-0.209	0.04	0.281	0.066	0.00825	0.0499	0.055	0.0356	0.136	ACVRL1	ACVRL1,ACVRL1
H3K4me3	chr12:51922900-51923550	1.87	-0.165	0.276	0.622	0.123	0.00146	0.017	0.115	0.00365	0.0323	ACVRL1	ACVRL1,ACVRL1
H3K4me3	chr12:51906000-51908800	4.99	0.057	0.347	0.681	0.014	0.322	0.514	0.016	0.247	0.447	ACVRL1	ACVRL1,ACVRL1
RNA	ENSG00000139567	5.63	-0.234	0.01	0.0911	-0.038	0.0145	0.0366	-0.046	0.00364	0.0119	ACVRL1	NA
ATAC	chr3:51982519-51983660	5.14	0.023	0.519	0.752	0.002	0.838	0.924	0.005	0.64	0.784	ACY1	ACY1,ABHD14B,ABHD14A,ABHD14A-ACY1,ACY1
H3K27ac	chr3:51982318-51984371	5.15	0.029	0.341	0.553	-0.009	0.251	0.452	-0.009	0.265	0.476	ACY1	ACY1,ABHD14B,ABHD14A,ABHD14A-ACY1,ACY1
RNA	ENSG00000243989	3.12	-0.107	0.143	0.399	-0.035	0.00584	0.0179	-0.038	0.00207	0.00769	ACY1	NA
H3K27ac	chr11:67650379-67651164	1.86	0.085	0.417	0.623	0.059	0.0222	0.0936	0.059	0.0217	0.0979	ACY3	ACY3,ACY3
H3K4me3	chr11:67649750-67651500	4.13	0.256	0.011	0.162	0.064	0.00597	0.0406	0.066	0.00556	0.0423	ACY3	ACY3,ACY3
ATAC	chr14:75069038-75069829	4.58	0.048	0.193	0.46	0.021	0.082	0.262	0.025	0.0279	0.103	ACYP1	ACYP1,ACYP1,ZC2HC1C
H3K27ac	chr14:75066389-75070198	5.86	0.027	0.399	0.607	-0.008	0.361	0.565	-0.007	0.378	0.587	ACYP1	ACYP1,ACYP1,ZC2HC1C
H3K4me3	chr14:75066950-75070300	5.53	-0.106	0.0632	0.343	0.009	0.471	0.649	0.005	0.679	0.812	ACYP1	ACYP1,ZC2HC1C,ACYP1
ATAC	chr2:53969245-53971573	5.48	0.019	0.527	0.757	0.004	0.719	0.861	0.005	0.548	0.716	ACYP2	ACYP2,PSME4,ACYP2
H3K27ac	chr2:53965654-53972425	6.87	0.12	0.000403	0.00714	0.038	4.39e-05	0.00152	0.039	0.000108	0.00353	ACYP2	ACYP2,PSME4,ACYP2
H3K27ac	chr2:53945950-53946868	2.23	-0.093	0.369	0.58	0.005	0.853	0.923	0.004	0.889	0.945	ACYP2	ACYP2,PSME4
RNA	ENSG00000170634	4.18	-0.044	0.594	0.814	0.03	0.0444	0.0886	0.027	0.0634	0.115	ACYP2	NA
ATAC	chr20:44646039-44647299	3.58	-0.181	0.000354	0.0152	-0.032	0.0617	0.221	-0.052	0.0017	0.0151	ADA	ADA,ADA
ATAC	chr20:44642358-44643963	4.05	-0.147	0.00104	0.0274	-0.019	0.176	0.407	-0.034	0.0124	0.0593	ADA	ADA,ADA
ATAC	chr20:44671095-44672077	2.54	0.109	0.17	0.432	-0.013	0.597	0.785	0.001	0.979	0.989	ADA	ADA
ATAC	chr20:44598043-44599026	2.48	-0.069	0.383	0.652	0.008	0.729	0.866	0.001	0.973	0.986	ADA	ADA,PKIG,ADA
ATAC	chr20:44651061-44652606	4.51	-0.029	0.431	0.689	0.016	0.201	0.439	0.01	0.378	0.573	ADA	ADA,ADA
ATAC	chr20:44609581-44610537	3.37	-0.025	0.587	0.797	0.002	0.894	0.953	-0.001	0.923	0.958	ADA	ADA,PKIG,ADA
ATAC	chr20:44664027-44665153	3.32	-0.014	0.77	0.9	-0.023	0.151	0.374	-0.022	0.132	0.291	ADA	ADA
ATAC	chr20:44660376-44661172	3.1	0.012	0.86	0.942	-0.043	0.0684	0.235	-0.037	0.0915	0.229	ADA	ADA
H3K27ac	chr20:44650910-44652810	4.58	-0.168	0.000911	0.0122	0.016	0.176	0.364	0.016	0.243	0.451	ADA	ADA,ADA
H3K27ac	chr20:44646012-44646832	2.52	-0.264	0.00194	0.02	-0.032	0.101	0.254	-0.029	0.178	0.375	ADA	ADA,ADA
H3K27ac	chr20:44641852-44643440	3.42	-0.281	0.00214	0.0214	0.007	0.721	0.845	0.013	0.586	0.759	ADA	ADA,ADA
H3K27ac	chr20:44663339-44664378	3.2	-0.185	0.0171	0.0848	0.021	0.252	0.453	0.024	0.226	0.432	ADA	ADA
H3K27ac	chr20:44671189-44671891	1.26	-0.255	0.1	0.26	0	0.998	0.999	0.007	0.855	0.926	ADA	ADA
H3K27ac	chr20:44609219-44610404	2.8	-0.124	0.202	0.402	0.009	0.701	0.833	0.01	0.658	0.808	ADA	ADA,PKIG,ADA
H3K4me3	chr20:44650400-44653750	6.38	-0.037	0.306	0.645	0.014	0.113	0.266	0.012	0.166	0.351	ADA	ADA,ADA
RNA	ENSG00000196839	3.22	-0.323	0.0136	0.11	-0.098	6.06e-06	0.000144	-0.106	1.2e-06	3.92e-05	ADA	NA
ATAC	chr22:17241702-17244313	5.69	-0.075	0.0317	0.176	0.002	0.884	0.948	-0.008	0.47	0.654	ADA2	ADA2,ADA2
ATAC	chr22:17218503-17219773	3.48	-0.101	0.0407	0.201	0.001	0.97	0.987	-0.012	0.434	0.624	ADA2	ADA2,ADA2
ATAC	chr22:17257841-17258635	2.54	-0.108	0.126	0.368	0.024	0.262	0.509	0.009	0.64	0.784	ADA2	ADA2,ADA2
ATAC	chr22:17228220-17229253	3.11	0.022	0.686	0.855	-0.005	0.768	0.887	-0.002	0.914	0.953	ADA2	ADA2,ADA2
ATAC	chr22:17236864-17237536	2.86	0.021	0.752	0.89	0.008	0.706	0.854	0.01	0.618	0.769	ADA2	ADA2,ADA2
H3K27ac	chr22:17213609-17222103	6.7	-0.209	0.000395	0.00706	-0.066	3.01e-05	0.00117	-0.066	8e-05	0.00295	ADA2	ADA2,ADA2
H3K27ac	chr22:17222513-17223707	2.85	-0.258	0.00168	0.0182	-0.094	9.48e-06	0.000544	-0.092	2.83e-05	0.0015	ADA2	ADA2,ADA2
H3K27ac	chr22:17226710-17232069	5.89	-0.087	0.101	0.262	-0.061	4.1e-05	0.00145	-0.061	3.38e-05	0.0017	ADA2	ADA2,ADA2
H3K27ac	chr22:17257743-17258939	3	-0.129	0.113	0.28	6.05281e-05	0.997	0.999	0.001	0.95	0.976	ADA2	ADA2,ADA2
H3K27ac	chr22:17235956-17246588	8.1	-0.001	0.956	0.979	-0.001	0.831	0.911	-0.001	0.829	0.912	ADA2	ADA2,ADA2
H3K4me3	chr22:17237100-17237750	1.87	0.46	0.00203	0.069	0.028	0.375	0.564	0.043	0.23	0.429	ADA2	ADA2,ADA2
H3K4me3	chr22:17216150-17220050	5.13	-0.141	0.0517	0.315	0.058	0.000589	0.00968	0.052	0.00298	0.0285	ADA2	ADA2,ADA2
H3K4me3	chr22:17257900-17258600	1.87	0.123	0.33	0.668	0.086	0.00587	0.0401	0.087	0.00437	0.0364	ADA2	ADA2,ADA2
RNA	ENSG00000093072	8.25	-0.189	0.00104	0.0258	-0.034	0.000529	0.00293	-0.039	0.000106	0.000845	ADA2	NA
H3K27me3	chr4:122363000-122579000	6.98	-0.1	0.107	0.24	-0.004	0.74	0.999	-0.004	0.785	1	ADAD1	ADAD1,ADAD1,IL2
H3K4me3	chr15:43328350-43331850	6.17	-0.019	0.579	0.831	0.015	0.0671	0.192	0.014	0.0884	0.238	ADAL	ADAL,ADAL,LCMT2
ATAC	chr15:58737946-58738656	2.54	0.119	0.0364	0.189	0.012	0.544	0.748	0.027	0.136	0.297	ADAM10	ADAM10,ADAM10
ATAC	chr15:58748857-58750254	5.86	0.051	0.118	0.355	0.027	0.0104	0.0752	0.03	0.0023	0.0187	ADAM10	ADAM10,ADAM10
ATAC	chr15:58731642-58732301	2.6	0.019	0.762	0.896	0.008	0.712	0.857	0.009	0.633	0.778	ADAM10	ADAM10,ADAM10
ATAC	chr15:58627860-58629106	2.37	0.005	0.929	0.973	0.031	0.099	0.292	0.028	0.104	0.248	ADAM10	ADAM10,ADAM10
H3K27ac	chr15:58736751-58739418	3.79	0.156	0.00915	0.0561	0.032	0.0377	0.134	0.034	0.0391	0.143	ADAM10	ADAM10,ADAM10
H3K27ac	chr15:58627752-58629245	3.8	-0.118	0.0859	0.236	-0.009	0.601	0.765	-0.009	0.598	0.767	ADAM10	ADAM10,ADAM10
H3K27ac	chr15:58747793-58750468	5.54	0.053	0.118	0.288	0.018	0.0362	0.13	0.018	0.0352	0.133	ADAM10	ADAM10,ADAM10
H3K27ac	chr15:58731048-58733055	3.84	0.02	0.696	0.833	0.009	0.511	0.697	0.009	0.504	0.697	ADAM10	ADAM10,ADAM10
H3K4me3	chr15:58745450-58750750	6.51	-0.027	0.472	0.77	-0.005	0.526	0.694	-0.006	0.467	0.656	ADAM10	ADAM10,ADAM10
H3K4me3	chr15:58628300-58629150	1.9	-0.042	0.732	0.904	0.075	0.0137	0.0683	0.071	0.0174	0.087	ADAM10	ADAM10,ADAM10
RNA	ENSG00000137845	7.61	-0.082	0.439	0.702	0.091	2.84e-06	8.88e-05	0.085	8.54e-06	0.000145	ADAM10	NA
ATAC	chr17:44774783-44776120	4.8	-0.099	0.0337	0.181	0.034	0.0212	0.116	0.019	0.179	0.355	ADAM11	ADAM11,ADAM11
ATAC	chr17:44778879-44779599	2.97	0.002	0.98	0.993	0.064	0.00102	0.0194	0.057	0.00145	0.0135	ADAM11	ADAM11,ADAM11
H3K27ac	chr17:44759148-44759629	0.2	0.248	0.0695	0.207	0.104	0.00469	0.0333	0.104	0.00493	0.0382	ADAM11	ADAM11,ADAM11
H3K27me3	chr17:44751000-44790000	5.81	0.211	0.0367	0.153	-0.018	0.389	0.989	-0.019	0.409	1	ADAM11	ADAM11,GJC1,ADAM11,DBF4B
H3K4me3	chr17:44774950-44776650	4.49	0.089	0.228	0.573	0.023	0.166	0.339	0.025	0.129	0.3	ADAM11	ADAM11,ADAM11
H3K4me3	chr17:44757500-44760200	4.53	0.014	0.909	0.97	-0.064	0.0262	0.104	-0.061	0.032	0.127	ADAM11	ADAM11,ADAM11
ATAC	chr10:126387001-126388443	3.14	-0.074	0.233	0.508	0.012	0.534	0.741	0.003	0.888	0.938	ADAM12	ADAM12,ADAM12
ATAC	chr10:126251506-126252296	2.74	-0.078	0.257	0.534	0.014	0.463	0.688	0.006	0.749	0.856	ADAM12	ADAM12,ADAM12
H3K4me3	chr10:126387200-126390050	4.14	-0.168	0.213	0.559	-0.038	0.206	0.388	-0.041	0.167	0.352	ADAM12	ADAM12,ADAM12
ATAC	chr1:155050356-155052636	5.4	0.076	0.0722	0.272	0.051	0.000283	0.00941	0.054	3.39e-05	0.00107	ADAM15	ADAM15,DCST1,ADAM15
H3K27ac	chr1:155049937-155052784	5.31	-0.101	0.0434	0.154	-0.037	0.00563	0.0377	-0.037	0.00606	0.0437	ADAM15	ADAM15,DCST1,ADAM15
H3K4me3	chr1:155050350-155053100	6.14	0.043	0.369	0.698	-0.013	0.245	0.432	-0.011	0.319	0.521	ADAM15	ADAM15,DCST1,ADAM15
RNA	ENSG00000143537	5.7	-0.225	0.0011	0.0267	0.024	0.0365	0.0761	0.014	0.246	0.341	ADAM15	NA
ATAC	chr2:9548380-9548995	2.82	-0.15	0.0128	0.108	-0.017	0.406	0.642	-0.036	0.0681	0.187	ADAM17	ADAM17,ADAM17
ATAC	chr2:9537853-9539764	4.54	-0.079	0.0371	0.191	0.01	0.429	0.663	-0.002	0.886	0.937	ADAM17	ADAM17,ADAM17
ATAC	chr2:9552370-9552998	3.72	0.068	0.131	0.375	0.032	0.04	0.169	0.037	0.00919	0.0484	ADAM17	ADAM17,ADAM17
ATAC	chr2:9523671-9525297	2.75	-0.095	0.179	0.443	0.052	0.0175	0.104	0.037	0.0709	0.193	ADAM17	ADAM17,ADAM17
ATAC	chr2:9554862-9556437	5.93	0.023	0.484	0.729	0.02	0.071	0.24	0.02	0.0438	0.139	ADAM17	ADAM17,ADAM17
H3K27ac	chr2:9518911-9520240	2.83	0.271	3.17e-06	0.000289	0.103	8.9e-09	6.18e-06	0.105	1.19e-07	5.14e-05	ADAM17	ADAM17,ADAM17
H3K27ac	chr2:9564833-9566457	3.52	0.22	0.00322	0.0283	0.092	1.72e-05	0.000807	0.094	2.56e-05	0.00144	ADAM17	ADAM17
H3K27ac	chr2:9523382-9525716	3.72	-0.077	0.246	0.455	-0.03	0.103	0.259	-0.03	0.102	0.265	ADAM17	ADAM17,ADAM17
H3K27ac	chr2:9534901-9542193	6.43	-0.02	0.721	0.848	0.016	0.276	0.481	0.016	0.283	0.496	ADAM17	ADAM17,ADAM17
H3K27ac	chr2:9532392-9534609	3.49	0.011	0.865	0.931	-0.012	0.469	0.663	-0.012	0.47	0.67	ADAM17	ADAM17,ADAM17
H3K27ac	chr2:9542624-9557379	8.14	-0.005	0.901	0.952	0.023	0.0259	0.104	0.022	0.0268	0.112	ADAM17	ADAM17,ADAM17
H3K4me3	chr2:9544950-9557550	7.28	0.071	0.0832	0.381	0.034	0.00182	0.0194	0.037	0.000707	0.0121	ADAM17	ADAM17,ADAM17
H3K4me3	chr2:9535450-9540400	3.98	-0.012	0.892	0.965	0.051	0.0164	0.0768	0.049	0.0188	0.0915	ADAM17	ADAM17,ADAM17
RNA	ENSG00000151694	7.36	0.032	0.661	0.852	0.039	0.00211	0.00826	0.039	0.00163	0.00638	ADAM17	NA
ATAC	chr5:157570522-157571873	3.32	-0.101	0.0341	0.182	-0.025	0.109	0.31	-0.035	0.0175	0.0748	ADAM19	ADAM19,ADAM19
ATAC	chr5:157554940-157555779	2.62	-0.093	0.118	0.355	-0.042	0.0299	0.142	-0.048	0.00792	0.0438	ADAM19	ADAM19,ADAM19
ATAC	chr5:157602407-157603846	3.23	0.059	0.268	0.546	0.021	0.238	0.482	0.026	0.11	0.257	ADAM19	ADAM19
ATAC	chr5:157596390-157596950	2.42	-0.046	0.51	0.746	-0.01	0.658	0.825	-0.014	0.497	0.676	ADAM19	ADAM19
ATAC	chr5:157567009-157567584	3.13	-0.026	0.671	0.847	-0.054	0.0175	0.104	-0.049	0.0146	0.0665	ADAM19	ADAM19,ADAM19
H3K4me3	chr5:157573950-157576150	3.23	0.131	0.258	0.607	0.012	0.639	0.778	0.016	0.531	0.708	ADAM19	ADAM19,ADAM19
ATAC	chr7:87933729-87934665	3.95	0.096	0.0567	0.24	0.014	0.399	0.636	0.024	0.123	0.277	ADAM22	ADAM22,ADAM22
H3K27me3	chr7:87925000-87964000	4.26	-0.094	0.0216	0.128	0.007	0.416	0.989	0.007	0.451	1	ADAM22	ADAM22,ADAM22
H3K4me3	chr7:87932050-87936300	5.74	-0.157	0.0608	0.338	-0.013	0.477	0.654	-0.018	0.346	0.548	ADAM22	ADAM22,ADAM22
ATAC	chr2:206084213-206086436	5.86	0.104	0.00177	0.0366	0.015	0.166	0.395	0.026	0.0124	0.0593	ADAM23	ADAM23
ATAC	chr2:206244991-206246467	3.12	-0.102	0.0589	0.245	0.008	0.628	0.806	-0.005	0.778	0.873	ADAM23	ADAM23
ATAC	chr2:206368566-206369736	3.66	-0.071	0.0951	0.316	-0.008	0.592	0.782	-0.016	0.237	0.425	ADAM23	ADAM23
ATAC	chr2:206274450-206275483	3.92	0.064	0.109	0.339	-0.002	0.861	0.936	0.006	0.612	0.765	ADAM23	ADAM23
ATAC	chr2:206249999-206251251	2.66	-0.085	0.148	0.401	-0.01	0.579	0.773	-0.018	0.284	0.478	ADAM23	ADAM23
ATAC	chr2:206442384-206443254	2.71	-0.065	0.318	0.594	-0.013	0.542	0.747	-0.019	0.342	0.538	ADAM23	ADAM23,ADAM23
ATAC	chr2:206159047-206160275	6.03	0.035	0.373	0.644	-0.018	0.167	0.396	-0.011	0.334	0.53	ADAM23	ADAM23
ATAC	chr2:206217735-206219327	3.35	-0.041	0.459	0.71	-0.028	0.146	0.367	-0.029	0.0908	0.227	ADAM23	ADAM23
ATAC	chr2:206443341-206444266	2.75	-0.026	0.656	0.838	0	0.983	0.993	-0.003	0.87	0.928	ADAM23	ADAM23,ADAM23
ATAC	chr2:206392057-206392623	2.57	-0.025	0.702	0.864	-0.045	0.049	0.192	-0.042	0.0411	0.133	ADAM23	ADAM23
ATAC	chr2:206098208-206099434	3.34	0.019	0.716	0.871	-0.007	0.664	0.829	-0.004	0.788	0.88	ADAM23	ADAM23
H3K27ac	chr2:206442698-206443211	0.21	-0.433	0.00845	0.0532	-0.002	0.962	0.981	-0.002	0.963	0.982	ADAM23	ADAM23,ADAM23
H3K27ac	chr2:206274326-206275662	2.76	0.177	0.0156	0.0796	-0.004	0.829	0.91	-0.005	0.778	0.883	ADAM23	ADAM23
H3K27ac	chr2:206098972-206099395	0.04	0.217	0.075	0.217	0.014	0.651	0.799	0.014	0.667	0.814	ADAM23	ADAM23
H3K27ac	chr2:206084212-206087264	6.57	0.054	0.0899	0.243	0.014	0.0787	0.217	0.015	0.0786	0.225	ADAM23	ADAM23
H3K27ac	chr2:206158528-206160715	5.41	-0.023	0.433	0.637	-0.006	0.413	0.613	-0.006	0.407	0.615	ADAM23	ADAM23
H3K27ac	chr2:206369376-206369835	0.58	-0.022	0.832	0.913	-0.011	0.69	0.825	-0.011	0.687	0.828	ADAM23	ADAM23
H3K27me3	chr2:206167000-206353000	7.43	-0.039	0.242	0.392	-0.008	0.268	0.943	-0.008	0.285	1	ADAM23	ADAM23
H3K27me3	chr2:206372000-206535000	6.91	-0.032	0.283	0.435	0.005	0.452	0.994	0.005	0.444	1	ADAM23	ADAM23,ADAM23
H3K4me3	chr2:206157050-206162250	6.86	-0.054	0.117	0.436	-0.012	0.129	0.289	-0.014	0.0844	0.232	ADAM23	ADAM23
H3K4me3	chr2:206250000-206252250	3.72	-0.149	0.173	0.512	0.017	0.497	0.67	0.011	0.659	0.8	ADAM23	ADAM23
H3K4me3	chr2:206441550-206446300	5.64	-0.099	0.318	0.656	-0.009	0.685	0.809	-0.013	0.576	0.742	ADAM23	ADAM23,ADAM23
H3K4me3	chr2:206272950-206276650	5.56	-0.039	0.439	0.747	0.003	0.765	0.865	0.002	0.84	0.913	ADAM23	ADAM23
H3K4me3	chr2:206083200-206087600	6.72	-0.013	0.649	0.864	-0.028	0.000225	0.00543	-0.028	0.00023	0.00611	ADAM23	ADAM23
ATAC	chr8:24229230-24229804	2.83	-0.098	0.101	0.327	-0.012	0.544	0.748	-0.023	0.218	0.403	ADAM28	ADAM28
ATAC	chr8:24244746-24245504	2.34	-0.104	0.137	0.383	-0.019	0.387	0.626	-0.03	0.155	0.324	ADAM28	ADAM28
ATAC	chr8:24194350-24195034	2.51	-0.091	0.206	0.476	-0.033	0.15	0.373	-0.04	0.0647	0.181	ADAM28	ADAM28
ATAC	chr8:24293746-24294294	3.34	-0.034	0.564	0.782	-0.022	0.282	0.53	-0.023	0.202	0.385	ADAM28	ADAM28,ADAM28
ATAC	chr8:24271784-24272446	4.36	-0.025	0.605	0.807	-0.058	0.00134	0.0225	-0.054	0.00103	0.0106	ADAM28	ADAM28
H3K27ac	chr8:24293767-24294586	1.15	0.055	0.586	0.756	-0.006	0.793	0.889	-0.007	0.786	0.887	ADAM28	ADAM28,ADAM28
H3K27ac	chr8:24271249-24272778	2.87	-0.022	0.822	0.907	0.063	0.0131	0.0655	0.063	0.013	0.0702	ADAM28	ADAM28
H3K27me3	chr8:23956000-24295000	7.72	-0.04	0.376	0.526	0.009	0.387	0.989	0.009	0.376	1	ADAM28	ADAM28,ADAM28
ATAC	chr1:119967937-119968583	2.5	0.116	0.0927	0.312	0.025	0.265	0.512	0.036	0.082	0.212	ADAM30	ADAM30,NOTCH2
ATAC	chr1:119882087-119883152	3.04	-0.088	0.114	0.349	-0.003	0.874	0.943	-0.015	0.405	0.598	ADAM30	ADAM30
ATAC	chr1:119870826-119871429	2.53	-0.091	0.139	0.387	0.007	0.707	0.855	-0.004	0.815	0.896	ADAM30	ADAM30
ATAC	chr1:119986978-119989132	4.24	0.042	0.341	0.616	0.026	0.0822	0.262	0.028	0.04	0.131	ADAM30	ADAM30,NOTCH2
H3K27ac	chr1:119986694-119989272	3.86	0.178	0.0459	0.16	0.103	0.000153	0.00343	0.105	0.000119	0.00372	ADAM30	ADAM30,NOTCH2
H3K27ac	chr1:119870994-119871804	2.17	-0.128	0.156	0.342	-0.025	0.249	0.45	-0.025	0.268	0.479	ADAM30	ADAM30
H3K27ac	chr1:119926015-119926649	1.4	-0.036	0.691	0.829	-0.06	0.0107	0.0574	-0.06	0.0104	0.061	ADAM30	ADAM30,NOTCH2
H3K27ac	chr1:119882187-119883055	2.39	0.009	0.942	0.972	-0.009	0.74	0.856	-0.009	0.748	0.865	ADAM30	ADAM30
H3K27me3	chr1:119861000-119912000	4.21	-0.004	0.923	0.948	0	0.987	1	0	0.99	1	ADAM30	ADAM30,ADAM30,NOTCH2
ATAC	chr20:3676537-3677200	2.44	0.031	0.646	0.831	0.034	0.104	0.301	0.034	0.0816	0.211	ADAM33	ADAM33,ADAM33
H3K4me3	chr20:3681700-3682700	2.89	-0.086	0.524	0.802	-0.052	0.102	0.248	-0.053	0.0915	0.244	ADAM33	ADAM33,SIGLEC1,ADAM33
ATAC	chr8:39327098-39328071	2.56	-0.067	0.348	0.623	-0.012	0.61	0.794	-0.018	0.401	0.594	ADAM3A	ADAM3A
H3K27me3	chr8:39337000-39376000	4.04	-0.102	0.165	0.307	-0.004	0.794	0.999	-0.003	0.84	1	ADAM3A	ADAM3A
ATAC	chr16:49575314-49575893	3.94	-0.167	0.00702	0.0778	-0.069	0.00103	0.0195	-0.081	4.99e-05	0.00137	ADAM3B	ADAM3B,ZNF423
ATAC	chr16:49527784-49528928	3.17	-0.067	0.28	0.557	-0.017	0.379	0.62	-0.023	0.207	0.391	ADAM3B	ADAM3B,ZNF423
ATAC	chr16:49502740-49503766	2.9	-0.072	0.314	0.59	0.02	0.339	0.586	0.011	0.575	0.737	ADAM3B	ADAM3B,ZNF423
H3K4me3	chr16:49527200-49530500	5.1	-0.102	0.326	0.664	0.028	0.221	0.405	0.024	0.299	0.5	ADAM3B	ADAM3B,ZNF423
H3K4me3	chr16:49502700-49503800	2.73	-0.137	0.354	0.686	-0.001	0.971	0.985	-0.005	0.884	0.936	ADAM3B	ADAM3B,ZNF423
ATAC	chr8:24414800-24415481	3.13	0.062	0.23	0.505	-0.01	0.542	0.747	-0.002	0.91	0.952	ADAM7	ADAM7
ATAC	chr8:24418166-24419557	3.57	0.041	0.413	0.675	-0.007	0.65	0.82	-0.002	0.908	0.95	ADAM7	ADAM7
ATAC	chr8:24891472-24892212	2.38	-0.059	0.395	0.662	0	0.982	0.993	-0.007	0.723	0.84	ADAM7-AS1	ADAM7-AS1
H3K27me3	chr8:24751000-25171000	8.13	-0.04	0.159	0.3	0.003	0.674	0.999	0.003	0.654	1	ADAM7-AS1	ADAM7-AS1,NEFM,NEFL
ATAC	chr8:24511496-24512156	2.86	-0.152	0.0377	0.193	-0.046	0.0727	0.244	-0.059	0.0127	0.0603	ADAM7-AS2	ADAM7-AS2,ADAM7
H3K27me3	chr8:24589000-24749000	6.4	-0.13	0.0517	0.174	-0.006	0.672	0.999	-0.005	0.734	1	ADAM7-AS2	ADAM7-AS2
H3K27me3	chr8:24417000-24583000	6.62	-0.085	0.137	0.275	0	1	1	0	0.968	1	ADAM7-AS2	ADAM7-AS2,ADAM7
ATAC	chr10:133275215-133276907	3.85	-0.084	0.0831	0.294	0.025	0.0983	0.291	0.013	0.365	0.56	ADAM8	ADAM8,ADAM8,TUBGCP2
ATAC	chr10:133277990-133279541	3.95	0.03	0.534	0.762	0.011	0.45	0.678	0.014	0.329	0.525	ADAM8	ADAM8,ADAM8,TUBGCP2
H3K27me3	chr10:133265000-133282000	3.8	0.174	0.115	0.25	-0.027	0.266	0.942	-0.028	0.279	1	ADAM8	ADAM8,ADAM8,TUBGCP2
H3K4me3	chr10:133275100-133276850	3.7	0.069	0.493	0.782	0.043	0.0616	0.181	0.044	0.051	0.17	ADAM8	ADAM8,ADAM8,TUBGCP2
RNA	ENSG00000168615	7.98	0.079	0.235	0.517	0.038	0.00105	0.00486	0.04	0.00049	0.00261	ADAM9	NA
ATAC	chr8:24395415-24396286	2.37	-0.17	0.0145	0.115	-0.023	0.275	0.524	-0.039	0.0552	0.163	ADAMDEC1	ADAMDEC1,ADAMDEC1
ATAC	chr8:24349198-24350311	2.87	-0.121	0.0559	0.238	-0.02	0.335	0.582	-0.033	0.0904	0.227	ADAMDEC1	ADAMDEC1,ADAM28
ATAC	chr8:24386972-24388303	4.4	-0.093	0.118	0.354	-0.066	0.0011	0.0203	-0.07	0.000217	0.00365	ADAMDEC1	ADAMDEC1,ADAMDEC1
ATAC	chr8:24384015-24384638	2.9	-0.068	0.322	0.597	-0.01	0.656	0.824	-0.017	0.41	0.602	ADAMDEC1	ADAMDEC1,ADAMDEC1
ATAC	chr8:24370660-24371684	2.57	0.037	0.588	0.797	-0.01	0.654	0.822	-0.005	0.811	0.894	ADAMDEC1	ADAMDEC1
ATAC	chr8:24398324-24399194	2.59	-0.021	0.776	0.903	-0.045	0.0746	0.247	-0.042	0.0695	0.19	ADAMDEC1	ADAMDEC1,ADAMDEC1
H3K27ac	chr8:24383806-24384819	2.7	-0.28	0.0102	0.0602	0.023	0.394	0.597	0.019	0.522	0.711	ADAMDEC1	ADAMDEC1,ADAMDEC1
H3K27ac	chr8:24398668-24399638	2.21	-0.363	0.0252	0.109	0.048	0.257	0.458	0.041	0.361	0.572	ADAMDEC1	ADAMDEC1,ADAMDEC1
H3K27ac	chr8:24386260-24388496	4.17	-0.249	0.0396	0.145	0.036	0.239	0.438	0.03	0.354	0.565	ADAMDEC1	ADAMDEC1,ADAMDEC1
H3K27me3	chr8:24358000-24383000	3.06	-0.065	0.476	0.617	-0.001	0.951	0.999	-0.001	0.976	1	ADAMDEC1	ADAMDEC1,ADAM28,ADAMDEC1
RNA	ENSG00000134028	3.62	0.119	0.42	0.689	0.038	0.122	0.199	0.041	0.0836	0.144	ADAMDEC1	NA
ATAC	chr21:26750634-26752008	3.1	-0.133	0.0232	0.148	-0.007	0.721	0.862	-0.024	0.211	0.395	ADAMTS1	ADAMTS1
ATAC	chr21:26732052-26733221	3.06	-0.071	0.277	0.554	-0.005	0.799	0.903	-0.013	0.506	0.683	ADAMTS1	ADAMTS1
ATAC	chr21:26735641-26736984	3.87	-0.05	0.367	0.639	-0.014	0.475	0.697	-0.019	0.284	0.478	ADAMTS1	ADAMTS1
ATAC	chr21:26842846-26846956	4.97	0.037	0.407	0.671	0.012	0.392	0.631	0.015	0.247	0.437	ADAMTS1	ADAMTS1,ADAMTS1
ATAC	chr21:26758054-26758677	2.54	-0.023	0.753	0.891	-0.062	0.0174	0.103	-0.057	0.0168	0.073	ADAMTS1	ADAMTS1
H3K27ac	chr21:26736764-26737609	1.9	-0.372	0.0308	0.123	-0.147	0.000991	0.0117	-0.141	0.00154	0.0183	ADAMTS1	ADAMTS1
H3K27ac	chr21:26751356-26752199	1.5	-0.18	0.218	0.422	-0.092	0.0186	0.0833	-0.09	0.0198	0.0922	ADAMTS1	ADAMTS1
H3K4me3	chr21:26842150-26847750	6.2	-0.005	0.934	0.979	-0.018	0.251	0.439	-0.017	0.258	0.459	ADAMTS1	ADAMTS1,ADAMTS1
ATAC	chr19:8609179-8610088	2.77	-0.054	0.415	0.677	0.024	0.258	0.505	0.015	0.45	0.638	ADAMTS10	ADAMTS10,ADAMTS10
H3K27ac	chr19:8608943-8610159	2.86	-0.121	0.24	0.448	0.026	0.283	0.487	0.026	0.301	0.514	ADAMTS10	ADAMTS10,ADAMTS10
H3K4me3	chr19:8608950-8610850	4.8	-0.048	0.419	0.733	0.019	0.175	0.35	0.016	0.238	0.438	ADAMTS10	ADAMTS10,ADAMTS10
ATAC	chr10:70656402-70657006	3.5	-0.16	0.00313	0.0506	-0.017	0.355	0.6	-0.035	0.0399	0.131	ADAMTS14	ADAMTS14,PALD1
ATAC	chr10:70683074-70683908	2.59	-0.068	0.327	0.602	0.005	0.798	0.902	-0.003	0.894	0.942	ADAMTS14	ADAMTS14,ADAMTS14
ATAC	chr10:70715770-70716493	2.45	-0.048	0.535	0.763	0.027	0.236	0.48	0.019	0.361	0.556	ADAMTS14	ADAMTS14,ADAMTS14
H3K27ac	chr10:70715858-70716638	0.66	-0.078	0.545	0.726	0.085	0.0181	0.0818	0.084	0.0198	0.0922	ADAMTS14	ADAMTS14,ADAMTS14
H3K27me3	chr10:70658000-70702000	5.59	0.173	0.0175	0.119	-0.004	0.802	0.999	-0.005	0.783	1	ADAMTS14	ADAMTS14,ADAMTS14,PALD1
H3K4me3	chr10:70671500-70673300	3.23	-0.015	0.911	0.971	-0.026	0.376	0.565	-0.025	0.373	0.573	ADAMTS14	ADAMTS14,ADAMTS14,PALD1
ATAC	chr11:130449943-130451781	4.11	-0.12	0.0112	0.1	0.033	0.0363	0.16	0.013	0.392	0.585	ADAMTS15	ADAMTS15,ADAMTS15
ATAC	chr11:130448290-130449325	3.62	-0.122	0.0161	0.122	0.031	0.0843	0.266	0.009	0.589	0.747	ADAMTS15	ADAMTS15,ADAMTS15
ATAC	chr11:130550916-130551914	3.89	-0.088	0.074	0.276	-0.019	0.303	0.552	-0.029	0.0758	0.201	ADAMTS15	ADAMTS15
ATAC	chr11:130464932-130465748	2.86	0.067	0.224	0.498	0.014	0.471	0.695	0.022	0.227	0.414	ADAMTS15	ADAMTS15,ADAMTS15
ATAC	chr11:130523149-130524242	3.16	0.047	0.413	0.675	0.016	0.426	0.659	0.02	0.268	0.46	ADAMTS15	ADAMTS15
ATAC	chr11:130527513-130528093	2.4	0.014	0.854	0.939	-0.004	0.878	0.945	-0.002	0.936	0.965	ADAMTS15	ADAMTS15
H3K27ac	chr11:130521833-130525346	4.95	0.2	0.0159	0.0808	0.077	0.000769	0.00991	0.078	0.000991	0.0138	ADAMTS15	ADAMTS15
H3K27ac	chr11:130551931-130552355	1.97	0.135	0.255	0.465	0.039	0.212	0.408	0.04	0.207	0.411	ADAMTS15	ADAMTS15
H3K27ac	chr11:130550472-130551546	2.98	-0.068	0.59	0.76	-0.006	0.855	0.924	-0.006	0.843	0.92	ADAMTS15	ADAMTS15
H3K27ac	chr11:130448495-130449482	2.56	0.05	0.651	0.802	0.048	0.102	0.257	0.047	0.104	0.268	ADAMTS15	ADAMTS15,ADAMTS15
H3K4me3	chr11:130447950-130451800	5.8	0.013	0.845	0.951	0.015	0.338	0.528	0.014	0.341	0.543	ADAMTS15	ADAMTS15,ADAMTS15
H3K27me3	chr5:5115000-5200000	5.9	-0.027	0.5	0.637	-0.008	0.371	0.989	-0.008	0.375	1	ADAMTS16-DT	ADAMTS16-DT,ADAMTS16
ATAC	chr15:100341305-100342416	5.24	0.044	0.22	0.493	0.001	0.944	0.976	0.006	0.582	0.742	ADAMTS17	ADAMTS17,ADAMTS17
H3K27ac	chr15:100341232-100342051	1.22	-0.007	0.947	0.975	0.045	0.0933	0.242	0.045	0.0895	0.244	ADAMTS17	ADAMTS17,ADAMTS17
H3K4me3	chr15:100339400-100342350	5.34	0.048	0.519	0.799	-0.027	0.0937	0.235	-0.025	0.121	0.289	ADAMTS17	ADAMTS17,ADAMTS17
H3K27me3	chr5:129427000-129471000	5.31	-0.007	0.789	0.858	0.004	0.53	0.999	0.004	0.523	1	ADAMTS19-AS1	ADAMTS19-AS1,ADAMTS19
H3K4me3	chr5:129460400-129462600	3.11	-0.14	0.312	0.65	-0.044	0.181	0.358	-0.046	0.155	0.337	ADAMTS19-AS1	ADAMTS19-AS1,ADAMTS19
H3K27me3	chr5:179075000-179477000	8.44	0.171	0.0179	0.119	-0.009	0.55	0.999	-0.01	0.549	1	ADAMTS2	ADAMTS2,ZNF354C,ADAMTS2
H3K27me3	chr5:179481000-179520000	4.23	0.069	0.152	0.293	0.011	0.301	0.959	0.01	0.326	1	ADAMTS2	ADAMTS2
H3K4me3	chr5:179342950-179346300	4.31	-0.104	0.466	0.766	-0.07	0.02	0.087	-0.069	0.0191	0.0922	ADAMTS2	ADAMTS2,ADAMTS2
H3K27me3	chr12:43526000-43611000	5.64	-0.058	0.179	0.323	-0.005	0.569	0.999	-0.005	0.603	1	ADAMTS20	ADAMTS20,ADAMTS20
ATAC	chr4:72567733-72569594	4.37	0.074	0.121	0.36	0	0.98	0.992	0.01	0.507	0.684	ADAMTS3	ADAMTS3,ADAMTS3
ATAC	chr4:72302742-72303655	2.63	-0.078	0.213	0.485	0.001	0.962	0.984	-0.008	0.663	0.799	ADAMTS3	ADAMTS3,ADAMTS3
ATAC	chr4:72665043-72666068	2.69	-0.07	0.283	0.561	-0.055	0.0167	0.101	-0.057	0.00715	0.0408	ADAMTS3	ADAMTS3
ATAC	chr4:72531510-72532407	2.61	-0.073	0.309	0.585	-0.015	0.48	0.702	-0.022	0.287	0.481	ADAMTS3	ADAMTS3,ADAMTS3
ATAC	chr4:72587272-72587955	2.5	0.048	0.535	0.763	0.011	0.675	0.836	0.016	0.514	0.689	ADAMTS3	ADAMTS3
ATAC	chr4:72505179-72505859	2.6	0.035	0.631	0.822	0.012	0.577	0.772	0.015	0.48	0.662	ADAMTS3	ADAMTS3,ADAMTS3
H3K27ac	chr4:72568891-72569652	0.77	0.01	0.932	0.967	0.035	0.251	0.452	0.035	0.25	0.459	ADAMTS3	ADAMTS3,ADAMTS3
H3K27me3	chr4:72150000-73048000	8.72	-0.104	0.0862	0.214	-0.003	0.804	0.999	-0.002	0.854	1	ADAMTS3	ADAMTS3,NPFFR2,ADAMTS3
H3K4me3	chr4:72567400-72570700	4.56	0.012	0.91	0.97	0.044	0.0886	0.227	0.042	0.0908	0.243	ADAMTS3	ADAMTS3,ADAMTS3
ATAC	chr1:161201055-161202630	4.71	-0.056	0.115	0.351	-0.009	0.441	0.672	-0.015	0.164	0.336	ADAMTS4	ADAMTS4,ADAMTS4,NDUFS2
H3K27ac	chr1:161200523-161203449	5.96	-0.074	0.0102	0.06	0.001	0.893	0.947	0.001	0.944	0.973	ADAMTS4	ADAMTS4,ADAMTS4,NDUFS2
H3K4me3	chr1:161201400-161203850	5.6	-0.03	0.542	0.812	0.022	0.0567	0.172	0.02	0.0746	0.215	ADAMTS4	ADAMTS4,NDUFS2,ADAMTS4
ATAC	chr21:26971887-26972760	3.92	-0.041	0.359	0.632	-0.04	0.0115	0.08	-0.041	0.00514	0.0324	ADAMTS5	ADAMTS5,ADAMTS5
ATAC	chr21:26966648-26968040	3.65	0.02	0.677	0.85	-0.014	0.36	0.604	-0.01	0.478	0.661	ADAMTS5	ADAMTS5,ADAMTS5
H3K27ac	chr21:26971693-26973489	4.38	-0.051	0.458	0.658	-0.024	0.156	0.336	-0.024	0.152	0.34	ADAMTS5	ADAMTS5,ADAMTS5
H3K4me3	chr21:26964750-26968700	5.46	-0.04	0.651	0.866	0.024	0.256	0.445	0.021	0.293	0.495	ADAMTS5	ADAMTS5,ADAMTS5
ATAC	chr5:65393922-65394891	3.15	-0.103	0.0487	0.221	-0.032	0.0758	0.25	-0.041	0.0137	0.0638	ADAMTS6	ADAMTS6,ADAMTS6
ATAC	chr5:65479967-65481020	3.36	-0.027	0.589	0.797	-0.019	0.284	0.533	-0.02	0.206	0.389	ADAMTS6	ADAMTS6,ADAMTS6
ATAC	chr5:65481390-65484160	4.91	0.002	0.965	0.987	-0.011	0.372	0.614	-0.01	0.4	0.592	ADAMTS6	ADAMTS6,ADAMTS6
H3K27ac	chr5:65481714-65483507	3.81	-0.001	0.985	0.993	0.008	0.604	0.767	0.008	0.602	0.771	ADAMTS6	ADAMTS6,ADAMTS6
H3K27me3	chr5:65153000-65249000	4.7	-0.103	0.146	0.285	0.008	0.582	0.999	0.008	0.584	1	ADAMTS6	ADAMTS6,ADAMTS6
H3K27me3	chr5:65361000-65416000	3.51	-0.033	0.743	0.825	0.024	0.25	0.923	0.024	0.247	0.999	ADAMTS6	ADAMTS6,ADAMTS6
H3K4me3	chr5:65479700-65483950	6.29	-0.092	0.111	0.427	0.04	0.00516	0.037	0.034	0.0197	0.0939	ADAMTS6	ADAMTS6,ADAMTS6
ATAC	chr15:78828810-78829493	2.64	-0.174	0.00515	0.0661	-0.037	0.0809	0.26	-0.054	0.00716	0.0409	ADAMTS7	ADAMTS7,MORF4L1
ATAC	chr15:78830678-78831464	2.64	-0.115	0.0872	0.301	-0.013	0.527	0.736	-0.025	0.22	0.406	ADAMTS7	ADAMTS7,MORF4L1
ATAC	chr15:78840568-78841222	2.62	-0.093	0.162	0.42	-0.017	0.435	0.667	-0.027	0.194	0.375	ADAMTS7	ADAMTS7,MORF4L1
ATAC	chr15:78859928-78861046	3.24	-0.077	0.174	0.437	0.037	0.0596	0.216	0.022	0.216	0.401	ADAMTS7	ADAMTS7,MORF4L1
ATAC	chr15:78872545-78874297	5.6	0.024	0.481	0.727	0.035	0.0026	0.0329	0.034	0.00156	0.0142	ADAMTS7	ADAMTS7,MORF4L1
H3K27ac	chr15:78872031-78874998	6.06	0.094	0.0286	0.118	0.03	0.00661	0.0419	0.031	0.00724	0.0488	ADAMTS7	ADAMTS7,MORF4L1
H3K27ac	chr15:78830507-78831352	1.47	-0.177	0.157	0.344	-0.034	0.27	0.474	-0.031	0.313	0.526	ADAMTS7	ADAMTS7,MORF4L1
H3K27ac	chr15:78810513-78812395	3.11	0.085	0.257	0.467	0.036	0.051	0.163	0.035	0.0545	0.178	ADAMTS7	ADAMTS7,ADAMTS7,MORF4L1
H3K27ac	chr15:78828909-78829885	1.72	-0.111	0.355	0.567	-0.057	0.0554	0.172	-0.057	0.0543	0.177	ADAMTS7	ADAMTS7,MORF4L1
H3K4me3	chr15:78859550-78860550	3.07	-0.151	0.134	0.461	0.018	0.428	0.612	0.013	0.585	0.748	ADAMTS7	ADAMTS7,MORF4L1
H3K4me3	chr15:78830500-78831500	3.26	0.157	0.22	0.566	0.043	0.148	0.315	0.046	0.117	0.283	ADAMTS7	ADAMTS7,MORF4L1
H3K4me3	chr15:78871850-78879150	6.92	-0.04	0.307	0.646	0.005	0.58	0.735	0.004	0.701	0.828	ADAMTS7	ADAMTS7,MORF4L1
ATAC	chr11:130400509-130401299	2.68	-0.148	0.0257	0.156	0.025	0.238	0.482	0.004	0.847	0.915	ADAMTS8	ADAMTS8,ADAMTS8
ATAC	chr11:130420766-130421386	2.4	-0.136	0.0333	0.18	0	0.988	0.995	-0.015	0.421	0.612	ADAMTS8	ADAMTS8,ADAMTS8
ATAC	chr11:130427550-130429000	3.29	-0.07	0.18	0.444	0.019	0.266	0.514	0.008	0.611	0.764	ADAMTS8	ADAMTS8,ADAMTS8
ATAC	chr11:130434384-130435264	3.68	-0.01	0.828	0.927	0.003	0.851	0.931	0.001	0.931	0.963	ADAMTS8	ADAMTS8
H3K27ac	chr11:130434538-130435273	1.53	0.081	0.374	0.584	-0.004	0.869	0.933	-0.005	0.836	0.916	ADAMTS8	ADAMTS8
H3K27me3	chr11:130328000-130487000	7.17	0.154	0.00578	0.0763	-0.006	0.573	0.999	-0.007	0.587	1	ADAMTS8	ADAMTS8,ADAMTS8,ADAMTS15
H3K4me3	chr11:130426600-130429900	4.67	-0.061	0.543	0.812	-0.029	0.174	0.349	-0.03	0.166	0.351	ADAMTS8	ADAMTS8,ADAMTS8
H3K4me3	chr11:130434450-130435300	3.91	-0.032	0.707	0.891	0.048	0.0195	0.0855	0.045	0.0253	0.11	ADAMTS8	ADAMTS8
H3K4me3	chr3:64686250-64689650	3.55	-0.283	0.0523	0.317	-0.014	0.692	0.815	-0.021	0.561	0.73	ADAMTS9	ADAMTS9,ADAMTS9
H3K27me3	chr3:64675000-64704000	5.2	0.065	0.174	0.318	-0.016	0.129	0.801	-0.016	0.141	0.927	ADAMTS9-AS2	ADAMTS9-AS2,ADAMTS9
ATAC	chr9:17770764-17771756	2.62	-0.119	0.0734	0.275	0.002	0.914	0.963	-0.009	0.592	0.75	ADAMTSL1	ADAMTSL1,SH3GL2
ATAC	chr9:17799250-17800251	3	-0.035	0.542	0.767	0.039	0.0505	0.195	0.03	0.105	0.249	ADAMTSL1	ADAMTSL1,SH3GL2
ATAC	chr9:17834218-17835592	3.27	-0.025	0.626	0.82	0.022	0.217	0.458	0.016	0.323	0.52	ADAMTSL1	ADAMTSL1
ATAC	chr9:17832769-17833453	2.41	-0.018	0.777	0.903	-0.001	0.943	0.975	-0.004	0.852	0.918	ADAMTSL1	ADAMTSL1
ATAC	chr9:17948866-17950102	2.56	0.003	0.969	0.988	0.005	0.821	0.915	0.005	0.814	0.895	ADAMTSL1	ADAMTSL1,ADAMTSL1
H3K27ac	chr9:17798810-17800835	3.38	0.129	0.0374	0.14	0.061	0.000392	0.0064	0.061	0.000443	0.00834	ADAMTSL1	ADAMTSL1
H3K27me3	chr9:17952000-18320000	7.56	-0.153	0.0192	0.123	-0.01	0.441	0.994	-0.009	0.529	1	ADAMTSL1	ADAMTSL1,ADAMTSL1
H3K27me3	chr9:17642000-17929000	7.39	-0.095	0.0563	0.18	-0.002	0.853	0.999	-0.001	0.909	1	ADAMTSL1	ADAMTSL1,SH3GL2,ADAMTSL1
ATAC	chr9:133539117-133540847	3.83	-0.103	0.0386	0.195	-0.004	0.815	0.912	-0.015	0.301	0.496	ADAMTSL2	ADAMTSL2,ADAMTSL2
ATAC	chr9:133558422-133559345	2.64	-0.09	0.191	0.458	0.003	0.907	0.959	-0.009	0.666	0.802	ADAMTSL2	ADAMTSL2,ADAMTSL2
H3K27ac	chr9:133539166-133540933	2.55	-0.177	0.0676	0.203	-0.072	0.00325	0.0263	-0.07	0.00396	0.0333	ADAMTSL2	ADAMTSL2,ADAMTSL2
H3K27ac	chr9:133558039-133559074	1.72	-0.053	0.583	0.754	0.002	0.935	0.968	0.002	0.932	0.967	ADAMTSL2	ADAMTSL2,ADAMTSL2
H3K4me3	chr9:133558450-133559100	2.34	-0.109	0.29	0.635	0.043	0.0747	0.205	0.039	0.111	0.275	ADAMTSL2	ADAMTSL2,ADAMTSL2
H3K4me3	chr9:133539250-133540700	3.73	0.094	0.426	0.738	-0.004	0.868	0.927	-0.001	0.984	0.992	ADAMTSL2	ADAMTSL2,ADAMTSL2
H3K4me3	chr9:133563700-133564700	2.13	-0.054	0.717	0.897	-0.068	0.0894	0.228	-0.068	0.0821	0.228	ADAMTSL2	ADAMTSL2,ADAMTSL2
ATAC	chr1:150548585-150551328	5.6	0.036	0.325	0.6	0.032	0.00875	0.0675	0.032	0.00373	0.026	ADAMTSL4	ADAMTSL4,ADAMTSL4
H3K27ac	chr1:150548386-150555050	6.97	-0.008	0.858	0.927	-0.046	0.000428	0.00676	-0.046	0.000425	0.00814	ADAMTSL4	ADAMTSL4,ADAMTSL4
RNA	ENSG00000143382	6.75	-0.147	0.106	0.342	0.018	0.228	0.323	0.012	0.42	0.524	ADAMTSL4	NA
ATAC	chr1:150567234-150570630	4.97	-0.035	0.478	0.724	0.033	0.0356	0.158	0.025	0.0809	0.21	ADAMTSL4-AS1	ADAMTSL4-AS1,MCL1
ATAC	chr1:150571829-150572566	2.78	0.027	0.736	0.882	0.063	0.0146	0.0925	0.059	0.0127	0.0605	ADAMTSL4-AS1	ADAMTSL4-AS1,MCL1
H3K27ac	chr1:150571251-150580908	7.23	0.025	0.528	0.714	0.028	0.0105	0.0565	0.028	0.00978	0.0587	ADAMTSL4-AS1	ADAMTSL4-AS1,MCL1
H3K4me3	chr1:150567600-150568650	1.89	-0.237	0.123	0.445	0.059	0.0868	0.224	0.051	0.15	0.33	ADAMTSL4-AS1	ADAMTSL4-AS1,MCL1
ATAC	chr1:150560894-150562626	5.53	-0.067	0.0955	0.317	0.015	0.257	0.504	0.005	0.679	0.811	ADAMTSL4-AS2	ADAMTSL4-AS2,ADAMTSL4,MCL1
H3K27ac	chr1:150557938-150570745	7.29	-0.039	0.442	0.645	0.013	0.324	0.53	0.013	0.338	0.551	ADAMTSL4-AS2	ADAMTSL4-AS2,ADAMTSL4,MCL1
H3K4me3	chr1:150560100-150563250	4.88	0.088	0.18	0.521	0.062	0.000218	0.00533	0.063	0.000121	0.00417	ADAMTSL4-AS2	ADAMTSL4-AS2,MCL1,ADAMTSL4
ATAC	chr19:1512845-1514127	3.3	0.165	0.0319	0.176	0.026	0.278	0.526	0.041	0.0663	0.184	ADAMTSL5	ADAMTSL5,ADAMTSL5,PLK5
H3K27ac	chr19:1512707-1513897	2.15	0.126	0.233	0.441	0.021	0.426	0.625	0.019	0.462	0.663	ADAMTSL5	ADAMTSL5,ADAMTSL5,PLK5
H3K4me3	chr19:1512450-1513850	4	0.063	0.567	0.825	-0.057	0.0276	0.108	-0.053	0.0407	0.148	ADAMTSL5	ADAMTSL5,PLK5,ADAMTSL5
ATAC	chr7:963986-965724	3.69	-0.168	0.000169	0.00998	0.017	0.22	0.462	-0.006	0.667	0.803	ADAP1	ADAP1,ADAP1,COX19
ATAC	chr7:928519-929100	3.98	-0.187	0.000193	0.0107	-0.045	0.0104	0.0751	-0.065	0.000104	0.00223	ADAP1	ADAP1,ADAP1
ATAC	chr7:974894-975858	4.74	0.065	0.0932	0.313	0.014	0.278	0.527	0.021	0.0828	0.213	ADAP1	ADAP1,ADAP1,COX19
ATAC	chr7:953432-954949	4.54	-0.034	0.353	0.627	0.035	0.00573	0.0522	0.026	0.0237	0.0922	ADAP1	ADAP1,ADAP1
ATAC	chr7:922979-923765	3.18	0	0.998	1	0.008	0.679	0.838	0.007	0.692	0.82	ADAP1	ADAP1,ADAP1
H3K27ac	chr7:940096-940970	1.53	-0.321	0.00126	0.015	-0.058	0.0386	0.136	-0.058	0.0544	0.178	ADAP1	ADAP1,ADAP1
H3K27ac	chr7:953061-955022	5.03	-0.119	0.0176	0.0864	-0.047	0.000431	0.00679	-0.047	0.000559	0.00964	ADAP1	ADAP1,ADAP1
H3K27ac	chr7:974451-975822	4.85	0.055	0.203	0.404	0.019	0.0784	0.216	0.019	0.0781	0.224	ADAP1	ADAP1,ADAP1,COX19
H3K27ac	chr7:928773-929379	2.24	0.023	0.711	0.841	-0.021	0.228	0.426	-0.02	0.231	0.438	ADAP1	ADAP1,ADAP1
H3K27me3	chr7:954000-967000	3.2	0.215	0.0164	0.117	0.011	0.565	0.999	0.01	0.633	1	ADAP1	ADAP1,ADAP1,COX19
H3K4me3	chr7:952750-955350	5.65	0.122	0.11	0.426	-0.038	0.0306	0.115	-0.032	0.0782	0.221	ADAP1	ADAP1,ADAP1
H3K4me3	chr7:973250-976000	5.92	0.068	0.128	0.453	-0.011	0.274	0.465	-0.009	0.386	0.585	ADAP1	ADAP1,ADAP1,COX19
H3K4me3	chr7:922900-923700	2.28	-0.034	0.761	0.916	0.021	0.39	0.578	0.021	0.403	0.601	ADAP1	ADAP1,ADAP1
RNA	ENSG00000105963	5.32	-0.348	0.00832	0.0829	-0.024	0.266	0.366	-0.037	0.091	0.154	ADAP1	NA
ATAC	chr17:30970731-30972740	4.93	0.1	0.0212	0.141	0.044	0.00206	0.0285	0.051	0.000125	0.00252	ADAP2	ADAP2
ATAC	chr17:30952847-30954764	3.97	-0.06	0.169	0.431	-0.005	0.731	0.868	-0.012	0.37	0.565	ADAP2	ADAP2,ADAP2
ATAC	chr17:30921571-30922981	4.27	0.062	0.194	0.462	0.008	0.635	0.81	0.015	0.311	0.506	ADAP2	ADAP2,ADAP2
ATAC	chr17:30961093-30962143	2.68	-0.083	0.233	0.507	0.036	0.0964	0.288	0.023	0.252	0.443	ADAP2	ADAP2,ADAP2
ATAC	chr17:30968241-30969610	4.62	-0.035	0.334	0.609	0.032	0.00763	0.0622	0.024	0.0306	0.11	ADAP2	ADAP2
ATAC	chr17:30950332-30951072	2.61	0.017	0.781	0.905	0.027	0.169	0.399	0.026	0.152	0.319	ADAP2	ADAP2,ADAP2
ATAC	chr17:30959980-30960816	3.03	-0.007	0.9	0.96	0.019	0.268	0.516	0.016	0.307	0.502	ADAP2	ADAP2,ADAP2
H3K27ac	chr17:30921368-30923309	5.08	0.077	0.0515	0.172	0.019	0.0518	0.165	0.019	0.0571	0.183	ADAP2	ADAP2,ADAP2
H3K27ac	chr17:30967515-30973189	7.34	0.063	0.112	0.278	0.026	0.0142	0.0692	0.026	0.0136	0.0724	ADAP2	ADAP2
H3K27ac	chr17:30963778-30966820	4.45	0.083	0.186	0.382	0.073	8.09e-05	0.00226	0.073	6.81e-05	0.00265	ADAP2	ADAP2,ADAP2
H3K27ac	chr17:30949295-30962878	7.57	-0.055	0.215	0.418	0.007	0.548	0.726	0.007	0.574	0.751	ADAP2	ADAP2,ADAP2
H3K27ac	chr17:30938372-30940136	3.39	-0.066	0.323	0.535	-0.02	0.24	0.44	-0.019	0.245	0.454	ADAP2	ADAP2,ADAP2
H3K4me3	chr17:30921150-30924200	6.26	0.073	0.161	0.498	-0.02	0.0855	0.222	-0.017	0.152	0.333	ADAP2	ADAP2,ADAP2
H3K4me3	chr17:30968000-30973500	6.32	-0.006	0.908	0.97	0.018	0.116	0.271	0.017	0.124	0.293	ADAP2	ADAP2
RNA	ENSG00000184060	5.74	0.059	0.27	0.552	0.002	0.831	0.875	0.004	0.64	0.723	ADAP2	NA
ATAC	chr1:154623235-154623816	2.65	-0.138	0.0261	0.158	-0.009	0.644	0.816	-0.025	0.2	0.381	ADAR	ADAR,ADAR
ATAC	chr1:154607645-154608940	4.18	0.072	0.0892	0.305	0.028	0.0487	0.191	0.033	0.0106	0.0533	ADAR	ADAR,ADAR
ATAC	chr1:154627056-154628142	3.55	0.03	0.648	0.832	0.061	0.00474	0.0465	0.057	0.00367	0.0257	ADAR	ADAR,ADAR
H3K27ac	chr1:154626696-154628508	4.82	0.055	0.163	0.352	0.026	0.00987	0.0544	0.026	0.0102	0.0604	ADAR	ADAR,ADAR
H3K27ac	chr1:154607009-154609275	5.65	-0.005	0.928	0.965	0.022	0.16	0.341	0.022	0.161	0.352	ADAR	ADAR,ADAR
H3K27me3	chr1:154627000-154907000	7.8	0.088	0.0385	0.156	-0.004	0.631	0.999	-0.005	0.618	1	ADAR	ADAR,ADAR,KCNN3
H3K4me3	chr1:154626350-154628600	5.87	0.037	0.463	0.764	-0.009	0.419	0.604	-0.008	0.493	0.678	ADAR	ADAR,ADAR
H3K4me3	chr1:154604750-154609450	6.55	-0.037	0.469	0.769	0.025	0.0533	0.166	0.022	0.0777	0.221	ADAR	ADAR,ADAR
RNA	ENSG00000160710	8.55	-0.117	0.126	0.376	0.019	0.133	0.212	0.014	0.259	0.355	ADAR	NA
ATAC	chr21:45073951-45075477	4.06	0.108	0.0225	0.146	0.022	0.159	0.386	0.032	0.0253	0.0963	ADARB1	ADARB1,ADARB1
ATAC	chr21:45140286-45140803	2.47	-0.144	0.0277	0.163	0.005	0.815	0.912	-0.013	0.509	0.685	ADARB1	ADARB1,ADARB1
ATAC	chr21:45151915-45152737	3.09	0.082	0.181	0.446	0.005	0.798	0.903	0.015	0.422	0.613	ADARB1	ADARB1,ADARB1
H3K27ac	chr21:45151495-45152965	2.5	0.133	0.147	0.33	0.01	0.635	0.788	0.009	0.68	0.823	ADARB1	ADARB1,ADARB1
H3K27ac	chr21:45129313-45130206	1.7	-0.082	0.499	0.692	0.036	0.245	0.445	0.036	0.244	0.453	ADARB1	ADARB1,ADARB1
H3K27ac	chr21:45073624-45075353	4.1	0.015	0.826	0.91	-0.006	0.744	0.859	-0.005	0.748	0.865	ADARB1	ADARB1,ADARB1
H3K27me3	chr21:44949000-45218000	8.14	0.098	0.104	0.235	0.011	0.395	0.989	0.01	0.442	1	ADARB1	ADARB1,ADARB1,SLX9
H3K4me3	chr21:45073250-45076550	6.15	0.115	0.0632	0.343	-0.02	0.139	0.305	-0.016	0.259	0.46	ADARB1	ADARB1,ADARB1
H3K4me3	chr21:45151750-45152800	2.71	-0.166	0.113	0.431	0.086	0.000942	0.0129	0.08	0.00337	0.0307	ADARB1	ADARB1,ADARB1
H3K4me3	chr21:45109200-45110050	2.18	-0.001	0.988	0.997	0.014	0.549	0.711	0.013	0.552	0.724	ADARB1	ADARB1,ADARB1
ATAC	chr10:1657534-1658401	2.69	-0.015	0.847	0.936	-0.006	0.791	0.899	-0.007	0.745	0.854	ADARB2	ADARB2,ADARB2
H3K27me3	chr10:1132000-1787000	9.03	0.056	0.2	0.346	-0.014	0.138	0.82	-0.015	0.144	0.931	ADARB2	ADARB2,ADARB2,WDR37
ATAC	chr10:1498765-1499923	2.77	0.365	2.46e-06	0.000882	0.031	0.14	0.358	0.065	0.00302	0.0226	ADARB2-AS1	ADARB2-AS1,ADARB2
ATAC	chr10:1420680-1421522	2.94	0.097	0.0843	0.296	0.009	0.587	0.779	0.018	0.253	0.445	ADARB2-AS1	ADARB2-AS1,ADARB2
ATAC	chr16:75622821-75623616	4.9	0.003	0.933	0.974	-0.025	0.0574	0.211	-0.022	0.0727	0.196	ADAT1	ADAT1,ADAT1,KARS1
H3K27ac	chr16:75622404-75623757	4.17	0.025	0.54	0.723	0.012	0.257	0.458	0.012	0.252	0.461	ADAT1	ADAT1,ADAT1,KARS1
H3K4me3	chr16:75621500-75624050	5.33	-0.02	0.626	0.854	0.007	0.455	0.636	0.006	0.539	0.714	ADAT1	ADAT1,ADAT1,KARS1
RNA	ENSG00000065457	4.3	0.034	0.38	0.654	-0.015	0.0297	0.0645	-0.013	0.0522	0.099	ADAT1	NA
ATAC	chr6:143400302-143401429	3.49	-0.126	0.025	0.154	-0.07	0.000426	0.0117	-0.077	3e-05	0.000993	ADAT2	ADAT2
ATAC	chr6:143323635-143324579	2.45	-0.13	0.0626	0.253	-0.046	0.0388	0.166	-0.056	0.0082	0.0447	ADAT2	ADAT2,AIG1
ATAC	chr6:143427051-143427768	2.84	-0.104	0.0959	0.318	-0.06	0.00433	0.0441	-0.065	0.000796	0.00885	ADAT2	ADAT2,ADAT2
ATAC	chr6:143276353-143277006	2.66	-0.064	0.343	0.619	-0.055	0.0168	0.101	-0.056	0.00813	0.0445	ADAT2	ADAT2,AIG1
ATAC	chr6:143450079-143451280	5.67	0.034	0.361	0.633	-0.03	0.0141	0.0906	-0.023	0.0469	0.146	ADAT2	ADAT2,ADAT2,PEX3
H3K27ac	chr6:143449698-143451508	4.2	-0.009	0.811	0.901	0.005	0.558	0.733	0.005	0.552	0.735	ADAT2	ADAT2,ADAT2,PEX3
H3K27me3	chr6:143369000-143417000	4.33	-0.043	0.251	0.402	0.006	0.429	0.994	0.007	0.422	1	ADAT2	ADAT2
H3K4me3	chr6:143449050-143452650	6.17	-0.048	0.254	0.602	0.024	0.0219	0.0927	0.021	0.0485	0.165	ADAT2	ADAT2,ADAT2,PEX3
ATAC	chr14:77882291-77883159	2.69	0.237	0.00228	0.0422	0.022	0.344	0.59	0.047	0.0432	0.138	ADCK1	ADCK1,ADCK1
ATAC	chr14:77869171-77869861	3.31	0.124	0.0274	0.162	0.036	0.0606	0.218	0.047	0.00837	0.0454	ADCK1	ADCK1,ADCK1
ATAC	chr14:77861902-77863577	3.6	0.11	0.0445	0.21	0.034	0.0419	0.174	0.042	0.00753	0.0423	ADCK1	ADCK1,ADCK1
ATAC	chr14:77799808-77800707	5.41	0.053	0.0985	0.322	-0.006	0.568	0.765	0.001	0.887	0.938	ADCK1	ADCK1,ADCK1
ATAC	chr14:77980614-77981424	2.57	0.109	0.103	0.33	0.023	0.27	0.518	0.032	0.0943	0.233	ADCK1	ADCK1
ATAC	chr14:77947906-77948947	2.78	0.084	0.204	0.475	0.055	0.0113	0.079	0.058	0.00356	0.0252	ADCK1	ADCK1
ATAC	chr14:77965764-77966685	3.2	0.063	0.242	0.518	-0.004	0.841	0.926	0.005	0.761	0.864	ADCK1	ADCK1
ATAC	chr14:77812935-77814210	2.71	-0.055	0.432	0.69	-0.001	0.967	0.986	-0.007	0.738	0.849	ADCK1	ADCK1,ADCK1
ATAC	chr14:77844633-77845363	2.47	-0.018	0.781	0.905	-0.027	0.21	0.45	-0.026	0.19	0.369	ADCK1	ADCK1,ADCK1
H3K27ac	chr14:77948554-77949433	1.71	0.355	0.00164	0.0179	0.004	0.887	0.943	0.005	0.879	0.94	ADCK1	ADCK1
H3K27ac	chr14:77869554-77870311	1.42	0.346	0.049	0.167	0.114	0.0156	0.0738	0.114	0.0167	0.0827	ADCK1	ADCK1,ADCK1
H3K27ac	chr14:77980861-77981437	0.48	0.271	0.0551	0.179	0.028	0.442	0.639	0.027	0.464	0.665	ADCK1	ADCK1
H3K27ac	chr14:77947830-77948443	1.28	0.25	0.068	0.204	-0.027	0.453	0.65	-0.026	0.488	0.684	ADCK1	ADCK1
H3K27ac	chr14:77965861-77966673	1.57	0.162	0.172	0.365	0.021	0.492	0.682	0.02	0.514	0.706	ADCK1	ADCK1
H3K27ac	chr14:77799530-77801112	5.22	0.041	0.228	0.435	-0.009	0.289	0.494	-0.009	0.309	0.522	ADCK1	ADCK1,ADCK1
H3K27ac	chr14:77812912-77814542	1.92	-0.121	0.541	0.724	-0.112	0.0213	0.0909	-0.112	0.02	0.0928	ADCK1	ADCK1,ADCK1
H3K27me3	chr14:77780000-77801000	3.58	0.049	0.22	0.37	0.007	0.385	0.989	0.007	0.401	1	ADCK1	ADCK1,ADCK1
H3K4me3	chr14:77980050-77981700	3.97	-0.172	0.0919	0.397	-0.026	0.239	0.426	-0.029	0.191	0.382	ADCK1	ADCK1
H3K4me3	chr14:77965450-77967500	4.33	-0.063	0.427	0.739	0.02	0.275	0.466	0.017	0.341	0.543	ADCK1	ADCK1
H3K4me3	chr14:77799450-77801500	4.93	-0.03	0.514	0.795	0.024	0.0285	0.11	0.021	0.0449	0.157	ADCK1	ADCK1,ADCK1
RNA	ENSG00000063761	3.7	0.004	0.937	0.976	-0.035	0.000129	0.00107	-0.034	0.000147	0.00107	ADCK1	NA
ATAC	chr7:140672063-140673695	5.23	-0.022	0.542	0.767	-0.019	0.112	0.315	-0.019	0.0764	0.202	ADCK2	ADCK2,DENND2A,ADCK2
H3K27ac	chr7:140672037-140674231	5.16	-0.018	0.655	0.805	-0.016	0.108	0.266	-0.016	0.105	0.27	ADCK2	ADCK2,DENND2A,ADCK2
H3K27me3	chr7:140652000-140670000	3.06	0	0.997	0.998	0.018	0.168	0.85	0.018	0.162	0.933	ADCK2	ADCK2,DENND2A,ADCK2
RNA	ENSG00000133597	5.59	-0.073	0.25	0.532	-0.046	5.54e-05	0.000594	-0.047	2.28e-05	0.000278	ADCK2	NA
RNA	ENSG00000173137	2.98	-0.072	0.236	0.518	-0.056	7.33e-07	3.86e-05	-0.057	2.4e-07	1.37e-05	ADCK5	NA
ATAC	chr7:45641843-45642636	2.74	0.119	0.0519	0.229	0.051	0.0114	0.0794	0.058	0.00185	0.0161	ADCY1	ADCY1,ADCY1
ATAC	chr7:45402407-45403373	3.47	0.059	0.259	0.536	-0.018	0.323	0.57	-0.008	0.63	0.777	ADCY1	ADCY1
ATAC	chr7:45459993-45461628	3.11	0.023	0.71	0.868	-0.019	0.343	0.589	-0.014	0.444	0.633	ADCY1	ADCY1
H3K27ac	chr7:45460276-45461117	0.98	-0.372	0.0092	0.0563	-0.14	0.000185	0.0039	-0.134	0.000413	0.00798	ADCY1	ADCY1
H3K27ac	chr7:45450691-45451355	1.7	0.168	0.145	0.328	-0.059	0.0412	0.141	-0.063	0.0406	0.147	ADCY1	ADCY1
H3K27ac	chr7:45402208-45404066	3.52	-0.039	0.611	0.775	-0.031	0.104	0.259	-0.031	0.101	0.263	ADCY1	ADCY1
H3K27me3	chr7:45464000-45639000	7.29	0.068	0.0245	0.134	0.002	0.748	0.999	0.002	0.824	1	ADCY1	ADCY1,ADCY1
H3K4me3	chr7:45572450-45577700	5.3	-0.161	0.0914	0.395	-0.069	0.0027	0.0248	-0.07	0.00229	0.0242	ADCY1	ADCY1,ADCY1
ATAC	chr1:167893089-167894302	3.12	-0.091	0.0749	0.278	-0.033	0.0661	0.23	-0.041	0.0121	0.0584	ADCY10	ADCY10,ADCY10
ATAC	chr1:167819923-167820563	3.63	0.066	0.206	0.477	0.025	0.16	0.387	0.031	0.0605	0.173	ADCY10	ADCY10,ADCY10
ATAC	chr1:167904541-167906123	3.54	0.036	0.461	0.712	-0.001	0.944	0.976	0.004	0.803	0.889	ADCY10	ADCY10,ADCY10
H3K27ac	chr1:167896015-167897549	3.09	0.225	0.016	0.0811	-0.019	0.406	0.607	-0.017	0.505	0.699	ADCY10	ADCY10,ADCY10
H3K27ac	chr1:167911402-167911883	0.79	0.126	0.284	0.496	0.035	0.23	0.428	0.035	0.232	0.439	ADCY10	ADCY10,ADCY10,MPC2
H3K27ac	chr1:167819578-167820631	2.83	0.073	0.365	0.576	0.046	0.0244	0.0997	0.046	0.0228	0.101	ADCY10	ADCY10,ADCY10
H3K27ac	chr1:167904912-167906152	2.22	-0.04	0.64	0.795	-0.007	0.738	0.855	-0.007	0.747	0.864	ADCY10	ADCY10,ADCY10
H3K27ac	chr1:167893250-167894971	3.23	0.004	0.965	0.984	-0.051	0.024	0.0986	-0.05	0.0247	0.106	ADCY10	ADCY10,ADCY10
H3K27me3	chr1:167818000-167838000	2.63	-0.018	0.764	0.841	0.009	0.51	0.996	0.009	0.496	1	ADCY10	ADCY10,ADCY10
H3K4me3	chr1:167819800-167820700	3.02	0.042	0.675	0.876	0.002	0.937	0.966	0.003	0.906	0.948	ADCY10	ADCY10,ADCY10
ATAC	chr5:7395551-7396969	3.1	0.06	0.358	0.632	0.014	0.484	0.705	0.018	0.315	0.511	ADCY2	ADCY2,ADCY2
H3K27me3	chr5:7382000-7585000	7.22	-0.057	0.0538	0.176	-0.013	0.0394	0.556	-0.013	0.053	0.745	ADCY2	ADCY2,ADCY2
H3K4me3	chr5:7394500-7398450	4.76	-0.174	0.159	0.495	-0.056	0.0417	0.142	-0.059	0.0319	0.127	ADCY2	ADCY2,ADCY2
ATAC	chr2:24919318-24920833	4.57	0.06	0.197	0.465	0.021	0.175	0.406	0.026	0.0649	0.181	ADCY3	ADCY3,ADCY3
ATAC	chr2:24885680-24887707	4.07	0.009	0.828	0.927	0.024	0.0849	0.267	0.022	0.0816	0.211	ADCY3	ADCY3,ADCY3
ATAC	chr2:24873631-24874531	3.18	-0.003	0.966	0.988	0.1	0.000273	0.0092	0.084	0.0007	0.0081	ADCY3	ADCY3,ADCY3
ATAC	chr2:24926321-24927276	3.4	0.002	0.968	0.988	0.003	0.887	0.949	0.002	0.882	0.935	ADCY3	ADCY3
H3K27ac	chr2:24926292-24927553	3.2	0.186	0.0131	0.0711	0.054	0.00267	0.0232	0.053	0.00416	0.0344	ADCY3	ADCY3
H3K27ac	chr2:24919112-24920866	3.84	0.115	0.152	0.337	0.053	0.0105	0.0566	0.053	0.0102	0.0603	ADCY3	ADCY3,ADCY3
H3K27ac	chr2:24885475-24888006	4.76	0.113	0.197	0.396	0.019	0.393	0.596	0.02	0.373	0.583	ADCY3	ADCY3,ADCY3
H3K27ac	chr2:24872338-24875201	3.52	-0.127	0.513	0.703	0.18	0.00426	0.0313	0.165	0.00834	0.0533	ADCY3	ADCY3,ADCY3
H3K27ac	chr2:24906584-24907744	2.29	-0.054	0.581	0.753	0.059	0.0199	0.0871	0.059	0.0205	0.0942	ADCY3	ADCY3,ADCY3
H3K27me3	chr2:24914000-24945000	3.42	0.186	0.0523	0.175	-0.046	0.0224	0.443	-0.048	0.0339	0.628	ADCY3	ADCY3,ADCY3,DNAJC27
H3K4me3	chr2:24884400-24887500	5.24	0.213	0.00266	0.0804	0.085	5.7e-06	0.000694	0.089	4.43e-06	0.000692	ADCY3	ADCY3,ADCY3
H3K4me3	chr2:24918700-24921500	5.9	0.083	0.112	0.429	-0.017	0.148	0.315	-0.014	0.256	0.457	ADCY3	ADCY3,ADCY3
H3K4me3	chr2:24926000-24927500	3.9	0.078	0.337	0.672	0.032	0.0799	0.213	0.033	0.0667	0.201	ADCY3	ADCY3
RNA	ENSG00000138031	7.29	0.268	0.0154	0.117	0.072	0.000171	0.0013	0.079	3.97e-05	0.000418	ADCY3	NA
ATAC	chr3:123422903-123423601	2.38	-0.141	0.0494	0.223	0.014	0.526	0.736	-0.003	0.875	0.932	ADCY5	ADCY5,ADCY5
ATAC	chr3:123328595-123329400	2.9	-0.058	0.394	0.661	0.012	0.543	0.747	0.005	0.796	0.885	ADCY5	ADCY5,ADCY5
ATAC	chr3:123447904-123449891	4.2	-0.001	0.976	0.992	0.011	0.503	0.72	0.009	0.528	0.7	ADCY5	ADCY5,ADCY5
H3K27ac	chr3:123466650-123467239	0.61	0.099	0.484	0.681	0.008	0.836	0.914	0.009	0.807	0.9	ADCY5	ADCY5
H3K27ac	chr3:123448250-123448621	0.01	0.015	0.893	0.947	0.045	0.111	0.271	0.045	0.109	0.275	ADCY5	ADCY5,ADCY5
H3K27me3	chr3:123275000-123492000	7.94	0.1	0.0987	0.229	-0.017	0.194	0.878	-0.018	0.206	0.964	ADCY5	ADCY5,ADCY5,HACD2
H3K4me3	chr3:123447600-123451500	5.84	0.067	0.406	0.725	-0.03	0.0997	0.245	-0.026	0.158	0.34	ADCY5	ADCY5,ADCY5
ATAC	chr12:48788380-48789375	2.85	0.136	0.0696	0.268	0.032	0.165	0.393	0.044	0.0411	0.133	ADCY6	ADCY6,ADCY6
H3K27ac	chr12:48788378-48789725	2.03	0.109	0.331	0.543	0.038	0.162	0.344	0.038	0.167	0.36	ADCY6	ADCY6,ADCY6
ATAC	chr12:48795425-48796413	3.02	0.068	0.224	0.498	0.003	0.87	0.941	0.011	0.518	0.692	ADCY6-DT	ADCY6-DT
H3K27me3	chr12:48755000-48797000	5.39	0.128	0.0198	0.124	-0.001	0.951	0.999	-0.001	0.911	1	ADCY6-DT	ADCY6-DT,ADCY6
H3K4me3	chr12:48787400-48790250	4.93	0.072	0.404	0.723	-0.033	0.0923	0.233	-0.029	0.138	0.314	ADCY6-DT	ADCY6-DT,ADCY6
ATAC	chr16:50251255-50251923	2.83	-0.137	0.0257	0.156	-0.008	0.701	0.851	-0.025	0.202	0.384	ADCY7	ADCY7,ADCY7
ATAC	chr16:50245296-50246911	4.34	0.101	0.0362	0.189	0.05	0.00198	0.0279	0.057	0.000171	0.00308	ADCY7	ADCY7,ADCY7
ATAC	chr16:50266236-50268084	3.97	0.038	0.336	0.611	0.007	0.571	0.767	0.011	0.354	0.549	ADCY7	ADCY7,ADCY7
ATAC	chr16:50209383-50210939	3.29	-0.001	0.976	0.992	-0.019	0.227	0.47	-0.017	0.239	0.428	ADCY7	ADCY7,TENT4B
H3K27ac	chr16:50251599-50252226	1.84	-0.28	0.011	0.063	-0.086	0.00274	0.0237	-0.085	0.00387	0.0329	ADCY7	ADCY7,ADCY7
H3K27ac	chr16:50209218-50210724	3.06	-0.177	0.0211	0.0974	-0.049	0.0131	0.0657	-0.049	0.0158	0.0797	ADCY7	ADCY7,TENT4B
H3K27ac	chr16:50244980-50246996	4.65	0.148	0.0504	0.17	-0.018	0.322	0.528	-0.018	0.359	0.57	ADCY7	ADCY7,ADCY7
H3K27ac	chr16:50265283-50268966	5.69	-0.013	0.758	0.87	-0.031	0.00706	0.0439	-0.031	0.00683	0.047	ADCY7	ADCY7,ADCY7
H3K4me3	chr16:50245100-50247450	5.74	0.142	0.00392	0.0991	-0.008	0.422	0.607	-0.004	0.765	0.868	ADCY7	ADCY7,ADCY7
H3K4me3	chr16:50266200-50268400	4.72	0.043	0.468	0.768	0.044	0.00207	0.021	0.044	0.00149	0.0187	ADCY7	ADCY7,ADCY7
RNA	ENSG00000121281	7.75	-0.214	0.00506	0.0626	0.03	0.0197	0.0465	0.021	0.117	0.188	ADCY7	NA
ATAC	chr8:130749155-130750129	3.09	-0.151	0.0183	0.131	-0.044	0.0331	0.151	-0.058	0.00327	0.0237	ADCY8	ADCY8
ATAC	chr8:130815524-130816210	2.75	-0.054	0.308	0.584	-0.075	0.00017	0.00708	-0.072	6.69e-05	0.00167	ADCY8	ADCY8,ADCY8
ATAC	chr8:131041674-131042682	2.64	0.048	0.517	0.751	0.024	0.27	0.518	0.026	0.194	0.374	ADCY8	ADCY8,ADCY8
H3K27ac	chr8:130815876-130816958	1.83	-0.449	0.00746	0.0491	-0.032	0.447	0.645	-0.041	0.377	0.587	ADCY8	ADCY8,ADCY8
H3K27me3	chr8:130533000-131086000	8.69	-0.005	0.847	0.898	-0.008	0.157	0.837	-0.008	0.154	0.933	ADCY8	ADCY8,ADCY8
H3K4me3	chr8:131041100-131043150	3.76	-0.059	0.637	0.86	-0.006	0.82	0.899	-0.007	0.791	0.884	ADCY8	ADCY8,ADCY8
ATAC	chr16:4115359-4117021	4.85	0.167	0.000457	0.0174	0.046	0.00251	0.0321	0.06	4.15e-05	0.00121	ADCY9	ADCY9,ADCY9
H3K27ac	chr16:4140142-4141116	1.27	0.037	0.756	0.869	-0.057	0.0519	0.165	-0.058	0.0491	0.166	ADCY9	ADCY9
H3K27ac	chr16:4095588-4096700	1.7	0.018	0.876	0.937	0.03	0.316	0.522	0.03	0.314	0.526	ADCY9	ADCY9,ADCY9
H3K27ac	chr16:4115427-4117407	4.22	0.003	0.963	0.983	-0.008	0.662	0.807	-0.008	0.658	0.808	ADCY9	ADCY9,ADCY9
H3K27me3	chr16:4030000-4066000	3.01	-0.288	3.54e-05	0.00394	0	0.981	0.999	0.002	0.914	1	ADCY9	ADCY9,ADCY9
H3K27me3	chr16:4114000-4161000	4.87	-0.08	0.118	0.254	0.026	0.0234	0.451	0.026	0.0331	0.622	ADCY9	ADCY9,ADCY9
H3K4me3	chr16:4112450-4118200	6.04	0.13	0.026	0.234	-0.003	0.815	0.896	0.001	0.928	0.961	ADCY9	ADCY9,ADCY9
H3K4me3	chr16:4053000-4054500	2.86	-0.056	0.59	0.838	0.026	0.289	0.48	0.023	0.333	0.535	ADCY9	ADCY9,ADCY9
RNA	ENSG00000162104	4.26	-0.092	0.215	0.493	-0.02	0.116	0.19	-0.022	0.0643	0.117	ADCY9	NA
ATAC	chr18:873718-874602	2.96	0.009	0.894	0.958	-0.05	0.0316	0.147	-0.042	0.0443	0.141	ADCYAP1	ADCYAP1
H3K27ac	chr18:873502-874381	0.86	-0.239	0.0591	0.188	0.046	0.141	0.314	0.047	0.148	0.334	ADCYAP1	ADCYAP1
H3K4me3	chr18:904400-911150	6.25	-0.17	0.0532	0.318	-0.021	0.309	0.502	-0.025	0.233	0.432	ADCYAP1	ADCYAP1,ADCYAP1
H3K4me3	chr18:873500-874500	2.23	-0.106	0.482	0.777	0.07	0.0601	0.178	0.065	0.0801	0.224	ADCYAP1	ADCYAP1
ATAC	chr7:31122542-31123113	2.76	-0.017	0.789	0.909	-0.011	0.606	0.791	-0.011	0.544	0.712	ADCYAP1R1	ADCYAP1R1
ATAC	chr4:2842961-2844204	5.24	0.029	0.409	0.672	0.034	0.00479	0.0468	0.033	0.00238	0.0191	ADD1	ADD1,SH3BP2,ADD1
ATAC	chr4:2862074-2862986	2.38	-0.01	0.896	0.958	0.032	0.198	0.435	0.027	0.238	0.427	ADD1	ADD1,ADD1
H3K27ac	chr4:2842623-2844859	5.44	-0.033	0.426	0.63	-0.015	0.168	0.352	-0.015	0.163	0.355	ADD1	ADD1,SH3BP2,ADD1
H3K4me3	chr4:2842400-2846300	6.37	0.099	0.00917	0.15	-0.01	0.239	0.426	-0.006	0.487	0.672	ADD1	ADD1,ADD1,SH3BP2
RNA	ENSG00000087274	7.24	0.007	0.89	0.956	-0.028	0.00156	0.00653	-0.027	0.00185	0.00705	ADD1	NA
ATAC	chr2:70686753-70687369	2.61	0.058	0.363	0.636	-0.017	0.406	0.642	-0.008	0.661	0.798	ADD2	ADD2,ADD2
ATAC	chr2:70766983-70768541	3.24	-0.044	0.457	0.709	0.011	0.552	0.754	0.005	0.784	0.877	ADD2	ADD2,ADD2
H3K27ac	chr2:70767116-70767764	0.45	0.102	0.567	0.742	0.008	0.861	0.928	0.008	0.868	0.934	ADD2	ADD2,ADD2
H3K4me3	chr2:70766200-70769100	4.68	-0.09	0.347	0.681	-0.003	0.895	0.942	-0.006	0.792	0.885	ADD2	ADD2,ADD2
ATAC	chr10:109996229-109996925	2.39	-0.062	0.364	0.637	-0.027	0.249	0.495	-0.031	0.141	0.303	ADD3	ADD3,ADD3
H3K27ac	chr10:109995939-109997183	2.03	-0.236	0.0633	0.196	-0.029	0.332	0.537	-0.029	0.345	0.557	ADD3	ADD3,ADD3
RNA	ENSG00000148700	4.07	-0.301	0.0235	0.147	0.032	0.142	0.224	0.02	0.371	0.475	ADD3	NA
ATAC	chr10:110007283-110008520	5.42	0.071	0.04	0.199	0.006	0.575	0.77	0.014	0.176	0.351	ADD3-AS1	ADD3-AS1,ADD3
ATAC	chr10:110067872-110069186	2.81	0.089	0.176	0.439	-0.006	0.791	0.899	0.006	0.755	0.86	ADD3-AS1	ADD3-AS1,ADD3
ATAC	chr10:110102424-110103535	2.2	-0.095	0.303	0.579	0.022	0.435	0.667	0.009	0.731	0.845	ADD3-AS1	ADD3-AS1,ADD3
ATAC	chr10:110101176-110102369	2.35	0.059	0.419	0.68	0.036	0.113	0.316	0.038	0.0685	0.188	ADD3-AS1	ADD3-AS1,ADD3
ATAC	chr10:110076521-110078250	5.05	0.033	0.515	0.749	-0.054	0.00306	0.0362	-0.042	0.0103	0.0523	ADD3-AS1	ADD3-AS1,ADD3
H3K27ac	chr10:110102150-110103791	3.23	-0.315	8.56e-05	0.00258	-0.051	0.00661	0.042	-0.051	0.017	0.0834	ADD3-AS1	ADD3-AS1,ADD3
H3K27ac	chr10:110074107-110076087	3.52	-0.177	0.00978	0.0585	-0.048	0.00398	0.03	-0.047	0.00581	0.0425	ADD3-AS1	ADD3-AS1,ADD3
H3K27ac	chr10:110076164-110078506	4.31	-0.166	0.0103	0.0604	-0.009	0.543	0.722	-0.01	0.538	0.724	ADD3-AS1	ADD3-AS1,ADD3
H3K27ac	chr10:110067905-110068539	1.96	-0.193	0.099	0.258	-0.013	0.655	0.802	-0.012	0.686	0.827	ADD3-AS1	ADD3-AS1,ADD3
H3K27ac	chr10:110081393-110082672	3.16	-0.118	0.108	0.272	-0.019	0.268	0.471	-0.018	0.284	0.496	ADD3-AS1	ADD3-AS1,ADD3
H3K27ac	chr10:110007162-110008977	4.97	-0.039	0.344	0.556	-0.011	0.261	0.464	-0.011	0.253	0.463	ADD3-AS1	ADD3-AS1,ADD3
H3K4me3	chr10:110006300-110010600	6.57	0.047	0.214	0.559	-0.011	0.221	0.405	-0.009	0.313	0.515	ADD3-AS1	ADD3-AS1,ADD3
ATAC	chr6:146699562-146700528	2.45	-0.041	0.531	0.76	-0.033	0.115	0.32	-0.034	0.0784	0.206	ADGB	ADGB,ADGB
H3K27me3	chr6:146602000-146617000	2.74	-0.321	0.000302	0.0148	0.013	0.439	0.994	0.015	0.496	1	ADGB	ADGB,ADGB
ATAC	chr6:146593970-146594909	3.89	-0.08	0.0574	0.241	-0.041	0.00603	0.054	-0.046	0.000788	0.00879	ADGB-DT	ADGB-DT,ADGB
ATAC	chr6:146595850-146596501	4.42	-0.017	0.71	0.868	-0.042	0.00982	0.0724	-0.039	0.00845	0.0456	ADGB-DT	ADGB-DT,ADGB
ATAC	chr6:146598667-146599263	3.31	-0.006	0.915	0.966	-0.003	0.884	0.948	-0.003	0.852	0.918	ADGB-DT	ADGB-DT,ADGB
ATAC	chr6:146582663-146583315	2.45	-0.003	0.968	0.988	-0.025	0.269	0.517	-0.022	0.282	0.476	ADGB-DT	ADGB-DT
H3K4me3	chr6:146598450-146599700	3.35	-0.017	0.839	0.949	0.04	0.0432	0.145	0.038	0.0473	0.162	ADGB-DT	ADGB-DT,ADGB
ATAC	chr10:133057628-133058875	2.9	-0.122	0.0716	0.271	0.012	0.568	0.765	-0.004	0.856	0.92	ADGRA1-AS1	ADGRA1-AS1
H3K27me3	chr10:133014000-133256000	8.37	0.242	0.0275	0.139	-0.014	0.546	0.999	-0.016	0.542	1	ADGRA1-AS1	ADGRA1-AS1,VENTX,UTF1,ADGRA1,KNDC1
ATAC	chr8:37798206-37799044	3.11	-0.111	0.0271	0.161	0.029	0.0976	0.29	0.01	0.549	0.717	ADGRA2	ADGRA2,ADGRA2
ATAC	chr8:37804357-37805239	2.62	-0.093	0.113	0.346	0.013	0.489	0.708	7.34335e-05	0.997	0.998	ADGRA2	ADGRA2,ADGRA2
ATAC	chr8:37796628-37798055	3.71	0.049	0.323	0.598	0.026	0.113	0.316	0.029	0.0546	0.161	ADGRA2	ADGRA2,ADGRA2
H3K27ac	chr8:37804391-37805020	0.7	-0.163	0.108	0.273	0.005	0.848	0.92	0.006	0.814	0.904	ADGRA2	ADGRA2,ADGRA2
H3K27ac	chr8:37797970-37799037	2.42	0.069	0.503	0.695	-0.016	0.508	0.695	-0.018	0.472	0.672	ADGRA2	ADGRA2,ADGRA2
H3K27me3	chr8:37780000-37845000	5.06	0.166	0.0182	0.12	0.002	0.873	0.999	0.001	0.929	1	ADGRA2	ADGRA2,ADGRA2,BRF2
H3K4me3	chr8:37796400-37799000	5.52	0.095	0.105	0.416	0.008	0.541	0.704	0.011	0.427	0.623	ADGRA2	ADGRA2,ADGRA2
ATAC	chr4:22515236-22516574	3.54	0.144	0.00974	0.0929	0.012	0.47	0.694	0.026	0.0985	0.24	ADGRA3	ADGRA3,ADGRA3
ATAC	chr4:22679365-22680440	2.62	-0.071	0.26	0.537	-0.025	0.222	0.464	-0.03	0.111	0.26	ADGRA3	ADGRA3
ATAC	chr4:22240338-22241631	2.93	-0.05	0.478	0.725	0.008	0.683	0.84	0.003	0.887	0.938	ADGRA3	ADGRA3
ATAC	chr4:22482734-22484041	3.05	-0.027	0.615	0.813	-0.007	0.68	0.839	-0.009	0.557	0.723	ADGRA3	ADGRA3,ADGRA3
ATAC	chr4:22382189-22383257	3.34	0.021	0.714	0.87	-0.014	0.484	0.705	-0.009	0.605	0.759	ADGRA3	ADGRA3,ADGRA3
ATAC	chr4:22596428-22597918	2.81	0	0.998	0.999	-0.007	0.732	0.868	-0.006	0.737	0.849	ADGRA3	ADGRA3
H3K27me3	chr4:22489000-22616000	6.14	-0.107	0.000949	0.028	0.004	0.559	0.999	0.004	0.602	1	ADGRA3	ADGRA3,ADGRA3
H3K4me3	chr4:22513800-22518450	6.04	-0.039	0.724	0.9	-0.051	0.0403	0.139	-0.05	0.0379	0.142	ADGRA3	ADGRA3,ADGRA3
ATAC	chr8:142475154-142476162	4.87	-0.045	0.303	0.579	-0.005	0.703	0.852	-0.01	0.442	0.631	ADGRB1	ADGRB1,ADGRB1
ATAC	chr8:142509695-142510951	2.81	-0.065	0.308	0.584	-0.025	0.204	0.443	-0.029	0.11	0.257	ADGRB1	ADGRB1,ADGRB1
ATAC	chr8:142481989-142484184	3.84	0.046	0.414	0.676	0.017	0.298	0.547	0.019	0.194	0.375	ADGRB1	ADGRB1,ADGRB1
ATAC	chr8:142452245-142453440	4.25	0.031	0.469	0.718	-0.009	0.518	0.73	-0.004	0.75	0.856	ADGRB1	ADGRB1,ADGRB1
ATAC	chr8:142447178-142447973	2.98	-0.012	0.86	0.942	0.031	0.151	0.374	0.026	0.194	0.374	ADGRB1	ADGRB1,ADGRB1
H3K27ac	chr8:142475314-142476740	3.97	-0.141	0.0206	0.0957	-0.015	0.278	0.482	-0.013	0.362	0.573	ADGRB1	ADGRB1,ADGRB1
H3K27ac	chr8:142452081-142453610	3.13	0.017	0.826	0.909	-0.004	0.836	0.914	-0.004	0.829	0.912	ADGRB1	ADGRB1,ADGRB1
H3K27ac	chr8:142483265-142483820	0.62	-0.025	0.867	0.932	0.054	0.16	0.342	0.055	0.144	0.327	ADGRB1	ADGRB1,ADGRB1
H3K4me3	chr8:142475100-142476900	4.69	0.042	0.495	0.784	0.02	0.172	0.346	0.02	0.145	0.323	ADGRB1	ADGRB1,ADGRB1
H3K4me3	chr8:142509300-142511050	3.25	-0.069	0.659	0.869	-0.044	0.247	0.434	-0.044	0.24	0.44	ADGRB1	ADGRB1,ADGRB1
H3K4me3	chr8:142448950-142454100	5.86	0.021	0.792	0.93	-0.031	0.0963	0.239	-0.028	0.125	0.294	ADGRB1	ADGRB1,ADGRB1
ATAC	chr1:31787962-31790016	4.97	-0.059	0.202	0.472	0.039	0.00964	0.0717	0.027	0.0516	0.156	ADGRB2	ADGRB2,SPOCD1
H3K27ac	chr1:31788127-31789880	4.02	-0.047	0.383	0.593	0.002	0.893	0.947	0.002	0.895	0.949	ADGRB2	ADGRB2,SPOCD1
H3K4me3	chr1:31788050-31789750	4.47	0.183	0.0103	0.159	0.049	0.00276	0.0252	0.054	0.00163	0.0198	ADGRB2	ADGRB2,SPOCD1
H3K4me3	chr1:31771500-31773450	3.56	-0.159	0.149	0.482	-0.024	0.317	0.51	-0.028	0.258	0.459	ADGRB2	ADGRB2
H3K4me3	chr1:31759950-31765450	5.49	0.016	0.875	0.96	-0.003	0.898	0.944	-0.002	0.94	0.968	ADGRB2	ADGRB2,ADGRB2
ATAC	chr6:68633757-68636136	4.97	0.09	0.062	0.252	-0.011	0.48	0.701	0.002	0.91	0.952	ADGRB3-DT	ADGRB3-DT,ADGRB3
ATAC	chr6:68627976-68628814	2.65	0.03	0.69	0.857	-0.049	0.0587	0.214	-0.039	0.0997	0.242	ADGRB3-DT	ADGRB3-DT
ATAC	chr6:68613381-68614441	2.77	-0.008	0.914	0.966	-0.03	0.185	0.418	-0.028	0.184	0.362	ADGRB3-DT	ADGRB3-DT
ATAC	chr6:68544297-68544964	2.96	-0.006	0.937	0.976	-0.052	0.0471	0.187	-0.046	0.0552	0.163	ADGRB3-DT	ADGRB3-DT
ATAC	chr6:68632731-68633243	2.34	0.005	0.939	0.977	-0.006	0.805	0.907	-0.004	0.836	0.908	ADGRB3-DT	ADGRB3-DT,ADGRB3
H3K27ac	chr6:68634301-68635807	2.21	0.108	0.326	0.539	-0.022	0.411	0.612	-0.024	0.379	0.589	ADGRB3-DT	ADGRB3-DT,ADGRB3
H3K27me3	chr6:68423000-69567000	8.66	-0.104	0.18	0.324	-0.005	0.769	0.999	-0.004	0.804	1	ADGRB3-DT	ADGRB3-DT,ADGRB3
H3K4me3	chr6:68632800-68637450	6.39	-0.058	0.294	0.636	0.025	0.0765	0.208	0.021	0.134	0.308	ADGRB3-DT	ADGRB3-DT,ADGRB3
ATAC	chr12:130953638-130955061	3.38	-0.027	0.583	0.794	-0.011	0.507	0.722	-0.013	0.387	0.581	ADGRD1	ADGRD1,ADGRD1
ATAC	chr12:130965473-130966966	3.72	0.021	0.685	0.854	-0.04	0.036	0.159	-0.031	0.0698	0.191	ADGRD1	ADGRD1,ADGRD1
H3K27ac	chr12:130953714-130954839	1.93	-0.151	0.0772	0.222	-0.015	0.476	0.668	-0.013	0.539	0.725	ADGRD1	ADGRD1,ADGRD1
H3K27ac	chr12:130965386-130967191	3.38	-0.101	0.111	0.277	-0.002	0.897	0.949	-0.003	0.868	0.934	ADGRD1	ADGRD1,ADGRD1
H3K27me3	chr12:130903000-130962000	5.29	0.101	0.017	0.118	0.015	0.0835	0.713	0.015	0.124	0.891	ADGRD1	ADGRD1,ADGRD1
H3K4me3	chr12:130953650-130955000	3.07	0.086	0.411	0.728	0.08	0.00198	0.0204	0.08	0.00157	0.0194	ADGRD1	ADGRD1,ADGRD1
ATAC	chr12:131061016-131061743	2.65	-0.184	0.0043	0.0604	-0.045	0.0292	0.14	-0.06	0.00249	0.0198	ADGRD1-AS1	ADGRD1-AS1,ADGRD1
ATAC	chr12:130978843-130980557	4.28	-0.117	0.00933	0.0909	-0.024	0.108	0.307	-0.035	0.0112	0.0555	ADGRD1-AS1	ADGRD1-AS1,ADGRD1
ATAC	chr12:131046769-131047903	3.38	-0.152	0.0151	0.118	0.008	0.66	0.826	-0.009	0.61	0.763	ADGRD1-AS1	ADGRD1-AS1,ADGRD1
H3K27ac	chr12:130978669-130980714	4.2	-0.282	0.000264	0.00537	-0.05	0.0067	0.0424	-0.049	0.0171	0.0836	ADGRD1-AS1	ADGRD1-AS1,ADGRD1
H3K27ac	chr12:131046903-131048196	1.39	-0.145	0.157	0.344	0.024	0.35	0.555	0.024	0.351	0.563	ADGRD1-AS1	ADGRD1-AS1,ADGRD1
H3K4me3	chr9:124453400-124453850	2.16	-0.072	0.636	0.859	-0.053	0.156	0.326	-0.053	0.141	0.317	ADGRD2	ADGRD2,ADGRD2
ATAC	chr19:6867962-6868954	2.78	-0.177	0.0113	0.101	-0.011	0.626	0.805	-0.031	0.153	0.32	ADGRE1	ADGRE1
ATAC	chr19:6886251-6887876	3.07	0.145	0.0166	0.124	0.057	0.00437	0.0443	0.067	0.00028	0.00436	ADGRE1	ADGRE1,ADGRE1
ATAC	chr19:6876214-6877214	2.74	-0.156	0.0182	0.13	0.018	0.404	0.64	-0.002	0.903	0.947	ADGRE1	ADGRE1
ATAC	chr19:6925728-6926525	2.46	-0.095	0.122	0.362	0.007	0.708	0.855	-0.005	0.809	0.892	ADGRE1	ADGRE1,ADGRE1
ATAC	chr19:6862587-6863966	4	0.049	0.239	0.514	0.016	0.258	0.505	0.02	0.112	0.261	ADGRE1	ADGRE1
ATAC	chr19:6866586-6867282	2.71	-0.009	0.897	0.958	0.026	0.26	0.507	0.022	0.301	0.496	ADGRE1	ADGRE1
H3K27ac	chr19:6875760-6877702	3.46	-0.472	2.77e-05	0.00123	-0.035	0.178	0.365	-0.034	0.264	0.475	ADGRE1	ADGRE1
H3K27ac	chr19:6830746-6831978	2.55	-0.192	0.00299	0.0269	-0.026	0.108	0.266	-0.026	0.141	0.324	ADGRE1	ADGRE1,VAV1
H3K27ac	chr19:6865884-6870078	5.76	-0.202	0.00604	0.0427	-0.042	0.0246	0.1	-0.043	0.03	0.12	ADGRE1	ADGRE1
H3K27ac	chr19:6891559-6893258	2.71	-0.248	0.00962	0.0579	-0.018	0.454	0.651	-0.016	0.543	0.728	ADGRE1	ADGRE1,ADGRE1
[truncated: 142,386 more rows]
