# Supplementary material for: Continuous antiretroviral therapy induces progressive senescence-like reprogramming of alveolar macrophages
Source: Front Immunol. 2026 Apr 22;17:1805936. doi: 10.3389/fimmu.2026.1805936 (PMC13144088; doi:10.3389/fimmu.2026.1805936)
Supplement: Supplementary file 7 [file Table5.xlsx]

## Sheet: Table S5
Table S5. Motif enrichment analysis of differentially accessible regions for the continuous use of ART.
Motif ID JASPAR	Motif name	P value	FDR (BH)	Target (Frequency)	Background FDR < 50% (Frequency)	Comparison
AP-1(bZIP)/ThioMac-PU.1-ChIP-Seq(GSE21512)/Homer	AP-1	1e-307	4.9e-306	0.3735	0.1698	Increased vs Random
Atf3(bZIP)/GBM-ATF3-ChIP-Seq(GSE33912)/Homer	Atf3	1e-307	4.9e-306	0.3587	0.1501	Increased vs Random
BATF(bZIP)/Th17-BATF-ChIP-Seq(GSE39756)/Homer	BATF	1e-307	4.9e-306	0.3464	0.1447	Increased vs Random
Fos(bZIP)/TSC-Fos-ChIP-Seq(GSE110950)/Homer	Fos	1e-307	4.9e-306	0.3395	0.1334	Increased vs Random
Fosl2(bZIP)/3T3L1-Fosl2-ChIP-Seq(GSE56872)/Homer	Fosl2	1e-307	4.9e-306	0.2576	0.0804	Increased vs Random
Fra1(bZIP)/BT549-Fra1-ChIP-Seq(GSE46166)/Homer	Fra1	1e-307	4.9e-306	0.3303	0.1274	Increased vs Random
Fra2(bZIP)/Striatum-Fra2-ChIP-Seq(GSE43429)/Homer	Fra2	1e-307	4.9e-306	0.3067	0.1125	Increased vs Random
Jun-AP1(bZIP)/K562-cJun-ChIP-Seq(GSE31477)/Homer	Jun-AP1	1e-307	4.9e-306	0.2118	0.0563	Increased vs Random
JunB(bZIP)/DendriticCells-Junb-ChIP-Seq(GSE36099)/Homer	JunB	1e-307	4.9e-306	0.325	0.1258	Increased vs Random
PU.1(ETS)/ThioMac-PU.1-ChIP-Seq(GSE21512)/Homer	PU.1	1e-307	2.2e-305	0.4145	0.1969	Decreased vs Random
SpiB(ETS)/OCILY3-SPIB-ChIP-Seq(GSE56857)/Homer	SpiB	1e-307	2.2e-305	0.2927	0.1016	Decreased vs Random
ELF5(ETS)/T47D-ELF5-ChIP-Seq(GSE30407)/Homer	ELF5	1e-278	1.5e-276	0.4999	0.2932	Decreased vs Random
Elf4(ETS)/BMDM-Elf4-ChIP-Seq(GSE88699)/Homer	Elf4	1e-275	1.1e-273	0.5771	0.3647	Decreased vs Random
Bach2(bZIP)/OCILy7-Bach2-ChIP-Seq(GSE44420)/Homer	Bach2	1e-274	4.4e-273	0.1581	0.0487	Increased vs Random
Fra1(bZIP)/BT549-Fra1-ChIP-Seq(GSE46166)/Homer	Fra1	1e-224	4.4e-222	0.3306	0.1771	Increased vs FDR < 50%
Fosl2(bZIP)/3T3L1-Fosl2-ChIP-Seq(GSE56872)/Homer	Fosl2	1e-223	2.2e-221	0.2578	0.1223	Increased vs FDR < 50%
Fos(bZIP)/TSC-Fos-ChIP-Seq(GSE110950)/Homer	Fos	1e-209	1.1e-207	0.3398	0.189	Increased vs FDR < 50%
Fra2(bZIP)/Striatum-Fra2-ChIP-Seq(GSE43429)/Homer	Fra2	1e-209	1.1e-207	0.307	0.163	Increased vs FDR < 50%
JunB(bZIP)/DendriticCells-Junb-ChIP-Seq(GSE36099)/Homer	JunB	1e-207	8.8e-206	0.3253	0.178	Increased vs FDR < 50%
Atf3(bZIP)/GBM-ATF3-ChIP-Seq(GSE33912)/Homer	Atf3	1e-204	6.3e-203	0.3591	0.2064	Increased vs FDR < 50%
Jun-AP1(bZIP)/K562-cJun-ChIP-Seq(GSE31477)/Homer	Jun-AP1	1e-204	6.3e-203	0.212	0.0942	Increased vs FDR < 50%
BATF(bZIP)/Th17-BATF-ChIP-Seq(GSE39756)/Homer	BATF	1e-195	5.5e-194	0.3467	0.1991	Increased vs FDR < 50%
AP-1(bZIP)/ThioMac-PU.1-ChIP-Seq(GSE21512)/Homer	AP-1	1e-191	4.9e-190	0.3738	0.2231	Increased vs FDR < 50%
ELF3(ETS)/PDAC-ELF3-ChIP-Seq(GSE64557)/Homer	ELF3	1e-178	8.8e-177	0.4637	0.2989	Decreased vs Random
PU.1:IRF8(ETS:IRF)/pDC-Irf8-ChIP-Seq(GSE66899)/Homer	PU.1:IRF8	1e-155	7.3e-154	0.1921	0.088	Decreased vs Random
ETS1(ETS)/Jurkat-ETS1-ChIP-Seq(GSE17954)/Homer	ETS1	1e-152	6.3e-151	0.5276	0.3703	Decreased vs Random
GABPA(ETS)/Jurkat-GABPa-ChIP-Seq(GSE17954)/Homer	GABPA	1e-143	5.5e-142	0.4564	0.3085	Decreased vs Random
EHF(ETS)/LoVo-EHF-ChIP-Seq(GSE49402)/Homer	EHF	1e-130	4.9e-129	0.626	0.4791	Decreased vs Random
NF-E2(bZIP)/K562-NFE2-ChIP-Seq(GSE31477)/Homer	NF-E2	1e-126	4e-125	0.0526	0.0119	Increased vs Random
ETV1(ETS)/GIST48-ETV1-ChIP-Seq(GSE22441)/Homer	ETV1	1e-124	4.4e-123	0.5992	0.4551	Decreased vs Random
Bach2(bZIP)/OCILy7-Bach2-ChIP-Seq(GSE44420)/Homer	Bach2	1e-123	4.4e-122	0.1583	0.0763	Increased vs FDR < 50%
CTCF(Zf)/CD4+-CTCF-ChIP-Seq(Barski_et_al.)/Homer	CTCF	1e-122	3.7e-121	0.1518	0.072	Increased vs Random
Bach1(bZIP)/K562-Bach1-ChIP-Seq(GSE31477)/Homer	Bach1	1e-117	3.4e-116	0.0479	0.0107	Increased vs Random
Etv2(ETS)/ES-ER71-ChIP-Seq(GSE59402)/Homer	Etv2	1e-117	4e-116	0.484	0.3473	Decreased vs Random
Fli1(ETS)/CD8-FLI-ChIP-Seq(GSE20898)/Homer	Fli1	1e-116	3.7e-115	0.5058	0.369	Decreased vs Random
Nrf2(bZIP)/Lymphoblast-Nrf2-ChIP-Seq(GSE37589)/Homer	Nrf2	1e-113	2.9e-112	0.0454	0.0099	Increased vs Random
TFE3(bHLH)/MEF-TFE3-ChIP-Seq(GSE75757)/Homer	TFE3	1e-113	2.9e-112	0.074	0.0242	Increased vs Random
IRF8(IRF)/BMDM-IRF8-ChIP-Seq(GSE77884)/Homer	IRF8	1e-111	3.4e-110	0.245	0.1419	Decreased vs Random
Ets1-distal(ETS)/CD4+-PolII-ChIP-Seq(Barski_et_al.)/Homer	Ets1-distal	1e-109	3.1e-108	0.2169	0.1205	Decreased vs Random
Sp1(Zf)/Promoter/Homer	Sp1	1e-108	2.8e-107	0.4437	0.3214	Increased vs Random
KLF3(Zf)/MEF-Klf3-ChIP-Seq(GSE44748)/Homer	KLF3	1e-104	2.6e-103	0.5	0.3764	Increased vs Random
CRE(bZIP)/Promoter/Homer	CRE	1e-103	2.4e-102	0.1887	0.1047	Increased vs Random
CRE(bZIP)/Promoter/Homer	CRE	1e-100	3.7e-99	0.1884	0.1055	Increased vs FDR < 50%
Usf2(bHLH)/C2C12-Usf2-ChIP-Seq(GSE36030)/Homer	Usf2	1e-100	3.7e-99	0.1952	0.1108	Increased vs FDR < 50%
Usf2(bHLH)/C2C12-Usf2-ChIP-Seq(GSE36030)/Homer	Usf2	1e-97	2.3e-96	0.195	0.112	Increased vs Random
ETS(ETS)/Promoter/Homer	ETS	1e-94	2.2e-93	0.2793	0.182	Increased vs Random
GABPA(ETS)/Jurkat-GABPa-ChIP-Seq(GSE17954)/Homer	GABPA	1e-92	2.1e-91	0.5131	0.3966	Increased vs Random
YY1(Zf)/Promoter/Homer	YY1	1e-91	2e-90	0.0847	0.0343	Increased vs Random
TFE3(bHLH)/MEF-TFE3-ChIP-Seq(GSE75757)/Homer	TFE3	1e-90	3.4e-89	0.074	0.0279	Increased vs FDR < 50%
Klf9(Zf)/GBM-Klf9-ChIP-Seq(GSE62211)/Homer	Klf9	1e-89	1.9e-88	0.4193	0.3094	Increased vs Random
KLF3(Zf)/MEF-Klf3-ChIP-Seq(GSE44748)/Homer	KLF3	1e-89	3.1e-88	0.5001	0.3858	Increased vs FDR < 50%
ELF1(ETS)/Jurkat-ELF1-ChIP-Seq(SRA014231)/Homer	ELF1	1e-87	1.7e-86	0.4173	0.3087	Increased vs Random
ETS1(ETS)/Jurkat-ETS1-ChIP-Seq(GSE17954)/Homer	ETS1	1e-87	1.7e-86	0.5398	0.4259	Increased vs Random
Elk4(ETS)/Hela-Elk4-ChIP-Seq(GSE31477)/Homer	Elk4	1e-87	1.7e-86	0.4541	0.3427	Increased vs Random
Elk1(ETS)/Hela-Elk1-ChIP-Seq(GSE31477)/Homer	Elk1	1e-86	1.6e-85	0.451	0.341	Increased vs Random
MITF(bHLH)/MastCells-MITF-ChIP-Seq(GSE48085)/Homer	MITF	1e-86	2.9e-85	0.3988	0.2918	Increased vs FDR < 50%
ELF1(ETS)/Jurkat-ELF1-ChIP-Seq(SRA014231)/Homer	ELF1	1e-86	2.9e-85	0.245	0.1527	Decreased vs Random
Elf4(ETS)/BMDM-Elf4-ChIP-Seq(GSE88699)/Homer	Elf4	1e-84	1.5e-83	0.5157	0.4041	Increased vs Random
Etv2(ETS)/ES-ER71-ChIP-Seq(GSE59402)/Homer	Etv2	1e-84	1.5e-83	0.4794	0.3688	Increased vs Random
Fli1(ETS)/CD8-FLI-ChIP-Seq(GSE20898)/Homer	Fli1	1e-84	1.5e-83	0.6126	0.5002	Increased vs Random
Atf2(bZIP)/3T3L1-Atf2-ChIP-Seq(GSE56872)/Homer	Atf2	1e-83	1.4e-82	0.1718	0.0989	Increased vs Random
Atf7(bZIP)/3T3L1-Atf7-ChIP-Seq(GSE56872)/Homer	Atf7	1e-82	1.4e-81	0.2236	0.1407	Increased vs Random
ETS(ETS)/Promoter/Homer	ETS	1e-82	2.8e-81	0.1741	0.098	Decreased vs Random
E-box(bHLH)/Promoter/Homer	E-box	1e-81	2.8e-80	0.0958	0.0439	Increased vs FDR < 50%
NFE2L2(bZIP)/HepG2-NFE2L2-ChIP-Seq(Encode)/Homer	NFE2L2	1e-80	1.3e-79	0.0357	0.0086	Increased vs Random
Klf4(Zf)/mES-Klf4-ChIP-Seq(GSE11431)/Homer	Klf4	1e-79	2.6e-78	0.35	0.2519	Increased vs FDR < 50%
E-box(bHLH)/Promoter/Homer	E-box	1e-78	1.3e-77	0.0957	0.0445	Increased vs Random
Atf2(bZIP)/3T3L1-Atf2-ChIP-Seq(GSE56872)/Homer	Atf2	1e-78	2.4e-77	0.1717	0.1006	Increased vs FDR < 50%
ETV1(ETS)/GIST48-ETV1-ChIP-Seq(GSE22441)/Homer	ETV1	1e-77	1.3e-76	0.6479	0.5417	Increased vs Random
Klf9(Zf)/GBM-Klf9-ChIP-Seq(GSE62211)/Homer	Klf9	1e-77	2.3e-76	0.4191	0.3168	Increased vs FDR < 50%
Klf4(Zf)/mES-Klf4-ChIP-Seq(GSE11431)/Homer	Klf4	1e-76	1.2e-75	0.35	0.2533	Increased vs Random
NFIL3(bZIP)/HepG2-NFIL3-ChIP-Seq(Encode)/Homer	NFIL3	1e-75	1.2e-74	0.2288	0.1481	Increased vs Random
NRF1(NRF)/MCF7-NRF1-ChIP-Seq(Unpublished)/Homer	NRF1	1e-73	1.1e-72	0.211	0.1346	Increased vs Random
c-Jun-CRE(bZIP)/K562-cJun-ChIP-Seq(GSE31477)/Homer	c-Jun-CRE	1e-73	1.1e-72	0.1495	0.0854	Increased vs Random
Atf1(bZIP)/K562-ATF1-ChIP-Seq(GSE31477)/Homer	Atf1	1e-72	1.1e-71	0.2872	0.1998	Increased vs Random
CREB5(bZIP)/LNCaP-CREB5.V5-ChIP-Seq(GSE137775)/Homer	CREB5	1e-72	1.1e-71	0.1664	0.099	Increased vs Random
Atf7(bZIP)/3T3L1-Atf7-ChIP-Seq(GSE56872)/Homer	Atf7	1e-71	2.2e-70	0.2235	0.1461	Increased vs FDR < 50%
ERG(ETS)/VCaP-ERG-ChIP-Seq(GSE14097)/Homer	ERG	1e-71	2.6e-70	0.6499	0.5427	Decreased vs Random
MafK(bZIP)/C2C12-MafK-ChIP-Seq(GSE36030)/Homer	MafK	1e-70	1e-69	0.1229	0.0662	Increased vs Random
NRF(NRF)/Promoter/Homer	NRF	1e-70	1e-69	0.2041	0.1304	Increased vs Random
c-Jun-CRE(bZIP)/K562-cJun-ChIP-Seq(GSE31477)/Homer	c-Jun-CRE	1e-70	2.1e-69	0.1494	0.0862	Increased vs FDR < 50%
Zfp281(Zf)/ES-Zfp281-ChIP-Seq(GSE81042)/Homer	Zfp281	1e-69	2e-68	0.2252	0.1482	Increased vs FDR < 50%
MITF(bHLH)/MastCells-MITF-ChIP-Seq(GSE48085)/Homer	MITF	1e-67	1e-66	0.3987	0.3042	Increased vs Random
ELF5(ETS)/T47D-ELF5-ChIP-Seq(GSE30407)/Homer	ELF5	1e-66	9.8e-66	0.3691	0.2771	Increased vs Random
CLOCK(bHLH)/Liver-Clock-ChIP-Seq(GSE39860)/Homer	CLOCK	1e-66	1.9e-65	0.3045	0.2185	Increased vs FDR < 50%
ETV4(ETS)/HepG2-ETV4-ChIP-Seq(ENCODE)/Homer	ETV4	1e-66	2.4e-65	0.4576	0.3555	Decreased vs Random
ETV4(ETS)/HepG2-ETV4-ChIP-Seq(ENCODE)/Homer	ETV4	1e-65	9.4e-65	0.6288	0.531	Increased vs Random
JunD(bZIP)/K562-JunD-ChIP-Seq/Homer	JunD	1e-65	9.4e-65	0.0672	0.0287	Increased vs Random
Atf1(bZIP)/K562-ATF1-ChIP-Seq(GSE31477)/Homer	Atf1	1e-65	1.6e-64	0.287	0.204	Increased vs FDR < 50%
CREB5(bZIP)/LNCaP-CREB5.V5-ChIP-Seq(GSE137775)/Homer	CREB5	1e-65	1.6e-64	0.1662	0.1018	Increased vs FDR < 50%
NRF(NRF)/Promoter/Homer	NRF	1e-65	1.6e-64	0.204	0.1323	Increased vs FDR < 50%
Sp1(Zf)/Promoter/Homer	Sp1	1e-65	1.6e-64	0.4435	0.3473	Increased vs FDR < 50%
USF1(bHLH)/GM12878-Usf1-ChIP-Seq(GSE32465)/Homer	USF1	1e-65	1.6e-64	0.2816	0.1988	Increased vs FDR < 50%
EWS:FLI1-fusion(ETS)/SK_N_MC-EWS:FLI1-ChIP-Seq(SRA014231)/Homer	EWS:FLI1-fusion	1e-64	9e-64	0.3257	0.2388	Increased vs Random
SpiB(ETS)/OCILY3-SPIB-ChIP-Seq(GSE56857)/Homer	SpiB	1e-64	9e-64	0.146	0.0859	Increased vs Random
bHLHE40(bHLH)/HepG2-BHLHE40-ChIP-Seq(GSE31477)/Homer	bHLHE40	1e-64	1.5e-63	0.2106	0.1384	Increased vs FDR < 50%
YY1(Zf)/Promoter/Homer	YY1	1e-63	1.5e-62	0.0847	0.0407	Increased vs FDR < 50%
JunD(bZIP)/K562-JunD-ChIP-Seq/Homer	JunD	1e-62	1.4e-61	0.067	0.0293	Increased vs FDR < 50%
PU.1(ETS)/ThioMac-PU.1-ChIP-Seq(GSE21512)/Homer	PU.1	1e-61	8.8e-61	0.2654	0.1871	Increased vs Random
BORIS(Zf)/K562-CTCFL-ChIP-Seq(GSE32465)/Homer	BORIS	1e-60	8.5e-60	0.2762	0.1973	Increased vs Random
CEBP(bZIP)/ThioMac-CEBPb-ChIP-Seq(GSE21512)/Homer	CEBP	1e-60	8.5e-60	0.223	0.1511	Increased vs Random
USF1(bHLH)/GM12878-Usf1-ChIP-Seq(GSE32465)/Homer	USF1	1e-57	8.3e-57	0.2815	0.2036	Increased vs Random
ERG(ETS)/VCaP-ERG-ChIP-Seq(GSE14097)/Homer	ERG	1e-56	8.1e-56	0.6613	0.5713	Increased vs Random
CLOCK(bHLH)/Liver-Clock-ChIP-Seq(GSE39860)/Homer	CLOCK	1e-55	8e-55	0.3043	0.2255	Increased vs Random
NF-E2(bZIP)/K562-NFE2-ChIP-Seq(GSE31477)/Homer	NF-E2	1e-53	1.4e-52	0.0526	0.0218	Increased vs FDR < 50%
bHLHE40(bHLH)/HepG2-BHLHE40-ChIP-Seq(GSE31477)/Homer	bHLHE40	1e-52	7.9e-52	0.2106	0.1451	Increased vs Random
KLF10(Zf)/HEK293-KLF10.GFP-ChIP-Seq(GSE58341)/Homer	KLF10	1e-52	1.3e-51	0.402	0.318	Increased vs FDR < 50%
EWS:ERG-fusion(ETS)/CADO_ES1-EWS:ERG-ChIP-Seq(SRA014231)/Homer	EWS:ERG-fusion	1e-52	2.3e-51	0.3942	0.3062	Decreased vs Random
SpiB(ETS)/OCILY3-SPIB-ChIP-Seq(GSE56857)/Homer	SpiB	1e-51	4.4e-49	0.2927	0.2139	Decreased vs FDR < 50%
Egr2(Zf)/Thymocytes-Egr2-ChIP-Seq(GSE34254)/Homer	Egr2	1e-49	1.3e-48	0.2441	0.1761	Increased vs FDR < 50%
EHF(ETS)/LoVo-EHF-ChIP-Seq(GSE49402)/Homer	EHF	1e-48	7.6e-48	0.5347	0.4505	Increased vs Random
Ets1-distal(ETS)/CD4+-PolII-ChIP-Seq(Barski_et_al.)/Homer	Ets1-distal	1e-48	7.6e-48	0.1533	0.099	Increased vs Random
NRF1(NRF)/MCF7-NRF1-ChIP-Seq(Unpublished)/Homer	NRF1	1e-47	1.3e-46	0.2108	0.1481	Increased vs FDR < 50%
IRF3(IRF)/BMDM-Irf3-ChIP-Seq(GSE67343)/Homer	IRF3	1e-47	2.2e-46	0.2191	0.1524	Decreased vs Random
EWS:ERG-fusion(ETS)/CADO_ES1-EWS:ERG-ChIP-Seq(SRA014231)/Homer	EWS:ERG-fusion	1e-46	7.2e-46	0.301	0.2293	Increased vs Random
KLF1(Zf)/HUDEP2-KLF1-CutnRun(GSE136251)/Homer	KLF1	1e-46	7.2e-46	0.6602	0.5796	Increased vs Random
KLF10(Zf)/HEK293-KLF10.GFP-ChIP-Seq(GSE58341)/Homer	KLF10	1e-46	7.2e-46	0.402	0.3233	Increased vs Random
BMAL1(bHLH)/Liver-Bmal1-ChIP-Seq(GSE39860)/Homer	BMAL1	1e-46	1.2e-45	0.5608	0.4782	Increased vs FDR < 50%
MafK(bZIP)/C2C12-MafK-ChIP-Seq(GSE36030)/Homer	MafK	1e-45	1.1e-44	0.1231	0.0762	Increased vs FDR < 50%
Nrf2(bZIP)/Lymphoblast-Nrf2-ChIP-Seq(GSE37589)/Homer	Nrf2	1e-45	1.1e-44	0.0454	0.0191	Increased vs FDR < 50%
bHLHE41(bHLH)/proB-Bhlhe41-ChIP-Seq(GSE93764)/Homer	bHLHE41	1e-45	1.1e-44	0.5595	0.4775	Increased vs FDR < 50%
IRF2(IRF)/Erythroblas-IRF2-ChIP-Seq(GSE36985)/Homer	IRF2	1e-45	2.1e-44	0.0818	0.0428	Decreased vs Random
Bach1(bZIP)/K562-Bach1-ChIP-Seq(GSE31477)/Homer	Bach1	1e-43	1.1e-42	0.048	0.0211	Increased vs FDR < 50%
IRF1(IRF)/PBMC-IRF1-ChIP-Seq(GSE43036)/Homer	IRF1	1e-41	2e-40	0.1074	0.0636	Decreased vs Random
ELF3(ETS)/PDAC-ELF3-ChIP-Seq(GSE64557)/Homer	ELF3	1e-40	7.1e-40	0.3234	0.2544	Increased vs Random
HLF(bZIP)/HSC-HLF.Flag-ChIP-Seq(GSE69817)/Homer	HLF	1e-39	7e-39	0.2373	0.177	Increased vs Random
NPAS(bHLH)/Liver-NPAS-ChIP-Seq(GSE39860)/Homer	NPAS	1e-39	1e-38	0.5233	0.4476	Increased vs FDR < 50%
c-Myc(bHLH)/LNCAP-cMyc-ChIP-Seq(Unpublished)/Homer	c-Myc	1e-39	1e-38	0.3502	0.28	Increased vs FDR < 50%
CEBP(bZIP)/ThioMac-CEBPb-ChIP-Seq(GSE21512)/Homer	CEBP	1e-39	1.9e-38	0.3446	0.2714	Decreased vs Random
c-Myc(bHLH)/LNCAP-cMyc-ChIP-Seq(Unpublished)/Homer	c-Myc	1e-38	6.9e-38	0.3502	0.2806	Increased vs Random
NFIL3(bZIP)/HepG2-NFIL3-ChIP-Seq(Encode)/Homer	NFIL3	1e-38	1e-37	0.2287	0.1701	Increased vs FDR < 50%
KLF1(Zf)/HUDEP2-KLF1-CutnRun(GSE136251)/Homer	KLF1	1e-37	1e-36	0.6601	0.5877	Increased vs FDR < 50%
Egr2(Zf)/Thymocytes-Egr2-ChIP-Seq(GSE34254)/Homer	Egr2	1e-36	6.7e-36	0.2443	0.1856	Increased vs Random
Sp5(Zf)/mES-Sp5.Flag-ChIP-Seq(GSE72989)/Homer	Sp5	1e-36	6.7e-36	0.6934	0.6232	Increased vs Random
NPAS2(bHLH)/Liver-NPAS2-ChIP-Seq(GSE39860)/Homer	NPAS2	1e-36	9.6e-36	0.4308	0.3593	Increased vs FDR < 50%
WT1(Zf)/Kidney-WT1-ChIP-Seq(GSE90016)/Homer	WT1	1e-36	9.6e-36	0.469	0.3966	Increased vs FDR < 50%
PU.1-IRF(ETS:IRF)/Bcell-PU.1-ChIP-Seq(GSE21512)/Homer	PU.1-IRF	1e-36	1.8e-35	0.5754	0.4985	Decreased vs Random
Max(bHLH)/K562-Max-ChIP-Seq(GSE31477)/Homer	Max	1e-35	9.4e-35	0.306	0.2424	Increased vs FDR < 50%
Elk1(ETS)/Hela-Elk1-ChIP-Seq(GSE31477)/Homer	Elk1	1e-34	1.8e-33	0.2215	0.1635	Decreased vs Random
IRF8(IRF)/BMDM-IRF8-ChIP-Seq(GSE77884)/Homer	IRF8	1e-33	6.6e-33	0.1535	0.1076	Increased vs Random
ETS:RUNX(ETS,Runt)/Jurkat-RUNX1-ChIP-Seq(GSE17954)/Homer	ETS:RUNX	1e-33	1.7e-32	0.0618	0.0326	Decreased vs Random
E2F4(E2F)/K562-E2F4-ChIP-Seq(GSE31477)/Homer	E2F4	1e-32	6.5e-32	0.4397	0.3729	Increased vs Random
Egr1(Zf)/K562-Egr1-ChIP-Seq(GSE32465)/Homer	Egr1	1e-32	9e-32	0.5446	0.4757	Increased vs FDR < 50%
n-Myc(bHLH)/mES-nMyc-ChIP-Seq(GSE11431)/Homer	n-Myc	1e-32	9e-32	0.3625	0.2988	Increased vs FDR < 50%
EKLF(Zf)/Erythrocyte-Klf1-ChIP-Seq(GSE20478)/Homer	EKLF	1e-31	8.8e-31	0.1451	0.1019	Increased vs FDR < 50%
EAR2(NR)/K562-NR2F6-ChIP-Seq(Encode)/Homer	EAR2	1e-30	8.5e-30	0.5123	0.4456	Increased vs FDR < 50%
MNT(bHLH)/HepG2-MNT-ChIP-Seq(Encode)/Homer	MNT	1e-30	8.5e-30	0.3714	0.3091	Increased vs FDR < 50%
KLF6(Zf)/PDAC-KLF6-ChIP-Seq(GSE64557)/Homer	KLF6	1e-29	6.4e-29	0.693	0.6308	Increased vs Random
NFE2L2(bZIP)/HepG2-NFE2L2-ChIP-Seq(Encode)/Homer	NFE2L2	1e-29	8.3e-29	0.0357	0.0166	Increased vs FDR < 50%
PU.1(ETS)/ThioMac-PU.1-ChIP-Seq(GSE21512)/Homer	PU.1	1e-30	2.2e-28	0.4147	0.3474	Decreased vs FDR < 50%
KLF5(Zf)/LoVo-KLF5-ChIP-Seq(GSE49402)/Homer	KLF5	1e-28	6.2e-28	0.741	0.6816	Increased vs Random
MafA(bZIP)/Islet-MafA-ChIP-Seq(GSE30298)/Homer	MafA	1e-28	6.2e-28	0.3285	0.2705	Increased vs Random
KLF6(Zf)/PDAC-KLF6-ChIP-Seq(GSE64557)/Homer	KLF6	1e-28	8.1e-28	0.6928	0.6314	Increased vs FDR < 50%
ELF5(ETS)/T47D-ELF5-ChIP-Seq(GSE30407)/Homer	ELF5	1e-28	1.1e-26	0.5002	0.4328	Decreased vs FDR < 50%
Elf4(ETS)/BMDM-Elf4-ChIP-Seq(GSE88699)/Homer	Elf4	1e-28	1.1e-26	0.5775	0.51	Decreased vs FDR < 50%
Npas4(bHLH)/Neuron-Npas4-ChIP-Seq(GSE127793)/Homer	Npas4	1e-26	6e-26	0.3996	0.3402	Increased vs Random
PU.1-IRF(ETS:IRF)/Bcell-PU.1-ChIP-Seq(GSE21512)/Homer	PU.1-IRF	1e-26	6e-26	0.489	0.4276	Increased vs Random
COUP-TFII(NR)/K562-NR2F1-ChIP-Seq(Encode)/Homer	COUP-TFII	1e-26	7.9e-26	0.5445	0.4822	Increased vs FDR < 50%
Npas4(bHLH)/Neuron-Npas4-ChIP-Seq(GSE127793)/Homer	Npas4	1e-26	7.9e-26	0.3995	0.3398	Increased vs FDR < 50%
Atf4(bZIP)/MEF-Atf4-ChIP-Seq(GSE35681)/Homer	Atf4	1e-25	5.8e-25	0.098	0.066	Increased vs Random
Max(bHLH)/K562-Max-ChIP-Seq(GSE31477)/Homer	Max	1e-25	5.8e-25	0.3059	0.2516	Increased vs Random
Zfp281(Zf)/ES-Zfp281-ChIP-Seq(GSE81042)/Homer	Zfp281	1e-25	5.8e-25	0.2254	0.1776	Increased vs Random
Sp5(Zf)/mES-Sp5.Flag-ChIP-Seq(GSE72989)/Homer	Sp5	1e-25	7.7e-25	0.6932	0.6351	Increased vs FDR < 50%
EKLF(Zf)/Erythrocyte-Klf1-ChIP-Seq(GSE20478)/Homer	EKLF	1e-24	5.6e-24	0.1451	0.1067	Increased vs Random
NFkB-p65-Rel(RHD)/ThioMac-LPS-Expression(GSE23622)/Homer	NFkB-p65-Rel	1e-24	5.6e-24	0.0446	0.0241	Increased vs Random
COUP-TFII(NR)/Artia-Nr2f2-ChIP-Seq(GSE46497)/Homer	COUP-TFII	1e-24	7.5e-24	0.6183	0.5595	Increased vs FDR < 50%
KLF5(Zf)/LoVo-KLF5-ChIP-Seq(GSE49402)/Homer	KLF5	1e-24	7.5e-24	0.7407	0.6861	Increased vs FDR < 50%
MafA(bZIP)/Islet-MafA-ChIP-Seq(GSE30298)/Homer	MafA	1e-22	7.2e-22	0.3286	0.2765	Increased vs FDR < 50%
NFkB-p65(RHD)/GM12787-p65-ChIP-Seq(GSE19485)/Homer	NFkB-p65	1e-22	7.2e-22	0.2896	0.2395	Increased vs FDR < 50%
Sp2(Zf)/HEK293-Sp2.eGFP-ChIP-Seq(Encode)/Homer	Sp2	1e-21	5.4e-21	0.7845	0.7366	Increased vs Random
bHLHE41(bHLH)/proB-Bhlhe41-ChIP-Seq(GSE93764)/Homer	bHLHE41	1e-21	5.4e-21	0.5597	0.5049	Increased vs Random
n-Myc(bHLH)/mES-nMyc-ChIP-Seq(GSE11431)/Homer	n-Myc	1e-21	5.4e-21	0.3625	0.3104	Increased vs Random
CTCF(Zf)/CD4+-CTCF-ChIP-Seq(Barski_et_al.)/Homer	CTCF	1e-21	1.6e-20	0.0637	0.0388	Decreased vs Random
EWS:FLI1-fusion(ETS)/SK_N_MC-EWS:FLI1-ChIP-Seq(SRA014231)/Homer	EWS:FLI1-fusion	1e-21	1.6e-20	0.2584	0.21	Decreased vs Random
IRF2(IRF)/Erythroblas-IRF2-ChIP-Seq(GSE36985)/Homer	IRF2	1e-20	5.2e-20	0.0548	0.0335	Increased vs Random
MafB(bZIP)/BMM-Mafb-ChIP-Seq(GSE75722)/Homer	MafB	1e-20	5.2e-20	0.1356	0.1018	Increased vs Random
NPAS(bHLH)/Liver-NPAS-ChIP-Seq(GSE39860)/Homer	NPAS	1e-20	5.2e-20	0.523	0.4684	Increased vs Random
Elk4(ETS)/Hela-Elk4-ChIP-Seq(GSE31477)/Homer	Elk4	1e-20	7.1e-20	0.4542	0.4002	Increased vs FDR < 50%
BMAL1(bHLH)/Liver-Bmal1-ChIP-Seq(GSE39860)/Homer	BMAL1	1e-19	5.1e-19	0.5605	0.5075	Increased vs Random
CEBP:AP1(bZIP)/ThioMac-CEBPb-ChIP-Seq(GSE21512)/Homer	CEBP:AP1	1e-19	5.1e-19	0.218	0.1771	Increased vs Random
PU.1:IRF8(ETS:IRF)/pDC-Irf8-ChIP-Seq(GSE66899)/Homer	PU.1:IRF8	1e-19	5.1e-19	0.0907	0.0637	Increased vs Random
Pdx1(Homeobox)/Islet-Pdx1-ChIP-Seq(SRA008281)/Homer	Pdx1	1e-19	6.9e-19	0.2361	0.1935	Increased vs FDR < 50%
ZNF467(Zf)/HEK293-ZNF467.GFP-ChIP-Seq(GSE58341)/Homer	ZNF467	1e-19	6.9e-19	0.5451	0.4927	Increased vs FDR < 50%
Elk4(ETS)/Hela-Elk4-ChIP-Seq(GSE31477)/Homer	Elk4	1e-19	1.5e-18	0.205	0.1627	Decreased vs Random
IRF3(IRF)/BMDM-Irf3-ChIP-Seq(GSE67343)/Homer	IRF3	1e-18	4.9e-18	0.1285	0.0966	Increased vs Random
KLF14(Zf)/HEK293-KLF14.GFP-ChIP-Seq(GSE58341)/Homer	KLF14	1e-18	4.9e-18	0.7986	0.7554	Increased vs Random
HLF(bZIP)/HSC-HLF.Flag-ChIP-Seq(GSE69817)/Homer	HLF	1e-18	6.5e-18	0.2375	0.1962	Increased vs FDR < 50%
MafB(bZIP)/BMM-Mafb-ChIP-Seq(GSE75722)/Homer	MafB	1e-18	6.5e-18	0.1357	0.1031	Increased vs FDR < 50%
Nkx6.1(Homeobox)/Islet-Nkx6.1-ChIP-Seq(GSE40975)/Homer	Nkx6.1	1e-18	6.5e-18	0.5123	0.4615	Increased vs FDR < 50%
TATA-Box(TBP)/Promoter/Homer	TATA-Box	1e-18	6.5e-18	0.377	0.3279	Increased vs FDR < 50%
PU.1:IRF8(ETS:IRF)/pDC-Irf8-ChIP-Seq(GSE66899)/Homer	PU.1:IRF8	1e-19	8.8e-18	0.1922	0.1514	Decreased vs FDR < 50%
CEBP:AP1(bZIP)/ThioMac-CEBPb-ChIP-Seq(GSE21512)/Homer	CEBP:AP1	1e-18	1.4e-17	0.3558	0.3047	Decreased vs Random
ISRE(IRF)/ThioMac-LPS-Expression(GSE23622)/Homer	ISRE	1e-18	1.4e-17	0.0453	0.0261	Decreased vs Random
NFkB-p65(RHD)/GM12787-p65-ChIP-Seq(GSE19485)/Homer	NFkB-p65	1e-17	4.9e-17	0.2893	0.2459	Increased vs Random
Maz(Zf)/HepG2-Maz-ChIP-Seq(GSE31477)/Homer	Maz	1e-17	6.3e-17	0.7378	0.692	Increased vs FDR < 50%
RARa(NR)/K562-RARa-ChIP-Seq(Encode)/Homer	RARa	1e-17	6.3e-17	0.7148	0.6693	Increased vs FDR < 50%
CRX(Homeobox)/Retina-Crx-ChIP-Seq(GSE20012)/Homer	CRX	1e-16	5.6e-16	0.555	0.5069	Increased vs FDR < 50%
ETS(ETS)/Promoter/Homer	ETS	1e-16	5.6e-16	0.2795	0.2382	Increased vs FDR < 50%
Elk1(ETS)/Hela-Elk1-ChIP-Seq(GSE31477)/Homer	Elk1	1e-16	5.6e-16	0.451	0.4029	Increased vs FDR < 50%
NFkB-p50,p52(RHD)/Monocyte-p50-ChIP-Chip(Schreiber_et_al.)/Homer	NFkB-p50,p52	1e-16	5.6e-16	0.1348	0.1046	Increased vs FDR < 50%
PPARE(NR),DR1/3T3L1-Pparg-ChIP-Seq(GSE13511)/Homer	PPARE	1e-16	5.6e-16	0.4181	0.3712	Increased vs FDR < 50%
Rbpj1(?)/Panc1-Rbpj1-ChIP-Seq(GSE47459)/Homer	Rbpj1	1e-16	5.6e-16	0.5358	0.4879	Increased vs FDR < 50%
Sp2(Zf)/HEK293-Sp2.eGFP-ChIP-Seq(Encode)/Homer	Sp2	1e-16	5.6e-16	0.7843	0.7429	Increased vs FDR < 50%
ZFX(Zf)/mES-Zfx-ChIP-Seq(GSE11431)/Homer	ZFX	1e-16	5.6e-16	0.6296	0.5824	Increased vs FDR < 50%
Atf4(bZIP)/MEF-Atf4-ChIP-Seq(GSE35681)/Homer	Atf4	1e-16	1.4e-15	0.1525	0.1185	Decreased vs Random
Egr1(Zf)/K562-Egr1-ChIP-Seq(GSE32465)/Homer	Egr1	1e-15	4.6e-15	0.5449	0.498	Increased vs Random
IRF1(IRF)/PBMC-IRF1-ChIP-Seq(GSE43036)/Homer	IRF1	1e-15	4.6e-15	0.0635	0.0432	Increased vs Random
MNT(bHLH)/HepG2-MNT-ChIP-Seq(Encode)/Homer	MNT	1e-15	4.6e-15	0.3712	0.3276	Increased vs Random
NFY(CCAAT)/Promoter/Homer	NFY	1e-15	4.6e-15	0.3169	0.2751	Increased vs Random
RFX(HTH)/K562-RFX3-ChIP-Seq(SRA012198)/Homer	RFX	1e-15	4.6e-15	0.0605	0.041	Increased vs Random
WT1(Zf)/Kidney-WT1-ChIP-Seq(GSE90016)/Homer	WT1	1e-15	4.6e-15	0.4691	0.4234	Increased vs Random
Smad3(MAD)/NPC-Smad3-ChIP-Seq(GSE36673)/Homer	Smad3	1e-15	5.5e-15	0.7459	0.7033	Increased vs FDR < 50%
TEAD3(TEA)/HepG2-TEAD3-ChIP-Seq(Encode)/Homer	TEAD3	1e-15	5.5e-15	0.3395	0.2957	Increased vs FDR < 50%
SPDEF(ETS)/VCaP-SPDEF-ChIP-Seq(SRA014231)/Homer	SPDEF	1e-14	4.5e-14	0.4408	0.3958	Increased vs Random
HINFP(Zf)/K562-HINFP.eGFP-ChIP-Seq(Encode)/Homer	HINFP	1e-14	5.4e-14	0.3806	0.3383	Increased vs FDR < 50%
HLF(bZIP)/HSC-HLF.Flag-ChIP-Seq(GSE69817)/Homer	HLF	1e-14	1.3e-13	0.3843	0.3387	Decreased vs Random
BMYB(HTH)/Hela-BMYB-ChIP-Seq(GSE27030)/Homer	BMYB	1e-13	4.2e-13	0.4927	0.4489	Increased vs Random
Chop(bZIP)/MEF-Chop-ChIP-Seq(GSE35681)/Homer	Chop	1e-13	4.2e-13	0.0712	0.0509	Increased vs Random
E2F1(E2F)/Hela-E2F1-ChIP-Seq(GSE22478)/Homer	E2F1	1e-13	4.2e-13	0.2901	0.2525	Increased vs Random
E2F6(E2F)/Hela-E2F6-ChIP-Seq(GSE31477)/Homer	E2F6	1e-13	4.2e-13	0.4737	0.4306	Increased vs Random
ETS:RUNX(ETS,Runt)/Jurkat-RUNX1-ChIP-Seq(GSE17954)/Homer	ETS:RUNX	1e-13	4.2e-13	0.0694	0.0496	Increased vs Random
ISRE(IRF)/ThioMac-LPS-Expression(GSE23622)/Homer	ISRE	1e-13	4.2e-13	0.0315	0.0188	Increased vs Random
Rfx2(HTH)/LoVo-RFX2-ChIP-Seq(GSE49402)/Homer	Rfx2	1e-13	4.2e-13	0.0632	0.044	Increased vs Random
TATA-Box(TBP)/Promoter/Homer	TATA-Box	1e-13	4.2e-13	0.3768	0.3349	Increased vs Random
EWS:FLI1-fusion(ETS)/SK_N_MC-EWS:FLI1-ChIP-Seq(SRA014231)/Homer	EWS:FLI1-fusion	1e-13	5.3e-13	0.326	0.2866	Increased vs FDR < 50%
KLF14(Zf)/HEK293-KLF14.GFP-ChIP-Seq(GSE58341)/Homer	KLF14	1e-13	5.3e-13	0.7984	0.7624	Increased vs FDR < 50%
EHF(ETS)/LoVo-EHF-ChIP-Seq(GSE49402)/Homer	EHF	1e-14	7.3e-13	0.6263	0.5794	Decreased vs FDR < 50%
AMYB(HTH)/Testes-AMYB-ChIP-Seq(GSE44588)/Homer	AMYB	1e-12	4.1e-12	0.5072	0.4665	Increased vs Random
Nkx6.1(Homeobox)/Islet-Nkx6.1-ChIP-Seq(GSE40975)/Homer	Nkx6.1	1e-12	4.1e-12	0.5118	0.4711	Increased vs Random
PRDM1(Zf)/Hela-PRDM1-ChIP-Seq(GSE31477)/Homer	PRDM1	1e-12	4.1e-12	0.1956	0.1639	Increased vs Random
AMYB(HTH)/Testes-AMYB-ChIP-Seq(GSE44588)/Homer	AMYB	1e-12	4.7e-12	0.5074	0.4652	Increased vs FDR < 50%
Gli2(Zf)/GM2-Gli2-ChIP-Chip(GSE112702)/Homer	Gli2	1e-12	4.7e-12	0.1596	0.1311	Increased vs FDR < 50%
HIF-1b(HLH)/T47D-HIF1b-ChIP-Seq(GSE59937)/Homer	HIF-1b	1e-12	4.7e-12	0.4949	0.453	Increased vs FDR < 50%
Nr5a2(NR)/Pancreas-LRH1-ChIP-Seq(GSE34295)/Homer	Nr5a2	1e-12	4.7e-12	0.2692	0.2342	Increased vs FDR < 50%
PPARa(NR),DR1/Liver-Ppara-ChIP-Seq(GSE47954)/Homer	PPARa	1e-12	4.7e-12	0.4262	0.3851	Increased vs FDR < 50%
Pitx1(Homeobox)/Chicken-Pitx1-ChIP-Seq(GSE38910)/Homer	Pitx1	1e-12	4.7e-12	0.8004	0.7654	Increased vs FDR < 50%
Stat3+il21(Stat)/CD4-Stat3-ChIP-Seq(GSE19198)/Homer	Stat3+il21	1e-12	4.7e-12	0.3011	0.2638	Increased vs FDR < 50%
TEAD(TEA)/Fibroblast-PU.1-ChIP-Seq(Unpublished)/Homer	TEAD	1e-12	4.7e-12	0.1963	0.1647	Increased vs FDR < 50%
TEAD1(TEAD)/HepG2-TEAD1-ChIP-Seq(Encode)/Homer	TEAD1	1e-12	4.7e-12	0.3082	0.2701	Increased vs FDR < 50%
Tgif1(Homeobox)/mES-Tgif1-ChIP-Seq(GSE55404)/Homer	Tgif1	1e-12	4.7e-12	0.6771	0.6381	Increased vs FDR < 50%
ELF3(ETS)/PDAC-ELF3-ChIP-Seq(GSE64557)/Homer	ELF3	1e-13	6.3e-12	0.464	0.4185	Decreased vs FDR < 50%
NFIL3(bZIP)/HepG2-NFIL3-ChIP-Seq(Encode)/Homer	NFIL3	1e-12	1.3e-11	0.2995	0.2607	Decreased vs Random
E2F(E2F)/Hela-CellCycle-Expression/Homer	E2F	1e-11	3.8e-11	0.0681	0.05	Increased vs Random
E2F3(E2F)/MEF-E2F3-ChIP-Seq(GSE71376)/Homer	E2F3	1e-11	3.8e-11	0.5167	0.477	Increased vs Random
HINFP(Zf)/K562-HINFP.eGFP-ChIP-Seq(Encode)/Homer	HINFP	1e-11	3.8e-11	0.3812	0.3428	Increased vs Random
NFAT:AP1(RHD,bZIP)/Jurkat-NFATC1-ChIP-Seq(Jolma_et_al.)/Homer	NFAT:AP1	1e-11	3.8e-11	0.0641	0.0466	Increased vs Random
NFkB-p50,p52(RHD)/Monocyte-p50-ChIP-Chip(Schreiber_et_al.)/Homer	NFkB-p50,p52	1e-11	3.8e-11	0.1348	0.1095	Increased vs Random
STAT1(Stat)/HelaS3-STAT1-ChIP-Seq(GSE12782)/Homer	STAT1	1e-11	3.8e-11	0.1198	0.096	Increased vs Random
Stat3(Stat)/mES-Stat3-ChIP-Seq(GSE11431)/Homer	Stat3	1e-11	3.8e-11	0.2568	0.2234	Increased vs Random
CArG(MADS)/PUER-Srf-ChIP-Seq(Sullivan_et_al.)/Homer	CArG	1e-11	4.2e-11	0.1054	0.0832	Increased vs FDR < 50%
ELF1(ETS)/Jurkat-ELF1-ChIP-Seq(SRA014231)/Homer	ELF1	1e-11	4.2e-11	0.4175	0.3793	Increased vs FDR < 50%
ERG(ETS)/VCaP-ERG-ChIP-Seq(GSE14097)/Homer	ERG	1e-11	4.2e-11	0.6617	0.6237	Increased vs FDR < 50%
ETV4(ETS)/HepG2-ETV4-ChIP-Seq(ENCODE)/Homer	ETV4	1e-11	4.2e-11	0.629	0.5908	Increased vs FDR < 50%
Isl1(Homeobox)/Neuron-Isl1-ChIP-Seq(GSE31456)/Homer	Isl1	1e-11	4.2e-11	0.4769	0.4376	Increased vs FDR < 50%
TEAD4(TEA)/Tropoblast-Tead4-ChIP-Seq(GSE37350)/Homer	TEAD4	1e-11	4.2e-11	0.2934	0.259	Increased vs FDR < 50%
TR4(NR),DR1/Hela-TR4-ChIP-Seq(GSE24685)/Homer	TR4	1e-11	4.2e-11	0.0614	0.044	Increased vs FDR < 50%
Tbet(T-box)/CD8-Tbet-ChIP-Seq(GSE33802)/Homer	Tbet	1e-11	4.2e-11	0.3034	0.2683	Increased vs FDR < 50%
Tgif2(Homeobox)/mES-Tgif2-ChIP-Seq(GSE55404)/Homer	Tgif2	1e-11	4.2e-11	0.7276	0.6918	Increased vs FDR < 50%
ZEB2(Zf)/SNU398-ZEB2-ChIP-Seq(GSE103048)/Homer	ZEB2	1e-11	4.2e-11	0.4338	0.3941	Increased vs FDR < 50%
c-Myc(bHLH)/mES-cMyc-ChIP-Seq(GSE11431)/Homer	c-Myc	1e-11	4.2e-11	0.2391	0.2061	Increased vs FDR < 50%
COUP-TFII(NR)/K562-NR2F1-ChIP-Seq(Encode)/Homer	COUP-TFII	1e-10	3.7e-10	0.5442	0.5064	Increased vs Random
Maz(Zf)/HepG2-Maz-ChIP-Seq(GSE31477)/Homer	Maz	1e-10	3.7e-10	0.7381	0.7031	Increased vs Random
STAT5(Stat)/mCD4+-Stat5-ChIP-Seq(GSE12346)/Homer	STAT5	1e-10	3.7e-10	0.1337	0.1092	Increased vs Random
Stat3+il21(Stat)/CD4-Stat3-ChIP-Seq(GSE19198)/Homer	Stat3+il21	1e-10	3.7e-10	0.301	0.2678	Increased vs Random
BMYB(HTH)/Hela-BMYB-ChIP-Seq(GSE27030)/Homer	BMYB	1e-10	3.9e-10	0.493	0.4558	Increased vs FDR < 50%
CEBP(bZIP)/ThioMac-CEBPb-ChIP-Seq(GSE21512)/Homer	CEBP	1e-10	3.9e-10	0.2233	0.1929	Increased vs FDR < 50%
GABPA(ETS)/Jurkat-GABPa-ChIP-Seq(GSE17954)/Homer	GABPA	1e-10	3.9e-10	0.5135	0.4751	Increased vs FDR < 50%
GLI3(Zf)/Limb-GLI3-ChIP-Chip(GSE11077)/Homer	GLI3	1e-10	3.9e-10	0.0767	0.0581	Increased vs FDR < 50%
Hoxa11(Homeobox)/ChickenMSG-Hoxa11.Flag-ChIP-Seq(GSE86088)/Homer	Hoxa11	1e-10	3.9e-10	0.4941	0.4574	Increased vs FDR < 50%
MYB(HTH)/ERMYB-Myb-ChIPSeq(GSE22095)/Homer	MYB	1e-10	3.9e-10	0.5825	0.5449	Increased vs FDR < 50%
NFAT:AP1(RHD,bZIP)/Jurkat-NFATC1-ChIP-Seq(Jolma_et_al.)/Homer	NFAT:AP1	1e-10	3.9e-10	0.0642	0.047	Increased vs FDR < 50%
RXR(NR),DR1/3T3L1-RXR-ChIP-Seq(GSE13511)/Homer	RXR	1e-10	3.9e-10	0.4973	0.4595	Increased vs FDR < 50%
THRb(NR)/Liver-NR1A2-ChIP-Seq(GSE52613)/Homer	THRb	1e-10	3.9e-10	0.8752	0.8484	Increased vs FDR < 50%
ZNF711(Zf)/SHSY5Y-ZNF711-ChIP-Seq(GSE20673)/Homer	ZNF711	1e-10	3.9e-10	0.7692	0.7361	Increased vs FDR < 50%
DLX1(Homeobox)/BasalGanglia-Dlx1-ChIP-seq(GSE124936)/Homer	DLX1	1e-09	3.5e-09	0.3143	0.2822	Increased vs FDR < 50%
ETV1(ETS)/GIST48-ETV1-ChIP-Seq(GSE22441)/Homer	ETV1	1e-09	3.5e-09	0.6482	0.6136	Increased vs FDR < 50%
Esrrb(NR)/mES-Esrrb-ChIP-Seq(GSE11431)/Homer	Esrrb	1e-09	3.5e-09	0.2444	0.2144	Increased vs FDR < 50%
Foxf1(Forkhead)/Lung-Foxf1-ChIP-Seq(GSE77951)/Homer	Foxf1	1e-09	3.5e-09	0.2174	0.1895	Increased vs FDR < 50%
Hoxa9(Homeobox)/ChickenMSG-Hoxa9.Flag-ChIP-Seq(GSE86088)/Homer	Hoxa9	1e-09	3.5e-09	0.5849	0.5493	Increased vs FDR < 50%
Meis1(Homeobox)/MastCells-Meis1-ChIP-Seq(GSE48085)/Homer	Meis1	1e-09	3.5e-09	0.5253	0.4905	Increased vs FDR < 50%
NF1(CTF)/LNCAP-NF1-ChIP-Seq(Unpublished)/Homer	NF1	1e-09	3.5e-09	0.2221	0.1941	Increased vs FDR < 50%
NFkB-p65-Rel(RHD)/ThioMac-LPS-Expression(GSE23622)/Homer	NFkB-p65-Rel	1e-09	3.5e-09	0.0447	0.0317	Increased vs FDR < 50%
PBX2(Homeobox)/K562-PBX2-ChIP-Seq(Encode)/Homer	PBX2	1e-09	3.5e-09	0.2028	0.1749	Increased vs FDR < 50%
STAT4(Stat)/CD4-Stat4-ChIP-Seq(GSE22104)/Homer	STAT4	1e-09	3.5e-09	0.3245	0.2917	Increased vs FDR < 50%
TEAD2(TEA)/Py2T-Tead2-ChIP-Seq(GSE55709)/Homer	TEAD2	1e-09	3.5e-09	0.1749	0.1494	Increased vs FDR < 50%
ZEB1(Zf)/PDAC-ZEB1-ChIP-Seq(GSE64557)/Homer	ZEB1	1e-09	3.5e-09	0.6093	0.5739	Increased vs FDR < 50%
Zfp809(Zf)/ES-Zfp809-ChIP-Seq(GSE70799)/Homer	Zfp809	1e-09	3.5e-09	0.2198	0.192	Increased vs FDR < 50%
E2F7(E2F)/Hela-E2F7-ChIP-Seq(GSE32673)/Homer	E2F7	1e-09	3.6e-09	0.1552	0.1312	Increased vs Random
GFY-Staf(?,Zf)/Promoter/Homer	GFY-Staf	1e-09	3.6e-09	0.0453	0.0318	Increased vs Random
NPAS2(bHLH)/Liver-NPAS2-ChIP-Seq(GSE39860)/Homer	NPAS2	1e-09	3.6e-09	0.4307	0.3959	Increased vs Random
Ronin(THAP)/ES-Thap11-ChIP-Seq(GSE51522)/Homer	Ronin	1e-09	3.6e-09	0.0381	0.0259	Increased vs Random
ETV1(ETS)/GIST48-ETV1-ChIP-Seq(GSE22441)/Homer	ETV1	1e-10	5.5e-09	0.5996	0.5603	Decreased vs FDR < 50%
Jun-AP1(bZIP)/K562-cJun-ChIP-Seq(GSE31477)/Homer	Jun-AP1	1e-09	1.2e-08	0.1008	0.0794	Decreased vs Random
Ronin(THAP)/ES-Thap11-ChIP-Seq(GSE51522)/Homer	Ronin	1e-09	1.2e-08	0.0115	0.0052	Decreased vs Random
AP-2alpha(AP2)/Hela-AP2alpha-ChIP-Seq(GSE31477)/Homer	AP-2alpha	1e-08	3.1e-08	0.573	0.5403	Increased vs FDR < 50%
AP-2gamma(AP2)/MCF7-TFAP2C-ChIP-Seq(GSE21234)/Homer	AP-2gamma	1e-08	3.1e-08	0.6558	0.623	Increased vs FDR < 50%
CEBP:AP1(bZIP)/ThioMac-CEBPb-ChIP-Seq(GSE21512)/Homer	CEBP:AP1	1e-08	3.1e-08	0.2181	0.192	Increased vs FDR < 50%
E2A(bHLH),near_PU.1/Bcell-PU.1-ChIP-Seq(GSE21512)/Homer	E2A	1e-08	3.1e-08	0.5608	0.5271	Increased vs FDR < 50%
ERRg(NR)/Kidney-ESRRG-ChIP-Seq(GSE104905)/Homer	ERRg	1e-08	3.1e-08	0.3334	0.303	Increased vs FDR < 50%
Erra(NR)/HepG2-Erra-ChIP-Seq(GSE31477)/Homer	Erra	1e-08	3.1e-08	0.6966	0.6661	Increased vs FDR < 50%
HIF-1a(bHLH)/MCF7-HIF1a-ChIP-Seq(GSE28352)/Homer	HIF-1a	1e-08	3.1e-08	0.1611	0.1376	Increased vs FDR < 50%
HIF2a(bHLH)/785_O-HIF2a-ChIP-Seq(GSE34871)/Homer	HIF2a	1e-08	3.1e-08	0.2077	0.1809	Increased vs FDR < 50%
HRE(HSF)/Striatum-HSF1-ChIP-Seq(GSE38000)/Homer	HRE	1e-08	3.1e-08	0.0767	0.0602	Increased vs FDR < 50%
Hoxd11(Homeobox)/ChickenMSG-Hoxd11.Flag-ChIP-Seq(GSE86088)/Homer	Hoxd11	1e-08	3.1e-08	0.5282	0.4937	Increased vs FDR < 50%
Nanog(Homeobox)/mES-Nanog-ChIP-Seq(GSE11724)/Homer	Nanog	1e-08	3.1e-08	0.8056	0.7786	Increased vs FDR < 50%
Nkx2.1(Homeobox)/LungAC-Nkx2.1-ChIP-Seq(GSE43252)/Homer	Nkx2.1	1e-08	3.1e-08	0.7223	0.6908	Increased vs FDR < 50%
STAT5(Stat)/mCD4+-Stat5-ChIP-Seq(GSE12346)/Homer	STAT5	1e-08	3.1e-08	0.1338	0.1127	Increased vs FDR < 50%
Stat3(Stat)/mES-Stat3-ChIP-Seq(GSE11431)/Homer	Stat3	1e-08	3.1e-08	0.2569	0.228	Increased vs FDR < 50%
Tbx5(T-box)/HL1-Tbx5.biotin-ChIP-Seq(GSE21529)/Homer	Tbx5	1e-08	3.1e-08	0.7924	0.7639	Increased vs FDR < 50%
COUP-TFII(NR)/Artia-Nr2f2-ChIP-Seq(GSE46497)/Homer	COUP-TFII	1e-08	3.4e-08	0.618	0.5859	Increased vs Random
CRX(Homeobox)/Retina-Crx-ChIP-Seq(GSE20012)/Homer	CRX	1e-08	3.4e-08	0.5544	0.5207	Increased vs Random
EAR2(NR)/K562-NR2F6-ChIP-Seq(Encode)/Homer	EAR2	1e-08	3.4e-08	0.5121	0.478	Increased vs Random
GFX(?)/Promoter/Homer	GFX	1e-08	3.4e-08	0.0169	0.0097	Increased vs Random
MYB(HTH)/ERMYB-Myb-ChIPSeq(GSE22095)/Homer	MYB	1e-08	3.4e-08	0.5822	0.5481	Increased vs Random
IRF4(IRF)/GM12878-IRF4-ChIP-Seq(GSE32465)/Homer	IRF4	1e-08	1.2e-07	0.2089	0.1803	Decreased vs Random
Atf4(bZIP)/MEF-Atf4-ChIP-Seq(GSE35681)/Homer	Atf4	1e-07	2.7e-07	0.0981	0.08	Increased vs FDR < 50%
E2F4(E2F)/K562-E2F4-ChIP-Seq(GSE31477)/Homer	E2F4	1e-07	2.7e-07	0.4397	0.4088	Increased vs FDR < 50%
ERE(NR),IR3/MCF7-ERa-ChIP-Seq(Unpublished)/Homer	ERE	1e-07	2.7e-07	0.1123	0.0937	Increased vs FDR < 50%
ETS1(ETS)/Jurkat-ETS1-ChIP-Seq(GSE17954)/Homer	ETS1	1e-07	2.7e-07	0.5402	0.5099	Increased vs FDR < 50%
En1(Homeobox)/SUM149-EN1-ChIP-Seq(GSE120957)/Homer	En1	1e-07	2.7e-07	0.4353	0.4054	Increased vs FDR < 50%
Eomes(T-box)/H9-Eomes-ChIP-Seq(GSE26097)/Homer	Eomes	1e-07	2.7e-07	0.5241	0.4932	Increased vs FDR < 50%
Etv2(ETS)/ES-ER71-ChIP-Seq(GSE59402)/Homer	Etv2	1e-07	2.7e-07	0.4797	0.4492	Increased vs FDR < 50%
Fli1(ETS)/CD8-FLI-ChIP-Seq(GSE20898)/Homer	Fli1	1e-07	2.7e-07	0.6128	0.5816	Increased vs FDR < 50%
Foxo1(Forkhead)/RAW-Foxo1-ChIP-Seq(Fan_et_al.)/Homer	Foxo1	1e-07	2.7e-07	0.5224	0.4921	Increased vs FDR < 50%
GSC(Homeobox)/FrogEmbryos-GSC-ChIP-Seq(DRA000576)/Homer	GSC	1e-07	2.7e-07	0.2889	0.2608	Increased vs FDR < 50%
NFY(CCAAT)/Promoter/Homer	NFY	1e-07	2.7e-07	0.3169	0.2874	Increased vs FDR < 50%
Nr5a2(NR)/mES-Nr5a2-ChIP-Seq(GSE19019)/Homer	Nr5a2	1e-07	2.7e-07	0.2191	0.1942	Increased vs FDR < 50%
Otx2(Homeobox)/EpiLC-Otx2-ChIP-Seq(GSE56098)/Homer	Otx2	1e-07	2.7e-07	0.2177	0.193	Increased vs FDR < 50%
PRDM10(Zf)/HEK293-PRDM10.eGFP-ChIP-Seq(Encode)/Homer	PRDM10	1e-07	2.7e-07	0.2263	0.2017	Increased vs FDR < 50%
PRDM15(Zf)/ESC-Prdm15-ChIP-Seq(GSE73694)/Homer	PRDM15	1e-07	2.7e-07	0.438	0.4061	Increased vs FDR < 50%
STAT1(Stat)/HelaS3-STAT1-ChIP-Seq(GSE12782)/Homer	STAT1	1e-07	2.7e-07	0.1199	0.1	Increased vs FDR < 50%
Smad4(MAD)/ESC-SMAD4-ChIP-Seq(GSE29422)/Homer	Smad4	1e-07	2.7e-07	0.586	0.5554	Increased vs FDR < 50%
Sox10(HMG)/SciaticNerve-Sox3-ChIP-Seq(GSE35132)/Homer	Sox10	1e-07	2.7e-07	0.4342	0.4035	Increased vs FDR < 50%
Sox4(HMG)/proB-Sox4-ChIP-Seq(GSE50066)/Homer	Sox4	1e-07	2.7e-07	0.2659	0.2385	Increased vs FDR < 50%
THRb(NR)/HepG2-THRb.Flag-ChIP-Seq(Encode)/Homer	THRb	1e-07	2.7e-07	0.3435	0.3142	Increased vs FDR < 50%
Tbx6(T-box)/ESC-Tbx6-ChIP-Seq(GSE93524)/Homer	Tbx6	1e-07	2.7e-07	0.3641	0.3338	Increased vs FDR < 50%
ZNF264(Zf)/HEK293-ZNF264.GFP-ChIP-Seq(GSE58341)/Homer	ZNF264	1e-07	2.7e-07	0.3207	0.2918	Increased vs FDR < 50%
GFY(?)/Promoter/Homer	GFY	1e-07	3.3e-07	0.051	0.0382	Increased vs Random
Pdx1(Homeobox)/Islet-Pdx1-ChIP-Seq(SRA008281)/Homer	Pdx1	1e-07	3.3e-07	0.2359	0.2102	Increased vs Random
RORgt(NR)/EL4-RORgt.Flag-ChIP-Seq(GSE56019)/Homer	RORgt	1e-07	3.3e-07	0.0455	0.0339	Increased vs Random
RORgt(NR)/EL4-RORgt.Flag-ChIP-Seq(GSE56019)/Homer	RORgt	1e-07	3.3e-07	0.0455	0.0339	Increased vs Random
RUNX1(Runt)/Jurkat-RUNX1-ChIP-Seq(GSE29180)/Homer	RUNX1	1e-07	3.3e-07	0.3265	0.2984	Increased vs Random
Rfx5(HTH)/GM12878-Rfx5-ChIP-Seq(GSE31477)/Homer	Rfx5	1e-07	3.3e-07	0.1325	0.1117	Increased vs Random
STAT4(Stat)/CD4-Stat4-ChIP-Seq(GSE22104)/Homer	STAT4	1e-07	3.3e-07	0.3242	0.2953	Increased vs Random
ETS1(ETS)/Jurkat-ETS1-ChIP-Seq(GSE17954)/Homer	ETS1	1e-08	4.9e-07	0.5279	0.4932	Decreased vs FDR < 50%
BORIS(Zf)/K562-CTCFL-ChIP-Seq(GSE32465)/Homer	BORIS	1e-07	1.1e-06	0.0753	0.0586	Decreased vs Random
Chop(bZIP)/MEF-Chop-ChIP-Seq(GSE35681)/Homer	Chop	1e-07	1.1e-06	0.113	0.0929	Decreased vs Random
SPDEF(ETS)/VCaP-SPDEF-ChIP-Seq(SRA014231)/Homer	SPDEF	1e-07	1.1e-06	0.3993	0.3666	Decreased vs Random
Bcl6(Zf)/Liver-Bcl6-ChIP-Seq(GSE31578)/Homer	Bcl6	1e-06	2.4e-06	0.4516	0.4223	Increased vs FDR < 50%
CUX1(Homeobox)/K562-CUX1-ChIP-Seq(GSE92882)/Homer	CUX1	1e-06	2.4e-06	0.1496	0.1299	Increased vs FDR < 50%
EBF(EBF)/proBcell-EBF-ChIP-Seq(GSE21978)/Homer	EBF	1e-06	2.4e-06	0.1644	0.1443	Increased vs FDR < 50%
EBF2(EBF)/BrownAdipose-EBF2-ChIP-Seq(GSE97114)/Homer	EBF2	1e-06	2.4e-06	0.476	0.4462	Increased vs FDR < 50%
Fox:Ebox(Forkhead,bHLH)/Panc1-Foxa2-ChIP-Seq(GSE47459)/Homer	Fox:Ebox	1e-06	2.4e-06	0.249	0.2244	Increased vs FDR < 50%
FoxL2(Forkhead)/Ovary-FoxL2-ChIP-Seq(GSE60858)/Homer	FoxL2	1e-06	2.4e-06	0.1963	0.1748	Increased vs FDR < 50%
Foxh1(Forkhead)/hESC-FOXH1-ChIP-Seq(GSE29422)/Homer	Foxh1	1e-06	2.4e-06	0.1795	0.1589	Increased vs FDR < 50%
Foxo3(Forkhead)/U2OS-Foxo3-ChIP-Seq(E-MTAB-2701)/Homer	Foxo3	1e-06	2.4e-06	0.19	0.1688	Increased vs FDR < 50%
HRE(HSF)/HepG2-HSF1-ChIP-Seq(GSE31477)/Homer	HRE	1e-06	2.4e-06	0.0694	0.0559	Increased vs FDR < 50%
OCT:OCT-short(POU,Homeobox)/NPC-OCT6-ChIP-Seq(GSE43916)/Homer	OCT:OCT-short	1e-06	2.4e-06	0.1544	0.1345	Increased vs FDR < 50%
SF1(NR)/H295R-Nr5a1-ChIP-Seq(GSE44220)/Homer	SF1	1e-06	2.4e-06	0.1678	0.1471	Increased vs FDR < 50%
Smad2(MAD)/ES-SMAD2-ChIP-Seq(GSE29422)/Homer	Smad2	1e-06	2.4e-06	0.5782	0.5489	Increased vs FDR < 50%
Sox2(HMG)/mES-Sox2-ChIP-Seq(GSE11431)/Homer	Sox2	1e-06	2.4e-06	0.2627	0.2384	Increased vs FDR < 50%
Sox9(HMG)/Limb-SOX9-ChIP-Seq(GSE73225)/Homer	Sox9	1e-06	2.4e-06	0.2652	0.241	Increased vs FDR < 50%
TRPS1(Zf)/MCF7-TRPS1-ChIP-Seq(GSE107013)/Homer	TRPS1	1e-06	2.4e-06	0.414	0.3849	Increased vs FDR < 50%
Twist(bHLH)/HMLE-TWIST1-ChIP-Seq(Chang_et_al)/Homer	Twist	1e-06	2.4e-06	0.0528	0.0409	Increased vs FDR < 50%
ZBTB12(Zf)/HEK293-ZBTB12.GFP-ChIP-Seq(GSE58341)/Homer	ZBTB12	1e-06	2.4e-06	0.1751	0.1532	Increased vs FDR < 50%
ZNF143|STAF(Zf)/CUTLL-ZNF143-ChIP-Seq(GSE29600)/Homer	ZNF143|STAF	1e-06	2.4e-06	0.1757	0.1554	Increased vs FDR < 50%
ZNF189(Zf)/HEK293-ZNF189.GFP-ChIP-Seq(GSE58341)/Homer	ZNF189	1e-06	2.4e-06	0.3491	0.3227	Increased vs FDR < 50%
ZNF652/HepG2-ZNF652.Flag-ChIP-Seq(Encode)/Homer	ZNF652	1e-06	2.4e-06	0.0878	0.073	Increased vs FDR < 50%
ZNF692(Zf)/HEK293-ZNF692.GFP-ChIP-Seq(GSE58341)/Homer	ZNF692	1e-06	2.4e-06	0.1443	0.1254	Increased vs FDR < 50%
CArG(MADS)/PUER-Srf-ChIP-Seq(Sullivan_et_al.)/Homer	CArG	1e-06	3e-06	0.1053	0.0883	Increased vs Random
En1(Homeobox)/SUM149-EN1-ChIP-Seq(GSE120957)/Homer	En1	1e-06	3e-06	0.4352	0.4058	Increased vs Random
FOXP1(Forkhead)/H9-FOXP1-ChIP-Seq(GSE31006)/Homer	FOXP1	1e-06	3e-06	0.1231	0.1055	Increased vs Random
IRF4(IRF)/GM12878-IRF4-ChIP-Seq(GSE32465)/Homer	IRF4	1e-06	3e-06	0.1454	0.1258	Increased vs Random
Isl1(Homeobox)/Neuron-Isl1-ChIP-Seq(GSE31456)/Homer	Isl1	1e-06	3e-06	0.4765	0.447	Increased vs Random
Meis1(Homeobox)/MastCells-Meis1-ChIP-Seq(GSE48085)/Homer	Meis1	1e-06	3e-06	0.5252	0.4967	Increased vs Random
Nur77(NR)/K562-NR4A1-ChIP-Seq(GSE31363)/Homer	Nur77	1e-06	3e-06	0.0608	0.0478	Increased vs Random
RUNX(Runt)/HPC7-Runx1-ChIP-Seq(GSE22178)/Homer	RUNX	1e-06	3e-06	0.2513	0.2267	Increased vs Random
Rbpj1(?)/Panc1-Rbpj1-ChIP-Seq(GSE47459)/Homer	Rbpj1	1e-06	3e-06	0.5354	0.5077	Increased vs Random
Rfx1(HTH)/NPC-H3K4me1-ChIP-Seq(GSE16256)/Homer	Rfx1	1e-06	3e-06	0.1017	0.0849	Increased vs Random
ZNF519(Zf)/HEK293-ZNF519.GFP-ChIP-Seq(GSE58341)/Homer	ZNF519	1e-06	3e-06	0.2306	0.2079	Increased vs Random
ZNF652/HepG2-ZNF652.Flag-ChIP-Seq(Encode)/Homer	ZNF652	1e-06	3e-06	0.0878	0.0718	Increased vs Random
Zfp57(Zf)/H1-ZFP57.HA-ChIP-Seq(GSE115387)/Homer	Zfp57	1e-06	3e-06	0.3561	0.329	Increased vs Random
bZIP:IRF(bZIP,IRF)/Th17-BatF-ChIP-Seq(GSE39756)/Homer	bZIP:IRF	1e-06	3e-06	0.1162	0.0991	Increased vs Random
Fli1(ETS)/CD8-FLI-ChIP-Seq(GSE20898)/Homer	Fli1	1e-07	4e-06	0.5061	0.4733	Decreased vs FDR < 50%
GABPA(ETS)/Jurkat-GABPa-ChIP-Seq(GSE17954)/Homer	GABPA	1e-07	4e-06	0.4567	0.4245	Decreased vs FDR < 50%
DLX2(Homeobox)/BasalGanglia-Dlx2-ChIP-seq(GSE124936)/Homer	DLX2	1e-05	2.1e-05	0.3397	0.315	Increased vs FDR < 50%
E2F6(E2F)/Hela-E2F6-ChIP-Seq(GSE31477)/Homer	E2F6	1e-05	2.1e-05	0.4735	0.4471	Increased vs FDR < 50%
FOXK1(Forkhead)/HEK293-FOXK1-ChIP-Seq(GSE51673)/Homer	FOXK1	1e-05	2.1e-05	0.2589	0.2355	Increased vs FDR < 50%
FoxD3(forkhead)/ZebrafishEmbryo-Foxd3.biotin-ChIP-seq(GSE106676)/Homer	FoxD3	1e-05	2.1e-05	0.2032	0.1831	Increased vs FDR < 50%
Hnf6b(Homeobox)/LNCaP-Hnf6b-ChIP-Seq(GSE106305)/Homer	Hnf6b	1e-05	2.1e-05	0.1987	0.1786	Increased vs FDR < 50%
Hoxc9(Homeobox)/Ainv15-Hoxc9-ChIP-Seq(GSE21812)/Homer	Hoxc9	1e-05	2.1e-05	0.1282	0.1114	Increased vs FDR < 50%
LHX9(Homeobox)/Hct116-LHX9.V5-ChIP-Seq(GSE116822)/Homer	LHX9	1e-05	2.1e-05	0.339	0.3147	Increased vs FDR < 50%
LRF(Zf)/Erythroblasts-ZBTB7A-ChIP-Seq(GSE74977)/Homer	LRF	1e-05	2.1e-05	0.729	0.7047	Increased vs FDR < 50%
Lhx1(Homeobox)/EmbryoCarcinoma-Lhx1-ChIP-Seq(GSE70957)/Homer	Lhx1	1e-05	2.1e-05	0.2538	0.2317	Increased vs FDR < 50%
Lhx2(Homeobox)/HFSC-Lhx2-ChIP-Seq(GSE48068)/Homer	Lhx2	1e-05	2.1e-05	0.2469	0.2252	Increased vs FDR < 50%
Lhx3(Homeobox)/Neuron-Lhx3-ChIP-Seq(GSE31456)/Homer	Lhx3	1e-05	2.1e-05	0.358	0.3343	Increased vs FDR < 50%
MafF(bZIP)/HepG2-MafF-ChIP-Seq(GSE31477)/Homer	MafF	1e-05	2.1e-05	0.0711	0.0587	Increased vs FDR < 50%
NFAT(RHD)/Jurkat-NFATC1-ChIP-Seq(Jolma_et_al.)/Homer	NFAT	1e-05	2.1e-05	0.2768	0.2536	Increased vs FDR < 50%
PAX3:FKHR-fusion(Paired,Homeobox)/Rh4-PAX3:FKHR-ChIP-Seq(GSE19063)/Homer	PAX3:FKHR-fusion	1e-05	2.1e-05	0.0526	0.0417	Increased vs FDR < 50%
PAX5(Paired,Homeobox)/GM12878-PAX5-ChIP-Seq(GSE32465)/Homer	PAX5	1e-05	2.1e-05	0.2104	0.1886	Increased vs FDR < 50%
PRDM14(Zf)/H1-PRDM14-ChIP-Seq(GSE22767)/Homer	PRDM14	1e-05	2.1e-05	0.1152	0.0987	Increased vs FDR < 50%
RARg(NR)/ES-RARg-ChIP-Seq(GSE30538)/Homer	RARg	1e-05	2.1e-05	0.013	0.0082	Increased vs FDR < 50%
RORgt(NR)/EL4-RORgt.Flag-ChIP-Seq(GSE56019)/Homer	RORgt	1e-05	2.1e-05	0.0456	0.0352	Increased vs FDR < 50%
RORgt(NR)/EL4-RORgt.Flag-ChIP-Seq(GSE56019)/Homer	RORgt	1e-05	2.1e-05	0.0456	0.0352	Increased vs FDR < 50%
RUNX1(Runt)/Jurkat-RUNX1-ChIP-Seq(GSE29180)/Homer	RUNX1	1e-05	2.1e-05	0.3268	0.303	Increased vs FDR < 50%
SCRT1(Zf)/HEK293-SCRT1.eGFP-ChIP-Seq(Encode)/Homer	SCRT1	1e-05	2.1e-05	0.1171	0.1013	Increased vs FDR < 50%
Sox21(HMG)/ESC-SOX21-ChIP-Seq(GSE110505)/Homer	Sox21	1e-05	2.1e-05	0.4518	0.4249	Increased vs FDR < 50%
Tbx21(T-box)/GM12878-TBX21-ChIP-Seq(Encode)/Homer	Tbx21	1e-05	2.1e-05	0.2873	0.2641	Increased vs FDR < 50%
Tcf7(HMG)/GM12878-TCF7-ChIP-Seq(Encode)/Homer	Tcf7	1e-05	2.1e-05	0.0902	0.0764	Increased vs FDR < 50%
Zac1(Zf)/Neuro2A-Plagl1-ChIP-Seq(GSE75942)/Homer	Zac1	1e-05	2.1e-05	0.8512	0.8327	Increased vs FDR < 50%
Zic2(Zf)/ESC-Zic2-ChIP-Seq(SRP197560)/Homer	Zic2	1e-05	2.1e-05	0.3653	0.3414	Increased vs FDR < 50%
p53(p53)/Saos-p53-ChIP-Seq(GSE15780)/Homer	p53	1e-05	2.1e-05	0.0287	0.0205	Increased vs FDR < 50%
p53(p53)/Saos-p53-ChIP-Seq/Homer	p53	1e-05	2.1e-05	0.0287	0.0205	Increased vs FDR < 50%
Foxo1(Forkhead)/RAW-Foxo1-ChIP-Seq(Fan_et_al.)/Homer	Foxo1	1e-05	2.9e-05	0.522	0.4947	Increased vs Random
HIF-1b(HLH)/T47D-HIF1b-ChIP-Seq(GSE59937)/Homer	HIF-1b	1e-05	2.9e-05	0.495	0.4695	Increased vs Random
RUNX2(Runt)/PCa-RUNX2-ChIP-Seq(GSE33889)/Homer	RUNX2	1e-05	2.9e-05	0.2535	0.231	Increased vs Random
TR4(NR),DR1/Hela-TR4-ChIP-Seq(GSE24685)/Homer	TR4	1e-05	2.9e-05	0.0613	0.0496	Increased vs Random
Fosl2(bZIP)/3T3L1-Fosl2-ChIP-Seq(GSE56872)/Homer	Fosl2	1e-05	0.00011	0.1334	0.1152	Decreased vs Random
AR-halfsite(NR)/LNCaP-AR-ChIP-Seq(GSE27824)/Homer	AR-halfsite	0.0001	0.00018	0.8396	0.8232	Increased vs FDR < 50%
Chop(bZIP)/MEF-Chop-ChIP-Seq(GSE35681)/Homer	Chop	0.0001	0.00018	0.0712	0.0603	Increased vs FDR < 50%
DLX5(Homeobox)/BasalGanglia-Dlx5-ChIP-seq(GSE124936)/Homer	DLX5	0.0001	0.00018	0.1976	0.1788	Increased vs FDR < 50%
E2F1(E2F)/Hela-E2F1-ChIP-Seq(GSE22478)/Homer	E2F1	0.0001	0.00018	0.29	0.2694	Increased vs FDR < 50%
E2F3(E2F)/MEF-E2F3-ChIP-Seq(GSE71376)/Homer	E2F3	0.0001	0.00018	0.5165	0.4924	Increased vs FDR < 50%
Elf4(ETS)/BMDM-Elf4-ChIP-Seq(GSE88699)/Homer	Elf4	0.0001	0.00018	0.5159	0.4931	Increased vs FDR < 50%
FOXM1(Forkhead)/MCF7-FOXM1-ChIP-Seq(GSE72977)/Homer	FOXM1	0.0001	0.00018	0.2286	0.2091	Increased vs FDR < 50%
FOXP1(Forkhead)/H9-FOXP1-ChIP-Seq(GSE31006)/Homer	FOXP1	0.0001	0.00018	0.1232	0.1092	Increased vs FDR < 50%
FXR(NR),IR1/Liver-FXR-ChIP-Seq(Chong_et_al.)/Homer	FXR	0.0001	0.00018	0.2024	0.1851	Increased vs FDR < 50%
GATA3(Zf)/iTreg-Gata3-ChIP-Seq(GSE20898)/Homer	GATA3	0.0001	0.00018	0.3377	0.3152	Increased vs FDR < 50%
GLIS3(Zf)/Thyroid-Glis3.GFP-ChIP-Seq(GSE103297)/Homer	GLIS3	0.0001	0.00018	0.713	0.6915	Increased vs FDR < 50%
Gata6(Zf)/HUG1N-GATA6-ChIP-Seq(GSE51936)/Homer	Gata6	0.0001	0.00018	0.2218	0.2034	Increased vs FDR < 50%
HEB(bHLH)/mES-Heb-ChIP-Seq(GSE53233)/Homer	HEB	0.0001	0.00018	0.6781	0.656	Increased vs FDR < 50%
HNF4a(NR),DR1/HepG2-HNF4a-ChIP-Seq(GSE25021)/Homer	HNF4a	0.0001	0.00018	0.1668	0.1494	Increased vs FDR < 50%
Mef2b(MADS)/HEK293-Mef2b.V5-ChIP-Seq(GSE67450)/Homer	Mef2b	0.0001	0.00018	0.2128	0.1942	Increased vs FDR < 50%
Nkx2.2(Homeobox)/NPC-Nkx2.2-ChIP-Seq(GSE61673)/Homer	Nkx2.2	0.0001	0.00018	0.6021	0.5788	Increased vs FDR < 50%
Nkx2.5(Homeobox)/HL1-Nkx2.5.biotin-ChIP-Seq(GSE21529)/Homer	Nkx2.5	0.0001	0.00018	0.6043	0.5818	Increased vs FDR < 50%
Pit1(Homeobox)/GCrat-Pit1-ChIP-Seq(GSE58009)/Homer	Pit1	0.0001	0.00018	0.2011	0.1823	Increased vs FDR < 50%
Pknox1(Homeobox)/ES-Prep1-ChIP-Seq(GSE63282)/Homer	Pknox1	0.0001	0.00018	0.0975	0.0848	Increased vs FDR < 50%
RAR:RXR(NR),DR0/ES-RAR-ChIP-Seq(GSE56893)/Homer	RAR:RXR	0.0001	0.00018	0.0506	0.0418	Increased vs FDR < 50%
RAR:RXR(NR),DR5/ES-RAR-ChIP-Seq(GSE56893)/Homer	RAR:RXR	0.0001	0.00018	0.0169	0.0119	Increased vs FDR < 50%
RFX(HTH)/K562-RFX3-ChIP-Seq(SRA012198)/Homer	RFX	0.0001	0.00018	0.0605	0.0496	Increased vs FDR < 50%
RORa(NR)/Liver-Rora-ChIP-Seq(GSE101115)/Homer	RORa	0.0001	0.00018	0.0484	0.0397	Increased vs FDR < 50%
Rfx2(HTH)/LoVo-RFX2-ChIP-Seq(GSE49402)/Homer	Rfx2	0.0001	0.00018	0.0631	0.0529	Increased vs FDR < 50%
Six2(Homeobox)/NephronProgenitor-Six2-ChIP-Seq(GSE39837)/Homer	Six2	0.0001	0.00018	0.2938	0.2736	Increased vs FDR < 50%
Srebp1a(bHLH)/HepG2-Srebp1a-ChIP-Seq(GSE31477)/Homer	Srebp1a	0.0001	0.00018	0.088	0.0763	Increased vs FDR < 50%
Tbr1(T-box)/Cortex-Tbr1-ChIP-Seq(GSE71384)/Homer	Tbr1	0.0001	0.00018	0.3801	0.3572	Increased vs FDR < 50%
VDR(NR),DR3/GM10855-VDR+vitD-ChIP-Seq(GSE22484)/Homer	VDR	0.0001	0.00018	0.0948	0.0826	Increased vs FDR < 50%
ZNF341(Zf)/EBV-ZNF341-ChIP-Seq(GSE113194)/Homer	ZNF341	0.0001	0.00018	0.352	0.3288	Increased vs FDR < 50%
ZNF519(Zf)/HEK293-ZNF519.GFP-ChIP-Seq(GSE58341)/Homer	ZNF519	0.0001	0.00018	0.2304	0.2115	Increased vs FDR < 50%
Zfp57(Zf)/H1-ZFP57.HA-ChIP-Seq(GSE115387)/Homer	Zfp57	0.0001	0.00018	0.3561	0.3349	Increased vs FDR < 50%
Znf263(Zf)/K562-Znf263-ChIP-Seq(GSE31477)/Homer	Znf263	0.0001	0.00018	0.7298	0.7081	Increased vs FDR < 50%
FOXK1(Forkhead)/HEK293-FOXK1-ChIP-Seq(GSE51673)/Homer	FOXK1	0.0001	0.00026	0.2586	0.2396	Increased vs Random
GSC(Homeobox)/FrogEmbryos-GSC-ChIP-Seq(DRA000576)/Homer	GSC	0.0001	0.00026	0.2886	0.2685	Increased vs Random
HIF-1a(bHLH)/MCF7-HIF1a-ChIP-Seq(GSE28352)/Homer	HIF-1a	0.0001	0.00026	0.1612	0.1445	Increased vs Random
Hoxa9(Homeobox)/ChickenMSG-Hoxa9.Flag-ChIP-Seq(GSE86088)/Homer	Hoxa9	0.0001	0.00026	0.5846	0.5633	Increased vs Random
Otx2(Homeobox)/EpiLC-Otx2-ChIP-Seq(GSE56098)/Homer	Otx2	0.0001	0.00026	0.2175	0.1996	Increased vs Random
PBX2(Homeobox)/K562-PBX2-ChIP-Seq(Encode)/Homer	PBX2	0.0001	0.00026	0.2026	0.1848	Increased vs Random
PPARE(NR),DR1/3T3L1-Pparg-ChIP-Seq(GSE13511)/Homer	PPARE	0.0001	0.00026	0.4177	0.3936	Increased vs Random
PPARa(NR),DR1/Liver-Ppara-ChIP-Seq(GSE47954)/Homer	PPARa	0.0001	0.00026	0.4258	0.402	Increased vs Random
RORa(NR)/Liver-Rora-ChIP-Seq(GSE101115)/Homer	RORa	0.0001	0.00026	0.0483	0.0387	Increased vs Random
RUNX-AML(Runt)/CD4+-PolII-ChIP-Seq(Barski_et_al.)/Homer	RUNX-AML	0.0001	0.00026	0.2331	0.2143	Increased vs Random
Six1(Homeobox)/Myoblast-Six1-ChIP-Chip(GSE20150)/Homer	Six1	0.0001	0.00026	0.0801	0.0684	Increased vs Random
Six2(Homeobox)/NephronProgenitor-Six2-ChIP-Seq(GSE39837)/Homer	Six2	0.0001	0.00026	0.2935	0.2715	Increased vs Random
TEAD2(TEA)/Py2T-Tead2-ChIP-Seq(GSE55709)/Homer	TEAD2	0.0001	0.00026	0.1747	0.1586	Increased vs Random
Tbx20(T-box)/Heart-Tbx20-ChIP-Seq(GSE29636)/Homer	Tbx20	0.0001	0.00026	0.0892	0.0765	Increased vs Random
Tgif1(Homeobox)/mES-Tgif1-ChIP-Seq(GSE55404)/Homer	Tgif1	0.0001	0.00026	0.6767	0.6562	Increased vs Random
ZBTB33(Zf)/GM12878-ZBTB33-ChIP-Seq(GSE32465)/Homer	ZBTB33	0.0001	0.00026	0.0612	0.0503	Increased vs Random
ZNF189(Zf)/HEK293-ZNF189.GFP-ChIP-Seq(GSE58341)/Homer	ZNF189	0.0001	0.00026	0.3489	0.3275	Increased vs Random
c-Myc(bHLH)/mES-cMyc-ChIP-Seq(GSE11431)/Homer	c-Myc	0.0001	0.00026	0.239	0.2192	Increased vs Random
Ets1-distal(ETS)/CD4+-PolII-ChIP-Seq(Barski_et_al.)/Homer	Ets1-distal	1e-05	0.00034	0.2171	0.1945	Decreased vs FDR < 50%
IRF8(IRF)/BMDM-IRF8-ChIP-Seq(GSE77884)/Homer	IRF8	1e-05	0.00034	0.2452	0.2214	Decreased vs FDR < 50%
GFY-Staf(?,Zf)/Promoter/Homer	GFY-Staf	0.0001	0.001	0.0169	0.0116	Decreased vs Random
RFX(HTH)/K562-RFX3-ChIP-Seq(SRA012198)/Homer	RFX	0.0001	0.001	0.0315	0.0235	Decreased vs Random
RUNX(Runt)/HPC7-Runx1-ChIP-Seq(GSE22178)/Homer	RUNX	0.0001	0.001	0.2806	0.2589	Decreased vs Random
Arnt:Ahr(bHLH)/MCF7-Arnt-ChIP-Seq(Lo_et_al.)/Homer	Arnt:Ahr	0.001	0.0016	0.3273	0.3094	Increased vs FDR < 50%
Ascl1(bHLH)/NeuralTubes-Ascl1-ChIP-Seq(GSE55840)/Homer	Ascl1	0.001	0.0016	0.6037	0.586	Increased vs FDR < 50%
Bapx1(Homeobox)/VertebralCol-Bapx1-ChIP-Seq(GSE36672)/Homer	Bapx1	0.001	0.0016	0.5678	0.5474	Increased vs FDR < 50%
Barx1(Homeobox)/Stomach-Barx1.3xFlag-ChIP-Seq(GSE69483)/Homer	Barx1	0.001	0.0016	0.1112	0.1001	Increased vs FDR < 50%
E2F(E2F)/Hela-CellCycle-Expression/Homer	E2F	0.001	0.0016	0.0682	0.0582	Increased vs FDR < 50%
EBF1(EBF)/Near-E2A-ChIP-Seq(GSE21512)/Homer	EBF1	0.001	0.0016	0.5826	0.5622	Increased vs FDR < 50%
FOXK2(Forkhead)/U2OS-FOXK2-ChIP-Seq(E-MTAB-2204)/Homer	FOXK2	0.001	0.0016	0.1802	0.1658	Increased vs FDR < 50%
Foxa2(Forkhead)/Liver-Foxa2-ChIP-Seq(GSE25694)/Homer	Foxa2	0.001	0.0016	0.1927	0.1778	Increased vs FDR < 50%
GRHL2(CP2)/HBE-GRHL2-ChIP-Seq(GSE46194)/Homer	GRHL2	0.001	0.0016	0.1022	0.0908	Increased vs FDR < 50%
Gata4(Zf)/Heart-Gata4-ChIP-Seq(GSE35151)/Homer	Gata4	0.001	0.0016	0.2469	0.2296	Increased vs FDR < 50%
HIC1(Zf)/Treg-ZBTB29-ChIP-Seq(GSE99889)/Homer	HIC1	0.001	0.0016	0.7269	0.7103	Increased vs FDR < 50%
HNF6(Homeobox)/Liver-Hnf6-ChIP-Seq(ERP000394)/Homer	HNF6	0.001	0.0016	0.133	0.1198	Increased vs FDR < 50%
HOXA1(Homeobox)/mES-Hoxa1-ChIP-Seq(SRP084292)/Homer	HOXA1	0.001	0.0016	0.0625	0.0541	Increased vs FDR < 50%
HOXB13(Homeobox)/ProstateTumor-HOXB13-ChIP-Seq(GSE56288)/Homer	HOXB13	0.001	0.0016	0.2603	0.2422	Increased vs FDR < 50%
Hoxa13(Homeobox)/ChickenMSG-Hoxa13.Flag-ChIP-Seq(GSE86088)/Homer	Hoxa13	0.001	0.0016	0.4986	0.4799	Increased vs FDR < 50%
Hoxb4(Homeobox)/ES-Hoxb4-ChIP-Seq(GSE34014)/Homer	Hoxb4	0.001	0.0016	0.0533	0.0444	Increased vs FDR < 50%
Hoxd13(Homeobox)/ChickenMSG-Hoxd13.Flag-ChIP-Seq(GSE86088)/Homer	Hoxd13	0.001	0.0016	0.3496	0.3313	Increased vs FDR < 50%
LXRE(NR),DR4/RAW-LXRb.biotin-ChIP-Seq(GSE21512)/Homer	LXRE	0.001	0.0016	0.0213	0.0163	Increased vs FDR < 50%
Nur77(NR)/K562-NR4A1-ChIP-Seq(GSE31363)/Homer	Nur77	0.001	0.0016	0.0609	0.0518	Increased vs FDR < 50%
PAX5(Paired,Homeobox),condensed/GM12878-PAX5-ChIP-Seq(GSE32465)/Homer	PAX5	0.001	0.0016	0.0602	0.052	Increased vs FDR < 50%
PSE(SNAPc)/K562-mStart-Seq/Homer	PSE	0.001	0.0016	0.1314	0.1182	Increased vs FDR < 50%
Ptf1a(bHLH)/Panc1-Ptf1a-ChIP-Seq(GSE47459)/Homer	Ptf1a	0.001	0.0016	0.7654	0.7477	Increased vs FDR < 50%
Reverb(NR),DR2/RAW-Reverba.biotin-ChIP-Seq(GSE45914)/Homer	Reverb	0.001	0.0016	0.069	0.0597	Increased vs FDR < 50%
SPDEF(ETS)/VCaP-SPDEF-ChIP-Seq(SRA014231)/Homer	SPDEF	0.001	0.0016	0.4411	0.4225	Increased vs FDR < 50%
Six1(Homeobox)/Myoblast-Six1-ChIP-Chip(GSE20150)/Homer	Six1	0.001	0.0016	0.0801	0.0696	Increased vs FDR < 50%
Slug(Zf)/Mesoderm-Snai2-ChIP-Seq(GSE61475)/Homer	Slug	0.001	0.0016	0.2828	0.2667	Increased vs FDR < 50%
Snail1(Zf)/LS174T-SNAIL1.HA-ChIP-Seq(GSE127183)/Homer	Snail1	0.001	0.0016	0.3773	0.3586	Increased vs FDR < 50%
Sox15(HMG)/CPA-Sox15-ChIP-Seq(GSE62909)/Homer	Sox15	0.001	0.0016	0.29	0.273	Increased vs FDR < 50%
Sox17(HMG)/Endoderm-Sox17-ChIP-Seq(GSE61475)/Homer	Sox17	0.001	0.0016	0.2013	0.1857	Increased vs FDR < 50%
Sox3(HMG)/NPC-Sox3-ChIP-Seq(GSE33059)/Homer	Sox3	0.001	0.0016	0.434	0.4152	Increased vs FDR < 50%
Sox7(HMG)/ESC-Sox7-ChIP-Seq(GSE133899)/Homer	Sox7	0.001	0.0016	0.0998	0.0878	Increased vs FDR < 50%
THRa(NR)/C17.2-THRa-ChIP-Seq(GSE38347)/Homer	THRa	0.001	0.0016	0.2058	0.1906	Increased vs FDR < 50%
Tbx20(T-box)/Heart-Tbx20-ChIP-Seq(GSE29636)/Homer	Tbx20	0.001	0.0016	0.0893	0.0789	Increased vs FDR < 50%
Tcf3(HMG)/mES-Tcf3-ChIP-Seq(GSE11724)/Homer	Tcf3	0.001	0.0016	0.0706	0.0603	Increased vs FDR < 50%
ZBTB33(Zf)/GM12878-ZBTB33-ChIP-Seq(GSE32465)/Homer	ZBTB33	0.001	0.0016	0.0611	0.0516	Increased vs FDR < 50%
ZNF675(Zf)/HEK293-ZNF675.GFP-ChIP-Seq(GSE58341)/Homer	ZNF675	0.001	0.0016	0.0492	0.0407	Increased vs FDR < 50%
ZNF7(Zf)/HepG2-ZNF7.Flag-ChIP-Seq(Encode)/Homer	ZNF7	0.001	0.0016	0.1523	0.1383	Increased vs FDR < 50%
p63(p53)/Keratinocyte-p63-ChIP-Seq(GSE17611)/Homer	p63	0.001	0.0016	0.1211	0.1086	Increased vs FDR < 50%
Arnt:Ahr(bHLH)/MCF7-Arnt-ChIP-Seq(Lo_et_al.)/Homer	Arnt:Ahr	0.001	0.0022	0.3273	0.3082	Increased vs Random
DLX1(Homeobox)/BasalGanglia-Dlx1-ChIP-seq(GSE124936)/Homer	DLX1	0.001	0.0022	0.314	0.2976	Increased vs Random
FOXK2(Forkhead)/U2OS-FOXK2-ChIP-Seq(E-MTAB-2204)/Homer	FOXK2	0.001	0.0022	0.18	0.1664	Increased vs Random
Foxa3(Forkhead)/Liver-Foxa3-ChIP-Seq(GSE77670)/Homer	Foxa3	0.001	0.0022	0.0828	0.0731	Increased vs Random
Foxh1(Forkhead)/hESC-FOXH1-ChIP-Seq(GSE29422)/Homer	Foxh1	0.001	0.0022	0.1794	0.164	Increased vs Random
Foxo3(Forkhead)/U2OS-Foxo3-ChIP-Seq(E-MTAB-2701)/Homer	Foxo3	0.001	0.0022	0.1899	0.1738	Increased vs Random
HIF2a(bHLH)/785_O-HIF2a-ChIP-Seq(GSE34871)/Homer	HIF2a	0.001	0.0022	0.2076	0.1932	Increased vs Random
Hoxa10(Homeobox)/ChickenMSG-Hoxa10.Flag-ChIP-Seq(GSE86088)/Homer	Hoxa10	0.001	0.0022	0.1536	0.1408	Increased vs Random
Hoxa11(Homeobox)/ChickenMSG-Hoxa11.Flag-ChIP-Seq(GSE86088)/Homer	Hoxa11	0.001	0.0022	0.4936	0.4746	Increased vs Random
Hoxb4(Homeobox)/ES-Hoxb4-ChIP-Seq(GSE34014)/Homer	Hoxb4	0.001	0.0022	0.0532	0.0453	Increased vs Random
Hoxd11(Homeobox)/ChickenMSG-Hoxd11.Flag-ChIP-Seq(GSE86088)/Homer	Hoxd11	0.001	0.0022	0.5279	0.5085	Increased vs Random
Lhx3(Homeobox)/Neuron-Lhx3-ChIP-Seq(GSE31456)/Homer	Lhx3	0.001	0.0022	0.3579	0.3409	Increased vs Random
MafF(bZIP)/HepG2-MafF-ChIP-Seq(GSE31477)/Homer	MafF	0.001	0.0022	0.071	0.0615	Increased vs Random
NF1(CTF)/LNCAP-NF1-ChIP-Seq(Unpublished)/Homer	NF1	0.001	0.0022	0.2219	0.2057	Increased vs Random
NFAT(RHD)/Jurkat-NFATC1-ChIP-Seq(Jolma_et_al.)/Homer	NFAT	0.001	0.0022	0.2767	0.2607	Increased vs Random
PRDM14(Zf)/H1-PRDM14-ChIP-Seq(GSE22767)/Homer	PRDM14	0.001	0.0022	0.1151	0.104	Increased vs Random
RARa(NR)/K562-RARa-ChIP-Seq(Encode)/Homer	RARa	0.001	0.0022	0.7143	0.6965	Increased vs Random
Reverb(NR),DR2/RAW-Reverba.biotin-ChIP-Seq(GSE45914)/Homer	Reverb	0.001	0.0022	0.069	0.0591	Increased vs Random
STAT6(Stat)/CD4-Stat6-ChIP-Seq(GSE22104)/Homer	STAT6	0.001	0.0022	0.1763	0.1605	Increased vs Random
STAT6(Stat)/Macrophage-Stat6-ChIP-Seq(GSE38377)/Homer	STAT6	0.001	0.0022	0.1799	0.1641	Increased vs Random
Sox10(HMG)/SciaticNerve-Sox3-ChIP-Seq(GSE35132)/Homer	Sox10	0.001	0.0022	0.4341	0.4162	Increased vs Random
Sox2(HMG)/mES-Sox2-ChIP-Seq(GSE11431)/Homer	Sox2	0.001	0.0022	0.2627	0.2461	Increased vs Random
Sox21(HMG)/ESC-SOX21-ChIP-Seq(GSE110505)/Homer	Sox21	0.001	0.0022	0.4518	0.4334	Increased vs Random
Sox4(HMG)/proB-Sox4-ChIP-Seq(GSE50066)/Homer	Sox4	0.001	0.0022	0.2659	0.2494	Increased vs Random
TEAD(TEA)/Fibroblast-PU.1-ChIP-Seq(Unpublished)/Homer	TEAD	0.001	0.0022	0.1961	0.1815	Increased vs Random
TEAD1(TEAD)/HepG2-TEAD1-ChIP-Seq(Encode)/Homer	TEAD1	0.001	0.0022	0.3079	0.289	Increased vs Random
TEAD4(TEA)/Tropoblast-Tead4-ChIP-Seq(GSE37350)/Homer	TEAD4	0.001	0.0022	0.2933	0.276	Increased vs Random
Tgif2(Homeobox)/mES-Tgif2-ChIP-Seq(GSE55404)/Homer	Tgif2	0.001	0.0022	0.7272	0.7098	Increased vs Random
X-box(HTH)/NPC-H3K4me1-ChIP-Seq(GSE16256)/Homer	X-box	0.001	0.0022	0.0501	0.042	Increased vs Random
ZNF264(Zf)/HEK293-ZNF264.GFP-ChIP-Seq(GSE58341)/Homer	ZNF264	0.001	0.0022	0.3206	0.3031	Increased vs Random
ELF1(ETS)/Jurkat-ELF1-ChIP-Seq(SRA014231)/Homer	ELF1	0.0001	0.0029	0.2452	0.2258	Decreased vs FDR < 50%
ERG(ETS)/VCaP-ERG-ChIP-Seq(GSE14097)/Homer	ERG	0.0001	0.0029	0.6503	0.6265	Decreased vs FDR < 50%
Bach1(bZIP)/K562-Bach1-ChIP-Seq(GSE31477)/Homer	Bach1	0.001	0.009	0.0253	0.019	Decreased vs Random
Fra2(bZIP)/Striatum-Fra2-ChIP-Seq(GSE43429)/Homer	Fra2	0.001	0.009	0.1911	0.1742	Decreased vs Random
JunB(bZIP)/DendriticCells-Junb-ChIP-Seq(GSE36099)/Homer	JunB	0.001	0.009	0.2184	0.2022	Decreased vs Random
NFE2L2(bZIP)/HepG2-NFE2L2-ChIP-Seq(Encode)/Homer	NFE2L2	0.001	0.009	0.0241	0.0183	Decreased vs Random
T1ISRE(IRF)/ThioMac-Ifnb-Expression/Homer	T1ISRE	0.001	0.009	0.0093	0.0057	Decreased vs Random
Brachyury(T-box)/Mesoendoderm-Brachyury-ChIP-exo(GSE54963)/Homer	Brachyury	0.01	0.013	0.0761	0.0682	Increased vs FDR < 50%
Brn2(POU,Homeobox)/NPC-Brn2-ChIP-Seq(GSE35496)/Homer	Brn2	0.01	0.013	0.0241	0.0198	Increased vs FDR < 50%
CDX4(Homeobox)/ZebrafishEmbryos-Cdx4.Myc-ChIP-Seq(GSE48254)/Homer	CDX4	0.01	0.013	0.2073	0.1958	Increased vs FDR < 50%
CHR(?)/Hela-CellCycle-Expression/Homer	CHR	0.01	0.013	0.1728	0.1603	Increased vs FDR < 50%
Cux2(Homeobox)/Liver-Cux2-ChIP-Seq(GSE35985)/Homer	Cux2	0.01	0.013	0.1022	0.0931	Increased vs FDR < 50%
DMRT6(DM)/Testis-DMRT6-ChIP-Seq(GSE60440)/Homer	DMRT6	0.01	0.013	0.0427	0.0361	Increased vs FDR < 50%
Dlx3(Homeobox)/Kerainocytes-Dlx3-ChIP-Seq(GSE89884)/Homer	Dlx3	0.01	0.013	0.1583	0.1484	Increased vs FDR < 50%
E2A(bHLH)/proBcell-E2A-ChIP-Seq(GSE21978)/Homer	E2A	0.01	0.013	0.5755	0.5617	Increased vs FDR < 50%
E2F7(E2F)/Hela-E2F7-ChIP-Seq(GSE32673)/Homer	E2F7	0.01	0.013	0.1551	0.1432	Increased vs FDR < 50%
ELF5(ETS)/T47D-ELF5-ChIP-Seq(GSE30407)/Homer	ELF5	0.01	0.013	0.3693	0.3549	Increased vs FDR < 50%
EWS:ERG-fusion(ETS)/CADO_ES1-EWS:ERG-ChIP-Seq(SRA014231)/Homer	EWS:ERG-fusion	0.01	0.013	0.3013	0.2851	Increased vs FDR < 50%
Ets1-distal(ETS)/CD4+-PolII-ChIP-Seq(Barski_et_al.)/Homer	Ets1-distal	0.01	0.013	0.1535	0.1421	Increased vs FDR < 50%
FOXA1(Forkhead)/LNCAP-FOXA1-ChIP-Seq(GSE27824)/Homer	FOXA1	0.01	0.013	0.2514	0.2365	Increased vs FDR < 50%
FOXA1(Forkhead)/MCF7-FOXA1-ChIP-Seq(GSE26831)/Homer	FOXA1	0.01	0.013	0.209	0.1949	Increased vs FDR < 50%
Foxa3(Forkhead)/Liver-Foxa3-ChIP-Seq(GSE77670)/Homer	Foxa3	0.01	0.013	0.0829	0.0751	Increased vs FDR < 50%
GFX(?)/Promoter/Homer	GFX	0.01	0.013	0.0169	0.0127	Increased vs FDR < 50%
GRE(NR),IR3/RAW264.7-GRE-ChIP-Seq(Unpublished)/Homer	GRE	0.01	0.013	0.072	0.0651	Increased vs FDR < 50%
Gata1(Zf)/K562-GATA1-ChIP-Seq(GSE18829)/Homer	Gata1	0.01	0.013	0.1519	0.1401	Increased vs FDR < 50%
Gata2(Zf)/K562-GATA2-ChIP-Seq(GSE18829)/Homer	Gata2	0.01	0.013	0.167	0.154	Increased vs FDR < 50%
HNF1b(Homeobox)/PDAC-HNF1B-ChIP-Seq(GSE64557)/Homer	HNF1b	0.01	0.013	0.0353	0.0303	Increased vs FDR < 50%
Hoxa10(Homeobox)/ChickenMSG-Hoxa10.Flag-ChIP-Seq(GSE86088)/Homer	Hoxa10	0.01	0.013	0.1538	0.1416	Increased vs FDR < 50%
LEF1(HMG)/H1-LEF1-ChIP-Seq(GSE64758)/Homer	LEF1	0.01	0.013	0.1766	0.1653	Increased vs FDR < 50%
Mef2a(MADS)/HL1-Mef2a.biotin-ChIP-Seq(GSE21529)/Homer	Mef2a	0.01	0.013	0.1183	0.109	Increased vs FDR < 50%
NF1-halfsite(CTF)/LNCaP-NF1-ChIP-Seq(Unpublished)/Homer	NF1-halfsite	0.01	0.013	0.5831	0.5664	Increased vs FDR < 50%
Nkx3.1(Homeobox)/LNCaP-Nkx3.1-ChIP-Seq(GSE28264)/Homer	Nkx3.1	0.01	0.013	0.6049	0.5887	Increased vs FDR < 50%
OCT:OCT(POU,Homeobox,IR1)/NPC-Brn2-ChIP-Seq(GSE35496)/Homer	OCT:OCT	0.01	0.013	0.0048	0.0028	Increased vs FDR < 50%
Olig2(bHLH)/Neuron-Olig2-ChIP-Seq(GSE30882)/Homer	Olig2	0.01	0.013	0.5367	0.521	Increased vs FDR < 50%
PRDM1(Zf)/Hela-PRDM1-ChIP-Seq(GSE31477)/Homer	PRDM1	0.01	0.013	0.1957	0.1827	Increased vs FDR < 50%
PU.1-IRF(ETS:IRF)/Bcell-PU.1-ChIP-Seq(GSE21512)/Homer	PU.1-IRF	0.01	0.013	0.4893	0.4743	Increased vs FDR < 50%
Pax8(Paired,Homeobox)/Thyroid-Pax8-ChIP-Seq(GSE26938)/Homer	Pax8	0.01	0.013	0.1621	0.1505	Increased vs FDR < 50%
Pit1+1bp(Homeobox)/GCrat-Pit1-ChIP-Seq(GSE58009)/Homer	Pit1+1bp	0.01	0.013	0.0763	0.0683	Increased vs FDR < 50%
Prop1(Homeobox)/GHFT1-PROP1.biotin-ChIP-Seq(GSE77302)/Homer	Prop1	0.01	0.013	0.1309	0.1211	Increased vs FDR < 50%
RUNX(Runt)/HPC7-Runx1-ChIP-Seq(GSE22178)/Homer	RUNX	0.01	0.013	0.2516	0.2369	Increased vs FDR < 50%
RUNX2(Runt)/PCa-RUNX2-ChIP-Seq(GSE33889)/Homer	RUNX2	0.01	0.013	0.2537	0.2406	Increased vs FDR < 50%
Rfx5(HTH)/GM12878-Rfx5-ChIP-Seq(GSE31477)/Homer	Rfx5	0.01	0.013	0.1325	0.1216	Increased vs FDR < 50%
Rfx6(HTH)/Min6b1-Rfx6.HA-ChIP-Seq(GSE62844)/Homer	Rfx6	0.01	0.013	0.4518	0.4342	Increased vs FDR < 50%
STAT6(Stat)/CD4-Stat6-ChIP-Seq(GSE22104)/Homer	STAT6	0.01	0.013	0.1765	0.1661	Increased vs FDR < 50%
Srebp2(bHLH)/HepG2-Srebp2-ChIP-Seq(GSE31477)/Homer	Srebp2	0.01	0.013	0.0694	0.0619	Increased vs FDR < 50%
Tlx?(NR)/NPC-H3K4me1-ChIP-Seq(GSE16256)/Homer	Tlx?	0.01	0.013	0.1794	0.166	Increased vs FDR < 50%
Unknown-ESC-element(?)/mES-Nanog-ChIP-Seq(GSE11724)/Homer	Unknown-ESC-element	0.01	0.013	0.2958	0.2818	Increased vs FDR < 50%
ZFP3(Zf)/HEK293-ZFP3.GFP-ChIP-Seq(GSE58341)/Homer	ZFP3	0.01	0.013	0.0009	0.0002	Increased vs FDR < 50%
ZKSCAN1(Zf)/HepG2-ZKSCAN1-ChIP-Seq(Encode)/Homer	ZKSCAN1	0.01	0.013	0.014	0.0106	Increased vs FDR < 50%
ZNF317(Zf)/HEK293-ZNF317.GFP-ChIP-Seq(GSE58341)/Homer	ZNF317	0.01	0.013	0.0323	0.0275	Increased vs FDR < 50%
Zic(Zf)/Cerebellum-ZIC1.2-ChIP-Seq(GSE60731)/Homer	Zic	0.01	0.013	0.3984	0.3836	Increased vs FDR < 50%
bZIP:IRF(bZIP,IRF)/Th17-BatF-ChIP-Seq(GSE39756)/Homer	bZIP:IRF	0.01	0.013	0.1163	0.1075	Increased vs FDR < 50%
DLX2(Homeobox)/BasalGanglia-Dlx2-ChIP-seq(GSE124936)/Homer	DLX2	0.01	0.018	0.3394	0.3253	Increased vs Random
DLX5(Homeobox)/BasalGanglia-Dlx5-ChIP-seq(GSE124936)/Homer	DLX5	0.01	0.018	0.1974	0.186	Increased vs Random
ERRg(NR)/Kidney-ESRRG-ChIP-Seq(GSE104905)/Homer	ERRg	0.01	0.018	0.3331	0.3168	Increased vs Random
Esrrb(NR)/mES-Esrrb-ChIP-Seq(GSE11431)/Homer	Esrrb	0.01	0.018	0.2442	0.2312	Increased vs Random
FoxD3(forkhead)/ZebrafishEmbryo-Foxd3.biotin-ChIP-seq(GSE106676)/Homer	FoxD3	0.01	0.018	0.203	0.1913	Increased vs Random
FoxL2(Forkhead)/Ovary-FoxL2-ChIP-Seq(GSE60858)/Homer	FoxL2	0.01	0.018	0.1961	0.1851	Increased vs Random
Foxf1(Forkhead)/Lung-Foxf1-ChIP-Seq(GSE77951)/Homer	Foxf1	0.01	0.018	0.2172	0.2027	Increased vs Random
GATA3(Zf)/iTreg-Gata3-ChIP-Seq(GSE20898)/Homer	GATA3	0.01	0.018	0.3374	0.3211	Increased vs Random
Gata1(Zf)/K562-GATA1-ChIP-Seq(GSE18829)/Homer	Gata1	0.01	0.018	0.1518	0.1417	Increased vs Random
Gata2(Zf)/K562-GATA2-ChIP-Seq(GSE18829)/Homer	Gata2	0.01	0.018	0.1669	0.156	Increased vs Random
Gata4(Zf)/Heart-Gata4-ChIP-Seq(GSE35151)/Homer	Gata4	0.01	0.018	0.2467	0.233	Increased vs Random
Gata6(Zf)/HUG1N-GATA6-ChIP-Seq(GSE51936)/Homer	Gata6	0.01	0.018	0.2216	0.2088	Increased vs Random
HRE(HSF)/HepG2-HSF1-ChIP-Seq(GSE31477)/Homer	HRE	0.01	0.018	0.0693	0.0607	Increased vs Random
HRE(HSF)/Striatum-HSF1-ChIP-Seq(GSE38000)/Homer	HRE	0.01	0.018	0.0766	0.0694	Increased vs Random
IRF:BATF(IRF:bZIP)/pDC-Irf8-ChIP-Seq(GSE66899)/Homer	IRF:BATF	0.01	0.018	0.0345	0.0294	Increased vs Random
LHX9(Homeobox)/Hct116-LHX9.V5-ChIP-Seq(GSE116822)/Homer	LHX9	0.01	0.018	0.3387	0.3222	Increased vs Random
LXRE(NR),DR4/RAW-LXRb.biotin-ChIP-Seq(GSE21512)/Homer	LXRE	0.01	0.018	0.0212	0.0167	Increased vs Random
Mef2a(MADS)/HL1-Mef2a.biotin-ChIP-Seq(GSE21529)/Homer	Mef2a	0.01	0.018	0.1182	0.1087	Increased vs Random
Mef2b(MADS)/HEK293-Mef2b.V5-ChIP-Seq(GSE67450)/Homer	Mef2b	0.01	0.018	0.2126	0.1997	Increased vs Random
Mef2d(MADS)/Retina-Mef2d-ChIP-Seq(GSE61391)/Homer	Mef2d	0.01	0.018	0.0552	0.0491	Increased vs Random
PAX3:FKHR-fusion(Paired,Homeobox)/Rh4-PAX3:FKHR-ChIP-Seq(GSE19063)/Homer	PAX3:FKHR-fusion	0.01	0.018	0.0526	0.0459	Increased vs Random
PAX5(Paired,Homeobox),condensed/GM12878-PAX5-ChIP-Seq(GSE32465)/Homer	PAX5	0.01	0.018	0.0601	0.0529	Increased vs Random
PRDM15(Zf)/ESC-Prdm15-ChIP-Seq(GSE73694)/Homer	PRDM15	0.01	0.018	0.4379	0.4212	Increased vs Random
Pitx1(Homeobox)/Chicken-Pitx1-ChIP-Seq(GSE38910)/Homer	Pitx1	0.01	0.018	0.7999	0.7859	Increased vs Random
RORg(NR)/Liver-Rorc-ChIP-Seq(GSE101115)/Homer	RORg	0.01	0.018	0.0287	0.0238	Increased vs Random
RXR(NR),DR1/3T3L1-RXR-ChIP-Seq(GSE13511)/Homer	RXR	0.01	0.018	0.4968	0.4805	Increased vs Random
Sox15(HMG)/CPA-Sox15-ChIP-Seq(GSE62909)/Homer	Sox15	0.01	0.018	0.29	0.2754	Increased vs Random
Sox17(HMG)/Endoderm-Sox17-ChIP-Seq(GSE61475)/Homer	Sox17	0.01	0.018	0.2013	0.1906	Increased vs Random
Sox7(HMG)/ESC-Sox7-ChIP-Seq(GSE133899)/Homer	Sox7	0.01	0.018	0.0998	0.0896	Increased vs Random
Srebp1a(bHLH)/HepG2-Srebp1a-ChIP-Seq(GSE31477)/Homer	Srebp1a	0.01	0.018	0.0879	0.0803	Increased vs Random
Srebp2(bHLH)/HepG2-Srebp2-ChIP-Seq(GSE31477)/Homer	Srebp2	0.01	0.018	0.0693	0.0619	Increased vs Random
T1ISRE(IRF)/ThioMac-Ifnb-Expression/Homer	T1ISRE	0.01	0.018	0.005	0.0029	Increased vs Random
TEAD3(TEA)/HepG2-TEAD3-ChIP-Seq(Encode)/Homer	TEAD3	0.01	0.018	0.3392	0.3227	Increased vs Random
TRPS1(Zf)/MCF7-TRPS1-ChIP-Seq(GSE107013)/Homer	TRPS1	0.01	0.018	0.4136	0.3998	Increased vs Random
Tbr1(T-box)/Cortex-Tbr1-ChIP-Seq(GSE71384)/Homer	Tbr1	0.01	0.018	0.38	0.3668	Increased vs Random
Tcfcp2l1(CP2)/mES-Tcfcp2l1-ChIP-Seq(GSE11431)/Homer	Tcfcp2l1	0.01	0.018	0.0713	0.063	Increased vs Random
ZKSCAN1(Zf)/HepG2-ZKSCAN1-ChIP-Seq(Encode)/Homer	ZKSCAN1	0.01	0.018	0.0139	0.0107	Increased vs Random
ZNF143|STAF(Zf)/CUTLL-ZNF143-ChIP-Seq(GSE29600)/Homer	ZNF143|STAF	0.01	0.018	0.1755	0.1654	Increased vs Random
ZNF317(Zf)/HEK293-ZNF317.GFP-ChIP-Seq(GSE58341)/Homer	ZNF317	0.01	0.018	0.0323	0.0276	Increased vs Random
ZNF467(Zf)/HEK293-ZNF467.GFP-ChIP-Seq(GSE58341)/Homer	ZNF467	0.01	0.018	0.5454	0.5294	Increased vs Random
ZSCAN22(Zf)/HEK293-ZSCAN22.GFP-ChIP-Seq(GSE58341)/Homer	ZSCAN22	0.01	0.018	0.0562	0.0497	Increased vs Random
GFY-Staf(?,Zf)/Promoter/Homer	GFY-Staf	0.001	0.024	0.0169	0.0125	Decreased vs FDR < 50%
PU.1-IRF(ETS:IRF)/Bcell-PU.1-ChIP-Seq(GSE21512)/Homer	PU.1-IRF	0.001	0.024	0.5757	0.5554	Decreased vs FDR < 50%
Ronin(THAP)/ES-Thap11-ChIP-Seq(GSE51522)/Homer	Ronin	0.001	0.024	0.0115	0.0075	Decreased vs FDR < 50%
Bach2(bZIP)/OCILy7-Bach2-ChIP-Seq(GSE44420)/Homer	Bach2	0.01	0.083	0.0784	0.0688	Decreased vs Random
Fos(bZIP)/TSC-Fos-ChIP-Seq(GSE110950)/Homer	Fos	0.01	0.083	0.2343	0.2213	Decreased vs Random
NFkB-p65-Rel(RHD)/ThioMac-LPS-Expression(GSE23622)/Homer	NFkB-p65-Rel	0.01	0.083	0.0297	0.0239	Decreased vs Random
Rfx2(HTH)/LoVo-RFX2-ChIP-Seq(GSE49402)/Homer	Rfx2	0.01	0.083	0.0338	0.0286	Decreased vs Random
Ap4(bHLH)/AML-Tfap4-ChIP-Seq(GSE45738)/Homer	Ap4	0.1	0.12	0.4684	0.4584	Increased vs FDR < 50%
Ascl2(bHLH)/ESC-Ascl2-ChIP-Seq(GSE97712)/Homer	Ascl2	0.1	0.12	0.4971	0.4842	Increased vs FDR < 50%
BHLHA15(bHLH)/NIH3T3-BHLHB8.HA-ChIP-Seq(GSE119782)/Homer	BHLHA15	0.1	0.12	0.4765	0.4658	Increased vs FDR < 50%
BORIS(Zf)/K562-CTCFL-ChIP-Seq(GSE32465)/Homer	BORIS	0.1	0.12	0.2761	0.2694	Increased vs FDR < 50%
Bcl11a(Zf)/HSPC-BCL11A-ChIP-Seq(GSE104676)/Homer	Bcl11a	0.1	0.12	0.2605	0.25	Increased vs FDR < 50%
Cdx2(Homeobox)/mES-Cdx2-ChIP-Seq(GSE14586)/Homer	Cdx2	0.1	0.12	0.1506	0.1446	Increased vs FDR < 50%
DMRT1(DM)/Testis-DMRT1-ChIP-Seq(GSE64892)/Homer	DMRT1	0.1	0.12	0.0498	0.0449	Increased vs FDR < 50%
EBNA1(EBV-virus)/Raji-EBNA1-ChIP-Seq(GSE30709)/Homer	EBNA1	0.1	0.12	0.0088	0.0071	Increased vs FDR < 50%
EHF(ETS)/LoVo-EHF-ChIP-Seq(GSE49402)/Homer	EHF	0.1	0.12	0.5349	0.5219	Increased vs FDR < 50%
ETS:RUNX(ETS,Runt)/Jurkat-RUNX1-ChIP-Seq(GSE17954)/Homer	ETS:RUNX	0.1	0.12	0.0695	0.0644	Increased vs FDR < 50%
FOXA1:AR(Forkhead,NR)/LNCAP-AR-ChIP-Seq(GSE27824)/Homer	FOXA1:AR	0.1	0.12	0.0108	0.0092	Increased vs FDR < 50%
GATA(Zf),IR3/iTreg-Gata3-ChIP-Seq(GSE20898)/Homer	GATA	0.1	0.12	0.0342	0.031	Increased vs FDR < 50%
GATA(Zf),IR4/iTreg-Gata3-ChIP-Seq(GSE20898)/Homer	GATA	0.1	0.12	0.0182	0.0159	Increased vs FDR < 50%
GATA3(Zf),DR4/iTreg-Gata3-ChIP-Seq(GSE20898)/Homer	GATA3	0.1	0.12	0.0173	0.0152	Increased vs FDR < 50%
GRE(NR),IR3/A549-GR-ChIP-Seq(GSE32465)/Homer	GRE	0.1	0.12	0.0464	0.0427	Increased vs FDR < 50%
Gfi1b(Zf)/HPC7-Gfi1b-ChIP-Seq(GSE22178)/Homer	Gfi1b	0.1	0.12	0.1976	0.1904	Increased vs FDR < 50%
HOXA2(Homeobox)/mES-Hoxa2-ChIP-Seq(Donaldson_et_al.)/Homer	HOXA2	0.1	0.12	0.0256	0.0229	Increased vs FDR < 50%
Hnf1(Homeobox)/Liver-Foxa2-Chip-Seq(GSE25694)/Homer	Hnf1	0.1	0.12	0.0324	0.0293	Increased vs FDR < 50%
Hoxd10(Homeobox)/ChickenMSG-Hoxd10.Flag-ChIP-Seq(GSE86088)/Homer	Hoxd10	0.1	0.12	0.2878	0.278	Increased vs FDR < 50%
Hoxd12(Homeobox)/ChickenMSG-Hoxd12.Flag-ChIP-Seq(GSE86088)/Homer	Hoxd12	0.1	0.12	0.3745	0.3625	Increased vs FDR < 50%
Mef2c(MADS)/GM12878-Mef2c-ChIP-Seq(GSE32465)/Homer	Mef2c	0.1	0.12	0.1147	0.1078	Increased vs FDR < 50%
Mef2d(MADS)/Retina-Mef2d-ChIP-Seq(GSE61391)/Homer	Mef2d	0.1	0.12	0.0553	0.0506	Increased vs FDR < 50%
NeuroD1(bHLH)/Islet-NeuroD1-ChIP-Seq(GSE30298)/Homer	NeuroD1	0.1	0.12	0.3152	0.3029	Increased vs FDR < 50%
NeuroG2(bHLH)/Fibroblast-NeuroG2-ChIP-Seq(GSE75910)/Homer	NeuroG2	0.1	0.12	0.4908	0.4794	Increased vs FDR < 50%
PGR(NR)/EndoStromal-PGR-ChIP-Seq(GSE69539)/Homer	PGR	0.1	0.12	0.0585	0.0543	Increased vs FDR < 50%
PR(NR)/T47D-PR-ChIP-Seq(GSE31130)/Homer	PR	0.1	0.12	0.5467	0.5379	Increased vs FDR < 50%
Pbx3(Homeobox)/GM12878-PBX3-ChIP-Seq(GSE32465)/Homer	Pbx3	0.1	0.12	0.088	0.0827	Increased vs FDR < 50%
RBPJ:Ebox(?,bHLH)/Panc1-Rbpj1-ChIP-Seq(GSE47459)/Homer	RBPJ:Ebox	0.1	0.12	0.1531	0.1472	Increased vs FDR < 50%
RORg(NR)/Liver-Rorc-ChIP-Seq(GSE101115)/Homer	RORg	0.1	0.12	0.0287	0.0251	Increased vs FDR < 50%
RUNX-AML(Runt)/CD4+-PolII-ChIP-Seq(Barski_et_al.)/Homer	RUNX-AML	0.1	0.12	0.2334	0.2226	Increased vs FDR < 50%
Rfx1(HTH)/NPC-H3K4me1-ChIP-Seq(GSE16256)/Homer	Rfx1	0.1	0.12	0.1017	0.096	Increased vs FDR < 50%
STAT6(Stat)/Macrophage-Stat6-ChIP-Seq(GSE38377)/Homer	STAT6	0.1	0.12	0.1801	0.1733	Increased vs FDR < 50%
Sox6(HMG)/Myotubes-Sox6-ChIP-Seq(GSE32627)/Homer	Sox6	0.1	0.12	0.3976	0.3854	Increased vs FDR < 50%
TCF4(bHLH)/SHSY5Y-TCF4-ChIP-Seq(GSE96915)/Homer	TCF4	0.1	0.12	0.4889	0.4783	Increased vs FDR < 50%
TCFL2(HMG)/K562-TCF7L2-ChIP-Seq(GSE29196)/Homer	TCFL2	0.1	0.12	0.0217	0.0194	Increased vs FDR < 50%
Tbox:Smad(T-box,MAD)/ESCd5-Smad2_3-ChIP-Seq(GSE29422)/Homer	Tbox:Smad	0.1	0.12	0.0619	0.0557	Increased vs FDR < 50%
Unknown(Homeobox)/Limb-p300-ChIP-Seq/Homer	Unknown	0.1	0.12	0.1636	0.1539	Increased vs FDR < 50%
X-box(HTH)/NPC-H3K4me1-ChIP-Seq(GSE16256)/Homer	X-box	0.1	0.12	0.05	0.0452	Increased vs FDR < 50%
ZBTB18(Zf)/HEK293-ZBTB18.GFP-ChIP-Seq(GSE58341)/Homer	ZBTB18	0.1	0.12	0.1936	0.1859	Increased vs FDR < 50%
ZNF165(Zf)/WHIM12-ZNF165-ChIP-Seq(GSE65937)/Homer	ZNF165	0.1	0.12	0.1357	0.128	Increased vs FDR < 50%
ZNF322(Zf)/HEK293-ZNF322.GFP-ChIP-Seq(GSE58341)/Homer	ZNF322	0.1	0.12	0.1575	0.151	Increased vs FDR < 50%
ZNF416(Zf)/HEK293-ZNF416.GFP-ChIP-Seq(GSE58341)/Homer	ZNF416	0.1	0.12	0.5332	0.52	Increased vs FDR < 50%
ZSCAN22(Zf)/HEK293-ZSCAN22.GFP-ChIP-Seq(GSE58341)/Homer	ZSCAN22	0.1	0.12	0.0562	0.0503	Increased vs FDR < 50%
p73(p53)/Trachea-p73-ChIP-Seq(PRJNA310161)/Homer	p73	0.1	0.12	0.0159	0.0132	Increased vs FDR < 50%
AP-2gamma(AP2)/MCF7-TFAP2C-ChIP-Seq(GSE21234)/Homer	AP-2gamma	0.1	0.16	0.6561	0.6488	Increased vs Random
Brachyury(T-box)/Mesoendoderm-Brachyury-ChIP-exo(GSE54963)/Homer	Brachyury	0.1	0.16	0.0761	0.0691	Increased vs Random
CHR(?)/Hela-CellCycle-Expression/Homer	CHR	0.1	0.16	0.1727	0.1655	Increased vs Random
DMRT6(DM)/Testis-DMRT6-ChIP-Seq(GSE60440)/Homer	DMRT6	0.1	0.16	0.0426	0.0377	Increased vs Random
EBF(EBF)/proBcell-EBF-ChIP-Seq(GSE21978)/Homer	EBF	0.1	0.16	0.1644	0.1573	Increased vs Random
EBNA1(EBV-virus)/Raji-EBNA1-ChIP-Seq(GSE30709)/Homer	EBNA1	0.1	0.16	0.0088	0.0074	Increased vs Random
FOXM1(Forkhead)/MCF7-FOXM1-ChIP-Seq(GSE72977)/Homer	FOXM1	0.1	0.16	0.2284	0.2183	Increased vs Random
GATA(Zf),IR3/iTreg-Gata3-ChIP-Seq(GSE20898)/Homer	GATA	0.1	0.16	0.0341	0.0308	Increased vs Random
GRHL2(CP2)/HBE-GRHL2-ChIP-Seq(GSE46194)/Homer	GRHL2	0.1	0.16	0.1021	0.0964	Increased vs Random
Gfi1b(Zf)/HPC7-Gfi1b-ChIP-Seq(GSE22178)/Homer	Gfi1b	0.1	0.16	0.1974	0.1889	Increased vs Random
HOXB13(Homeobox)/ProstateTumor-HOXB13-ChIP-Seq(GSE56288)/Homer	HOXB13	0.1	0.16	0.2602	0.2513	Increased vs Random
Hoxa13(Homeobox)/ChickenMSG-Hoxa13.Flag-ChIP-Seq(GSE86088)/Homer	Hoxa13	0.1	0.16	0.4981	0.4905	Increased vs Random
Hoxc9(Homeobox)/Ainv15-Hoxc9-ChIP-Seq(GSE21812)/Homer	Hoxc9	0.1	0.16	0.1283	0.1211	Increased vs Random
Hoxd10(Homeobox)/ChickenMSG-Hoxd10.Flag-ChIP-Seq(GSE86088)/Homer	Hoxd10	0.1	0.16	0.2876	0.2799	Increased vs Random
Hoxd13(Homeobox)/ChickenMSG-Hoxd13.Flag-ChIP-Seq(GSE86088)/Homer	Hoxd13	0.1	0.16	0.3493	0.3422	Increased vs Random
Lhx1(Homeobox)/EmbryoCarcinoma-Lhx1-ChIP-Seq(GSE70957)/Homer	Lhx1	0.1	0.16	0.2536	0.245	Increased vs Random
Lhx2(Homeobox)/HFSC-Lhx2-ChIP-Seq(GSE48068)/Homer	Lhx2	0.1	0.16	0.2467	0.2372	Increased vs Random
Mef2c(MADS)/GM12878-Mef2c-ChIP-Seq(GSE32465)/Homer	Mef2c	0.1	0.16	0.1146	0.1085	Increased vs Random
Nr5a2(NR)/mES-Nr5a2-ChIP-Seq(GSE19019)/Homer	Nr5a2	0.1	0.16	0.2189	0.2117	Increased vs Random
PAX5(Paired,Homeobox)/GM12878-PAX5-ChIP-Seq(GSE32465)/Homer	PAX5	0.1	0.16	0.2103	0.2021	Increased vs Random
Pknox1(Homeobox)/ES-Prep1-ChIP-Seq(GSE63282)/Homer	Pknox1	0.1	0.16	0.0975	0.0906	Increased vs Random
Smad3(MAD)/NPC-Smad3-ChIP-Seq(GSE36673)/Homer	Smad3	0.1	0.16	0.7455	0.7383	Increased vs Random
Sox3(HMG)/NPC-Sox3-ChIP-Seq(GSE33059)/Homer	Sox3	0.1	0.16	0.434	0.4223	Increased vs Random
Sox6(HMG)/Myotubes-Sox6-ChIP-Seq(GSE32627)/Homer	Sox6	0.1	0.16	0.3975	0.3858	Increased vs Random
Sox9(HMG)/Limb-SOX9-ChIP-Seq(GSE73225)/Homer	Sox9	0.1	0.16	0.2651	0.2566	Increased vs Random
THRb(NR)/HepG2-THRb.Flag-ChIP-Seq(Encode)/Homer	THRb	0.1	0.16	0.3433	0.3359	Increased vs Random
Tbet(T-box)/CD8-Tbet-ChIP-Seq(GSE33802)/Homer	Tbet	0.1	0.16	0.3031	0.2918	Increased vs Random
Tcf3(HMG)/mES-Tcf3-ChIP-Seq(GSE11724)/Homer	Tcf3	0.1	0.16	0.0705	0.0663	Increased vs Random
Tcf7(HMG)/GM12878-TCF7-ChIP-Seq(Encode)/Homer	Tcf7	0.1	0.16	0.0901	0.0857	Increased vs Random
ZBTB12(Zf)/HEK293-ZBTB12.GFP-ChIP-Seq(GSE58341)/Homer	ZBTB12	0.1	0.16	0.1751	0.1667	Increased vs Random
ZNF341(Zf)/EBV-ZNF341-ChIP-Seq(GSE113194)/Homer	ZNF341	0.1	0.16	0.3521	0.3394	Increased vs Random
ZNF669(Zf)/HEK293-ZNF669.GFP-ChIP-Seq(GSE58341)/Homer	ZNF669	0.1	0.16	0.0621	0.0575	Increased vs Random
ZNF675(Zf)/HEK293-ZNF675.GFP-ChIP-Seq(GSE58341)/Homer	ZNF675	0.1	0.16	0.0491	0.0445	Increased vs Random
ZNF7(Zf)/HepG2-ZNF7.Flag-ChIP-Seq(Encode)/Homer	ZNF7	0.1	0.16	0.1522	0.1466	Increased vs Random
p53(p53)/Saos-p53-ChIP-Seq(GSE15780)/Homer	p53	0.1	0.16	0.0287	0.0247	Increased vs Random
p53(p53)/Saos-p53-ChIP-Seq/Homer	p53	0.1	0.16	0.0287	0.0247	Increased vs Random
ETS(ETS)/Promoter/Homer	ETS	0.01	0.19	0.1742	0.1626	Decreased vs FDR < 50%
ETS:RUNX(ETS,Runt)/Jurkat-RUNX1-ChIP-Seq(GSE17954)/Homer	ETS:RUNX	0.01	0.19	0.0618	0.0535	Decreased vs FDR < 50%
ETV4(ETS)/HepG2-ETV4-ChIP-Seq(ENCODE)/Homer	ETV4	0.01	0.19	0.4578	0.4405	Decreased vs FDR < 50%
Etv2(ETS)/ES-ER71-ChIP-Seq(GSE59402)/Homer	Etv2	0.01	0.19	0.4843	0.4657	Decreased vs FDR < 50%
RFX(HTH)/K562-RFX3-ChIP-Seq(SRA012198)/Homer	RFX	0.01	0.19	0.0315	0.026	Decreased vs FDR < 50%
AP-1(bZIP)/ThioMac-PU.1-ChIP-Seq(GSE21512)/Homer	AP-1	0.1	0.67	0.2762	0.2686	Decreased vs Random
Atf3(bZIP)/GBM-ATF3-ChIP-Seq(GSE33912)/Homer	Atf3	0.1	0.67	0.2531	0.2435	Decreased vs Random
BATF(bZIP)/Th17-BATF-ChIP-Seq(GSE39756)/Homer	BATF	0.1	0.67	0.2499	0.2404	Decreased vs Random
Egr2(Zf)/Thymocytes-Egr2-ChIP-Seq(GSE34254)/Homer	Egr2	0.1	0.67	0.0482	0.0426	Decreased vs Random
Fra1(bZIP)/BT549-Fra1-ChIP-Seq(GSE46166)/Homer	Fra1	0.1	0.67	0.2206	0.209	Decreased vs Random
GFY(?)/Promoter/Homer	GFY	0.1	0.67	0.0256	0.0218	Decreased vs Random
IRF:BATF(IRF:bZIP)/pDC-Irf8-ChIP-Seq(GSE66899)/Homer	IRF:BATF	0.1	0.67	0.0632	0.0588	Decreased vs Random
NF-E2(bZIP)/K562-NFE2-ChIP-Seq(GSE31477)/Homer	NF-E2	0.1	0.67	0.0228	0.0192	Decreased vs Random
NFkB-p65(RHD)/GM12787-p65-ChIP-Seq(GSE19485)/Homer	NFkB-p65	0.1	0.67	0.2133	0.206	Decreased vs Random
Nrf2(bZIP)/Lymphoblast-Nrf2-ChIP-Seq(GSE37589)/Homer	Nrf2	0.1	0.67	0.0188	0.0154	Decreased vs Random
PRDM1(Zf)/Hela-PRDM1-ChIP-Seq(GSE31477)/Homer	PRDM1	0.1	0.67	0.2592	0.2479	Decreased vs Random
RUNX-AML(Runt)/CD4+-PolII-ChIP-Seq(Barski_et_al.)/Homer	RUNX-AML	0.1	0.67	0.2758	0.2651	Decreased vs Random
RUNX2(Runt)/PCa-RUNX2-ChIP-Seq(GSE33889)/Homer	RUNX2	0.1	0.67	0.312	0.3025	Decreased vs Random
AMYB(HTH)/Testes-AMYB-ChIP-Seq(GSE44588)/Homer	AMYB	1	1	0.4628	0.4831	Decreased vs FDR < 50%
AP-1(bZIP)/ThioMac-PU.1-ChIP-Seq(GSE21512)/Homer	AP-1	1	1	0.2764	0.394	Decreased vs FDR < 50%
AP-2alpha(AP2)/Hela-AP2alpha-ChIP-Seq(GSE31477)/Homer	AP-2alpha	1	1	0.2197	0.229	Decreased vs FDR < 50%
AP-2gamma(AP2)/MCF7-TFAP2C-ChIP-Seq(GSE21234)/Homer	AP-2gamma	1	1	0.2848	0.294	Decreased vs FDR < 50%
AR-halfsite(NR)/LNCaP-AR-ChIP-Seq(GSE27824)/Homer	AR-halfsite	1	1	0.7823	0.7967	Decreased vs FDR < 50%
ARE(NR)/LNCAP-AR-ChIP-Seq(GSE27824)/Homer	ARE	1	1	0.0811	0.0821	Decreased vs FDR < 50%
Ap4(bHLH)/AML-Tfap4-ChIP-Seq(GSE45738)/Homer	Ap4	1	1	0.3792	0.3823	Decreased vs FDR < 50%
Arnt:Ahr(bHLH)/MCF7-Arnt-ChIP-Seq(Lo_et_al.)/Homer	Arnt:Ahr	1	1	0.1641	0.1672	Decreased vs FDR < 50%
Ascl1(bHLH)/NeuralTubes-Ascl1-ChIP-Seq(GSE55840)/Homer	Ascl1	1	1	0.4038	0.4363	Decreased vs FDR < 50%
Ascl2(bHLH)/ESC-Ascl2-ChIP-Seq(GSE97712)/Homer	Ascl2	1	1	0.2929	0.3141	Decreased vs FDR < 50%
Atf1(bZIP)/K562-ATF1-ChIP-Seq(GSE31477)/Homer	Atf1	1	1	0.2143	0.2475	Decreased vs FDR < 50%
Atf2(bZIP)/3T3L1-Atf2-ChIP-Seq(GSE56872)/Homer	Atf2	1	1	0.0996	0.1223	Decreased vs FDR < 50%
Atf3(bZIP)/GBM-ATF3-ChIP-Seq(GSE33912)/Homer	Atf3	1	1	0.2531	0.3736	Decreased vs FDR < 50%
Atf4(bZIP)/MEF-Atf4-ChIP-Seq(GSE35681)/Homer	Atf4	1	1	0.1526	0.1526	Decreased vs FDR < 50%
Atf7(bZIP)/3T3L1-Atf7-ChIP-Seq(GSE56872)/Homer	Atf7	1	1	0.1479	0.1757	Decreased vs FDR < 50%
Atoh1(bHLH)/Cerebellum-Atoh1-ChIP-Seq(GSE22111)/Homer	Atoh1	1	1	0.3273	0.3516	Decreased vs FDR < 50%
BATF(bZIP)/Th17-BATF-ChIP-Seq(GSE39756)/Homer	BATF	1	1	0.2499	0.3644	Decreased vs FDR < 50%
BHLHA15(bHLH)/NIH3T3-BHLHB8.HA-ChIP-Seq(GSE119782)/Homer	BHLHA15	1	1	0.4102	0.4283	Decreased vs FDR < 50%
BMAL1(bHLH)/Liver-Bmal1-ChIP-Seq(GSE39860)/Homer	BMAL1	1	1	0.4865	0.4929	Decreased vs FDR < 50%
BMYB(HTH)/Hela-BMYB-ChIP-Seq(GSE27030)/Homer	BMYB	1	1	0.4583	0.4869	Decreased vs FDR < 50%
BORIS(Zf)/K562-CTCFL-ChIP-Seq(GSE32465)/Homer	BORIS	1	1	0.0753	0.1513	Decreased vs FDR < 50%
Bach1(bZIP)/K562-Bach1-ChIP-Seq(GSE31477)/Homer	Bach1	1	1	0.0253	0.0439	Decreased vs FDR < 50%
Bach2(bZIP)/OCILy7-Bach2-ChIP-Seq(GSE44420)/Homer	Bach2	1	1	0.0784	0.1261	Decreased vs FDR < 50%
Bapx1(Homeobox)/VertebralCol-Bapx1-ChIP-Seq(GSE36672)/Homer	Bapx1	1	1	0.5714	0.5909	Decreased vs FDR < 50%
Barx1(Homeobox)/Stomach-Barx1.3xFlag-ChIP-Seq(GSE69483)/Homer	Barx1	1	1	0.1897	0.2076	Decreased vs FDR < 50%
Bcl11a(Zf)/HSPC-BCL11A-ChIP-Seq(GSE104676)/Homer	Bcl11a	1	1	0.2337	0.2613	Decreased vs FDR < 50%
Bcl6(Zf)/Liver-Bcl6-ChIP-Seq(GSE31578)/Homer	Bcl6	1	1	0.4455	0.488	Decreased vs FDR < 50%
Brachyury(T-box)/Mesoendoderm-Brachyury-ChIP-exo(GSE54963)/Homer	Brachyury	1	1	0.092	0.1011	Decreased vs FDR < 50%
Brn1(POU,Homeobox)/NPC-Brn1-ChIP-Seq(GSE35496)/Homer	Brn1	1	1	0.1205	0.122	Decreased vs FDR < 50%
Brn2(POU,Homeobox)/NPC-Brn2-ChIP-Seq(GSE35496)/Homer	Brn2	1	1	0.0405	0.0435	Decreased vs FDR < 50%
CArG(MADS)/PUER-Srf-ChIP-Seq(Sullivan_et_al.)/Homer	CArG	1	1	0.1116	0.1243	Decreased vs FDR < 50%
CDX4(Homeobox)/ZebrafishEmbryos-Cdx4.Myc-ChIP-Seq(GSE48254)/Homer	CDX4	1	1	0.3204	0.3403	Decreased vs FDR < 50%
CEBP(bZIP)/ThioMac-CEBPb-ChIP-Seq(GSE21512)/Homer	CEBP	1	1	0.3445	0.3501	Decreased vs FDR < 50%
CEBP:AP1(bZIP)/ThioMac-CEBPb-ChIP-Seq(GSE21512)/Homer	CEBP:AP1	0.1	1	0.3558	0.3426	Decreased vs FDR < 50%
CEBP:CEBP(bZIP)/MEF-Chop-ChIP-Seq(GSE35681)/Homer	CEBP:CEBP	1	1	0.0678	0.0729	Decreased vs FDR < 50%
CHR(?)/Hela-CellCycle-Expression/Homer	CHR	1	1	0.2581	0.2793	Decreased vs FDR < 50%
CLOCK(bHLH)/Liver-Clock-ChIP-Seq(GSE39860)/Homer	CLOCK	1	1	0.141	0.1574	Decreased vs FDR < 50%
COUP-TFII(NR)/Artia-Nr2f2-ChIP-Seq(GSE46497)/Homer	COUP-TFII	1	1	0.4686	0.4829	Decreased vs FDR < 50%
COUP-TFII(NR)/K562-NR2F1-ChIP-Seq(Encode)/Homer	COUP-TFII	1	1	0.4165	0.4254	Decreased vs FDR < 50%
CRE(bZIP)/Promoter/Homer	CRE	1	1	0.0472	0.0626	Decreased vs FDR < 50%
CREB5(bZIP)/LNCaP-CREB5.V5-ChIP-Seq(GSE137775)/Homer	CREB5	1	1	0.1405	0.1672	Decreased vs FDR < 50%
CRX(Homeobox)/Retina-Crx-ChIP-Seq(GSE20012)/Homer	CRX	1	1	0.6202	0.6502	Decreased vs FDR < 50%
CTCF(Zf)/CD4+-CTCF-ChIP-Seq(Barski_et_al.)/Homer	CTCF	1	1	0.0637	0.1424	Decreased vs FDR < 50%
CTCF-SatelliteElement(Zf?)/CD4+-CTCF-ChIP-Seq(Barski_et_al.)/Homer	CTCF-SatelliteElement	1	1	0.0057	0.0075	Decreased vs FDR < 50%
CUX1(Homeobox)/K562-CUX1-ChIP-Seq(GSE92882)/Homer	CUX1	1	1	0.2066	0.2326	Decreased vs FDR < 50%
Cdx2(Homeobox)/mES-Cdx2-ChIP-Seq(GSE14586)/Homer	Cdx2	1	1	0.2586	0.2804	Decreased vs FDR < 50%
Chop(bZIP)/MEF-Chop-ChIP-Seq(GSE35681)/Homer	Chop	1	1	0.113	0.118	Decreased vs FDR < 50%
Cux2(Homeobox)/Liver-Cux2-ChIP-Seq(GSE35985)/Homer	Cux2	1	1	0.1388	0.1523	Decreased vs FDR < 50%
DLX1(Homeobox)/BasalGanglia-Dlx1-ChIP-seq(GSE124936)/Homer	DLX1	1	1	0.4574	0.4809	Decreased vs FDR < 50%
DLX2(Homeobox)/BasalGanglia-Dlx2-ChIP-seq(GSE124936)/Homer	DLX2	1	1	0.5067	0.5301	Decreased vs FDR < 50%
DLX5(Homeobox)/BasalGanglia-Dlx5-ChIP-seq(GSE124936)/Homer	DLX5	1	1	0.294	0.3244	Decreased vs FDR < 50%
DMRT1(DM)/Testis-DMRT1-ChIP-Seq(GSE64892)/Homer	DMRT1	1	1	0.0873	0.091	Decreased vs FDR < 50%
DMRT6(DM)/Testis-DMRT6-ChIP-Seq(GSE60440)/Homer	DMRT6	1	1	0.0665	0.0717	Decreased vs FDR < 50%
DUX(Homeobox)/C2C12-Dux-ChIP-Seq(GSE87279)/Homer	DUX	1	1	0.0013	0.0014	Decreased vs FDR < 50%
DUX4(Homeobox)/Myoblasts-DUX4.V5-ChIP-Seq(GSE75791)/Homer	DUX4	1	1	0.016	0.0178	Decreased vs FDR < 50%
Dlx3(Homeobox)/Kerainocytes-Dlx3-ChIP-Seq(GSE89884)/Homer	Dlx3	1	1	0.2609	0.2875	Decreased vs FDR < 50%
Duxbl(Homeobox)/NIH3T3-Duxbl.HA-ChIP-Seq(GSE119782)/Homer	Duxbl	1	1	0.0262	0.0273	Decreased vs FDR < 50%
E-box(bHLH)/Promoter/Homer	E-box	1	1	0.0146	0.0199	Decreased vs FDR < 50%
E2A(bHLH),near_PU.1/Bcell-PU.1-ChIP-Seq(GSE21512)/Homer	E2A	1	1	0.2946	0.3532	Decreased vs FDR < 50%
E2A(bHLH)/proBcell-E2A-ChIP-Seq(GSE21978)/Homer	E2A	1	1	0.3551	0.3847	Decreased vs FDR < 50%
E2F(E2F)/Hela-CellCycle-Expression/Homer	E2F	1	1	0.009	0.0124	Decreased vs FDR < 50%
E2F1(E2F)/Hela-E2F1-ChIP-Seq(GSE22478)/Homer	E2F1	1	1	0.0443	0.0474	Decreased vs FDR < 50%
E2F3(E2F)/MEF-E2F3-ChIP-Seq(GSE71376)/Homer	E2F3	1	1	0.1345	0.14	Decreased vs FDR < 50%
E2F4(E2F)/K562-E2F4-ChIP-Seq(GSE31477)/Homer	E2F4	1	1	0.0854	0.0909	Decreased vs FDR < 50%
E2F6(E2F)/Hela-E2F6-ChIP-Seq(GSE31477)/Homer	E2F6	1	1	0.1229	0.1248	Decreased vs FDR < 50%
E2F7(E2F)/Hela-E2F7-ChIP-Seq(GSE32673)/Homer	E2F7	1	1	0.0253	0.0255	Decreased vs FDR < 50%
EAR2(NR)/K562-NR2F6-ChIP-Seq(Encode)/Homer	EAR2	1	1	0.3843	0.3862	Decreased vs FDR < 50%
EBF(EBF)/proBcell-EBF-ChIP-Seq(GSE21978)/Homer	EBF	1	1	0.069	0.0782	Decreased vs FDR < 50%
EBF1(EBF)/Near-E2A-ChIP-Seq(GSE21512)/Homer	EBF1	1	1	0.3073	0.3251	Decreased vs FDR < 50%
EBF2(EBF)/BrownAdipose-EBF2-ChIP-Seq(GSE97114)/Homer	EBF2	1	1	0.2917	0.3145	Decreased vs FDR < 50%
EBNA1(EBV-virus)/Raji-EBNA1-ChIP-Seq(GSE30709)/Homer	EBNA1	1	1	0.0054	0.0045	Decreased vs FDR < 50%
EKLF(Zf)/Erythrocyte-Klf1-ChIP-Seq(GSE20478)/Homer	EKLF	1	1	0.057	0.0719	Decreased vs FDR < 50%
ERE(NR),IR3/MCF7-ERa-ChIP-Seq(Unpublished)/Homer	ERE	1	1	0.0771	0.0803	Decreased vs FDR < 50%
ERRg(NR)/Kidney-ESRRG-ChIP-Seq(GSE104905)/Homer	ERRg	1	1	0.2592	0.2637	Decreased vs FDR < 50%
ETS:E-box(ETS,bHLH)/HPC7-Scl-ChIP-Seq(GSE22178)/Homer	ETS:E-box	1	1	0.0421	0.0454	Decreased vs FDR < 50%
EWS:ERG-fusion(ETS)/CADO_ES1-EWS:ERG-ChIP-Seq(SRA014231)/Homer	EWS:ERG-fusion	1	1	0.3944	0.3977	Decreased vs FDR < 50%
EWS:FLI1-fusion(ETS)/SK_N_MC-EWS:FLI1-ChIP-Seq(SRA014231)/Homer	EWS:FLI1-fusion	1	1	0.2586	0.2664	Decreased vs FDR < 50%
Egr1(Zf)/K562-Egr1-ChIP-Seq(GSE32465)/Homer	Egr1	1	1	0.1901	0.1941	Decreased vs FDR < 50%
Egr2(Zf)/Thymocytes-Egr2-ChIP-Seq(GSE34254)/Homer	Egr2	1	1	0.0483	0.0515	Decreased vs FDR < 50%
Elk1(ETS)/Hela-Elk1-ChIP-Seq(GSE31477)/Homer	Elk1	0.1	1	0.2216	0.2146	Decreased vs FDR < 50%
Elk4(ETS)/Hela-Elk4-ChIP-Seq(GSE31477)/Homer	Elk4	1	1	0.2052	0.2036	Decreased vs FDR < 50%
En1(Homeobox)/SUM149-EN1-ChIP-Seq(GSE120957)/Homer	En1	1	1	0.5704	0.6006	Decreased vs FDR < 50%
Eomes(T-box)/H9-Eomes-ChIP-Seq(GSE26097)/Homer	Eomes	1	1	0.595	0.6248	Decreased vs FDR < 50%
Erra(NR)/HepG2-Erra-ChIP-Seq(GSE31477)/Homer	Erra	1	1	0.5385	0.57	Decreased vs FDR < 50%
Esrrb(NR)/mES-Esrrb-ChIP-Seq(GSE11431)/Homer	Esrrb	1	1	0.2097	0.2116	Decreased vs FDR < 50%
FOXA1(Forkhead)/LNCAP-FOXA1-ChIP-Seq(GSE27824)/Homer	FOXA1	1	1	0.4084	0.426	Decreased vs FDR < 50%
FOXA1(Forkhead)/MCF7-FOXA1-ChIP-Seq(GSE26831)/Homer	FOXA1	1	1	0.3488	0.365	Decreased vs FDR < 50%
FOXA1:AR(Forkhead,NR)/LNCAP-AR-ChIP-Seq(GSE27824)/Homer	FOXA1:AR	1	1	0.0233	0.023	Decreased vs FDR < 50%
FOXK1(Forkhead)/HEK293-FOXK1-ChIP-Seq(GSE51673)/Homer	FOXK1	1	1	0.3576	0.3836	Decreased vs FDR < 50%
FOXK2(Forkhead)/U2OS-FOXK2-ChIP-Seq(E-MTAB-2204)/Homer	FOXK2	1	1	0.2414	0.252	Decreased vs FDR < 50%
FOXM1(Forkhead)/MCF7-FOXM1-ChIP-Seq(GSE72977)/Homer	FOXM1	1	1	0.3504	0.3725	Decreased vs FDR < 50%
FOXP1(Forkhead)/H9-FOXP1-ChIP-Seq(GSE31006)/Homer	FOXP1	1	1	0.1641	0.1752	Decreased vs FDR < 50%
FXR(NR),IR1/Liver-FXR-ChIP-Seq(Chong_et_al.)/Homer	FXR	1	1	0.1201	0.1271	Decreased vs FDR < 50%
Fos(bZIP)/TSC-Fos-ChIP-Seq(GSE110950)/Homer	Fos	1	1	0.2344	0.3503	Decreased vs FDR < 50%
Fosl2(bZIP)/3T3L1-Fosl2-ChIP-Seq(GSE56872)/Homer	Fosl2	1	1	0.1335	0.2183	Decreased vs FDR < 50%
Fox:Ebox(Forkhead,bHLH)/Panc1-Foxa2-ChIP-Seq(GSE47459)/Homer	Fox:Ebox	1	1	0.3385	0.3442	Decreased vs FDR < 50%
FoxD3(forkhead)/ZebrafishEmbryo-Foxd3.biotin-ChIP-seq(GSE106676)/Homer	FoxD3	1	1	0.302	0.3185	Decreased vs FDR < 50%
FoxL2(Forkhead)/Ovary-FoxL2-ChIP-Seq(GSE60858)/Homer	FoxL2	1	1	0.306	0.3249	Decreased vs FDR < 50%
Foxa2(Forkhead)/Liver-Foxa2-ChIP-Seq(GSE25694)/Homer	Foxa2	1	1	0.2851	0.3035	Decreased vs FDR < 50%
Foxa3(Forkhead)/Liver-Foxa3-ChIP-Seq(GSE77670)/Homer	Foxa3	1	1	0.1233	0.1355	Decreased vs FDR < 50%
Foxf1(Forkhead)/Lung-Foxf1-ChIP-Seq(GSE77951)/Homer	Foxf1	1	1	0.3301	0.344	Decreased vs FDR < 50%
Foxh1(Forkhead)/hESC-FOXH1-ChIP-Seq(GSE29422)/Homer	Foxh1	1	1	0.2132	0.2341	Decreased vs FDR < 50%
Foxo1(Forkhead)/RAW-Foxo1-ChIP-Seq(Fan_et_al.)/Homer	Foxo1	1	1	0.5806	0.5985	Decreased vs FDR < 50%
Foxo3(Forkhead)/U2OS-Foxo3-ChIP-Seq(E-MTAB-2701)/Homer	Foxo3	1	1	0.2728	0.2898	Decreased vs FDR < 50%
Fra1(bZIP)/BT549-Fra1-ChIP-Seq(GSE46166)/Homer	Fra1	1	1	0.2206	0.3362	Decreased vs FDR < 50%
Fra2(bZIP)/Striatum-Fra2-ChIP-Seq(GSE43429)/Homer	Fra2	1	1	0.1912	0.2949	Decreased vs FDR < 50%
GATA(Zf),IR3/iTreg-Gata3-ChIP-Seq(GSE20898)/Homer	GATA	1	1	0.0562	0.0626	Decreased vs FDR < 50%
GATA(Zf),IR4/iTreg-Gata3-ChIP-Seq(GSE20898)/Homer	GATA	1	1	0.0296	0.0298	Decreased vs FDR < 50%
GATA3(Zf),DR4/iTreg-Gata3-ChIP-Seq(GSE20898)/Homer	GATA3	1	1	0.0278	0.0336	Decreased vs FDR < 50%
GATA3(Zf),DR8/iTreg-Gata3-ChIP-Seq(GSE20898)/Homer	GATA3	1	1	0.0237	0.0285	Decreased vs FDR < 50%
GATA3(Zf)/iTreg-Gata3-ChIP-Seq(GSE20898)/Homer	GATA3	1	1	0.4767	0.4983	Decreased vs FDR < 50%
GATA:SCL(Zf,bHLH)/Ter119-SCL-ChIP-Seq(GSE18720)/Homer	GATA:SCL	1	1	0.038	0.0469	Decreased vs FDR < 50%
GFX(?)/Promoter/Homer	GFX	1	1	0.0025	0.0023	Decreased vs FDR < 50%
GFY(?)/Promoter/Homer	GFY	1	1	0.0256	0.0237	Decreased vs FDR < 50%
GLI3(Zf)/Limb-GLI3-ChIP-Chip(GSE11077)/Homer	GLI3	1	1	0.0352	0.0358	Decreased vs FDR < 50%
GLIS3(Zf)/Thyroid-Glis3.GFP-ChIP-Seq(GSE103297)/Homer	GLIS3	1	1	0.351	0.3704	Decreased vs FDR < 50%
GRE(NR),IR3/A549-GR-ChIP-Seq(GSE32465)/Homer	GRE	1	1	0.0431	0.0412	Decreased vs FDR < 50%
GRE(NR),IR3/RAW264.7-GRE-ChIP-Seq(Unpublished)/Homer	GRE	1	1	0.0781	0.0776	Decreased vs FDR < 50%
GRHL2(CP2)/HBE-GRHL2-ChIP-Seq(GSE46194)/Homer	GRHL2	1	1	0.1297	0.1318	Decreased vs FDR < 50%
GSC(Homeobox)/FrogEmbryos-GSC-ChIP-Seq(DRA000576)/Homer	GSC	1	1	0.3741	0.4003	Decreased vs FDR < 50%
Gata1(Zf)/K562-GATA1-ChIP-Seq(GSE18829)/Homer	Gata1	1	1	0.2056	0.2178	Decreased vs FDR < 50%
Gata2(Zf)/K562-GATA2-ChIP-Seq(GSE18829)/Homer	Gata2	1	1	0.2305	0.2428	Decreased vs FDR < 50%
Gata4(Zf)/Heart-Gata4-ChIP-Seq(GSE35151)/Homer	Gata4	1	1	0.3461	0.36	Decreased vs FDR < 50%
Gata6(Zf)/HUG1N-GATA6-ChIP-Seq(GSE51936)/Homer	Gata6	1	1	0.3155	0.3356	Decreased vs FDR < 50%
Gfi1b(Zf)/HPC7-Gfi1b-ChIP-Seq(GSE22178)/Homer	Gfi1b	1	1	0.2221	0.2374	Decreased vs FDR < 50%
Gli2(Zf)/GM2-Gli2-ChIP-Chip(GSE112702)/Homer	Gli2	0.1	1	0.0818	0.0769	Decreased vs FDR < 50%
HEB(bHLH)/mES-Heb-ChIP-Seq(GSE53233)/Homer	HEB	1	1	0.4462	0.4809	Decreased vs FDR < 50%
HIC1(Zf)/Treg-ZBTB29-ChIP-Seq(GSE99889)/Homer	HIC1	1	1	0.5076	0.5456	Decreased vs FDR < 50%
HIF-1a(bHLH)/MCF7-HIF1a-ChIP-Seq(GSE28352)/Homer	HIF-1a	1	1	0.062	0.0669	Decreased vs FDR < 50%
HIF-1b(HLH)/T47D-HIF1b-ChIP-Seq(GSE59937)/Homer	HIF-1b	1	1	0.2543	0.2688	Decreased vs FDR < 50%
HIF2a(bHLH)/785_O-HIF2a-ChIP-Seq(GSE34871)/Homer	HIF2a	1	1	0.0864	0.0956	Decreased vs FDR < 50%
HINFP(Zf)/K562-HINFP.eGFP-ChIP-Seq(Encode)/Homer	HINFP	1	1	0.0428	0.0491	Decreased vs FDR < 50%
HLF(bZIP)/HSC-HLF.Flag-ChIP-Seq(GSE69817)/Homer	HLF	1	1	0.3843	0.3805	Decreased vs FDR < 50%
HNF1b(Homeobox)/PDAC-HNF1B-ChIP-Seq(GSE64557)/Homer	HNF1b	1	1	0.057	0.0705	Decreased vs FDR < 50%
HNF4a(NR),DR1/HepG2-HNF4a-ChIP-Seq(GSE25021)/Homer	HNF4a	1	1	0.1584	0.1662	Decreased vs FDR < 50%
HNF6(Homeobox)/Liver-Hnf6-ChIP-Seq(ERP000394)/Homer	HNF6	1	1	0.1695	0.1871	Decreased vs FDR < 50%
HOXA1(Homeobox)/mES-Hoxa1-ChIP-Seq(SRP084292)/Homer	HOXA1	1	1	0.0761	0.0934	Decreased vs FDR < 50%
HOXA2(Homeobox)/mES-Hoxa2-ChIP-Seq(Donaldson_et_al.)/Homer	HOXA2	1	1	0.028	0.0357	Decreased vs FDR < 50%
HOXB13(Homeobox)/ProstateTumor-HOXB13-ChIP-Seq(GSE56288)/Homer	HOXB13	1	1	0.3703	0.3943	Decreased vs FDR < 50%
HRE(HSF)/HepG2-HSF1-ChIP-Seq(GSE31477)/Homer	HRE	1	1	0.0474	0.0523	Decreased vs FDR < 50%
HRE(HSF)/Striatum-HSF1-ChIP-Seq(GSE38000)/Homer	HRE	1	1	0.0764	0.0861	Decreased vs FDR < 50%
Hand2(bHLH)/Mesoderm-Hand2-ChIP-Seq(GSE61475)/Homer	Hand2	1	1	0.1662	0.1744	Decreased vs FDR < 50%
Hnf1(Homeobox)/Liver-Foxa2-Chip-Seq(GSE25694)/Homer	Hnf1	1	1	0.0558	0.0671	Decreased vs FDR < 50%
Hnf6b(Homeobox)/LNCaP-Hnf6b-ChIP-Seq(GSE106305)/Homer	Hnf6b	1	1	0.2845	0.3064	Decreased vs FDR < 50%
Hoxa10(Homeobox)/ChickenMSG-Hoxa10.Flag-ChIP-Seq(GSE86088)/Homer	Hoxa10	1	1	0.2503	0.2555	Decreased vs FDR < 50%
Hoxa11(Homeobox)/ChickenMSG-Hoxa11.Flag-ChIP-Seq(GSE86088)/Homer	Hoxa11	1	1	0.6718	0.6821	Decreased vs FDR < 50%
Hoxa13(Homeobox)/ChickenMSG-Hoxa13.Flag-ChIP-Seq(GSE86088)/Homer	Hoxa13	1	1	0.6939	0.7154	Decreased vs FDR < 50%
Hoxa9(Homeobox)/ChickenMSG-Hoxa9.Flag-ChIP-Seq(GSE86088)/Homer	Hoxa9	1	1	0.7085	0.7278	Decreased vs FDR < 50%
Hoxb4(Homeobox)/ES-Hoxb4-ChIP-Seq(GSE34014)/Homer	Hoxb4	1	1	0.0642	0.079	Decreased vs FDR < 50%
Hoxc9(Homeobox)/Ainv15-Hoxc9-ChIP-Seq(GSE21812)/Homer	Hoxc9	1	1	0.1953	0.207	Decreased vs FDR < 50%
Hoxd10(Homeobox)/ChickenMSG-Hoxd10.Flag-ChIP-Seq(GSE86088)/Homer	Hoxd10	1	1	0.4118	0.4301	Decreased vs FDR < 50%
Hoxd11(Homeobox)/ChickenMSG-Hoxd11.Flag-ChIP-Seq(GSE86088)/Homer	Hoxd11	1	1	0.6768	0.6945	Decreased vs FDR < 50%
Hoxd12(Homeobox)/ChickenMSG-Hoxd12.Flag-ChIP-Seq(GSE86088)/Homer	Hoxd12	1	1	0.5709	0.5947	Decreased vs FDR < 50%
Hoxd13(Homeobox)/ChickenMSG-Hoxd13.Flag-ChIP-Seq(GSE86088)/Homer	Hoxd13	1	1	0.522	0.5532	Decreased vs FDR < 50%
IRF1(IRF)/PBMC-IRF1-ChIP-Seq(GSE43036)/Homer	IRF1	1	1	0.1074	0.1142	Decreased vs FDR < 50%
IRF2(IRF)/Erythroblas-IRF2-ChIP-Seq(GSE36985)/Homer	IRF2	1	1	0.0818	0.0874	Decreased vs FDR < 50%
IRF3(IRF)/BMDM-Irf3-ChIP-Seq(GSE67343)/Homer	IRF3	0.1	1	0.2193	0.211	Decreased vs FDR < 50%
IRF4(IRF)/GM12878-IRF4-ChIP-Seq(GSE32465)/Homer	IRF4	1	1	0.2088	0.2029	Decreased vs FDR < 50%
IRF:BATF(IRF:bZIP)/pDC-Irf8-ChIP-Seq(GSE66899)/Homer	IRF:BATF	1	1	0.0633	0.0685	Decreased vs FDR < 50%
ISRE(IRF)/ThioMac-LPS-Expression(GSE23622)/Homer	ISRE	1	1	0.0453	0.0564	Decreased vs FDR < 50%
Isl1(Homeobox)/Neuron-Isl1-ChIP-Seq(GSE31456)/Homer	Isl1	1	1	0.5657	0.595	Decreased vs FDR < 50%
Jun-AP1(bZIP)/K562-cJun-ChIP-Seq(GSE31477)/Homer	Jun-AP1	1	1	0.1008	0.1691	Decreased vs FDR < 50%
JunB(bZIP)/DendriticCells-Junb-ChIP-Seq(GSE36099)/Homer	JunB	1	1	0.2185	0.3273	Decreased vs FDR < 50%
JunD(bZIP)/K562-JunD-ChIP-Seq/Homer	JunD	1	1	0.0219	0.0329	Decreased vs FDR < 50%
KLF1(Zf)/HUDEP2-KLF1-CutnRun(GSE136251)/Homer	KLF1	1	1	0.2047	0.2254	Decreased vs FDR < 50%
KLF10(Zf)/HEK293-KLF10.GFP-ChIP-Seq(GSE58341)/Homer	KLF10	1	1	0.1403	0.1519	Decreased vs FDR < 50%
KLF14(Zf)/HEK293-KLF14.GFP-ChIP-Seq(GSE58341)/Homer	KLF14	1	1	0.3865	0.397	Decreased vs FDR < 50%
KLF3(Zf)/MEF-Klf3-ChIP-Seq(GSE44748)/Homer	KLF3	1	1	0.1158	0.132	Decreased vs FDR < 50%
KLF5(Zf)/LoVo-KLF5-ChIP-Seq(GSE49402)/Homer	KLF5	1	1	0.288	0.3184	Decreased vs FDR < 50%
KLF6(Zf)/PDAC-KLF6-ChIP-Seq(GSE64557)/Homer	KLF6	1	1	0.2503	0.2748	Decreased vs FDR < 50%
Klf4(Zf)/mES-Klf4-ChIP-Seq(GSE11431)/Homer	Klf4	1	1	0.0942	0.1114	Decreased vs FDR < 50%
Klf9(Zf)/GBM-Klf9-ChIP-Seq(GSE62211)/Homer	Klf9	1	1	0.0834	0.0972	Decreased vs FDR < 50%
LEF1(HMG)/H1-LEF1-ChIP-Seq(GSE64758)/Homer	LEF1	1	1	0.2355	0.2626	Decreased vs FDR < 50%
LHX9(Homeobox)/Hct116-LHX9.V5-ChIP-Seq(GSE116822)/Homer	LHX9	1	1	0.469	0.4988	Decreased vs FDR < 50%
LRF(Zf)/Erythroblasts-ZBTB7A-ChIP-Seq(GSE74977)/Homer	LRF	1	1	0.3092	0.3355	Decreased vs FDR < 50%
LXRE(NR),DR4/RAW-LXRb.biotin-ChIP-Seq(GSE21512)/Homer	LXRE	1	1	0.0193	0.0175	Decreased vs FDR < 50%
Lhx1(Homeobox)/EmbryoCarcinoma-Lhx1-ChIP-Seq(GSE70957)/Homer	Lhx1	1	1	0.4012	0.4234	Decreased vs FDR < 50%
Lhx2(Homeobox)/HFSC-Lhx2-ChIP-Seq(GSE48068)/Homer	Lhx2	1	1	0.3697	0.4029	Decreased vs FDR < 50%
Lhx3(Homeobox)/Neuron-Lhx3-ChIP-Seq(GSE31456)/Homer	Lhx3	1	1	0.5332	0.5633	Decreased vs FDR < 50%
MITF(bHLH)/MastCells-MITF-ChIP-Seq(GSE48085)/Homer	MITF	1	1	0.3008	0.3082	Decreased vs FDR < 50%
MNT(bHLH)/HepG2-MNT-ChIP-Seq(Encode)/Homer	MNT	1	1	0.304	0.302	Decreased vs FDR < 50%
MYB(HTH)/ERMYB-Myb-ChIPSeq(GSE22095)/Homer	MYB	1	1	0.5023	0.5288	Decreased vs FDR < 50%
MYNN(Zf)/HEK293-MYNN.eGFP-ChIP-Seq(Encode)/Homer	MYNN	1	1	0.1042	0.1137	Decreased vs FDR < 50%
MafA(bZIP)/Islet-MafA-ChIP-Seq(GSE30298)/Homer	MafA	1	1	0.2673	0.2869	Decreased vs FDR < 50%
MafB(bZIP)/BMM-Mafb-ChIP-Seq(GSE75722)/Homer	MafB	1	1	0.1442	0.1665	Decreased vs FDR < 50%
MafF(bZIP)/HepG2-MafF-ChIP-Seq(GSE31477)/Homer	MafF	1	1	0.1235	0.1297	Decreased vs FDR < 50%
MafK(bZIP)/C2C12-MafK-ChIP-Seq(GSE36030)/Homer	MafK	1	1	0.0718	0.0952	Decreased vs FDR < 50%
Max(bHLH)/K562-Max-ChIP-Seq(GSE31477)/Homer	Max	1	1	0.1919	0.1978	Decreased vs FDR < 50%
Maz(Zf)/HepG2-Maz-ChIP-Seq(GSE31477)/Homer	Maz	1	1	0.2871	0.3027	Decreased vs FDR < 50%
Mef2a(MADS)/HL1-Mef2a.biotin-ChIP-Seq(GSE21529)/Homer	Mef2a	1	1	0.1801	0.1891	Decreased vs FDR < 50%
Mef2b(MADS)/HEK293-Mef2b.V5-ChIP-Seq(GSE67450)/Homer	Mef2b	1	1	0.3261	0.3366	Decreased vs FDR < 50%
Mef2c(MADS)/GM12878-Mef2c-ChIP-Seq(GSE32465)/Homer	Mef2c	1	1	0.1985	0.2016	Decreased vs FDR < 50%
Mef2d(MADS)/Retina-Mef2d-ChIP-Seq(GSE61391)/Homer	Mef2d	1	1	0.0905	0.0908	Decreased vs FDR < 50%
Meis1(Homeobox)/MastCells-Meis1-ChIP-Seq(GSE48085)/Homer	Meis1	1	1	0.4625	0.4919	Decreased vs FDR < 50%
Mouse_Recombination_Hotspot(Zf)/Testis-DMC1-ChIP-Seq(GSE24438)/Homer	Mouse_Recombination_Hotspot	1	1	0.029	0.0278	Decreased vs FDR < 50%
Myf5(bHLH)/GM-Myf5-ChIP-Seq(GSE24852)/Homer	Myf5	1	1	0.2225	0.2306	Decreased vs FDR < 50%
MyoD(bHLH)/Myotube-MyoD-ChIP-Seq(GSE21614)/Homer	MyoD	1	1	0.2384	0.2516	Decreased vs FDR < 50%
MyoG(bHLH)/C2C12-MyoG-ChIP-Seq(GSE36024)/Homer	MyoG	1	1	0.312	0.3188	Decreased vs FDR < 50%
NF-E2(bZIP)/K562-NFE2-ChIP-Seq(GSE31477)/Homer	NF-E2	1	1	0.0228	0.0411	Decreased vs FDR < 50%
NF1(CTF)/LNCAP-NF1-ChIP-Seq(Unpublished)/Homer	NF1	1	1	0.1189	0.1325	Decreased vs FDR < 50%
NF1-halfsite(CTF)/LNCaP-NF1-ChIP-Seq(Unpublished)/Homer	NF1-halfsite	1	1	0.4999	0.516	Decreased vs FDR < 50%
NF1:FOXA1(CTF,Forkhead)/LNCAP-FOXA1-ChIP-Seq(GSE27824)/Homer	NF1:FOXA1	1	1	0.0206	0.0221	Decreased vs FDR < 50%
NFAT(RHD)/Jurkat-NFATC1-ChIP-Seq(Jolma_et_al.)/Homer	NFAT	1	1	0.3235	0.3571	Decreased vs FDR < 50%
NFAT:AP1(RHD,bZIP)/Jurkat-NFATC1-ChIP-Seq(Jolma_et_al.)/Homer	NFAT:AP1	1	1	0.0733	0.0835	Decreased vs FDR < 50%
NFE2L2(bZIP)/HepG2-NFE2L2-ChIP-Seq(Encode)/Homer	NFE2L2	1	1	0.0241	0.0401	Decreased vs FDR < 50%
NFIL3(bZIP)/HepG2-NFIL3-ChIP-Seq(Encode)/Homer	NFIL3	1	1	0.2993	0.3103	Decreased vs FDR < 50%
NFY(CCAAT)/Promoter/Homer	NFY	1	1	0.2308	0.2422	Decreased vs FDR < 50%
NFkB-p50,p52(RHD)/Monocyte-p50-ChIP-Chip(Schreiber_et_al.)/Homer	NFkB-p50,p52	1	1	0.038	0.0388	Decreased vs FDR < 50%
NFkB-p65(RHD)/GM12787-p65-ChIP-Seq(GSE19485)/Homer	NFkB-p65	0.1	1	0.2134	0.2033	Decreased vs FDR < 50%
NFkB-p65-Rel(RHD)/ThioMac-LPS-Expression(GSE23622)/Homer	NFkB-p65-Rel	1	1	0.0297	0.033	Decreased vs FDR < 50%
NPAS(bHLH)/Liver-NPAS-ChIP-Seq(GSE39860)/Homer	NPAS	1	1	0.4442	0.4419	Decreased vs FDR < 50%
NPAS2(bHLH)/Liver-NPAS2-ChIP-Seq(GSE39860)/Homer	NPAS2	1	1	0.2933	0.3084	Decreased vs FDR < 50%
NRF(NRF)/Promoter/Homer	NRF	1	1	0.0269	0.0282	Decreased vs FDR < 50%
NRF1(NRF)/MCF7-NRF1-ChIP-Seq(Unpublished)/Homer	NRF1	1	1	0.0163	0.0201	Decreased vs FDR < 50%
Nanog(Homeobox)/mES-Nanog-ChIP-Seq(GSE11724)/Homer	Nanog	1	1	0.8514	0.8689	Decreased vs FDR < 50%
NeuroD1(bHLH)/Islet-NeuroD1-ChIP-Seq(GSE30298)/Homer	NeuroD1	1	1	0.2567	0.2744	Decreased vs FDR < 50%
NeuroG2(bHLH)/Fibroblast-NeuroG2-ChIP-Seq(GSE75910)/Homer	NeuroG2	1	1	0.4575	0.4755	Decreased vs FDR < 50%
Nkx2.1(Homeobox)/LungAC-Nkx2.1-ChIP-Seq(GSE43252)/Homer	Nkx2.1	1	1	0.6914	0.7139	Decreased vs FDR < 50%
Nkx2.2(Homeobox)/NPC-Nkx2.2-ChIP-Seq(GSE61673)/Homer	Nkx2.2	1	1	0.5364	0.5632	Decreased vs FDR < 50%
Nkx2.5(Homeobox)/HL1-Nkx2.5.biotin-ChIP-Seq(GSE21529)/Homer	Nkx2.5	1	1	0.5943	0.6135	Decreased vs FDR < 50%
Nkx3.1(Homeobox)/LNCaP-Nkx3.1-ChIP-Seq(GSE28264)/Homer	Nkx3.1	1	1	0.633	0.6487	Decreased vs FDR < 50%
Nkx6.1(Homeobox)/Islet-Nkx6.1-ChIP-Seq(GSE40975)/Homer	Nkx6.1	1	1	0.688	0.7186	Decreased vs FDR < 50%
Npas4(bHLH)/Neuron-Npas4-ChIP-Seq(GSE127793)/Homer	Npas4	1	1	0.1828	0.1982	Decreased vs FDR < 50%
Nr5a2(NR)/Pancreas-LRH1-ChIP-Seq(GSE34295)/Homer	Nr5a2	1	1	0.2075	0.215	Decreased vs FDR < 50%
Nr5a2(NR)/mES-Nr5a2-ChIP-Seq(GSE19019)/Homer	Nr5a2	1	1	0.1533	0.1607	Decreased vs FDR < 50%
Nrf2(bZIP)/Lymphoblast-Nrf2-ChIP-Seq(GSE37589)/Homer	Nrf2	1	1	0.0188	0.0345	Decreased vs FDR < 50%
Nur77(NR)/K562-NR4A1-ChIP-Seq(GSE31363)/Homer	Nur77	1	1	0.0821	0.0823	Decreased vs FDR < 50%
OCT4-SOX2-TCF-NANOG(POU,Homeobox,HMG)/mES-Oct4-ChIP-Seq(GSE11431)/Homer	OCT4-SOX2-TCF-NANOG	1	1	0.0768	0.0846	Decreased vs FDR < 50%
OCT:OCT(POU,Homeobox)/NPC-Brn1-ChIP-Seq(GSE35496)/Homer	OCT:OCT	1	1	0.0041	0.0038	Decreased vs FDR < 50%
OCT:OCT(POU,Homeobox)/NPC-OCT6-ChIP-Seq(GSE43916)/Homer	OCT:OCT	1	1	0.0346	0.0355	Decreased vs FDR < 50%
OCT:OCT(POU,Homeobox,IR1)/NPC-Brn2-ChIP-Seq(GSE35496)/Homer	OCT:OCT	1	1	0.0077	0.0068	Decreased vs FDR < 50%
OCT:OCT-short(POU,Homeobox)/NPC-OCT6-ChIP-Seq(GSE43916)/Homer	OCT:OCT-short	1	1	0.2736	0.2933	Decreased vs FDR < 50%
Oct11(POU,Homeobox)/NCIH1048-POU2F3-ChIP-seq(GSE115123)/Homer	2024-10-11	1	1	0.1299	0.1324	Decreased vs FDR < 50%
Oct2(POU,Homeobox)/Bcell-Oct2-ChIP-Seq(GSE21512)/Homer	2024-10-02	1	1	0.1182	0.1263	Decreased vs FDR < 50%
Oct4(POU,Homeobox)/mES-Oct4-ChIP-Seq(GSE11431)/Homer	2024-10-04	1	1	0.189	0.1918	Decreased vs FDR < 50%
Oct4:Sox17(POU,Homeobox,HMG)/F9-Sox17-ChIP-Seq(GSE44553)/Homer	Oct4:Sox17	1	1	0.0502	0.0583	Decreased vs FDR < 50%
Oct6(POU,Homeobox)/NPC-Pou3f1-ChIP-Seq(GSE35496)/Homer	2024-10-06	1	1	0.1632	0.1687	Decreased vs FDR < 50%
Olig2(bHLH)/Neuron-Olig2-ChIP-Seq(GSE30882)/Homer	Olig2	1	1	0.5491	0.5713	Decreased vs FDR < 50%
Otx2(Homeobox)/EpiLC-Otx2-ChIP-Seq(GSE56098)/Homer	Otx2	1	1	0.2617	0.2846	Decreased vs FDR < 50%
PAX3:FKHR-fusion(Paired,Homeobox)/Rh4-PAX3:FKHR-ChIP-Seq(GSE19063)/Homer	PAX3:FKHR-fusion	1	1	0.072	0.0835	Decreased vs FDR < 50%
PAX5(Paired,Homeobox),condensed/GM12878-PAX5-ChIP-Seq(GSE32465)/Homer	PAX5	1	1	0.0291	0.0341	Decreased vs FDR < 50%
PAX5(Paired,Homeobox)/GM12878-PAX5-ChIP-Seq(GSE32465)/Homer	PAX5	1	1	0.1017	0.1058	Decreased vs FDR < 50%
PAX6(Paired,Homeobox)/Forebrain-Pax6-ChIP-Seq(GSE66961)/Homer	PAX6	1	1	0.0294	0.0305	Decreased vs FDR < 50%
PBX1(Homeobox)/MCF7-PBX1-ChIP-Seq(GSE28007)/Homer	PBX1	1	1	0.0262	0.0245	Decreased vs FDR < 50%
PBX2(Homeobox)/K562-PBX2-ChIP-Seq(Encode)/Homer	PBX2	1	1	0.2783	0.3176	Decreased vs FDR < 50%
PGR(NR)/EndoStromal-PGR-ChIP-Seq(GSE69539)/Homer	PGR	1	1	0.0886	0.0904	Decreased vs FDR < 50%
PPARE(NR),DR1/3T3L1-Pparg-ChIP-Seq(GSE13511)/Homer	PPARE	1	1	0.3118	0.3356	Decreased vs FDR < 50%
PPARa(NR),DR1/Liver-Ppara-ChIP-Seq(GSE47954)/Homer	PPARa	1	1	0.3445	0.3704	Decreased vs FDR < 50%
PR(NR)/T47D-PR-ChIP-Seq(GSE31130)/Homer	PR	1	1	0.6085	0.6194	Decreased vs FDR < 50%
PRDM1(Zf)/Hela-PRDM1-ChIP-Seq(GSE31477)/Homer	PRDM1	1	1	0.2592	0.2706	Decreased vs FDR < 50%
PRDM10(Zf)/HEK293-PRDM10.eGFP-ChIP-Seq(Encode)/Homer	PRDM10	1	1	0.1951	0.2031	Decreased vs FDR < 50%
PRDM14(Zf)/H1-PRDM14-ChIP-Seq(GSE22767)/Homer	PRDM14	1	1	0.1007	0.1064	Decreased vs FDR < 50%
PRDM15(Zf)/ESC-Prdm15-ChIP-Seq(GSE73694)/Homer	PRDM15	1	1	0.3188	0.3421	Decreased vs FDR < 50%
PRDM9(Zf)/Testis-DMC1-ChIP-Seq(GSE35498)/Homer	PRDM9	1	1	0.1382	0.1503	Decreased vs FDR < 50%
PSE(SNAPc)/K562-mStart-Seq/Homer	PSE	1	1	0.1956	0.2068	Decreased vs FDR < 50%
Pax7(Paired,Homeobox),long/Myoblast-Pax7-ChIP-Seq(GSE25064)/Homer	Pax7	1	1	0.0085	0.0106	Decreased vs FDR < 50%
Pax7(Paired,Homeobox),longest/Myoblast-Pax7-ChIP-Seq(GSE25064)/Homer	Pax7	1	1	0.0119	0.0116	Decreased vs FDR < 50%
Pax7(Paired,Homeobox)/Myoblast-Pax7-ChIP-Seq(GSE25064)/Homer	Pax7	1	1	0.0366	0.0383	Decreased vs FDR < 50%
Pax8(Paired,Homeobox)/Thyroid-Pax8-ChIP-Seq(GSE26938)/Homer	Pax8	1	1	0.094	0.0978	Decreased vs FDR < 50%
Pbx3(Homeobox)/GM12878-PBX3-ChIP-Seq(GSE32465)/Homer	Pbx3	1	1	0.074	0.0758	Decreased vs FDR < 50%
Pdx1(Homeobox)/Islet-Pdx1-ChIP-Seq(SRA008281)/Homer	Pdx1	1	1	0.3183	0.3648	Decreased vs FDR < 50%
Phox2a(Homeobox)/Neuron-Phox2a-ChIP-Seq(GSE31456)/Homer	Phox2a	1	1	0.1626	0.1752	Decreased vs FDR < 50%
Phox2b(Homeobox)/CLBGA-PHOX2B-ChIP-Seq(GSE90683)/Homer	Phox2b	1	1	0.0817	0.0917	Decreased vs FDR < 50%
Pit1(Homeobox)/GCrat-Pit1-ChIP-Seq(GSE58009)/Homer	Pit1	1	1	0.3572	0.3704	Decreased vs FDR < 50%
Pit1+1bp(Homeobox)/GCrat-Pit1-ChIP-Seq(GSE58009)/Homer	Pit1+1bp	1	1	0.1444	0.1593	Decreased vs FDR < 50%
Pitx1(Homeobox)/Chicken-Pitx1-ChIP-Seq(GSE38910)/Homer	Pitx1	1	1	0.8623	0.8723	Decreased vs FDR < 50%
Pitx1:Ebox(Homeobox,bHLH)/Hindlimb-Pitx1-ChIP-Seq(GSE41591)/Homer	Pitx1:Ebox	1	1	0.0811	0.086	Decreased vs FDR < 50%
Pknox1(Homeobox)/ES-Prep1-ChIP-Seq(GSE63282)/Homer	Pknox1	1	1	0.0734	0.0744	Decreased vs FDR < 50%
Prop1(Homeobox)/GHFT1-PROP1.biotin-ChIP-Seq(GSE77302)/Homer	Prop1	1	1	0.2552	0.2728	Decreased vs FDR < 50%
Ptf1a(bHLH)/Panc1-Ptf1a-ChIP-Seq(GSE47459)/Homer	Ptf1a	1	1	0.594	0.6215	Decreased vs FDR < 50%
RAR:RXR(NR),DR0/ES-RAR-ChIP-Seq(GSE56893)/Homer	RAR:RXR	1	1	0.0344	0.036	Decreased vs FDR < 50%
RAR:RXR(NR),DR5/ES-RAR-ChIP-Seq(GSE56893)/Homer	RAR:RXR	1	1	0.0097	0.0088	Decreased vs FDR < 50%
RARa(NR)/K562-RARa-ChIP-Seq(Encode)/Homer	RARa	1	1	0.6777	0.6946	Decreased vs FDR < 50%
RARg(NR)/ES-RARg-ChIP-Seq(GSE30538)/Homer	RARg	0.1	1	0.0088	0.0074	Decreased vs FDR < 50%
RBPJ:Ebox(?,bHLH)/Panc1-Rbpj1-ChIP-Seq(GSE47459)/Homer	RBPJ:Ebox	1	1	0.1195	0.1269	Decreased vs FDR < 50%
REST-NRSF(Zf)/Jurkat-NRSF-ChIP-Seq/Homer	REST-NRSF	1	1	0.0004	0.0014	Decreased vs FDR < 50%
RORa(NR)/Liver-Rora-ChIP-Seq(GSE101115)/Homer	RORa	1	1	0.0493	0.0569	Decreased vs FDR < 50%
RORg(NR)/Liver-Rorc-ChIP-Seq(GSE101115)/Homer	RORg	1	1	0.0353	0.0396	Decreased vs FDR < 50%
RORgt(NR)/EL4-RORgt.Flag-ChIP-Seq(GSE56019)/Homer	RORgt	1	1	0.0486	0.0554	Decreased vs FDR < 50%
RORgt(NR)/EL4-RORgt.Flag-ChIP-Seq(GSE56019)/Homer	RORgt	1	1	0.0486	0.0554	Decreased vs FDR < 50%
RUNX(Runt)/HPC7-Runx1-ChIP-Seq(GSE22178)/Homer	RUNX	1	1	0.2808	0.2862	Decreased vs FDR < 50%
RUNX-AML(Runt)/CD4+-PolII-ChIP-Seq(Barski_et_al.)/Homer	RUNX-AML	1	1	0.2759	0.2871	Decreased vs FDR < 50%
RUNX1(Runt)/Jurkat-RUNX1-ChIP-Seq(GSE29180)/Homer	RUNX1	1	1	0.3762	0.3908	Decreased vs FDR < 50%
RUNX2(Runt)/PCa-RUNX2-ChIP-Seq(GSE33889)/Homer	RUNX2	1	1	0.3121	0.3244	Decreased vs FDR < 50%
RXR(NR),DR1/3T3L1-RXR-ChIP-Seq(GSE13511)/Homer	RXR	1	1	0.352	0.3829	Decreased vs FDR < 50%
Rbpj1(?)/Panc1-Rbpj1-ChIP-Seq(GSE47459)/Homer	Rbpj1	1	1	0.4421	0.4763	Decreased vs FDR < 50%
Reverb(NR),DR2/RAW-Reverba.biotin-ChIP-Seq(GSE45914)/Homer	Reverb	1	1	0.038	0.047	Decreased vs FDR < 50%
Rfx1(HTH)/NPC-H3K4me1-ChIP-Seq(GSE16256)/Homer	Rfx1	1	1	0.0668	0.0685	Decreased vs FDR < 50%
Rfx2(HTH)/LoVo-RFX2-ChIP-Seq(GSE49402)/Homer	Rfx2	1	1	0.0338	0.0316	Decreased vs FDR < 50%
Rfx5(HTH)/GM12878-Rfx5-ChIP-Seq(GSE31477)/Homer	Rfx5	1	1	0.1085	0.1124	Decreased vs FDR < 50%
Rfx6(HTH)/Min6b1-Rfx6.HA-ChIP-Seq(GSE62844)/Homer	Rfx6	1	1	0.3141	0.3386	Decreased vs FDR < 50%
SCL(bHLH)/HPC7-Scl-ChIP-Seq(GSE13511)/Homer	SCL	1	1	0.8533	0.864	Decreased vs FDR < 50%
SCRT1(Zf)/HEK293-SCRT1.eGFP-ChIP-Seq(Encode)/Homer	SCRT1	1	1	0.0802	0.0933	Decreased vs FDR < 50%
SF1(NR)/H295R-Nr5a1-ChIP-Seq(GSE44220)/Homer	SF1	1	1	0.1395	0.1402	Decreased vs FDR < 50%
SPDEF(ETS)/VCaP-SPDEF-ChIP-Seq(SRA014231)/Homer	SPDEF	1	1	0.3996	0.4038	Decreased vs FDR < 50%
STAT1(Stat)/HelaS3-STAT1-ChIP-Seq(GSE12782)/Homer	STAT1	1	1	0.1239	0.151	Decreased vs FDR < 50%
STAT4(Stat)/CD4-Stat4-ChIP-Seq(GSE22104)/Homer	STAT4	1	1	0.3528	0.3906	Decreased vs FDR < 50%
STAT5(Stat)/mCD4+-Stat5-ChIP-Seq(GSE12346)/Homer	STAT5	1	1	0.1344	0.1678	Decreased vs FDR < 50%
STAT6(Stat)/CD4-Stat6-ChIP-Seq(GSE22104)/Homer	STAT6	1	1	0.233	0.2559	Decreased vs FDR < 50%
STAT6(Stat)/Macrophage-Stat6-ChIP-Seq(GSE38377)/Homer	STAT6	1	1	0.2266	0.2532	Decreased vs FDR < 50%
Six1(Homeobox)/Myoblast-Six1-ChIP-Chip(GSE20150)/Homer	Six1	1	1	0.0952	0.0976	Decreased vs FDR < 50%
Six2(Homeobox)/NephronProgenitor-Six2-ChIP-Seq(GSE39837)/Homer	Six2	1	1	0.341	0.3579	Decreased vs FDR < 50%
Six4(Homeobox)/MCF7-SIX4-ChIP-Seq(Encode)/Homer	Six4	1	1	0.0182	0.0212	Decreased vs FDR < 50%
Slug(Zf)/Mesoderm-Snai2-ChIP-Seq(GSE61475)/Homer	Slug	1	1	0.123	0.1522	Decreased vs FDR < 50%
Smad2(MAD)/ES-SMAD2-ChIP-Seq(GSE29422)/Homer	Smad2	1	1	0.4088	0.4304	Decreased vs FDR < 50%
Smad3(MAD)/NPC-Smad3-ChIP-Seq(GSE36673)/Homer	Smad3	1	1	0.6684	0.6876	Decreased vs FDR < 50%
Smad4(MAD)/ESC-SMAD4-ChIP-Seq(GSE29422)/Homer	Smad4	1	1	0.4069	0.4253	Decreased vs FDR < 50%
Snail1(Zf)/LS174T-SNAIL1.HA-ChIP-Seq(GSE127183)/Homer	Snail1	1	1	0.1901	0.2228	Decreased vs FDR < 50%
Sox10(HMG)/SciaticNerve-Sox3-ChIP-Seq(GSE35132)/Homer	Sox10	1	1	0.4817	0.4963	Decreased vs FDR < 50%
Sox15(HMG)/CPA-Sox15-ChIP-Seq(GSE62909)/Homer	Sox15	1	1	0.3519	0.3667	Decreased vs FDR < 50%
Sox17(HMG)/Endoderm-Sox17-ChIP-Seq(GSE61475)/Homer	Sox17	1	1	0.2405	0.2567	Decreased vs FDR < 50%
Sox2(HMG)/mES-Sox2-ChIP-Seq(GSE11431)/Homer	Sox2	1	1	0.299	0.3034	Decreased vs FDR < 50%
Sox21(HMG)/ESC-SOX21-ChIP-Seq(GSE110505)/Homer	Sox21	1	1	0.5183	0.5223	Decreased vs FDR < 50%
Sox3(HMG)/NPC-Sox3-ChIP-Seq(GSE33059)/Homer	Sox3	1	1	0.5143	0.5282	Decreased vs FDR < 50%
Sox4(HMG)/proB-Sox4-ChIP-Seq(GSE50066)/Homer	Sox4	1	1	0.2756	0.288	Decreased vs FDR < 50%
Sox6(HMG)/Myotubes-Sox6-ChIP-Seq(GSE32627)/Homer	Sox6	1	1	0.4827	0.5075	Decreased vs FDR < 50%
Sox7(HMG)/ESC-Sox7-ChIP-Seq(GSE133899)/Homer	Sox7	1	1	0.1011	0.1039	Decreased vs FDR < 50%
Sox9(HMG)/Limb-SOX9-ChIP-Seq(GSE73225)/Homer	Sox9	1	1	0.282	0.2942	Decreased vs FDR < 50%
Sp1(Zf)/Promoter/Homer	Sp1	1	1	0.0433	0.0519	Decreased vs FDR < 50%
Sp2(Zf)/HEK293-Sp2.eGFP-ChIP-Seq(Encode)/Homer	Sp2	1	1	0.3375	0.3582	Decreased vs FDR < 50%
Sp5(Zf)/mES-Sp5.Flag-ChIP-Seq(GSE72989)/Homer	Sp5	1	1	0.2397	0.255	Decreased vs FDR < 50%
Srebp1a(bHLH)/HepG2-Srebp1a-ChIP-Seq(GSE31477)/Homer	Srebp1a	1	1	0.0658	0.0681	Decreased vs FDR < 50%
Srebp2(bHLH)/HepG2-Srebp2-ChIP-Seq(GSE31477)/Homer	Srebp2	1	1	0.0424	0.0416	Decreased vs FDR < 50%
Stat3(Stat)/mES-Stat3-ChIP-Seq(GSE11431)/Homer	Stat3	1	1	0.1735	0.1966	Decreased vs FDR < 50%
Stat3+il21(Stat)/CD4-Stat3-ChIP-Seq(GSE19198)/Homer	Stat3+il21	1	1	0.2511	0.2797	Decreased vs FDR < 50%
T1ISRE(IRF)/ThioMac-Ifnb-Expression/Homer	T1ISRE	1	1	0.0093	0.0091	Decreased vs FDR < 50%
TATA-Box(TBP)/Promoter/Homer	TATA-Box	1	1	0.4399	0.4556	Decreased vs FDR < 50%
TCF4(bHLH)/SHSY5Y-TCF4-ChIP-Seq(GSE96915)/Homer	TCF4	1	1	0.4486	0.4637	Decreased vs FDR < 50%
TCFL2(HMG)/K562-TCF7L2-ChIP-Seq(GSE29196)/Homer	TCFL2	1	1	0.0283	0.0318	Decreased vs FDR < 50%
TEAD(TEA)/Fibroblast-PU.1-ChIP-Seq(Unpublished)/Homer	TEAD	1	1	0.2121	0.251	Decreased vs FDR < 50%
TEAD1(TEAD)/HepG2-TEAD1-ChIP-Seq(Encode)/Homer	TEAD1	1	1	0.2995	0.3381	Decreased vs FDR < 50%
TEAD2(TEA)/Py2T-Tead2-ChIP-Seq(GSE55709)/Homer	TEAD2	1	1	0.1567	0.1834	Decreased vs FDR < 50%
TEAD3(TEA)/HepG2-TEAD3-ChIP-Seq(Encode)/Homer	TEAD3	1	1	0.3436	0.3836	Decreased vs FDR < 50%
TEAD4(TEA)/Tropoblast-Tead4-ChIP-Seq(GSE37350)/Homer	TEAD4	1	1	0.2542	0.289	Decreased vs FDR < 50%
TFE3(bHLH)/MEF-TFE3-ChIP-Seq(GSE75757)/Homer	TFE3	1	1	0.0169	0.0275	Decreased vs FDR < 50%
THRa(NR)/C17.2-THRa-ChIP-Seq(GSE38347)/Homer	THRa	1	1	0.1258	0.1342	Decreased vs FDR < 50%
THRb(NR)/HepG2-THRb.Flag-ChIP-Seq(Encode)/Homer	THRb	1	1	0.1688	0.1825	Decreased vs FDR < 50%
THRb(NR)/Liver-NR1A2-ChIP-Seq(GSE52613)/Homer	THRb	1	1	0.7975	0.8182	Decreased vs FDR < 50%
TR4(NR),DR1/Hela-TR4-ChIP-Seq(GSE24685)/Homer	TR4	1	1	0.0341	0.0401	Decreased vs FDR < 50%
TRPS1(Zf)/MCF7-TRPS1-ChIP-Seq(GSE107013)/Homer	TRPS1	1	1	0.5781	0.6092	Decreased vs FDR < 50%
Tbet(T-box)/CD8-Tbet-ChIP-Seq(GSE33802)/Homer	Tbet	1	1	0.3407	0.3737	Decreased vs FDR < 50%
Tbox:Smad(T-box,MAD)/ESCd5-Smad2_3-ChIP-Seq(GSE29422)/Homer	Tbox:Smad	1	1	0.0565	0.0607	Decreased vs FDR < 50%
Tbr1(T-box)/Cortex-Tbr1-ChIP-Seq(GSE71384)/Homer	Tbr1	1	1	0.4266	0.4608	Decreased vs FDR < 50%
Tbx20(T-box)/Heart-Tbx20-ChIP-Seq(GSE29636)/Homer	Tbx20	1	1	0.0773	0.0859	Decreased vs FDR < 50%
Tbx21(T-box)/GM12878-TBX21-ChIP-Seq(Encode)/Homer	Tbx21	1	1	0.3154	0.3451	Decreased vs FDR < 50%
Tbx5(T-box)/HL1-Tbx5.biotin-ChIP-Seq(GSE21529)/Homer	Tbx5	1	1	0.6939	0.7346	Decreased vs FDR < 50%
Tbx6(T-box)/ESC-Tbx6-ChIP-Seq(GSE93524)/Homer	Tbx6	1	1	0.3169	0.3522	Decreased vs FDR < 50%
Tcf12(bHLH)/GM12878-Tcf12-ChIP-Seq(GSE32465)/Homer	Tcf12	1	1	0.2904	0.3012	Decreased vs FDR < 50%
Tcf21(bHLH)/ArterySmoothMuscle-Tcf21-ChIP-Seq(GSE61369)/Homer	Tcf21	1	1	0.3058	0.3116	Decreased vs FDR < 50%
Tcf3(HMG)/mES-Tcf3-ChIP-Seq(GSE11724)/Homer	Tcf3	1	1	0.0823	0.1025	Decreased vs FDR < 50%
Tcf7(HMG)/GM12878-TCF7-ChIP-Seq(Encode)/Homer	Tcf7	1	1	0.1148	0.1247	Decreased vs FDR < 50%
Tcfcp2l1(CP2)/mES-Tcfcp2l1-ChIP-Seq(GSE11431)/Homer	Tcfcp2l1	1	1	0.0405	0.0437	Decreased vs FDR < 50%
Tgif1(Homeobox)/mES-Tgif1-ChIP-Seq(GSE55404)/Homer	Tgif1	1	1	0.7354	0.7626	Decreased vs FDR < 50%
Tgif2(Homeobox)/mES-Tgif2-ChIP-Seq(GSE55404)/Homer	Tgif2	1	1	0.7556	0.7919	Decreased vs FDR < 50%
Tlx?(NR)/NPC-H3K4me1-ChIP-Seq(GSE16256)/Homer	Tlx?	1	1	0.1326	0.1422	Decreased vs FDR < 50%
Twist(bHLH)/HMLE-TWIST1-ChIP-Seq(Chang_et_al)/Homer	Twist	1	1	0.0408	0.0398	Decreased vs FDR < 50%
Twist2(bHLH)/Myoblast-Twist2.Ty1-ChIP-Seq(GSE127998)/Homer	Twist2	1	1	0.4911	0.5071	Decreased vs FDR < 50%
USF1(bHLH)/GM12878-Usf1-ChIP-Seq(GSE32465)/Homer	USF1	1	1	0.1273	0.1422	Decreased vs FDR < 50%
Unknown(Homeobox)/Limb-p300-ChIP-Seq/Homer	Unknown	1	1	0.2372	0.255	Decreased vs FDR < 50%
Unknown-ESC-element(?)/mES-Nanog-ChIP-Seq(GSE11724)/Homer	Unknown-ESC-element	1	1	0.1963	0.2034	Decreased vs FDR < 50%
Usf2(bHLH)/C2C12-Usf2-ChIP-Seq(GSE36030)/Homer	Usf2	1	1	0.0955	0.1075	Decreased vs FDR < 50%
VDR(NR),DR3/GM10855-VDR+vitD-ChIP-Seq(GSE22484)/Homer	VDR	1	1	0.0634	0.0664	Decreased vs FDR < 50%
WT1(Zf)/Kidney-WT1-ChIP-Seq(GSE90016)/Homer	WT1	1	1	0.1848	0.1877	Decreased vs FDR < 50%
X-box(HTH)/NPC-H3K4me1-ChIP-Seq(GSE16256)/Homer	X-box	1	1	0.0416	0.0418	Decreased vs FDR < 50%
YY1(Zf)/Promoter/Homer	YY1	1	1	0.0118	0.0164	Decreased vs FDR < 50%
ZBTB12(Zf)/HEK293-ZBTB12.GFP-ChIP-Seq(GSE58341)/Homer	ZBTB12	1	1	0.1217	0.1253	Decreased vs FDR < 50%
ZBTB18(Zf)/HEK293-ZBTB18.GFP-ChIP-Seq(GSE58341)/Homer	ZBTB18	1	1	0.166	0.1724	Decreased vs FDR < 50%
ZBTB33(Zf)/GM12878-ZBTB33-ChIP-Seq(GSE32465)/Homer	ZBTB33	1	1	0.006	0.0068	Decreased vs FDR < 50%
ZEB1(Zf)/PDAC-ZEB1-ChIP-Seq(GSE64557)/Homer	ZEB1	1	1	0.3558	0.4102	Decreased vs FDR < 50%
ZEB2(Zf)/SNU398-ZEB2-ChIP-Seq(GSE103048)/Homer	ZEB2	1	1	0.1953	0.2334	Decreased vs FDR < 50%
ZFP3(Zf)/HEK293-ZFP3.GFP-ChIP-Seq(GSE58341)/Homer	ZFP3	1	1	0.0003	0.0004	Decreased vs FDR < 50%
ZFX(Zf)/mES-Zfx-ChIP-Seq(GSE11431)/Homer	ZFX	1	1	0.3508	0.3531	Decreased vs FDR < 50%
ZKSCAN1(Zf)/HepG2-ZKSCAN1-ChIP-Seq(Encode)/Homer	ZKSCAN1	1	1	0.0081	0.0086	Decreased vs FDR < 50%
ZNF136(Zf)/HEK293-ZNF136.GFP-ChIP-Seq(GSE58341)/Homer	ZNF136	1	1	0.0309	0.035	Decreased vs FDR < 50%
ZNF143|STAF(Zf)/CUTLL-ZNF143-ChIP-Seq(GSE29600)/Homer	ZNF143|STAF	1	1	0.1051	0.1039	Decreased vs FDR < 50%
ZNF16(Zf)/HEK293-ZNF16.GFP-ChIP-Seq(GSE58341)/Homer	ZNF16	1	1	0.0029	0.0031	Decreased vs FDR < 50%
ZNF165(Zf)/WHIM12-ZNF165-ChIP-Seq(GSE65937)/Homer	ZNF165	1	1	0.0369	0.0386	Decreased vs FDR < 50%
ZNF189(Zf)/HEK293-ZNF189.GFP-ChIP-Seq(GSE58341)/Homer	ZNF189	1	1	0.2935	0.2984	Decreased vs FDR < 50%
ZNF264(Zf)/HEK293-ZNF264.GFP-ChIP-Seq(GSE58341)/Homer	ZNF264	1	1	0.2025	0.2016	Decreased vs FDR < 50%
ZNF317(Zf)/HEK293-ZNF317.GFP-ChIP-Seq(GSE58341)/Homer	ZNF317	1	1	0.0325	0.0317	Decreased vs FDR < 50%
ZNF322(Zf)/HEK293-ZNF322.GFP-ChIP-Seq(GSE58341)/Homer	ZNF322	1	1	0.0795	0.0887	Decreased vs FDR < 50%
ZNF341(Zf)/EBV-ZNF341-ChIP-Seq(GSE113194)/Homer	ZNF341	1	1	0.2181	0.2263	Decreased vs FDR < 50%
ZNF382(Zf)/HEK293-ZNF382.GFP-ChIP-Seq(GSE58341)/Homer	ZNF382	1	1	0.0107	0.0098	Decreased vs FDR < 50%
ZNF41(Zf)/HEK293-ZNF41.GFP-ChIP-Seq(GSE58341)/Homer	ZNF41	1	1	0.0094	0.0101	Decreased vs FDR < 50%
ZNF415(Zf)/HEK293-ZNF415.GFP-ChIP-Seq(GSE58341)/Homer	ZNF415	1	1	0.1422	0.1576	Decreased vs FDR < 50%
ZNF416(Zf)/HEK293-ZNF416.GFP-ChIP-Seq(GSE58341)/Homer	ZNF416	1	1	0.3679	0.4046	Decreased vs FDR < 50%
ZNF467(Zf)/HEK293-ZNF467.GFP-ChIP-Seq(GSE58341)/Homer	ZNF467	1	1	0.2684	0.2663	Decreased vs FDR < 50%
ZNF519(Zf)/HEK293-ZNF519.GFP-ChIP-Seq(GSE58341)/Homer	ZNF519	1	1	0.0508	0.0536	Decreased vs FDR < 50%
ZNF528(Zf)/HEK293-ZNF528.GFP-ChIP-Seq(GSE58341)/Homer	ZNF528	1	1	0.0016	0.0032	Decreased vs FDR < 50%
ZNF652/HepG2-ZNF652.Flag-ChIP-Seq(Encode)/Homer	ZNF652	1	1	0.0951	0.1077	Decreased vs FDR < 50%
ZNF669(Zf)/HEK293-ZNF669.GFP-ChIP-Seq(GSE58341)/Homer	ZNF669	1	1	0.0199	0.0212	Decreased vs FDR < 50%
ZNF675(Zf)/HEK293-ZNF675.GFP-ChIP-Seq(GSE58341)/Homer	ZNF675	1	1	0.0553	0.0564	Decreased vs FDR < 50%
ZNF692(Zf)/HEK293-ZNF692.GFP-ChIP-Seq(GSE58341)/Homer	ZNF692	1	1	0.0393	0.0413	Decreased vs FDR < 50%
ZNF7(Zf)/HepG2-ZNF7.Flag-ChIP-Seq(Encode)/Homer	ZNF7	1	1	0.1981	0.2101	Decreased vs FDR < 50%
ZNF711(Zf)/SHSY5Y-ZNF711-ChIP-Seq(GSE20673)/Homer	ZNF711	1	1	0.4252	0.4287	Decreased vs FDR < 50%
ZNF768(Zf)/Rajj-ZNF768-ChIP-Seq(GSE111879)/Homer	ZNF768	1	1	0.0124	0.0122	Decreased vs FDR < 50%
ZSCAN22(Zf)/HEK293-ZSCAN22.GFP-ChIP-Seq(GSE58341)/Homer	ZSCAN22	1	1	0.0241	0.0244	Decreased vs FDR < 50%
Zac1(Zf)/Neuro2A-Plagl1-ChIP-Seq(GSE75942)/Homer	Zac1	1	1	0.6149	0.6252	Decreased vs FDR < 50%
Zfp281(Zf)/ES-Zfp281-ChIP-Seq(GSE81042)/Homer	Zfp281	1	1	0.0425	0.0512	Decreased vs FDR < 50%
Zfp57(Zf)/H1-ZFP57.HA-ChIP-Seq(GSE115387)/Homer	Zfp57	1	1	0.0658	0.074	Decreased vs FDR < 50%
Zfp809(Zf)/ES-Zfp809-ChIP-Seq(GSE70799)/Homer	Zfp809	1	1	0.0625	0.0628	Decreased vs FDR < 50%
Zic(Zf)/Cerebellum-ZIC1.2-ChIP-Seq(GSE60731)/Homer	Zic	1	1	0.2546	0.2575	Decreased vs FDR < 50%
Zic2(Zf)/ESC-Zic2-ChIP-Seq(SRP197560)/Homer	Zic2	1	1	0.1461	0.1479	Decreased vs FDR < 50%
Zic3(Zf)/mES-Zic3-ChIP-Seq(GSE37889)/Homer	Zic3	1	1	0.1809	0.187	Decreased vs FDR < 50%
Znf263(Zf)/K562-Znf263-ChIP-Seq(GSE31477)/Homer	Znf263	1	1	0.4649	0.4858	Decreased vs FDR < 50%
bHLHE40(bHLH)/HepG2-BHLHE40-ChIP-Seq(GSE31477)/Homer	bHLHE40	1	1	0.0627	0.078	Decreased vs FDR < 50%
bHLHE41(bHLH)/proB-Bhlhe41-ChIP-Seq(GSE93764)/Homer	bHLHE41	1	1	0.2509	0.2739	Decreased vs FDR < 50%
bZIP:IRF(bZIP,IRF)/Th17-BatF-ChIP-Seq(GSE39756)/Homer	bZIP:IRF	1	1	0.1921	0.2162	Decreased vs FDR < 50%
c-Jun-CRE(bZIP)/K562-cJun-ChIP-Seq(GSE31477)/Homer	c-Jun-CRE	1	1	0.0935	0.1195	Decreased vs FDR < 50%
c-Myc(bHLH)/LNCAP-cMyc-ChIP-Seq(Unpublished)/Homer	c-Myc	1	1	0.0951	0.1103	Decreased vs FDR < 50%
c-Myc(bHLH)/mES-cMyc-ChIP-Seq(GSE11431)/Homer	c-Myc	1	1	0.147	0.1445	Decreased vs FDR < 50%
n-Myc(bHLH)/mES-nMyc-ChIP-Seq(GSE11431)/Homer	n-Myc	1	1	0.1896	0.1963	Decreased vs FDR < 50%
p53(p53)/Saos-p53-ChIP-Seq(GSE15780)/Homer	p53	0.1	1	0.03	0.0258	Decreased vs FDR < 50%
p53(p53)/Saos-p53-ChIP-Seq/Homer	p53	0.1	1	0.03	0.0258	Decreased vs FDR < 50%
p53(p53)/mES-cMyc-ChIP-Seq(GSE11431)/Homer	p53	1	1	0.005	0.005	Decreased vs FDR < 50%
p63(p53)/Keratinocyte-p63-ChIP-Seq(GSE17611)/Homer	p63	1	1	0.098	0.102	Decreased vs FDR < 50%
p73(p53)/Trachea-p73-ChIP-Seq(PRJNA310161)/Homer	p73	0.1	1	0.0143	0.012	Decreased vs FDR < 50%
ARE(NR)/LNCAP-AR-ChIP-Seq(GSE27824)/Homer	ARE	1	1	0.0809	0.0772	Increased vs FDR < 50%
Atoh1(bHLH)/Cerebellum-Atoh1-ChIP-Seq(GSE22111)/Homer	Atoh1	1	1	0.4113	0.4072	Increased vs FDR < 50%
Brn1(POU,Homeobox)/NPC-Brn1-ChIP-Seq(GSE35496)/Homer	Brn1	1	1	0.071	0.0689	Increased vs FDR < 50%
CEBP:CEBP(bZIP)/MEF-Chop-ChIP-Seq(GSE35681)/Homer	CEBP:CEBP	1	1	0.034	0.0341	Increased vs FDR < 50%
CTCF(Zf)/CD4+-CTCF-ChIP-Seq(Barski_et_al.)/Homer	CTCF	1	1	0.1518	0.1541	Increased vs FDR < 50%
CTCF-SatelliteElement(Zf?)/CD4+-CTCF-ChIP-Seq(Barski_et_al.)/Homer	CTCF-SatelliteElement	1	1	0.006	0.0072	Increased vs FDR < 50%
DUX(Homeobox)/C2C12-Dux-ChIP-Seq(GSE87279)/Homer	DUX	1	1	0.0008	0.0007	Increased vs FDR < 50%
DUX4(Homeobox)/Myoblasts-DUX4.V5-ChIP-Seq(GSE75791)/Homer	DUX4	1	1	0.0089	0.0084	Increased vs FDR < 50%
Duxbl(Homeobox)/NIH3T3-Duxbl.HA-ChIP-Seq(GSE119782)/Homer	Duxbl	1	1	0.0167	0.0155	Increased vs FDR < 50%
ELF3(ETS)/PDAC-ELF3-ChIP-Seq(GSE64557)/Homer	ELF3	1	1	0.3235	0.3203	Increased vs FDR < 50%
ETS:E-box(ETS,bHLH)/HPC7-Scl-ChIP-Seq(GSE22178)/Homer	ETS:E-box	1	1	0.0355	0.0386	Increased vs FDR < 50%
GATA3(Zf),DR8/iTreg-Gata3-ChIP-Seq(GSE20898)/Homer	GATA3	1	1	0.0162	0.015	Increased vs FDR < 50%
GATA:SCL(Zf,bHLH)/Ter119-SCL-ChIP-Seq(GSE18720)/Homer	GATA:SCL	1	1	0.0364	0.0353	Increased vs FDR < 50%
GFY(?)/Promoter/Homer	GFY	1	1	0.051	0.0521	Increased vs FDR < 50%
GFY-Staf(?,Zf)/Promoter/Homer	GFY-Staf	1	1	0.0453	0.0463	Increased vs FDR < 50%
Hand2(bHLH)/Mesoderm-Hand2-ChIP-Seq(GSE61475)/Homer	Hand2	1	1	0.1686	0.165	Increased vs FDR < 50%
IRF1(IRF)/PBMC-IRF1-ChIP-Seq(GSE43036)/Homer	IRF1	1	1	0.0635	0.0676	Increased vs FDR < 50%
IRF2(IRF)/Erythroblas-IRF2-ChIP-Seq(GSE36985)/Homer	IRF2	1	1	0.0549	0.0574	Increased vs FDR < 50%
IRF3(IRF)/BMDM-Irf3-ChIP-Seq(GSE67343)/Homer	IRF3	1	1	0.1286	0.1264	Increased vs FDR < 50%
IRF4(IRF)/GM12878-IRF4-ChIP-Seq(GSE32465)/Homer	IRF4	1	1	0.1455	0.1418	Increased vs FDR < 50%
IRF8(IRF)/BMDM-IRF8-ChIP-Seq(GSE77884)/Homer	IRF8	1	1	0.1536	0.1524	Increased vs FDR < 50%
IRF:BATF(IRF:bZIP)/pDC-Irf8-ChIP-Seq(GSE66899)/Homer	IRF:BATF	1	1	0.0346	0.0321	Increased vs FDR < 50%
ISRE(IRF)/ThioMac-LPS-Expression(GSE23622)/Homer	ISRE	1	1	0.0315	0.0322	Increased vs FDR < 50%
MYNN(Zf)/HEK293-MYNN.eGFP-ChIP-Seq(Encode)/Homer	MYNN	1	1	0.063	0.0603	Increased vs FDR < 50%
Mouse_Recombination_Hotspot(Zf)/Testis-DMC1-ChIP-Seq(GSE24438)/Homer	Mouse_Recombination_Hotspot	1	1	0.0145	0.0136	Increased vs FDR < 50%
Myf5(bHLH)/GM-Myf5-ChIP-Seq(GSE24852)/Homer	Myf5	1	1	0.2858	0.2897	Increased vs FDR < 50%
MyoD(bHLH)/Myotube-MyoD-ChIP-Seq(GSE21614)/Homer	MyoD	1	1	0.3508	0.3633	Increased vs FDR < 50%
MyoG(bHLH)/C2C12-MyoG-ChIP-Seq(GSE36024)/Homer	MyoG	1	1	0.4332	0.4291	Increased vs FDR < 50%
NF1:FOXA1(CTF,Forkhead)/LNCAP-FOXA1-ChIP-Seq(GSE27824)/Homer	NF1:FOXA1	1	1	0.0128	0.0112	Increased vs FDR < 50%
OCT4-SOX2-TCF-NANOG(POU,Homeobox,HMG)/mES-Oct4-ChIP-Seq(GSE11431)/Homer	OCT4-SOX2-TCF-NANOG	1	1	0.0353	0.0364	Increased vs FDR < 50%
OCT:OCT(POU,Homeobox)/NPC-Brn1-ChIP-Seq(GSE35496)/Homer	OCT:OCT	1	1	0.0023	0.0031	Increased vs FDR < 50%
OCT:OCT(POU,Homeobox)/NPC-OCT6-ChIP-Seq(GSE43916)/Homer	OCT:OCT	1	1	0.0175	0.0161	Increased vs FDR < 50%
Oct11(POU,Homeobox)/NCIH1048-POU2F3-ChIP-seq(GSE115123)/Homer	2024-10-11	1	1	0.0752	0.0762	Increased vs FDR < 50%
Oct2(POU,Homeobox)/Bcell-Oct2-ChIP-Seq(GSE21512)/Homer	2024-10-02	1	1	0.0694	0.0695	Increased vs FDR < 50%
Oct4(POU,Homeobox)/mES-Oct4-ChIP-Seq(GSE11431)/Homer	2024-10-04	1	1	0.1027	0.1037	Increased vs FDR < 50%
Oct4:Sox17(POU,Homeobox,HMG)/F9-Sox17-ChIP-Seq(GSE44553)/Homer	Oct4:Sox17	1	1	0.0291	0.0295	Increased vs FDR < 50%
Oct6(POU,Homeobox)/NPC-Pou3f1-ChIP-Seq(GSE35496)/Homer	2024-10-06	1	1	0.093	0.0939	Increased vs FDR < 50%
PAX6(Paired,Homeobox)/Forebrain-Pax6-ChIP-Seq(GSE66961)/Homer	PAX6	1	1	0.0282	0.0269	Increased vs FDR < 50%
PBX1(Homeobox)/MCF7-PBX1-ChIP-Seq(GSE28007)/Homer	PBX1	1	1	0.0316	0.0295	Increased vs FDR < 50%
PRDM9(Zf)/Testis-DMC1-ChIP-Seq(GSE35498)/Homer	PRDM9	1	1	0.16	0.1588	Increased vs FDR < 50%
PU.1(ETS)/ThioMac-PU.1-ChIP-Seq(GSE21512)/Homer	PU.1	1	1	0.2656	0.2717	Increased vs FDR < 50%
PU.1:IRF8(ETS:IRF)/pDC-Irf8-ChIP-Seq(GSE66899)/Homer	PU.1:IRF8	1	1	0.0908	0.0932	Increased vs FDR < 50%
Pax7(Paired,Homeobox),long/Myoblast-Pax7-ChIP-Seq(GSE25064)/Homer	Pax7	1	1	0.0052	0.0045	Increased vs FDR < 50%
Pax7(Paired,Homeobox),longest/Myoblast-Pax7-ChIP-Seq(GSE25064)/Homer	Pax7	1	1	0.0048	0.0047	Increased vs FDR < 50%
Pax7(Paired,Homeobox)/Myoblast-Pax7-ChIP-Seq(GSE25064)/Homer	Pax7	1	1	0.017	0.0161	Increased vs FDR < 50%
Phox2a(Homeobox)/Neuron-Phox2a-ChIP-Seq(GSE31456)/Homer	Phox2a	1	1	0.0795	0.077	Increased vs FDR < 50%
Phox2b(Homeobox)/CLBGA-PHOX2B-ChIP-Seq(GSE90683)/Homer	Phox2b	1	1	0.0412	0.039	Increased vs FDR < 50%
Pitx1:Ebox(Homeobox,bHLH)/Hindlimb-Pitx1-ChIP-Seq(GSE41591)/Homer	Pitx1:Ebox	1	1	0.0413	0.0403	Increased vs FDR < 50%
REST-NRSF(Zf)/Jurkat-NRSF-ChIP-Seq/Homer	REST-NRSF	1	1	0.005	0.0055	Increased vs FDR < 50%
Ronin(THAP)/ES-Thap11-ChIP-Seq(GSE51522)/Homer	Ronin	1	1	0.0381	0.0398	Increased vs FDR < 50%
SCL(bHLH)/HPC7-Scl-ChIP-Seq(GSE13511)/Homer	SCL	1	1	0.9046	0.9008	Increased vs FDR < 50%
Six4(Homeobox)/MCF7-SIX4-ChIP-Seq(Encode)/Homer	Six4	1	1	0.0183	0.0189	Increased vs FDR < 50%
SpiB(ETS)/OCILY3-SPIB-ChIP-Seq(GSE56857)/Homer	SpiB	1	1	0.1462	0.1505	Increased vs FDR < 50%
T1ISRE(IRF)/ThioMac-Ifnb-Expression/Homer	T1ISRE	1	1	0.005	0.0053	Increased vs FDR < 50%
Tcf12(bHLH)/GM12878-Tcf12-ChIP-Seq(GSE32465)/Homer	Tcf12	1	1	0.4263	0.4248	Increased vs FDR < 50%
Tcf21(bHLH)/ArterySmoothMuscle-Tcf21-ChIP-Seq(GSE61369)/Homer	Tcf21	1	1	0.3973	0.3938	Increased vs FDR < 50%
Tcfcp2l1(CP2)/mES-Tcfcp2l1-ChIP-Seq(GSE11431)/Homer	Tcfcp2l1	1	1	0.0714	0.0677	Increased vs FDR < 50%
Twist2(bHLH)/Myoblast-Twist2.Ty1-ChIP-Seq(GSE127998)/Homer	Twist2	1	1	0.5539	0.5506	Increased vs FDR < 50%
ZNF136(Zf)/HEK293-ZNF136.GFP-ChIP-Seq(GSE58341)/Homer	ZNF136	1	1	0.0174	0.0161	Increased vs FDR < 50%
ZNF16(Zf)/HEK293-ZNF16.GFP-ChIP-Seq(GSE58341)/Homer	ZNF16	1	1	0.004	0.0044	Increased vs FDR < 50%
ZNF382(Zf)/HEK293-ZNF382.GFP-ChIP-Seq(GSE58341)/Homer	ZNF382	1	1	0.0053	0.0051	Increased vs FDR < 50%
ZNF41(Zf)/HEK293-ZNF41.GFP-ChIP-Seq(GSE58341)/Homer	ZNF41	1	1	0.0078	0.0082	Increased vs FDR < 50%
ZNF415(Zf)/HEK293-ZNF415.GFP-ChIP-Seq(GSE58341)/Homer	ZNF415	1	1	0.2951	0.2908	Increased vs FDR < 50%
ZNF528(Zf)/HEK293-ZNF528.GFP-ChIP-Seq(GSE58341)/Homer	ZNF528	1	1	0.0021	0.002	Increased vs FDR < 50%
ZNF669(Zf)/HEK293-ZNF669.GFP-ChIP-Seq(GSE58341)/Homer	ZNF669	1	1	0.0621	0.0591	Increased vs FDR < 50%
ZNF768(Zf)/Rajj-ZNF768-ChIP-Seq(GSE111879)/Homer	ZNF768	1	1	0.0171	0.016	Increased vs FDR < 50%
Zic3(Zf)/mES-Zic3-ChIP-Seq(GSE37889)/Homer	Zic3	1	1	0.4058	0.4008	Increased vs FDR < 50%
p53(p53)/mES-cMyc-ChIP-Seq(GSE11431)/Homer	p53	1	1	0.0104	0.0096	Increased vs FDR < 50%
AMYB(HTH)/Testes-AMYB-ChIP-Seq(GSE44588)/Homer	AMYB	1	1	0.4627	0.5051	Decreased vs Random
AP-2alpha(AP2)/Hela-AP2alpha-ChIP-Seq(GSE31477)/Homer	AP-2alpha	1	1	0.2196	0.2666	Decreased vs Random
AP-2gamma(AP2)/MCF7-TFAP2C-ChIP-Seq(GSE21234)/Homer	AP-2gamma	1	1	0.2846	0.3312	Decreased vs Random
AR-halfsite(NR)/LNCaP-AR-ChIP-Seq(GSE27824)/Homer	AR-halfsite	1	1	0.7819	0.8468	Decreased vs Random
ARE(NR)/LNCAP-AR-ChIP-Seq(GSE27824)/Homer	ARE	1	1	0.081	0.0906	Decreased vs Random
Ap4(bHLH)/AML-Tfap4-ChIP-Seq(GSE45738)/Homer	Ap4	1	1	0.379	0.4078	Decreased vs Random
Arnt:Ahr(bHLH)/MCF7-Arnt-ChIP-Seq(Lo_et_al.)/Homer	Arnt:Ahr	1	1	0.164	0.1812	Decreased vs Random
Ascl1(bHLH)/NeuralTubes-Ascl1-ChIP-Seq(GSE55840)/Homer	Ascl1	1	1	0.4036	0.4883	Decreased vs Random
Ascl2(bHLH)/ESC-Ascl2-ChIP-Seq(GSE97712)/Homer	Ascl2	1	1	0.2927	0.3714	Decreased vs Random
Atf1(bZIP)/K562-ATF1-ChIP-Seq(GSE31477)/Homer	Atf1	1	1	0.2141	0.2281	Decreased vs Random
Atf2(bZIP)/3T3L1-Atf2-ChIP-Seq(GSE56872)/Homer	Atf2	1	1	0.0996	0.1055	Decreased vs Random
Atf7(bZIP)/3T3L1-Atf7-ChIP-Seq(GSE56872)/Homer	Atf7	1	1	0.1478	0.1532	Decreased vs Random
Atoh1(bHLH)/Cerebellum-Atoh1-ChIP-Seq(GSE22111)/Homer	Atoh1	1	1	0.3271	0.3813	Decreased vs Random
BHLHA15(bHLH)/NIH3T3-BHLHB8.HA-ChIP-Seq(GSE119782)/Homer	BHLHA15	1	1	0.4099	0.4683	Decreased vs Random
BMAL1(bHLH)/Liver-Bmal1-ChIP-Seq(GSE39860)/Homer	BMAL1	1	1	0.4864	0.5257	Decreased vs Random
BMYB(HTH)/Hela-BMYB-ChIP-Seq(GSE27030)/Homer	BMYB	1	1	0.4582	0.5066	Decreased vs Random
Bapx1(Homeobox)/VertebralCol-Bapx1-ChIP-Seq(GSE36672)/Homer	Bapx1	1	1	0.5714	0.6428	Decreased vs Random
Barx1(Homeobox)/Stomach-Barx1.3xFlag-ChIP-Seq(GSE69483)/Homer	Barx1	1	1	0.1896	0.2348	Decreased vs Random
Bcl11a(Zf)/HSPC-BCL11A-ChIP-Seq(GSE104676)/Homer	Bcl11a	1	1	0.2336	0.2663	Decreased vs Random
Bcl6(Zf)/Liver-Bcl6-ChIP-Seq(GSE31578)/Homer	Bcl6	1	1	0.4454	0.5316	Decreased vs Random
Brachyury(T-box)/Mesoendoderm-Brachyury-ChIP-exo(GSE54963)/Homer	Brachyury	1	1	0.0919	0.1073	Decreased vs Random
Brn1(POU,Homeobox)/NPC-Brn1-ChIP-Seq(GSE35496)/Homer	Brn1	1	1	0.1206	0.1338	Decreased vs Random
Brn2(POU,Homeobox)/NPC-Brn2-ChIP-Seq(GSE35496)/Homer	Brn2	1	1	0.0404	0.0502	Decreased vs Random
CArG(MADS)/PUER-Srf-ChIP-Seq(Sullivan_et_al.)/Homer	CArG	1	1	0.1115	0.1283	Decreased vs Random
CDX4(Homeobox)/ZebrafishEmbryos-Cdx4.Myc-ChIP-Seq(GSE48254)/Homer	CDX4	1	1	0.3203	0.3756	Decreased vs Random
CEBP:CEBP(bZIP)/MEF-Chop-ChIP-Seq(GSE35681)/Homer	CEBP:CEBP	1	1	0.0678	0.0687	Decreased vs Random
CHR(?)/Hela-CellCycle-Expression/Homer	CHR	1	1	0.2581	0.3048	Decreased vs Random
CLOCK(bHLH)/Liver-Clock-ChIP-Seq(GSE39860)/Homer	CLOCK	1	1	0.1409	0.1622	Decreased vs Random
COUP-TFII(NR)/Artia-Nr2f2-ChIP-Seq(GSE46497)/Homer	COUP-TFII	1	1	0.4683	0.5132	Decreased vs Random
COUP-TFII(NR)/K562-NR2F1-ChIP-Seq(Encode)/Homer	COUP-TFII	1	1	0.4162	0.4583	Decreased vs Random
CRE(bZIP)/Promoter/Homer	CRE	1	1	0.0472	0.0572	Decreased vs Random
CREB5(bZIP)/LNCaP-CREB5.V5-ChIP-Seq(GSE137775)/Homer	CREB5	1	1	0.1405	0.1416	Decreased vs Random
CRX(Homeobox)/Retina-Crx-ChIP-Seq(GSE20012)/Homer	CRX	1	1	0.6198	0.6985	Decreased vs Random
CTCF-SatelliteElement(Zf?)/CD4+-CTCF-ChIP-Seq(Barski_et_al.)/Homer	CTCF-SatelliteElement	1	1	0.0057	0.0051	Decreased vs Random
CUX1(Homeobox)/K562-CUX1-ChIP-Seq(GSE92882)/Homer	CUX1	1	1	0.2066	0.289	Decreased vs Random
Cdx2(Homeobox)/mES-Cdx2-ChIP-Seq(GSE14586)/Homer	Cdx2	1	1	0.2586	0.3133	Decreased vs Random
Cux2(Homeobox)/Liver-Cux2-ChIP-Seq(GSE35985)/Homer	Cux2	1	1	0.1387	0.1922	Decreased vs Random
DLX1(Homeobox)/BasalGanglia-Dlx1-ChIP-seq(GSE124936)/Homer	DLX1	1	1	0.4574	0.5224	Decreased vs Random
DLX2(Homeobox)/BasalGanglia-Dlx2-ChIP-seq(GSE124936)/Homer	DLX2	1	1	0.5067	0.5695	Decreased vs Random
DLX5(Homeobox)/BasalGanglia-Dlx5-ChIP-seq(GSE124936)/Homer	DLX5	1	1	0.294	0.3496	Decreased vs Random
DMRT1(DM)/Testis-DMRT1-ChIP-Seq(GSE64892)/Homer	DMRT1	1	1	0.0872	0.1015	Decreased vs Random
DMRT6(DM)/Testis-DMRT6-ChIP-Seq(GSE60440)/Homer	DMRT6	1	1	0.0665	0.0792	Decreased vs Random
DUX(Homeobox)/C2C12-Dux-ChIP-Seq(GSE87279)/Homer	DUX	1	1	0.0013	0.0014	Decreased vs Random
DUX4(Homeobox)/Myoblasts-DUX4.V5-ChIP-Seq(GSE75791)/Homer	DUX4	1	1	0.016	0.021	Decreased vs Random
Dlx3(Homeobox)/Kerainocytes-Dlx3-ChIP-Seq(GSE89884)/Homer	Dlx3	1	1	0.2609	0.3164	Decreased vs Random
Duxbl(Homeobox)/NIH3T3-Duxbl.HA-ChIP-Seq(GSE119782)/Homer	Duxbl	1	1	0.0262	0.0311	Decreased vs Random
E-box(bHLH)/Promoter/Homer	E-box	1	1	0.0146	0.0181	Decreased vs Random
E2A(bHLH),near_PU.1/Bcell-PU.1-ChIP-Seq(GSE21512)/Homer	E2A	1	1	0.2945	0.4757	Decreased vs Random
E2A(bHLH)/proBcell-E2A-ChIP-Seq(GSE21978)/Homer	E2A	1	1	0.3549	0.46	Decreased vs Random
E2F(E2F)/Hela-CellCycle-Expression/Homer	E2F	1	1	0.009	0.0108	Decreased vs Random
E2F1(E2F)/Hela-E2F1-ChIP-Seq(GSE22478)/Homer	E2F1	1	1	0.0443	0.0449	Decreased vs Random
E2F3(E2F)/MEF-E2F3-ChIP-Seq(GSE71376)/Homer	E2F3	1	1	0.1344	0.145	Decreased vs Random
E2F4(E2F)/K562-E2F4-ChIP-Seq(GSE31477)/Homer	E2F4	1	1	0.0853	0.0898	Decreased vs Random
E2F6(E2F)/Hela-E2F6-ChIP-Seq(GSE31477)/Homer	E2F6	1	1	0.1228	0.1297	Decreased vs Random
E2F7(E2F)/Hela-E2F7-ChIP-Seq(GSE32673)/Homer	E2F7	1	1	0.0253	0.0232	Decreased vs Random
EAR2(NR)/K562-NR2F6-ChIP-Seq(Encode)/Homer	EAR2	1	1	0.384	0.4224	Decreased vs Random
EBF(EBF)/proBcell-EBF-ChIP-Seq(GSE21978)/Homer	EBF	1	1	0.069	0.0876	Decreased vs Random
EBF1(EBF)/Near-E2A-ChIP-Seq(GSE21512)/Homer	EBF1	1	1	0.3071	0.3713	Decreased vs Random
EBF2(EBF)/BrownAdipose-EBF2-ChIP-Seq(GSE97114)/Homer	EBF2	1	1	0.2917	0.3519	Decreased vs Random
EBNA1(EBV-virus)/Raji-EBNA1-ChIP-Seq(GSE30709)/Homer	EBNA1	1	1	0.0054	0.0051	Decreased vs Random
EKLF(Zf)/Erythrocyte-Klf1-ChIP-Seq(GSE20478)/Homer	EKLF	1	1	0.0569	0.0661	Decreased vs Random
ERE(NR),IR3/MCF7-ERa-ChIP-Seq(Unpublished)/Homer	ERE	1	1	0.0771	0.0908	Decreased vs Random
ERRg(NR)/Kidney-ESRRG-ChIP-Seq(GSE104905)/Homer	ERRg	1	1	0.259	0.292	Decreased vs Random
ETS:E-box(ETS,bHLH)/HPC7-Scl-ChIP-Seq(GSE22178)/Homer	ETS:E-box	1	1	0.0421	0.0397	Decreased vs Random
Egr1(Zf)/K562-Egr1-ChIP-Seq(GSE32465)/Homer	Egr1	1	1	0.19	0.188	Decreased vs Random
En1(Homeobox)/SUM149-EN1-ChIP-Seq(GSE120957)/Homer	En1	1	1	0.5704	0.6344	Decreased vs Random
Eomes(T-box)/H9-Eomes-ChIP-Seq(GSE26097)/Homer	Eomes	1	1	0.5951	0.6895	Decreased vs Random
Erra(NR)/HepG2-Erra-ChIP-Seq(GSE31477)/Homer	Erra	1	1	0.5382	0.6085	Decreased vs Random
Esrrb(NR)/mES-Esrrb-ChIP-Seq(GSE11431)/Homer	Esrrb	1	1	0.2096	0.2336	Decreased vs Random
FOXA1(Forkhead)/LNCAP-FOXA1-ChIP-Seq(GSE27824)/Homer	FOXA1	1	1	0.4084	0.4641	Decreased vs Random
FOXA1(Forkhead)/MCF7-FOXA1-ChIP-Seq(GSE26831)/Homer	FOXA1	1	1	0.3489	0.4007	Decreased vs Random
FOXA1:AR(Forkhead,NR)/LNCAP-AR-ChIP-Seq(GSE27824)/Homer	FOXA1:AR	1	1	0.0232	0.0271	Decreased vs Random
FOXK1(Forkhead)/HEK293-FOXK1-ChIP-Seq(GSE51673)/Homer	FOXK1	1	1	0.3577	0.4168	Decreased vs Random
FOXK2(Forkhead)/U2OS-FOXK2-ChIP-Seq(E-MTAB-2204)/Homer	FOXK2	1	1	0.2412	0.2722	Decreased vs Random
FOXM1(Forkhead)/MCF7-FOXM1-ChIP-Seq(GSE72977)/Homer	FOXM1	1	1	0.3505	0.4083	Decreased vs Random
FOXP1(Forkhead)/H9-FOXP1-ChIP-Seq(GSE31006)/Homer	FOXP1	1	1	0.1641	0.1853	Decreased vs Random
FXR(NR),IR1/Liver-FXR-ChIP-Seq(Chong_et_al.)/Homer	FXR	1	1	0.12	0.144	Decreased vs Random
Fox:Ebox(Forkhead,bHLH)/Panc1-Foxa2-ChIP-Seq(GSE47459)/Homer	Fox:Ebox	1	1	0.3384	0.3731	Decreased vs Random
FoxD3(forkhead)/ZebrafishEmbryo-Foxd3.biotin-ChIP-seq(GSE106676)/Homer	FoxD3	1	1	0.3018	0.3517	Decreased vs Random
FoxL2(Forkhead)/Ovary-FoxL2-ChIP-Seq(GSE60858)/Homer	FoxL2	1	1	0.3059	0.3553	Decreased vs Random
Foxa2(Forkhead)/Liver-Foxa2-ChIP-Seq(GSE25694)/Homer	Foxa2	1	1	0.2852	0.3287	Decreased vs Random
Foxa3(Forkhead)/Liver-Foxa3-ChIP-Seq(GSE77670)/Homer	Foxa3	1	1	0.1235	0.1463	Decreased vs Random
Foxf1(Forkhead)/Lung-Foxf1-ChIP-Seq(GSE77951)/Homer	Foxf1	1	1	0.3302	0.3813	Decreased vs Random
Foxh1(Forkhead)/hESC-FOXH1-ChIP-Seq(GSE29422)/Homer	Foxh1	1	1	0.2133	0.2552	Decreased vs Random
Foxo1(Forkhead)/RAW-Foxo1-ChIP-Seq(Fan_et_al.)/Homer	Foxo1	1	1	0.5805	0.6167	Decreased vs Random
Foxo3(Forkhead)/U2OS-Foxo3-ChIP-Seq(E-MTAB-2701)/Homer	Foxo3	1	1	0.2728	0.3119	Decreased vs Random
GATA(Zf),IR3/iTreg-Gata3-ChIP-Seq(GSE20898)/Homer	GATA	1	1	0.0562	0.0645	Decreased vs Random
GATA(Zf),IR4/iTreg-Gata3-ChIP-Seq(GSE20898)/Homer	GATA	1	1	0.0296	0.0359	Decreased vs Random
GATA3(Zf),DR4/iTreg-Gata3-ChIP-Seq(GSE20898)/Homer	GATA3	1	1	0.0278	0.0371	Decreased vs Random
GATA3(Zf),DR8/iTreg-Gata3-ChIP-Seq(GSE20898)/Homer	GATA3	1	1	0.0237	0.0313	Decreased vs Random
GATA3(Zf)/iTreg-Gata3-ChIP-Seq(GSE20898)/Homer	GATA3	1	1	0.4765	0.5431	Decreased vs Random
GATA:SCL(Zf,bHLH)/Ter119-SCL-ChIP-Seq(GSE18720)/Homer	GATA:SCL	1	1	0.0379	0.0459	Decreased vs Random
GFX(?)/Promoter/Homer	GFX	1	1	0.0025	0.0019	Decreased vs Random
GLI3(Zf)/Limb-GLI3-ChIP-Chip(GSE11077)/Homer	GLI3	1	1	0.0352	0.0447	Decreased vs Random
GLIS3(Zf)/Thyroid-Glis3.GFP-ChIP-Seq(GSE103297)/Homer	GLIS3	1	1	0.3508	0.4107	Decreased vs Random
GRE(NR),IR3/A549-GR-ChIP-Seq(GSE32465)/Homer	GRE	1	1	0.0431	0.0465	Decreased vs Random
GRE(NR),IR3/RAW264.7-GRE-ChIP-Seq(Unpublished)/Homer	GRE	1	1	0.0781	0.0875	Decreased vs Random
GRHL2(CP2)/HBE-GRHL2-ChIP-Seq(GSE46194)/Homer	GRHL2	1	1	0.1296	0.1428	Decreased vs Random
GSC(Homeobox)/FrogEmbryos-GSC-ChIP-Seq(DRA000576)/Homer	GSC	1	1	0.3739	0.4323	Decreased vs Random
Gata1(Zf)/K562-GATA1-ChIP-Seq(GSE18829)/Homer	Gata1	1	1	0.2055	0.241	Decreased vs Random
Gata2(Zf)/K562-GATA2-ChIP-Seq(GSE18829)/Homer	Gata2	1	1	0.2303	0.2704	Decreased vs Random
Gata4(Zf)/Heart-Gata4-ChIP-Seq(GSE35151)/Homer	Gata4	1	1	0.3459	0.3986	Decreased vs Random
Gata6(Zf)/HUG1N-GATA6-ChIP-Seq(GSE51936)/Homer	Gata6	1	1	0.3155	0.3724	Decreased vs Random
Gfi1b(Zf)/HPC7-Gfi1b-ChIP-Seq(GSE22178)/Homer	Gfi1b	1	1	0.2219	0.2514	Decreased vs Random
Gli2(Zf)/GM2-Gli2-ChIP-Chip(GSE112702)/Homer	Gli2	1	1	0.0818	0.0965	Decreased vs Random
HEB(bHLH)/mES-Heb-ChIP-Seq(GSE53233)/Homer	HEB	1	1	0.4459	0.56	Decreased vs Random
HIC1(Zf)/Treg-ZBTB29-ChIP-Seq(GSE99889)/Homer	HIC1	1	1	0.5073	0.5852	Decreased vs Random
HIF-1a(bHLH)/MCF7-HIF1a-ChIP-Seq(GSE28352)/Homer	HIF-1a	1	1	0.0619	0.0764	Decreased vs Random
HIF-1b(HLH)/T47D-HIF1b-ChIP-Seq(GSE59937)/Homer	HIF-1b	1	1	0.2542	0.3069	Decreased vs Random
HIF2a(bHLH)/785_O-HIF2a-ChIP-Seq(GSE34871)/Homer	HIF2a	1	1	0.0863	0.1106	Decreased vs Random
HINFP(Zf)/K562-HINFP.eGFP-ChIP-Seq(Encode)/Homer	HINFP	1	1	0.0428	0.052	Decreased vs Random
HNF1b(Homeobox)/PDAC-HNF1B-ChIP-Seq(GSE64557)/Homer	HNF1b	1	1	0.0569	0.0827	Decreased vs Random
HNF4a(NR),DR1/HepG2-HNF4a-ChIP-Seq(GSE25021)/Homer	HNF4a	1	1	0.1583	0.1814	Decreased vs Random
HNF6(Homeobox)/Liver-Hnf6-ChIP-Seq(ERP000394)/Homer	HNF6	1	1	0.1696	0.23	Decreased vs Random
HOXA1(Homeobox)/mES-Hoxa1-ChIP-Seq(SRP084292)/Homer	HOXA1	1	1	0.076	0.1109	Decreased vs Random
HOXA2(Homeobox)/mES-Hoxa2-ChIP-Seq(Donaldson_et_al.)/Homer	HOXA2	1	1	0.0279	0.0423	Decreased vs Random
HOXB13(Homeobox)/ProstateTumor-HOXB13-ChIP-Seq(GSE56288)/Homer	HOXB13	1	1	0.3702	0.4302	Decreased vs Random
HRE(HSF)/HepG2-HSF1-ChIP-Seq(GSE31477)/Homer	HRE	1	1	0.0474	0.061	Decreased vs Random
HRE(HSF)/Striatum-HSF1-ChIP-Seq(GSE38000)/Homer	HRE	1	1	0.0763	0.0993	Decreased vs Random
Hand2(bHLH)/Mesoderm-Hand2-ChIP-Seq(GSE61475)/Homer	Hand2	1	1	0.1661	0.1918	Decreased vs Random
Hnf1(Homeobox)/Liver-Foxa2-Chip-Seq(GSE25694)/Homer	Hnf1	1	1	0.0559	0.0766	Decreased vs Random
Hnf6b(Homeobox)/LNCaP-Hnf6b-ChIP-Seq(GSE106305)/Homer	Hnf6b	1	1	0.2845	0.3628	Decreased vs Random
Hoxa10(Homeobox)/ChickenMSG-Hoxa10.Flag-ChIP-Seq(GSE86088)/Homer	Hoxa10	1	1	0.2503	0.2686	Decreased vs Random
Hoxa11(Homeobox)/ChickenMSG-Hoxa11.Flag-ChIP-Seq(GSE86088)/Homer	Hoxa11	1	1	0.6717	0.7325	Decreased vs Random
Hoxa13(Homeobox)/ChickenMSG-Hoxa13.Flag-ChIP-Seq(GSE86088)/Homer	Hoxa13	1	1	0.6941	0.7586	Decreased vs Random
Hoxa9(Homeobox)/ChickenMSG-Hoxa9.Flag-ChIP-Seq(GSE86088)/Homer	Hoxa9	1	1	0.7082	0.7802	Decreased vs Random
Hoxb4(Homeobox)/ES-Hoxb4-ChIP-Seq(GSE34014)/Homer	Hoxb4	1	1	0.0641	0.0823	Decreased vs Random
Hoxc9(Homeobox)/Ainv15-Hoxc9-ChIP-Seq(GSE21812)/Homer	Hoxc9	1	1	0.1952	0.2276	Decreased vs Random
Hoxd10(Homeobox)/ChickenMSG-Hoxd10.Flag-ChIP-Seq(GSE86088)/Homer	Hoxd10	1	1	0.4117	0.4642	Decreased vs Random
Hoxd11(Homeobox)/ChickenMSG-Hoxd11.Flag-ChIP-Seq(GSE86088)/Homer	Hoxd11	1	1	0.6766	0.7438	Decreased vs Random
Hoxd12(Homeobox)/ChickenMSG-Hoxd12.Flag-ChIP-Seq(GSE86088)/Homer	Hoxd12	1	1	0.5708	0.6343	Decreased vs Random
Hoxd13(Homeobox)/ChickenMSG-Hoxd13.Flag-ChIP-Seq(GSE86088)/Homer	Hoxd13	1	1	0.5218	0.5936	Decreased vs Random
Isl1(Homeobox)/Neuron-Isl1-ChIP-Seq(GSE31456)/Homer	Isl1	1	1	0.5654	0.6423	Decreased vs Random
JunD(bZIP)/K562-JunD-ChIP-Seq/Homer	JunD	1	1	0.0219	0.0248	Decreased vs Random
KLF1(Zf)/HUDEP2-KLF1-CutnRun(GSE136251)/Homer	KLF1	1	1	0.2047	0.2241	Decreased vs Random
KLF10(Zf)/HEK293-KLF10.GFP-ChIP-Seq(GSE58341)/Homer	KLF10	1	1	0.1402	0.1589	Decreased vs Random
KLF14(Zf)/HEK293-KLF14.GFP-ChIP-Seq(GSE58341)/Homer	KLF14	1	1	0.3862	0.4052	Decreased vs Random
KLF3(Zf)/MEF-Klf3-ChIP-Seq(GSE44748)/Homer	KLF3	1	1	0.1159	0.1202	Decreased vs Random
KLF5(Zf)/LoVo-KLF5-ChIP-Seq(GSE49402)/Homer	KLF5	1	1	0.288	0.328	Decreased vs Random
KLF6(Zf)/PDAC-KLF6-ChIP-Seq(GSE64557)/Homer	KLF6	1	1	0.2502	0.2783	Decreased vs Random
Klf4(Zf)/mES-Klf4-ChIP-Seq(GSE11431)/Homer	Klf4	1	1	0.0941	0.1051	Decreased vs Random
Klf9(Zf)/GBM-Klf9-ChIP-Seq(GSE62211)/Homer	Klf9	1	1	0.0834	0.0938	Decreased vs Random
LEF1(HMG)/H1-LEF1-ChIP-Seq(GSE64758)/Homer	LEF1	1	1	0.2353	0.2916	Decreased vs Random
LHX9(Homeobox)/Hct116-LHX9.V5-ChIP-Seq(GSE116822)/Homer	LHX9	1	1	0.4687	0.536	Decreased vs Random
LRF(Zf)/Erythroblasts-ZBTB7A-ChIP-Seq(GSE74977)/Homer	LRF	1	1	0.309	0.4123	Decreased vs Random
LXRE(NR),DR4/RAW-LXRb.biotin-ChIP-Seq(GSE21512)/Homer	LXRE	1	1	0.0193	0.0176	Decreased vs Random
Lhx1(Homeobox)/EmbryoCarcinoma-Lhx1-ChIP-Seq(GSE70957)/Homer	Lhx1	1	1	0.4009	0.466	Decreased vs Random
Lhx2(Homeobox)/HFSC-Lhx2-ChIP-Seq(GSE48068)/Homer	Lhx2	1	1	0.3695	0.4406	Decreased vs Random
Lhx3(Homeobox)/Neuron-Lhx3-ChIP-Seq(GSE31456)/Homer	Lhx3	1	1	0.5329	0.5981	Decreased vs Random
MITF(bHLH)/MastCells-MITF-ChIP-Seq(GSE48085)/Homer	MITF	1	1	0.3006	0.296	Decreased vs Random
MNT(bHLH)/HepG2-MNT-ChIP-Seq(Encode)/Homer	MNT	1	1	0.304	0.3302	Decreased vs Random
MYB(HTH)/ERMYB-Myb-ChIPSeq(GSE22095)/Homer	MYB	1	1	0.502	0.5554	Decreased vs Random
MYNN(Zf)/HEK293-MYNN.eGFP-ChIP-Seq(Encode)/Homer	MYNN	1	1	0.1041	0.1275	Decreased vs Random
MafA(bZIP)/Islet-MafA-ChIP-Seq(GSE30298)/Homer	MafA	1	1	0.2671	0.2788	Decreased vs Random
MafB(bZIP)/BMM-Mafb-ChIP-Seq(GSE75722)/Homer	MafB	1	1	0.1441	0.1516	Decreased vs Random
MafF(bZIP)/HepG2-MafF-ChIP-Seq(GSE31477)/Homer	MafF	1	1	0.1234	0.1314	Decreased vs Random
MafK(bZIP)/C2C12-MafK-ChIP-Seq(GSE36030)/Homer	MafK	1	1	0.0718	0.073	Decreased vs Random
Max(bHLH)/K562-Max-ChIP-Seq(GSE31477)/Homer	Max	1	1	0.1918	0.2101	Decreased vs Random
Maz(Zf)/HepG2-Maz-ChIP-Seq(GSE31477)/Homer	Maz	1	1	0.287	0.3268	Decreased vs Random
Mef2a(MADS)/HL1-Mef2a.biotin-ChIP-Seq(GSE21529)/Homer	Mef2a	1	1	0.18	0.1977	Decreased vs Random
Mef2b(MADS)/HEK293-Mef2b.V5-ChIP-Seq(GSE67450)/Homer	Mef2b	1	1	0.3259	0.3571	Decreased vs Random
Mef2c(MADS)/GM12878-Mef2c-ChIP-Seq(GSE32465)/Homer	Mef2c	1	1	0.1984	0.2097	Decreased vs Random
Mef2d(MADS)/Retina-Mef2d-ChIP-Seq(GSE61391)/Homer	Mef2d	1	1	0.0905	0.0902	Decreased vs Random
Meis1(Homeobox)/MastCells-Meis1-ChIP-Seq(GSE48085)/Homer	Meis1	1	1	0.4623	0.527	Decreased vs Random
Mouse_Recombination_Hotspot(Zf)/Testis-DMC1-ChIP-Seq(GSE24438)/Homer	Mouse_Recombination_Hotspot	1	1	0.029	0.0299	Decreased vs Random
Myf5(bHLH)/GM-Myf5-ChIP-Seq(GSE24852)/Homer	Myf5	1	1	0.2224	0.2492	Decreased vs Random
MyoD(bHLH)/Myotube-MyoD-ChIP-Seq(GSE21614)/Homer	MyoD	1	1	0.2383	0.2658	Decreased vs Random
MyoG(bHLH)/C2C12-MyoG-ChIP-Seq(GSE36024)/Homer	MyoG	1	1	0.3118	0.3563	Decreased vs Random
NF1(CTF)/LNCAP-NF1-ChIP-Seq(Unpublished)/Homer	NF1	1	1	0.1188	0.1401	Decreased vs Random
NF1-halfsite(CTF)/LNCaP-NF1-ChIP-Seq(Unpublished)/Homer	NF1-halfsite	1	1	0.4996	0.5623	Decreased vs Random
NF1:FOXA1(CTF,Forkhead)/LNCAP-FOXA1-ChIP-Seq(GSE27824)/Homer	NF1:FOXA1	1	1	0.0206	0.0233	Decreased vs Random
NFAT(RHD)/Jurkat-NFATC1-ChIP-Seq(Jolma_et_al.)/Homer	NFAT	1	1	0.3236	0.3911	Decreased vs Random
NFAT:AP1(RHD,bZIP)/Jurkat-NFATC1-ChIP-Seq(Jolma_et_al.)/Homer	NFAT:AP1	1	1	0.0735	0.0844	Decreased vs Random
NFY(CCAAT)/Promoter/Homer	NFY	1	1	0.2308	0.2695	Decreased vs Random
NFkB-p50,p52(RHD)/Monocyte-p50-ChIP-Chip(Schreiber_et_al.)/Homer	NFkB-p50,p52	1	1	0.0379	0.0382	Decreased vs Random
NPAS(bHLH)/Liver-NPAS-ChIP-Seq(GSE39860)/Homer	NPAS	1	1	0.444	0.4786	Decreased vs Random
NPAS2(bHLH)/Liver-NPAS2-ChIP-Seq(GSE39860)/Homer	NPAS2	1	1	0.2931	0.3459	Decreased vs Random
NRF(NRF)/Promoter/Homer	NRF	1	1	0.0269	0.0292	Decreased vs Random
NRF1(NRF)/MCF7-NRF1-ChIP-Seq(Unpublished)/Homer	NRF1	1	1	0.0163	0.0164	Decreased vs Random
Nanog(Homeobox)/mES-Nanog-ChIP-Seq(GSE11724)/Homer	Nanog	1	1	0.8509	0.9085	Decreased vs Random
NeuroD1(bHLH)/Islet-NeuroD1-ChIP-Seq(GSE30298)/Homer	NeuroD1	1	1	0.2565	0.2994	Decreased vs Random
NeuroG2(bHLH)/Fibroblast-NeuroG2-ChIP-Seq(GSE75910)/Homer	NeuroG2	1	1	0.4573	0.5159	Decreased vs Random
Nkx2.1(Homeobox)/LungAC-Nkx2.1-ChIP-Seq(GSE43252)/Homer	Nkx2.1	1	1	0.6911	0.7638	Decreased vs Random
Nkx2.2(Homeobox)/NPC-Nkx2.2-ChIP-Seq(GSE61673)/Homer	Nkx2.2	1	1	0.5361	0.6072	Decreased vs Random
Nkx2.5(Homeobox)/HL1-Nkx2.5.biotin-ChIP-Seq(GSE21529)/Homer	Nkx2.5	1	1	0.5941	0.6686	Decreased vs Random
Nkx3.1(Homeobox)/LNCaP-Nkx3.1-ChIP-Seq(GSE28264)/Homer	Nkx3.1	1	1	0.6329	0.686	Decreased vs Random
Nkx6.1(Homeobox)/Islet-Nkx6.1-ChIP-Seq(GSE40975)/Homer	Nkx6.1	1	1	0.688	0.7584	Decreased vs Random
Npas4(bHLH)/Neuron-Npas4-ChIP-Seq(GSE127793)/Homer	Npas4	1	1	0.1827	0.2111	Decreased vs Random
Nr5a2(NR)/Pancreas-LRH1-ChIP-Seq(GSE34295)/Homer	Nr5a2	1	1	0.2074	0.2507	Decreased vs Random
Nr5a2(NR)/mES-Nr5a2-ChIP-Seq(GSE19019)/Homer	Nr5a2	1	1	0.1533	0.187	Decreased vs Random
Nur77(NR)/K562-NR4A1-ChIP-Seq(GSE31363)/Homer	Nur77	1	1	0.0821	0.0797	Decreased vs Random
OCT4-SOX2-TCF-NANOG(POU,Homeobox,HMG)/mES-Oct4-ChIP-Seq(GSE11431)/Homer	OCT4-SOX2-TCF-NANOG	1	1	0.0768	0.0939	Decreased vs Random
OCT:OCT(POU,Homeobox)/NPC-Brn1-ChIP-Seq(GSE35496)/Homer	OCT:OCT	1	1	0.0041	0.0035	Decreased vs Random
OCT:OCT(POU,Homeobox)/NPC-OCT6-ChIP-Seq(GSE43916)/Homer	OCT:OCT	1	1	0.0346	0.0445	Decreased vs Random
OCT:OCT(POU,Homeobox,IR1)/NPC-Brn2-ChIP-Seq(GSE35496)/Homer	OCT:OCT	1	1	0.0076	0.0081	Decreased vs Random
OCT:OCT-short(POU,Homeobox)/NPC-OCT6-ChIP-Seq(GSE43916)/Homer	OCT:OCT-short	1	1	0.2734	0.3243	Decreased vs Random
Oct11(POU,Homeobox)/NCIH1048-POU2F3-ChIP-seq(GSE115123)/Homer	2024-10-11	1	1	0.13	0.1448	Decreased vs Random
Oct2(POU,Homeobox)/Bcell-Oct2-ChIP-Seq(GSE21512)/Homer	2024-10-02	1	1	0.1181	0.1363	Decreased vs Random
Oct4(POU,Homeobox)/mES-Oct4-ChIP-Seq(GSE11431)/Homer	2024-10-04	1	1	0.1891	0.2072	Decreased vs Random
Oct4:Sox17(POU,Homeobox,HMG)/F9-Sox17-ChIP-Seq(GSE44553)/Homer	Oct4:Sox17	1	1	0.0502	0.0638	Decreased vs Random
Oct6(POU,Homeobox)/NPC-Pou3f1-ChIP-Seq(GSE35496)/Homer	2024-10-06	1	1	0.1633	0.1841	Decreased vs Random
Olig2(bHLH)/Neuron-Olig2-ChIP-Seq(GSE30882)/Homer	Olig2	1	1	0.5488	0.6159	Decreased vs Random
Otx2(Homeobox)/EpiLC-Otx2-ChIP-Seq(GSE56098)/Homer	Otx2	1	1	0.2615	0.3086	Decreased vs Random
PAX3:FKHR-fusion(Paired,Homeobox)/Rh4-PAX3:FKHR-ChIP-Seq(GSE19063)/Homer	PAX3:FKHR-fusion	1	1	0.0719	0.0869	Decreased vs Random
PAX5(Paired,Homeobox),condensed/GM12878-PAX5-ChIP-Seq(GSE32465)/Homer	PAX5	1	1	0.0291	0.0331	Decreased vs Random
PAX5(Paired,Homeobox)/GM12878-PAX5-ChIP-Seq(GSE32465)/Homer	PAX5	1	1	0.1016	0.1191	Decreased vs Random
PAX6(Paired,Homeobox)/Forebrain-Pax6-ChIP-Seq(GSE66961)/Homer	PAX6	1	1	0.0294	0.0336	Decreased vs Random
PBX1(Homeobox)/MCF7-PBX1-ChIP-Seq(GSE28007)/Homer	PBX1	1	1	0.0262	0.0272	Decreased vs Random
PBX2(Homeobox)/K562-PBX2-ChIP-Seq(Encode)/Homer	PBX2	1	1	0.2781	0.3427	Decreased vs Random
PGR(NR)/EndoStromal-PGR-ChIP-Seq(GSE69539)/Homer	PGR	1	1	0.0885	0.0977	Decreased vs Random
PPARE(NR),DR1/3T3L1-Pparg-ChIP-Seq(GSE13511)/Homer	PPARE	1	1	0.3117	0.3516	Decreased vs Random
PPARa(NR),DR1/Liver-Ppara-ChIP-Seq(GSE47954)/Homer	PPARa	1	1	0.3443	0.3869	Decreased vs Random
PR(NR)/T47D-PR-ChIP-Seq(GSE31130)/Homer	PR	1	1	0.6082	0.6605	Decreased vs Random
PRDM10(Zf)/HEK293-PRDM10.eGFP-ChIP-Seq(Encode)/Homer	PRDM10	1	1	0.195	0.2311	Decreased vs Random
PRDM14(Zf)/H1-PRDM14-ChIP-Seq(GSE22767)/Homer	PRDM14	1	1	0.1006	0.1177	Decreased vs Random
PRDM15(Zf)/ESC-Prdm15-ChIP-Seq(GSE73694)/Homer	PRDM15	1	1	0.3186	0.3839	Decreased vs Random
PRDM9(Zf)/Testis-DMC1-ChIP-Seq(GSE35498)/Homer	PRDM9	1	1	0.1381	0.1655	Decreased vs Random
PSE(SNAPc)/K562-mStart-Seq/Homer	PSE	1	1	0.1955	0.2239	Decreased vs Random
Pax7(Paired,Homeobox),long/Myoblast-Pax7-ChIP-Seq(GSE25064)/Homer	Pax7	1	1	0.0085	0.0132	Decreased vs Random
Pax7(Paired,Homeobox),longest/Myoblast-Pax7-ChIP-Seq(GSE25064)/Homer	Pax7	1	1	0.0119	0.0166	Decreased vs Random
Pax7(Paired,Homeobox)/Myoblast-Pax7-ChIP-Seq(GSE25064)/Homer	Pax7	1	1	0.0366	0.0521	Decreased vs Random
Pax8(Paired,Homeobox)/Thyroid-Pax8-ChIP-Seq(GSE26938)/Homer	Pax8	1	1	0.094	0.1092	Decreased vs Random
Pbx3(Homeobox)/GM12878-PBX3-ChIP-Seq(GSE32465)/Homer	Pbx3	1	1	0.074	0.0882	Decreased vs Random
Pdx1(Homeobox)/Islet-Pdx1-ChIP-Seq(SRA008281)/Homer	Pdx1	1	1	0.3181	0.3973	Decreased vs Random
Phox2a(Homeobox)/Neuron-Phox2a-ChIP-Seq(GSE31456)/Homer	Phox2a	1	1	0.1627	0.2041	Decreased vs Random
Phox2b(Homeobox)/CLBGA-PHOX2B-ChIP-Seq(GSE90683)/Homer	Phox2b	1	1	0.0818	0.114	Decreased vs Random
Pit1(Homeobox)/GCrat-Pit1-ChIP-Seq(GSE58009)/Homer	Pit1	1	1	0.3574	0.4166	Decreased vs Random
Pit1+1bp(Homeobox)/GCrat-Pit1-ChIP-Seq(GSE58009)/Homer	Pit1+1bp	1	1	0.1443	0.1808	Decreased vs Random
Pitx1(Homeobox)/Chicken-Pitx1-ChIP-Seq(GSE38910)/Homer	Pitx1	1	1	0.8619	0.9113	Decreased vs Random
Pitx1:Ebox(Homeobox,bHLH)/Hindlimb-Pitx1-ChIP-Seq(GSE41591)/Homer	Pitx1:Ebox	1	1	0.0812	0.094	Decreased vs Random
Pknox1(Homeobox)/ES-Prep1-ChIP-Seq(GSE63282)/Homer	Pknox1	1	1	0.0734	0.0851	Decreased vs Random
Prop1(Homeobox)/GHFT1-PROP1.biotin-ChIP-Seq(GSE77302)/Homer	Prop1	1	1	0.2553	0.3094	Decreased vs Random
Ptf1a(bHLH)/Panc1-Ptf1a-ChIP-Seq(GSE47459)/Homer	Ptf1a	1	1	0.5936	0.6965	Decreased vs Random
RAR:RXR(NR),DR0/ES-RAR-ChIP-Seq(GSE56893)/Homer	RAR:RXR	1	1	0.0344	0.0421	Decreased vs Random
RAR:RXR(NR),DR5/ES-RAR-ChIP-Seq(GSE56893)/Homer	RAR:RXR	1	1	0.0097	0.0104	Decreased vs Random
RARa(NR)/K562-RARa-ChIP-Seq(Encode)/Homer	RARa	1	1	0.6775	0.7509	Decreased vs Random
RARg(NR)/ES-RARg-ChIP-Seq(GSE30538)/Homer	RARg	1	1	0.0088	0.0112	Decreased vs Random
RBPJ:Ebox(?,bHLH)/Panc1-Rbpj1-ChIP-Seq(GSE47459)/Homer	RBPJ:Ebox	1	1	0.1194	0.1393	Decreased vs Random
REST-NRSF(Zf)/Jurkat-NRSF-ChIP-Seq/Homer	REST-NRSF	1	1	0.0004	0.0027	Decreased vs Random
RORa(NR)/Liver-Rora-ChIP-Seq(GSE101115)/Homer	RORa	1	1	0.0493	0.0583	Decreased vs Random
RORg(NR)/Liver-Rorc-ChIP-Seq(GSE101115)/Homer	RORg	1	1	0.0353	0.0379	Decreased vs Random
RORgt(NR)/EL4-RORgt.Flag-ChIP-Seq(GSE56019)/Homer	RORgt	1	1	0.0485	0.0513	Decreased vs Random
RORgt(NR)/EL4-RORgt.Flag-ChIP-Seq(GSE56019)/Homer	RORgt	1	1	0.0485	0.0513	Decreased vs Random
RUNX1(Runt)/Jurkat-RUNX1-ChIP-Seq(GSE29180)/Homer	RUNX1	1	1	0.3759	0.3709	Decreased vs Random
RXR(NR),DR1/3T3L1-RXR-ChIP-Seq(GSE13511)/Homer	RXR	1	1	0.3518	0.3992	Decreased vs Random
Rbpj1(?)/Panc1-Rbpj1-ChIP-Seq(GSE47459)/Homer	Rbpj1	1	1	0.4418	0.5256	Decreased vs Random
Reverb(NR),DR2/RAW-Reverba.biotin-ChIP-Seq(GSE45914)/Homer	Reverb	1	1	0.0379	0.0489	Decreased vs Random
Rfx1(HTH)/NPC-H3K4me1-ChIP-Seq(GSE16256)/Homer	Rfx1	1	1	0.0668	0.0718	Decreased vs Random
Rfx5(HTH)/GM12878-Rfx5-ChIP-Seq(GSE31477)/Homer	Rfx5	1	1	0.1084	0.1093	Decreased vs Random
Rfx6(HTH)/Min6b1-Rfx6.HA-ChIP-Seq(GSE62844)/Homer	Rfx6	1	1	0.3139	0.3645	Decreased vs Random
SCL(bHLH)/HPC7-Scl-ChIP-Seq(GSE13511)/Homer	SCL	1	1	0.8528	0.8911	Decreased vs Random
SCRT1(Zf)/HEK293-SCRT1.eGFP-ChIP-Seq(Encode)/Homer	SCRT1	1	1	0.0802	0.1172	Decreased vs Random
SF1(NR)/H295R-Nr5a1-ChIP-Seq(GSE44220)/Homer	SF1	1	1	0.1394	0.1608	Decreased vs Random
STAT1(Stat)/HelaS3-STAT1-ChIP-Seq(GSE12782)/Homer	STAT1	1	1	0.1238	0.1421	Decreased vs Random
STAT4(Stat)/CD4-Stat4-ChIP-Seq(GSE22104)/Homer	STAT4	1	1	0.3527	0.4031	Decreased vs Random
STAT5(Stat)/mCD4+-Stat5-ChIP-Seq(GSE12346)/Homer	STAT5	1	1	0.1343	0.1628	Decreased vs Random
STAT6(Stat)/CD4-Stat6-ChIP-Seq(GSE22104)/Homer	STAT6	1	1	0.2328	0.2644	Decreased vs Random
STAT6(Stat)/Macrophage-Stat6-ChIP-Seq(GSE38377)/Homer	STAT6	1	1	0.2265	0.2623	Decreased vs Random
Six1(Homeobox)/Myoblast-Six1-ChIP-Chip(GSE20150)/Homer	Six1	1	1	0.0952	0.1017	Decreased vs Random
Six2(Homeobox)/NephronProgenitor-Six2-ChIP-Seq(GSE39837)/Homer	Six2	1	1	0.3408	0.3798	Decreased vs Random
Six4(Homeobox)/MCF7-SIX4-ChIP-Seq(Encode)/Homer	Six4	1	1	0.0182	0.0196	Decreased vs Random
Slug(Zf)/Mesoderm-Snai2-ChIP-Seq(GSE61475)/Homer	Slug	1	1	0.123	0.2125	Decreased vs Random
Smad2(MAD)/ES-SMAD2-ChIP-Seq(GSE29422)/Homer	Smad2	1	1	0.4086	0.4648	Decreased vs Random
Smad3(MAD)/NPC-Smad3-ChIP-Seq(GSE36673)/Homer	Smad3	1	1	0.6682	0.7353	Decreased vs Random
Smad4(MAD)/ESC-SMAD4-ChIP-Seq(GSE29422)/Homer	Smad4	1	1	0.4067	0.4658	Decreased vs Random
Snail1(Zf)/LS174T-SNAIL1.HA-ChIP-Seq(GSE127183)/Homer	Snail1	1	1	0.19	0.3108	Decreased vs Random
Sox10(HMG)/SciaticNerve-Sox3-ChIP-Seq(GSE35132)/Homer	Sox10	1	1	0.4814	0.542	Decreased vs Random
Sox15(HMG)/CPA-Sox15-ChIP-Seq(GSE62909)/Homer	Sox15	1	1	0.3517	0.4031	Decreased vs Random
Sox17(HMG)/Endoderm-Sox17-ChIP-Seq(GSE61475)/Homer	Sox17	1	1	0.2403	0.2826	Decreased vs Random
Sox2(HMG)/mES-Sox2-ChIP-Seq(GSE11431)/Homer	Sox2	1	1	0.2989	0.3352	Decreased vs Random
Sox21(HMG)/ESC-SOX21-ChIP-Seq(GSE110505)/Homer	Sox21	1	1	0.518	0.5694	Decreased vs Random
Sox3(HMG)/NPC-Sox3-ChIP-Seq(GSE33059)/Homer	Sox3	1	1	0.514	0.5756	Decreased vs Random
Sox4(HMG)/proB-Sox4-ChIP-Seq(GSE50066)/Homer	Sox4	1	1	0.2755	0.3184	Decreased vs Random
Sox6(HMG)/Myotubes-Sox6-ChIP-Seq(GSE32627)/Homer	Sox6	1	1	0.4824	0.5512	Decreased vs Random
Sox7(HMG)/ESC-Sox7-ChIP-Seq(GSE133899)/Homer	Sox7	1	1	0.101	0.1178	Decreased vs Random
Sox9(HMG)/Limb-SOX9-ChIP-Seq(GSE73225)/Homer	Sox9	1	1	0.2818	0.3289	Decreased vs Random
Sp1(Zf)/Promoter/Homer	Sp1	1	1	0.0432	0.0438	Decreased vs Random
Sp2(Zf)/HEK293-Sp2.eGFP-ChIP-Seq(Encode)/Homer	Sp2	1	1	0.3374	0.376	Decreased vs Random
Sp5(Zf)/mES-Sp5.Flag-ChIP-Seq(GSE72989)/Homer	Sp5	1	1	0.2396	0.2465	Decreased vs Random
Srebp1a(bHLH)/HepG2-Srebp1a-ChIP-Seq(GSE31477)/Homer	Srebp1a	1	1	0.0657	0.0776	Decreased vs Random
Srebp2(bHLH)/HepG2-Srebp2-ChIP-Seq(GSE31477)/Homer	Srebp2	1	1	0.0424	0.0468	Decreased vs Random
Stat3(Stat)/mES-Stat3-ChIP-Seq(GSE11431)/Homer	Stat3	1	1	0.1734	0.2007	Decreased vs Random
Stat3+il21(Stat)/CD4-Stat3-ChIP-Seq(GSE19198)/Homer	Stat3+il21	1	1	0.2511	0.2835	Decreased vs Random
TATA-Box(TBP)/Promoter/Homer	TATA-Box	1	1	0.4398	0.4959	Decreased vs Random
TCF4(bHLH)/SHSY5Y-TCF4-ChIP-Seq(GSE96915)/Homer	TCF4	1	1	0.4483	0.5064	Decreased vs Random
TCFL2(HMG)/K562-TCF7L2-ChIP-Seq(GSE29196)/Homer	TCFL2	1	1	0.0282	0.0336	Decreased vs Random
TEAD(TEA)/Fibroblast-PU.1-ChIP-Seq(Unpublished)/Homer	TEAD	1	1	0.2119	0.2887	Decreased vs Random
TEAD1(TEAD)/HepG2-TEAD1-ChIP-Seq(Encode)/Homer	TEAD1	1	1	0.2993	0.386	Decreased vs Random
TEAD2(TEA)/Py2T-Tead2-ChIP-Seq(GSE55709)/Homer	TEAD2	1	1	0.1566	0.2121	Decreased vs Random
TEAD3(TEA)/HepG2-TEAD3-ChIP-Seq(Encode)/Homer	TEAD3	1	1	0.3434	0.4357	Decreased vs Random
TEAD4(TEA)/Tropoblast-Tead4-ChIP-Seq(GSE37350)/Homer	TEAD4	1	1	0.254	0.3275	Decreased vs Random
TFE3(bHLH)/MEF-TFE3-ChIP-Seq(GSE75757)/Homer	TFE3	1	1	0.0169	0.0202	Decreased vs Random
THRa(NR)/C17.2-THRa-ChIP-Seq(GSE38347)/Homer	THRa	1	1	0.1258	0.1508	Decreased vs Random
THRb(NR)/HepG2-THRb.Flag-ChIP-Seq(Encode)/Homer	THRb	1	1	0.1687	0.1975	Decreased vs Random
THRb(NR)/Liver-NR1A2-ChIP-Seq(GSE52613)/Homer	THRb	1	1	0.797	0.8602	Decreased vs Random
TR4(NR),DR1/Hela-TR4-ChIP-Seq(GSE24685)/Homer	TR4	1	1	0.0341	0.0391	Decreased vs Random
TRPS1(Zf)/MCF7-TRPS1-ChIP-Seq(GSE107013)/Homer	TRPS1	1	1	0.578	0.6613	Decreased vs Random
Tbet(T-box)/CD8-Tbet-ChIP-Seq(GSE33802)/Homer	Tbet	1	1	0.3408	0.4135	Decreased vs Random
Tbox:Smad(T-box,MAD)/ESCd5-Smad2_3-ChIP-Seq(GSE29422)/Homer	Tbox:Smad	1	1	0.0566	0.0671	Decreased vs Random
Tbr1(T-box)/Cortex-Tbr1-ChIP-Seq(GSE71384)/Homer	Tbr1	1	1	0.4268	0.5092	Decreased vs Random
Tbx20(T-box)/Heart-Tbx20-ChIP-Seq(GSE29636)/Homer	Tbx20	1	1	0.0772	0.0847	Decreased vs Random
Tbx21(T-box)/GM12878-TBX21-ChIP-Seq(Encode)/Homer	Tbx21	1	1	0.3153	0.3951	Decreased vs Random
Tbx5(T-box)/HL1-Tbx5.biotin-ChIP-Seq(GSE21529)/Homer	Tbx5	1	1	0.6936	0.8003	Decreased vs Random
Tbx6(T-box)/ESC-Tbx6-ChIP-Seq(GSE93524)/Homer	Tbx6	1	1	0.317	0.4069	Decreased vs Random
Tcf12(bHLH)/GM12878-Tcf12-ChIP-Seq(GSE32465)/Homer	Tcf12	1	1	0.2902	0.3286	Decreased vs Random
Tcf21(bHLH)/ArterySmoothMuscle-Tcf21-ChIP-Seq(GSE61369)/Homer	Tcf21	1	1	0.3056	0.3353	Decreased vs Random
Tcf3(HMG)/mES-Tcf3-ChIP-Seq(GSE11724)/Homer	Tcf3	1	1	0.0822	0.115	Decreased vs Random
Tcf7(HMG)/GM12878-TCF7-ChIP-Seq(Encode)/Homer	Tcf7	1	1	0.1147	0.144	Decreased vs Random
Tcfcp2l1(CP2)/mES-Tcfcp2l1-ChIP-Seq(GSE11431)/Homer	Tcfcp2l1	1	1	0.0404	0.0456	Decreased vs Random
Tgif1(Homeobox)/mES-Tgif1-ChIP-Seq(GSE55404)/Homer	Tgif1	1	1	0.7351	0.8031	Decreased vs Random
Tgif2(Homeobox)/mES-Tgif2-ChIP-Seq(GSE55404)/Homer	Tgif2	1	1	0.7553	0.8286	Decreased vs Random
Tlx?(NR)/NPC-H3K4me1-ChIP-Seq(GSE16256)/Homer	Tlx?	1	1	0.1325	0.1526	Decreased vs Random
Twist(bHLH)/HMLE-TWIST1-ChIP-Seq(Chang_et_al)/Homer	Twist	1	1	0.0407	0.0507	Decreased vs Random
Twist2(bHLH)/Myoblast-Twist2.Ty1-ChIP-Seq(GSE127998)/Homer	Twist2	1	1	0.4908	0.553	Decreased vs Random
USF1(bHLH)/GM12878-Usf1-ChIP-Seq(GSE32465)/Homer	USF1	1	1	0.1272	0.1362	Decreased vs Random
Unknown(Homeobox)/Limb-p300-ChIP-Seq/Homer	Unknown	1	1	0.2371	0.2865	Decreased vs Random
Unknown-ESC-element(?)/mES-Nanog-ChIP-Seq(GSE11724)/Homer	Unknown-ESC-element	1	1	0.1962	0.2203	Decreased vs Random
Usf2(bHLH)/C2C12-Usf2-ChIP-Seq(GSE36030)/Homer	Usf2	1	1	0.0955	0.0952	Decreased vs Random
VDR(NR),DR3/GM10855-VDR+vitD-ChIP-Seq(GSE22484)/Homer	VDR	1	1	0.0634	0.0792	Decreased vs Random
WT1(Zf)/Kidney-WT1-ChIP-Seq(GSE90016)/Homer	WT1	1	1	0.1847	0.1903	Decreased vs Random
X-box(HTH)/NPC-H3K4me1-ChIP-Seq(GSE16256)/Homer	X-box	1	1	0.0416	0.0414	Decreased vs Random
YY1(Zf)/Promoter/Homer	YY1	1	1	0.0118	0.0175	Decreased vs Random
ZBTB12(Zf)/HEK293-ZBTB12.GFP-ChIP-Seq(GSE58341)/Homer	ZBTB12	1	1	0.1216	0.1508	Decreased vs Random
ZBTB18(Zf)/HEK293-ZBTB18.GFP-ChIP-Seq(GSE58341)/Homer	ZBTB18	1	1	0.1659	0.1925	Decreased vs Random
ZBTB33(Zf)/GM12878-ZBTB33-ChIP-Seq(GSE32465)/Homer	ZBTB33	1	1	0.006	0.0057	Decreased vs Random
ZEB1(Zf)/PDAC-ZEB1-ChIP-Seq(GSE64557)/Homer	ZEB1	1	1	0.3556	0.5594	Decreased vs Random
ZEB2(Zf)/SNU398-ZEB2-ChIP-Seq(GSE103048)/Homer	ZEB2	1	1	0.1952	0.3496	Decreased vs Random
ZFP3(Zf)/HEK293-ZFP3.GFP-ChIP-Seq(GSE58341)/Homer	ZFP3	1	1	0.0003	0.001	Decreased vs Random
ZFX(Zf)/mES-Zfx-ChIP-Seq(GSE11431)/Homer	ZFX	1	1	0.3506	0.4085	Decreased vs Random
ZKSCAN1(Zf)/HepG2-ZKSCAN1-ChIP-Seq(Encode)/Homer	ZKSCAN1	1	1	0.0081	0.0098	Decreased vs Random
ZNF136(Zf)/HEK293-ZNF136.GFP-ChIP-Seq(GSE58341)/Homer	ZNF136	1	1	0.0309	0.0421	Decreased vs Random
ZNF143|STAF(Zf)/CUTLL-ZNF143-ChIP-Seq(GSE29600)/Homer	ZNF143|STAF	1	1	0.105	0.1224	Decreased vs Random
ZNF16(Zf)/HEK293-ZNF16.GFP-ChIP-Seq(GSE58341)/Homer	ZNF16	1	1	0.0029	0.0044	Decreased vs Random
ZNF165(Zf)/WHIM12-ZNF165-ChIP-Seq(GSE65937)/Homer	ZNF165	1	1	0.0369	0.0483	Decreased vs Random
ZNF189(Zf)/HEK293-ZNF189.GFP-ChIP-Seq(GSE58341)/Homer	ZNF189	1	1	0.2934	0.3168	Decreased vs Random
ZNF264(Zf)/HEK293-ZNF264.GFP-ChIP-Seq(GSE58341)/Homer	ZNF264	1	1	0.2024	0.225	Decreased vs Random
ZNF317(Zf)/HEK293-ZNF317.GFP-ChIP-Seq(GSE58341)/Homer	ZNF317	1	1	0.0325	0.0338	Decreased vs Random
ZNF322(Zf)/HEK293-ZNF322.GFP-ChIP-Seq(GSE58341)/Homer	ZNF322	1	1	0.0794	0.1039	Decreased vs Random
ZNF341(Zf)/EBV-ZNF341-ChIP-Seq(GSE113194)/Homer	ZNF341	1	1	0.218	0.2442	Decreased vs Random
ZNF382(Zf)/HEK293-ZNF382.GFP-ChIP-Seq(GSE58341)/Homer	ZNF382	1	1	0.0107	0.0105	Decreased vs Random
ZNF41(Zf)/HEK293-ZNF41.GFP-ChIP-Seq(GSE58341)/Homer	ZNF41	1	1	0.0094	0.01	Decreased vs Random
ZNF415(Zf)/HEK293-ZNF415.GFP-ChIP-Seq(GSE58341)/Homer	ZNF415	1	1	0.1421	0.1802	Decreased vs Random
ZNF416(Zf)/HEK293-ZNF416.GFP-ChIP-Seq(GSE58341)/Homer	ZNF416	1	1	0.3677	0.4434	Decreased vs Random
ZNF467(Zf)/HEK293-ZNF467.GFP-ChIP-Seq(GSE58341)/Homer	ZNF467	1	1	0.2683	0.2908	Decreased vs Random
ZNF519(Zf)/HEK293-ZNF519.GFP-ChIP-Seq(GSE58341)/Homer	ZNF519	1	1	0.0507	0.06	Decreased vs Random
ZNF528(Zf)/HEK293-ZNF528.GFP-ChIP-Seq(GSE58341)/Homer	ZNF528	1	1	0.0016	0.0031	Decreased vs Random
ZNF652/HepG2-ZNF652.Flag-ChIP-Seq(Encode)/Homer	ZNF652	1	1	0.0952	0.1155	Decreased vs Random
ZNF669(Zf)/HEK293-ZNF669.GFP-ChIP-Seq(GSE58341)/Homer	ZNF669	1	1	0.0199	0.0245	Decreased vs Random
ZNF675(Zf)/HEK293-ZNF675.GFP-ChIP-Seq(GSE58341)/Homer	ZNF675	1	1	0.0553	0.064	Decreased vs Random
ZNF692(Zf)/HEK293-ZNF692.GFP-ChIP-Seq(GSE58341)/Homer	ZNF692	1	1	0.0393	0.0537	Decreased vs Random
ZNF7(Zf)/HepG2-ZNF7.Flag-ChIP-Seq(Encode)/Homer	ZNF7	1	1	0.1981	0.2259	Decreased vs Random
ZNF711(Zf)/SHSY5Y-ZNF711-ChIP-Seq(GSE20673)/Homer	ZNF711	1	1	0.4249	0.488	Decreased vs Random
ZNF768(Zf)/Rajj-ZNF768-ChIP-Seq(GSE111879)/Homer	ZNF768	1	1	0.0124	0.0131	Decreased vs Random
ZSCAN22(Zf)/HEK293-ZSCAN22.GFP-ChIP-Seq(GSE58341)/Homer	ZSCAN22	1	1	0.0241	0.0264	Decreased vs Random
Zac1(Zf)/Neuro2A-Plagl1-ChIP-Seq(GSE75942)/Homer	Zac1	1	1	0.6145	0.6862	Decreased vs Random
Zfp281(Zf)/ES-Zfp281-ChIP-Seq(GSE81042)/Homer	Zfp281	1	1	0.0425	0.0531	Decreased vs Random
Zfp57(Zf)/H1-ZFP57.HA-ChIP-Seq(GSE115387)/Homer	Zfp57	1	1	0.0657	0.0778	Decreased vs Random
Zfp809(Zf)/ES-Zfp809-ChIP-Seq(GSE70799)/Homer	Zfp809	1	1	0.0625	0.0753	Decreased vs Random
Zic(Zf)/Cerebellum-ZIC1.2-ChIP-Seq(GSE60731)/Homer	Zic	1	1	0.2544	0.2845	Decreased vs Random
Zic2(Zf)/ESC-Zic2-ChIP-Seq(SRP197560)/Homer	Zic2	1	1	0.1461	0.1632	Decreased vs Random
Zic3(Zf)/mES-Zic3-ChIP-Seq(GSE37889)/Homer	Zic3	1	1	0.1808	0.2072	Decreased vs Random
Znf263(Zf)/K562-Znf263-ChIP-Seq(GSE31477)/Homer	Znf263	1	1	0.4646	0.5352	Decreased vs Random
bHLHE40(bHLH)/HepG2-BHLHE40-ChIP-Seq(GSE31477)/Homer	bHLHE40	1	1	0.0627	0.0843	Decreased vs Random
bHLHE41(bHLH)/proB-Bhlhe41-ChIP-Seq(GSE93764)/Homer	bHLHE41	1	1	0.2508	0.2988	Decreased vs Random
bZIP:IRF(bZIP,IRF)/Th17-BatF-ChIP-Seq(GSE39756)/Homer	bZIP:IRF	1	1	0.1919	0.1974	Decreased vs Random
c-Jun-CRE(bZIP)/K562-cJun-ChIP-Seq(GSE31477)/Homer	c-Jun-CRE	1	1	0.0934	0.0995	Decreased vs Random
c-Myc(bHLH)/LNCAP-cMyc-ChIP-Seq(Unpublished)/Homer	c-Myc	1	1	0.095	0.1173	Decreased vs Random
c-Myc(bHLH)/mES-cMyc-ChIP-Seq(GSE11431)/Homer	c-Myc	1	1	0.1469	0.1599	Decreased vs Random
n-Myc(bHLH)/mES-nMyc-ChIP-Seq(GSE11431)/Homer	n-Myc	1	1	0.1894	0.211	Decreased vs Random
p53(p53)/Saos-p53-ChIP-Seq(GSE15780)/Homer	p53	1	1	0.03	0.0304	Decreased vs Random
p53(p53)/Saos-p53-ChIP-Seq/Homer	p53	1	1	0.03	0.0304	Decreased vs Random
p53(p53)/mES-cMyc-ChIP-Seq(GSE11431)/Homer	p53	1	1	0.005	0.0054	Decreased vs Random
p63(p53)/Keratinocyte-p63-ChIP-Seq(GSE17611)/Homer	p63	1	1	0.098	0.1142	Decreased vs Random
p73(p53)/Trachea-p73-ChIP-Seq(PRJNA310161)/Homer	p73	1	1	0.0143	0.0144	Decreased vs Random
AP-2alpha(AP2)/Hela-AP2alpha-ChIP-Seq(GSE31477)/Homer	AP-2alpha	1	1	0.5734	0.5693	Increased vs Random
AR-halfsite(NR)/LNCaP-AR-ChIP-Seq(GSE27824)/Homer	AR-halfsite	1	1	0.8394	0.8576	Increased vs Random
ARE(NR)/LNCAP-AR-ChIP-Seq(GSE27824)/Homer	ARE	1	1	0.081	0.0889	Increased vs Random
Ap4(bHLH)/AML-Tfap4-ChIP-Seq(GSE45738)/Homer	Ap4	1	1	0.4681	0.4754	Increased vs Random
Ascl1(bHLH)/NeuralTubes-Ascl1-ChIP-Seq(GSE55840)/Homer	Ascl1	1	1	0.6036	0.6345	Increased vs Random
Ascl2(bHLH)/ESC-Ascl2-ChIP-Seq(GSE97712)/Homer	Ascl2	1	1	0.4971	0.5321	Increased vs Random
Atoh1(bHLH)/Cerebellum-Atoh1-ChIP-Seq(GSE22111)/Homer	Atoh1	1	1	0.4109	0.4402	Increased vs Random
BHLHA15(bHLH)/NIH3T3-BHLHB8.HA-ChIP-Seq(GSE119782)/Homer	BHLHA15	1	1	0.4761	0.5011	Increased vs Random
Bapx1(Homeobox)/VertebralCol-Bapx1-ChIP-Seq(GSE36672)/Homer	Bapx1	1	1	0.5676	0.572	Increased vs Random
Barx1(Homeobox)/Stomach-Barx1.3xFlag-ChIP-Seq(GSE69483)/Homer	Barx1	1	1	0.1111	0.111	Increased vs Random
Bcl11a(Zf)/HSPC-BCL11A-ChIP-Seq(GSE104676)/Homer	Bcl11a	1	1	0.2602	0.2603	Increased vs Random
Bcl6(Zf)/Liver-Bcl6-ChIP-Seq(GSE31578)/Homer	Bcl6	1	1	0.4513	0.4453	Increased vs Random
Brn1(POU,Homeobox)/NPC-Brn1-ChIP-Seq(GSE35496)/Homer	Brn1	1	1	0.0709	0.0713	Increased vs Random
Brn2(POU,Homeobox)/NPC-Brn2-ChIP-Seq(GSE35496)/Homer	Brn2	1	1	0.024	0.023	Increased vs Random
CDX4(Homeobox)/ZebrafishEmbryos-Cdx4.Myc-ChIP-Seq(GSE48254)/Homer	CDX4	1	1	0.2071	0.2058	Increased vs Random
CEBP:CEBP(bZIP)/MEF-Chop-ChIP-Seq(GSE35681)/Homer	CEBP:CEBP	1	1	0.034	0.0326	Increased vs Random
CTCF-SatelliteElement(Zf?)/CD4+-CTCF-ChIP-Seq(Barski_et_al.)/Homer	CTCF-SatelliteElement	1	1	0.006	0.005	Increased vs Random
CUX1(Homeobox)/K562-CUX1-ChIP-Seq(GSE92882)/Homer	CUX1	1	1	0.1495	0.1547	Increased vs Random
Cdx2(Homeobox)/mES-Cdx2-ChIP-Seq(GSE14586)/Homer	Cdx2	1	1	0.1504	0.156	Increased vs Random
Cux2(Homeobox)/Liver-Cux2-ChIP-Seq(GSE35985)/Homer	Cux2	1	1	0.1021	0.1078	Increased vs Random
DMRT1(DM)/Testis-DMRT1-ChIP-Seq(GSE64892)/Homer	DMRT1	1	1	0.0498	0.0472	Increased vs Random
DUX(Homeobox)/C2C12-Dux-ChIP-Seq(GSE87279)/Homer	DUX	1	1	0.0008	0.0008	Increased vs Random
DUX4(Homeobox)/Myoblasts-DUX4.V5-ChIP-Seq(GSE75791)/Homer	DUX4	1	1	0.0089	0.0093	Increased vs Random
Dlx3(Homeobox)/Kerainocytes-Dlx3-ChIP-Seq(GSE89884)/Homer	Dlx3	1	1	0.1581	0.1592	Increased vs Random
Duxbl(Homeobox)/NIH3T3-Duxbl.HA-ChIP-Seq(GSE119782)/Homer	Duxbl	1	1	0.0167	0.015	Increased vs Random
E2A(bHLH),near_PU.1/Bcell-PU.1-ChIP-Seq(GSE21512)/Homer	E2A	1	1	0.5608	0.6122	Increased vs Random
E2A(bHLH)/proBcell-E2A-ChIP-Seq(GSE21978)/Homer	E2A	1	1	0.5754	0.6183	Increased vs Random
EBF1(EBF)/Near-E2A-ChIP-Seq(GSE21512)/Homer	EBF1	1	1	0.5824	0.5962	Increased vs Random
EBF2(EBF)/BrownAdipose-EBF2-ChIP-Seq(GSE97114)/Homer	EBF2	1	1	0.4758	0.4772	Increased vs Random
ERE(NR),IR3/MCF7-ERa-ChIP-Seq(Unpublished)/Homer	ERE	1	1	0.1122	0.1173	Increased vs Random
ETS:E-box(ETS,bHLH)/HPC7-Scl-ChIP-Seq(GSE22178)/Homer	ETS:E-box	1	1	0.0354	0.0367	Increased vs Random
Eomes(T-box)/H9-Eomes-ChIP-Seq(GSE26097)/Homer	Eomes	1	1	0.5236	0.5226	Increased vs Random
Erra(NR)/HepG2-Erra-ChIP-Seq(GSE31477)/Homer	Erra	1	1	0.6965	0.6942	Increased vs Random
FOXA1(Forkhead)/LNCAP-FOXA1-ChIP-Seq(GSE27824)/Homer	FOXA1	1	1	0.2512	0.2511	Increased vs Random
FOXA1(Forkhead)/MCF7-FOXA1-ChIP-Seq(GSE26831)/Homer	FOXA1	1	1	0.2088	0.2066	Increased vs Random
FOXA1:AR(Forkhead,NR)/LNCAP-AR-ChIP-Seq(GSE27824)/Homer	FOXA1:AR	1	1	0.0108	0.0113	Increased vs Random
FXR(NR),IR1/Liver-FXR-ChIP-Seq(Chong_et_al.)/Homer	FXR	1	1	0.2025	0.2003	Increased vs Random
Fox:Ebox(Forkhead,bHLH)/Panc1-Foxa2-ChIP-Seq(GSE47459)/Homer	Fox:Ebox	1	1	0.2489	0.243	Increased vs Random
Foxa2(Forkhead)/Liver-Foxa2-ChIP-Seq(GSE25694)/Homer	Foxa2	1	1	0.1926	0.1869	Increased vs Random
GATA(Zf),IR4/iTreg-Gata3-ChIP-Seq(GSE20898)/Homer	GATA	1	1	0.0182	0.0178	Increased vs Random
GATA3(Zf),DR4/iTreg-Gata3-ChIP-Seq(GSE20898)/Homer	GATA3	1	1	0.0173	0.0169	Increased vs Random
GATA3(Zf),DR8/iTreg-Gata3-ChIP-Seq(GSE20898)/Homer	GATA3	1	1	0.0162	0.0164	Increased vs Random
GATA:SCL(Zf,bHLH)/Ter119-SCL-ChIP-Seq(GSE18720)/Homer	GATA:SCL	1	1	0.0364	0.0342	Increased vs Random
GLI3(Zf)/Limb-GLI3-ChIP-Chip(GSE11077)/Homer	GLI3	1	1	0.0766	0.076	Increased vs Random
GLIS3(Zf)/Thyroid-Glis3.GFP-ChIP-Seq(GSE103297)/Homer	GLIS3	1	1	0.7128	0.7143	Increased vs Random
GRE(NR),IR3/A549-GR-ChIP-Seq(GSE32465)/Homer	GRE	1	1	0.0463	0.0473	Increased vs Random
GRE(NR),IR3/RAW264.7-GRE-ChIP-Seq(Unpublished)/Homer	GRE	1	1	0.072	0.0753	Increased vs Random
Gli2(Zf)/GM2-Gli2-ChIP-Chip(GSE112702)/Homer	Gli2	1	1	0.1596	0.1659	Increased vs Random
HEB(bHLH)/mES-Heb-ChIP-Seq(GSE53233)/Homer	HEB	1	1	0.6779	0.7127	Increased vs Random
HIC1(Zf)/Treg-ZBTB29-ChIP-Seq(GSE99889)/Homer	HIC1	1	1	0.7268	0.7397	Increased vs Random
HNF1b(Homeobox)/PDAC-HNF1B-ChIP-Seq(GSE64557)/Homer	HNF1b	1	1	0.0353	0.0365	Increased vs Random
HNF4a(NR),DR1/HepG2-HNF4a-ChIP-Seq(GSE25021)/Homer	HNF4a	1	1	0.1666	0.1678	Increased vs Random
HNF6(Homeobox)/Liver-Hnf6-ChIP-Seq(ERP000394)/Homer	HNF6	1	1	0.1329	0.1364	Increased vs Random
HOXA1(Homeobox)/mES-Hoxa1-ChIP-Seq(SRP084292)/Homer	HOXA1	1	1	0.0624	0.0599	Increased vs Random
HOXA2(Homeobox)/mES-Hoxa2-ChIP-Seq(Donaldson_et_al.)/Homer	HOXA2	1	1	0.0256	0.0236	Increased vs Random
Hand2(bHLH)/Mesoderm-Hand2-ChIP-Seq(GSE61475)/Homer	Hand2	1	1	0.1685	0.1722	Increased vs Random
Hnf1(Homeobox)/Liver-Foxa2-Chip-Seq(GSE25694)/Homer	Hnf1	1	1	0.0324	0.0338	Increased vs Random
Hnf6b(Homeobox)/LNCaP-Hnf6b-ChIP-Seq(GSE106305)/Homer	Hnf6b	1	1	0.1985	0.198	Increased vs Random
Hoxd12(Homeobox)/ChickenMSG-Hoxd12.Flag-ChIP-Seq(GSE86088)/Homer	Hoxd12	1	1	0.3741	0.3702	Increased vs Random
LEF1(HMG)/H1-LEF1-ChIP-Seq(GSE64758)/Homer	LEF1	1	1	0.1766	0.1716	Increased vs Random
LRF(Zf)/Erythroblasts-ZBTB7A-ChIP-Seq(GSE74977)/Homer	LRF	1	1	0.7293	0.7462	Increased vs Random
MYNN(Zf)/HEK293-MYNN.eGFP-ChIP-Seq(Encode)/Homer	MYNN	1	1	0.0629	0.0646	Increased vs Random
Mouse_Recombination_Hotspot(Zf)/Testis-DMC1-ChIP-Seq(GSE24438)/Homer	Mouse_Recombination_Hotspot	1	1	0.0145	0.0163	Increased vs Random
Myf5(bHLH)/GM-Myf5-ChIP-Seq(GSE24852)/Homer	Myf5	1	1	0.2856	0.2996	Increased vs Random
MyoD(bHLH)/Myotube-MyoD-ChIP-Seq(GSE21614)/Homer	MyoD	1	1	0.3505	0.369	Increased vs Random
MyoG(bHLH)/C2C12-MyoG-ChIP-Seq(GSE36024)/Homer	MyoG	1	1	0.433	0.453	Increased vs Random
NF1-halfsite(CTF)/LNCaP-NF1-ChIP-Seq(Unpublished)/Homer	NF1-halfsite	1	1	0.5827	0.5996	Increased vs Random
NF1:FOXA1(CTF,Forkhead)/LNCAP-FOXA1-ChIP-Seq(GSE27824)/Homer	NF1:FOXA1	1	1	0.0127	0.0129	Increased vs Random
Nanog(Homeobox)/mES-Nanog-ChIP-Seq(GSE11724)/Homer	Nanog	1	1	0.8052	0.7995	Increased vs Random
NeuroD1(bHLH)/Islet-NeuroD1-ChIP-Seq(GSE30298)/Homer	NeuroD1	1	1	0.3151	0.3298	Increased vs Random
NeuroG2(bHLH)/Fibroblast-NeuroG2-ChIP-Seq(GSE75910)/Homer	NeuroG2	1	1	0.4903	0.5126	Increased vs Random
Nkx2.1(Homeobox)/LungAC-Nkx2.1-ChIP-Seq(GSE43252)/Homer	Nkx2.1	1	1	0.722	0.7159	Increased vs Random
Nkx2.2(Homeobox)/NPC-Nkx2.2-ChIP-Seq(GSE61673)/Homer	Nkx2.2	1	1	0.6018	0.6025	Increased vs Random
Nkx2.5(Homeobox)/HL1-Nkx2.5.biotin-ChIP-Seq(GSE21529)/Homer	Nkx2.5	1	1	0.6038	0.6049	Increased vs Random
Nkx3.1(Homeobox)/LNCaP-Nkx3.1-ChIP-Seq(GSE28264)/Homer	Nkx3.1	1	1	0.6045	0.5984	Increased vs Random
Nr5a2(NR)/Pancreas-LRH1-ChIP-Seq(GSE34295)/Homer	Nr5a2	1	1	0.269	0.2642	Increased vs Random
OCT4-SOX2-TCF-NANOG(POU,Homeobox,HMG)/mES-Oct4-ChIP-Seq(GSE11431)/Homer	OCT4-SOX2-TCF-NANOG	1	1	0.0353	0.0414	Increased vs Random
OCT:OCT(POU,Homeobox)/NPC-Brn1-ChIP-Seq(GSE35496)/Homer	OCT:OCT	1	1	0.0023	0.0023	Increased vs Random
OCT:OCT(POU,Homeobox)/NPC-OCT6-ChIP-Seq(GSE43916)/Homer	OCT:OCT	1	1	0.0175	0.0195	Increased vs Random
OCT:OCT(POU,Homeobox,IR1)/NPC-Brn2-ChIP-Seq(GSE35496)/Homer	OCT:OCT	1	1	0.0048	0.0043	Increased vs Random
OCT:OCT-short(POU,Homeobox)/NPC-OCT6-ChIP-Seq(GSE43916)/Homer	OCT:OCT-short	1	1	0.1543	0.1495	Increased vs Random
Oct11(POU,Homeobox)/NCIH1048-POU2F3-ChIP-seq(GSE115123)/Homer	2024-10-11	1	1	0.0751	0.0767	Increased vs Random
Oct2(POU,Homeobox)/Bcell-Oct2-ChIP-Seq(GSE21512)/Homer	2024-10-02	1	1	0.0693	0.0697	Increased vs Random
Oct4(POU,Homeobox)/mES-Oct4-ChIP-Seq(GSE11431)/Homer	2024-10-04	1	1	0.1026	0.106	Increased vs Random
Oct4:Sox17(POU,Homeobox,HMG)/F9-Sox17-ChIP-Seq(GSE44553)/Homer	Oct4:Sox17	1	1	0.0291	0.0302	Increased vs Random
Oct6(POU,Homeobox)/NPC-Pou3f1-ChIP-Seq(GSE35496)/Homer	2024-10-06	1	1	0.0929	0.0967	Increased vs Random
Olig2(bHLH)/Neuron-Olig2-ChIP-Seq(GSE30882)/Homer	Olig2	1	1	0.5362	0.5609	Increased vs Random
PAX6(Paired,Homeobox)/Forebrain-Pax6-ChIP-Seq(GSE66961)/Homer	PAX6	1	1	0.0281	0.0296	Increased vs Random
PBX1(Homeobox)/MCF7-PBX1-ChIP-Seq(GSE28007)/Homer	PBX1	1	1	0.0316	0.0308	Increased vs Random
PGR(NR)/EndoStromal-PGR-ChIP-Seq(GSE69539)/Homer	PGR	1	1	0.0584	0.0567	Increased vs Random
PR(NR)/T47D-PR-ChIP-Seq(GSE31130)/Homer	PR	1	1	0.5465	0.5757	Increased vs Random
PRDM10(Zf)/HEK293-PRDM10.eGFP-ChIP-Seq(Encode)/Homer	PRDM10	1	1	0.2261	0.2286	Increased vs Random
PRDM9(Zf)/Testis-DMC1-ChIP-Seq(GSE35498)/Homer	PRDM9	1	1	0.1599	0.1754	Increased vs Random
PSE(SNAPc)/K562-mStart-Seq/Homer	PSE	1	1	0.1313	0.1275	Increased vs Random
Pax7(Paired,Homeobox),long/Myoblast-Pax7-ChIP-Seq(GSE25064)/Homer	Pax7	1	1	0.0052	0.0057	Increased vs Random
Pax7(Paired,Homeobox),longest/Myoblast-Pax7-ChIP-Seq(GSE25064)/Homer	Pax7	1	1	0.0048	0.0065	Increased vs Random
Pax7(Paired,Homeobox)/Myoblast-Pax7-ChIP-Seq(GSE25064)/Homer	Pax7	1	1	0.017	0.0223	Increased vs Random
Pax8(Paired,Homeobox)/Thyroid-Pax8-ChIP-Seq(GSE26938)/Homer	Pax8	1	1	0.1621	0.1671	Increased vs Random
Pbx3(Homeobox)/GM12878-PBX3-ChIP-Seq(GSE32465)/Homer	Pbx3	1	1	0.0879	0.0838	Increased vs Random
Phox2a(Homeobox)/Neuron-Phox2a-ChIP-Seq(GSE31456)/Homer	Phox2a	1	1	0.0794	0.09	Increased vs Random
Phox2b(Homeobox)/CLBGA-PHOX2B-ChIP-Seq(GSE90683)/Homer	Phox2b	1	1	0.0412	0.0483	Increased vs Random
Pit1(Homeobox)/GCrat-Pit1-ChIP-Seq(GSE58009)/Homer	Pit1	1	1	0.2009	0.204	Increased vs Random
Pit1+1bp(Homeobox)/GCrat-Pit1-ChIP-Seq(GSE58009)/Homer	Pit1+1bp	1	1	0.0762	0.0792	Increased vs Random
Pitx1:Ebox(Homeobox,bHLH)/Hindlimb-Pitx1-ChIP-Seq(GSE41591)/Homer	Pitx1:Ebox	1	1	0.0413	0.0452	Increased vs Random
Prop1(Homeobox)/GHFT1-PROP1.biotin-ChIP-Seq(GSE77302)/Homer	Prop1	1	1	0.1308	0.139	Increased vs Random
Ptf1a(bHLH)/Panc1-Ptf1a-ChIP-Seq(GSE47459)/Homer	Ptf1a	1	1	0.7653	0.7924	Increased vs Random
RAR:RXR(NR),DR0/ES-RAR-ChIP-Seq(GSE56893)/Homer	RAR:RXR	1	1	0.0506	0.0501	Increased vs Random
RAR:RXR(NR),DR5/ES-RAR-ChIP-Seq(GSE56893)/Homer	RAR:RXR	1	1	0.0169	0.0151	Increased vs Random
RARg(NR)/ES-RARg-ChIP-Seq(GSE30538)/Homer	RARg	1	1	0.013	0.0125	Increased vs Random
RBPJ:Ebox(?,bHLH)/Panc1-Rbpj1-ChIP-Seq(GSE47459)/Homer	RBPJ:Ebox	1	1	0.1529	0.1636	Increased vs Random
REST-NRSF(Zf)/Jurkat-NRSF-ChIP-Seq/Homer	REST-NRSF	1	1	0.005	0.0064	Increased vs Random
Rfx6(HTH)/Min6b1-Rfx6.HA-ChIP-Seq(GSE62844)/Homer	Rfx6	1	1	0.4515	0.4536	Increased vs Random
SCL(bHLH)/HPC7-Scl-ChIP-Seq(GSE13511)/Homer	SCL	1	1	0.9044	0.9178	Increased vs Random
SCRT1(Zf)/HEK293-SCRT1.eGFP-ChIP-Seq(Encode)/Homer	SCRT1	1	1	0.117	0.1188	Increased vs Random
SF1(NR)/H295R-Nr5a1-ChIP-Seq(GSE44220)/Homer	SF1	1	1	0.1677	0.1655	Increased vs Random
Six4(Homeobox)/MCF7-SIX4-ChIP-Seq(Encode)/Homer	Six4	1	1	0.0183	0.0172	Increased vs Random
Slug(Zf)/Mesoderm-Snai2-ChIP-Seq(GSE61475)/Homer	Slug	1	1	0.2829	0.3309	Increased vs Random
Smad2(MAD)/ES-SMAD2-ChIP-Seq(GSE29422)/Homer	Smad2	1	1	0.5779	0.5764	Increased vs Random
Smad4(MAD)/ESC-SMAD4-ChIP-Seq(GSE29422)/Homer	Smad4	1	1	0.5859	0.5878	Increased vs Random
Snail1(Zf)/LS174T-SNAIL1.HA-ChIP-Seq(GSE127183)/Homer	Snail1	1	1	0.3775	0.4388	Increased vs Random
TCF4(bHLH)/SHSY5Y-TCF4-ChIP-Seq(GSE96915)/Homer	TCF4	1	1	0.4884	0.5136	Increased vs Random
TCFL2(HMG)/K562-TCF7L2-ChIP-Seq(GSE29196)/Homer	TCFL2	1	1	0.0216	0.0202	Increased vs Random
THRa(NR)/C17.2-THRa-ChIP-Seq(GSE38347)/Homer	THRa	1	1	0.2057	0.2091	Increased vs Random
THRb(NR)/Liver-NR1A2-ChIP-Seq(GSE52613)/Homer	THRb	1	1	0.8748	0.8734	Increased vs Random
Tbox:Smad(T-box,MAD)/ESCd5-Smad2_3-ChIP-Seq(GSE29422)/Homer	Tbox:Smad	1	1	0.0619	0.0628	Increased vs Random
Tbx21(T-box)/GM12878-TBX21-ChIP-Seq(Encode)/Homer	Tbx21	1	1	0.287	0.2894	Increased vs Random
Tbx5(T-box)/HL1-Tbx5.biotin-ChIP-Seq(GSE21529)/Homer	Tbx5	1	1	0.792	0.8079	Increased vs Random
Tbx6(T-box)/ESC-Tbx6-ChIP-Seq(GSE93524)/Homer	Tbx6	1	1	0.3639	0.3714	Increased vs Random
Tcf12(bHLH)/GM12878-Tcf12-ChIP-Seq(GSE32465)/Homer	Tcf12	1	1	0.426	0.4458	Increased vs Random
Tcf21(bHLH)/ArterySmoothMuscle-Tcf21-ChIP-Seq(GSE61369)/Homer	Tcf21	1	1	0.397	0.4109	Increased vs Random
Tlx?(NR)/NPC-H3K4me1-ChIP-Seq(GSE16256)/Homer	Tlx?	1	1	0.1792	0.179	Increased vs Random
Twist(bHLH)/HMLE-TWIST1-ChIP-Seq(Chang_et_al)/Homer	Twist	1	1	0.0527	0.0534	Increased vs Random
Twist2(bHLH)/Myoblast-Twist2.Ty1-ChIP-Seq(GSE127998)/Homer	Twist2	1	1	0.5534	0.5852	Increased vs Random
Unknown(Homeobox)/Limb-p300-ChIP-Seq/Homer	Unknown	1	1	0.1634	0.1596	Increased vs Random
Unknown-ESC-element(?)/mES-Nanog-ChIP-Seq(GSE11724)/Homer	Unknown-ESC-element	1	1	0.2957	0.3	Increased vs Random
VDR(NR),DR3/GM10855-VDR+vitD-ChIP-Seq(GSE22484)/Homer	VDR	1	1	0.0947	0.0942	Increased vs Random
ZBTB18(Zf)/HEK293-ZBTB18.GFP-ChIP-Seq(GSE58341)/Homer	ZBTB18	1	1	0.1934	0.1964	Increased vs Random
ZEB1(Zf)/PDAC-ZEB1-ChIP-Seq(GSE64557)/Homer	ZEB1	1	1	0.6094	0.6717	Increased vs Random
ZEB2(Zf)/SNU398-ZEB2-ChIP-Seq(GSE103048)/Homer	ZEB2	1	1	0.4339	0.4855	Increased vs Random
ZFP3(Zf)/HEK293-ZFP3.GFP-ChIP-Seq(GSE58341)/Homer	ZFP3	1	1	0.0009	0.0009	Increased vs Random
ZFX(Zf)/mES-Zfx-ChIP-Seq(GSE11431)/Homer	ZFX	1	1	0.6297	0.6237	Increased vs Random
ZNF136(Zf)/HEK293-ZNF136.GFP-ChIP-Seq(GSE58341)/Homer	ZNF136	1	1	0.0174	0.0204	Increased vs Random
ZNF16(Zf)/HEK293-ZNF16.GFP-ChIP-Seq(GSE58341)/Homer	ZNF16	1	1	0.004	0.0052	Increased vs Random
ZNF165(Zf)/WHIM12-ZNF165-ChIP-Seq(GSE65937)/Homer	ZNF165	1	1	0.1356	0.1437	Increased vs Random
ZNF322(Zf)/HEK293-ZNF322.GFP-ChIP-Seq(GSE58341)/Homer	ZNF322	1	1	0.1573	0.1666	Increased vs Random
ZNF382(Zf)/HEK293-ZNF382.GFP-ChIP-Seq(GSE58341)/Homer	ZNF382	1	1	0.0053	0.0064	Increased vs Random
ZNF41(Zf)/HEK293-ZNF41.GFP-ChIP-Seq(GSE58341)/Homer	ZNF41	1	1	0.0078	0.008	Increased vs Random
ZNF415(Zf)/HEK293-ZNF415.GFP-ChIP-Seq(GSE58341)/Homer	ZNF415	1	1	0.2949	0.3011	Increased vs Random
ZNF416(Zf)/HEK293-ZNF416.GFP-ChIP-Seq(GSE58341)/Homer	ZNF416	1	1	0.5329	0.538	Increased vs Random
ZNF528(Zf)/HEK293-ZNF528.GFP-ChIP-Seq(GSE58341)/Homer	ZNF528	1	1	0.0021	0.0017	Increased vs Random
ZNF692(Zf)/HEK293-ZNF692.GFP-ChIP-Seq(GSE58341)/Homer	ZNF692	1	1	0.1445	0.1411	Increased vs Random
ZNF711(Zf)/SHSY5Y-ZNF711-ChIP-Seq(GSE20673)/Homer	ZNF711	1	1	0.7694	0.7641	Increased vs Random
ZNF768(Zf)/Rajj-ZNF768-ChIP-Seq(GSE111879)/Homer	ZNF768	1	1	0.0171	0.0169	Increased vs Random
Zac1(Zf)/Neuro2A-Plagl1-ChIP-Seq(GSE75942)/Homer	Zac1	1	1	0.851	0.8596	Increased vs Random
Zfp809(Zf)/ES-Zfp809-ChIP-Seq(GSE70799)/Homer	Zfp809	1	1	0.22	0.2231	Increased vs Random
Zic(Zf)/Cerebellum-ZIC1.2-ChIP-Seq(GSE60731)/Homer	Zic	1	1	0.3982	0.4067	Increased vs Random
Zic2(Zf)/ESC-Zic2-ChIP-Seq(SRP197560)/Homer	Zic2	1	1	0.3654	0.3642	Increased vs Random
Zic3(Zf)/mES-Zic3-ChIP-Seq(GSE37889)/Homer	Zic3	1	1	0.4059	0.4192	Increased vs Random
Znf263(Zf)/K562-Znf263-ChIP-Seq(GSE31477)/Homer	Znf263	1	1	0.7298	0.7398	Increased vs Random
p53(p53)/mES-cMyc-ChIP-Seq(GSE11431)/Homer	p53	1	1	0.0104	0.0095	Increased vs Random
p63(p53)/Keratinocyte-p63-ChIP-Seq(GSE17611)/Homer	p63	1	1	0.121	0.1242	Increased vs Random
p73(p53)/Trachea-p73-ChIP-Seq(PRJNA310161)/Homer	p73	1	1	0.0159	0.0145	Increased vs Random
