# Supplementary material for: Continuous antiretroviral therapy induces progressive senescence-like reprogramming of alveolar macrophages
Source: Front Immunol. 2026 Apr 22;17:1805936. doi: 10.3389/fimmu.2026.1805936 (PMC13144088; doi:10.3389/fimmu.2026.1805936)
Supplement: Supplementary file 8 [file Table6.xlsx]

## Sheet: Table S6
Table S6. Trancription factor footprint for the continuous use of ART.
fold_change	p value	adjusted p value	TF prefix	TF name	FDR < 1% direction
0.00366368	1.16648e-16	5.35998e-14	HES6_MA1493.1	HES6	Up
0.00392522	1.06986e-16	5.35998e-14	NFKB2_MA0778.2	NFKB2	Up
0.00414724	6.24774e-16	1.91389e-13	CREB3_MA0638.2	CREB3	Up
0.00665232	8.37388e-16	1.9239e-13	SREBF1_MA0829.3	SREBF1	Up
0.00736364	2.2012e-15	3.37151e-13	BHLHE41_MA0636.1_1	BHLHE41	Up
0.007408	1.95171e-15	3.37151e-13	SREBF2_MA0828.3	SREBF2	Up
0.00739086	2.85094e-15	3.74288e-13	BHLHE40_MA0464.3	BHLHE40	Up
0.0070429	3.83493e-15	4.40537e-13	BHLHE40_MA0464.2	BHLHE40	Up
0.00664287	5.61357e-15	4.68988e-13	MLX_MA0663.1	MLX	Up
0.00400958	5.49946e-15	4.68988e-13	TBX15_MA0803.1	TBX15	Up
0.00246305	4.76948e-15	4.68988e-13	ESR1_MA0112.4	ESR1	Up
0.00362036	9.61798e-15	5.8227e-13	SREBF1_MA0595.1	SREBF1	Up
0.0028469	8.16745e-15	5.8227e-13	NFKB1_MA0105.4	NFKB1	Up
-0.00170678	8.96027e-15	5.8227e-13	Foxn1_MA1684.1	Foxn1	Down
0.00408035	8.46719e-15	5.8227e-13	CLOCK_MA0819.3	CLOCK	Up
0.00674497	1.01375e-14	5.8227e-13	USF2_MA0526.1	USF2	Up
0.00537828	1.3514e-14	7.30553e-13	MLXIPL_MA0664.2	MLXIPL	Up
0.00639183	1.49925e-14	7.6545e-13	BMAL1_MA0603.1	BMAL1	Up
0.00330719	1.60785e-14	7.77693e-13	XBP1_MA0844.2	XBP1	Up
0.00656871	2.15314e-14	9.89368e-13	TFEC_MA0871.3	TFEC	Up
0.00498429	3.10255e-14	1.35774e-12	Creb3l2_MA0608.1	Creb3l2	Up
0.00602863	9.11065e-14	3.68204e-12	Arntl_MA0603.2	Arntl	Up
0.00491678	9.21513e-14	3.68204e-12	MAX_MA0058.1	MAX	Up
0.00472902	1.19265e-13	4.56687e-12	HEY1_MA0823.1	HEY1	Up
0.0070119	1.3624e-13	5.00819e-12	TFE3_MA0831.3	TFE3	Up
0.00575965	1.49671e-13	5.29029e-12	ARNT2_MA1464.2	ARNT2	Up
0.00657123	1.59459e-13	5.42752e-12	USF2_MA0526.5	USF2	Up
0.00467961	1.70234e-13	5.58733e-12	HEY2_MA0649.2	HEY2	Up
0.00667191	1.83375e-13	5.81108e-12	TFE3_MA0831.1	TFE3	Up
0.00587132	2.06049e-13	6.31196e-12	MAFA_MA1521.2	MAFA	Up
0.00289463	2.92855e-13	8.68173e-12	CREB3L4_MA1474.2	CREB3L4	Up
0.00681179	3.92175e-13	1.12628e-11	TFEB_MA0692.2	TFEB	Up
0.00347562	4.16048e-13	1.15863e-11	MAXMYC_MA0059.2	MAX::MYC	Up
0.00353586	4.62181e-13	1.24925e-11	MAXMYC_MA0059.1	MAX::MYC	Up
0.00675122	5.27046e-13	1.38387e-11	ATF3_MA0605.2	ATF3	Up
0.00673033	5.9178e-13	1.51068e-11	ATF3_MA0605.3	ATF3	Up
0.0072559	7.4069e-13	1.83971e-11	MITF_MA0620.4	MITF	Up
0.00512967	7.9182e-13	1.91495e-11	CREB3L4_MA1475.2	CREB3L4	Up
0.00325676	9.03134e-13	2.12815e-11	Npas2_MA0626.1_1	Npas2	Up
0.00632047	9.45268e-13	2.17175e-11	CREM_MA0609.3	CREM	Up
0.00461641	1.09812e-12	2.29357e-11	Arnt_MA0004.1	Arnt	Up
0.00461641	1.09812e-12	2.29357e-11	MAX_MA0058.4	MAX	Up
0.00461641	1.09812e-12	2.29357e-11	MNT_MA0825.2	MNT	Up
0.00461641	1.09812e-12	2.29357e-11	Mlxip_MA0622.2	Mlxip	Up
0.00846302	1.26469e-12	2.58278e-11	Bach1Mafk_MA0591.2	Bach1::Mafk	Up
0.00306069	1.35234e-12	2.70174e-11	HES5_MA0821.2	HES5	Up
0.00467861	1.55815e-12	3.04668e-11	USF1_MA0093.1	USF1	Up
0.00691342	1.71318e-12	3.21969e-11	USF1_MA0093.4	USF1	Up
0.00675684	1.7167e-12	3.21969e-11	ATF7_MA0834.1	ATF7	Up
0.00301329	1.82182e-12	3.34851e-11	HES7_MA0822.1	HES7	Up
0.00635095	2.43121e-12	4.21563e-11	ATF7_MA0834.2	ATF7	Up
0.00850051	2.38958e-12	4.21563e-11	Mafg_MA0659.4	Mafg	Up
0.00138967	2.42641e-12	4.21563e-11	Zic2_MA1629.2	Zic2	Up
0.0069547	2.76062e-12	4.69816e-11	MITF_MA0620.2	MITF	Up
0.0064402	3.25184e-12	5.43353e-11	FOS_MA1951.2	FOS	Up
0.0058963	3.77486e-12	6.19482e-11	MAF_MA1520.2	MAF	Up
0.00868456	4.74783e-12	7.65484e-11	MAFK_MA0496.4	MAFK	Up
0.00405357	5.11637e-12	8.10681e-11	TBX1_MA0805.1	TBX1	Up
0.00344351	5.85958e-12	9.12703e-11	TBX5_MA0807.1	TBX5	Up
0.00561723	6.1437e-12	9.25584e-11	JUNB_MA1140.3	JUNB	Up
0.00602368	6.12954e-12	9.25584e-11	JDP2_MA0656.2	JDP2	Up
0.0128562	6.62186e-12	9.81531e-11	BNC2_MA1928.2	BNC2	Up
0.00478401	6.78104e-12	9.89171e-11	HES2_MA0616.3	HES2	Up
0.00650548	7.91258e-12	1.1362e-10	FOSBJUN_MA1127.1	FOSB::JUN	Up
0.00466435	8.53386e-12	1.20656e-10	MGA_MA0801.1	MGA	Up
0.00599042	1.02774e-11	1.4251e-10	Creb5_MA0840.2	Creb5	Up
0.00321822	1.03897e-11	1.4251e-10	Tbx6_MA1567.3	Tbx6	Up
0.00777844	1.14253e-11	1.5441e-10	NFE2L2_MA0150.1	NFE2L2	Up
0.0119509	1.22553e-11	1.63227e-10	JUNJUNB_MA1132.2	JUN::JUNB	Up
0.00246702	1.34903e-11	1.77108e-10	ATF6_MA1466.2	ATF6	Up
0.00189764	1.43917e-11	1.84395e-10	Gli2_MA0734.4	Gli2	Up
0.00620365	1.44466e-11	1.84395e-10	Creb5_MA0840.1	Creb5	Up
0.00944616	1.53743e-11	1.93547e-10	Nfe2l2_MA0150.3	Nfe2l2	Up
0.00642096	1.57505e-11	1.95604e-10	FOSL2JUNB_MA1139.2	FOSL2::JUNB	Up
0.0048044	1.66918e-11	2.04531e-10	HES1_MA1099.3	HES1	Up
0.0061358	1.71909e-11	2.07874e-10	FOSL2JUN_MA1131.2	FOSL2::JUN	Up
0.0064056	1.76074e-11	2.10145e-10	FOSL2JUND_MA1145.2	FOSL2::JUND	Up
0.0103992	1.8293e-11	2.15529e-10	BACH1_MA1633.1	BACH1	Up
0.00618007	1.96527e-11	2.28618e-10	FOSBJUNB_MA1136.1	FOSB::JUNB	Up
0.0125506	2.10274e-11	2.32822e-10	BATF_MA1634.2	BATF	Up
0.0125506	2.10274e-11	2.32822e-10	BATFJUN_MA0462.3	BATF::JUN	Up
0.0125506	2.10274e-11	2.32822e-10	BATF3_MA0835.3	BATF3	Up
0.0125506	2.10274e-11	2.32822e-10	Atf3_MA1988.2	Atf3	Up
-0.00199097	2.19866e-11	2.40544e-10	ZBED2_MA1971.2	ZBED2	Down
0.00644494	2.45349e-11	2.65266e-10	FOSJUN_MA1126.2	FOS::JUN	Up
0.00621706	2.59832e-11	2.75097e-10	FOSL1JUN_MA1129.1	FOSL1::JUN	Up
0.0125671	2.60429e-11	2.75097e-10	BACH2_MA1101.3	BACH2	Up
0.00663669	2.81547e-11	2.94025e-10	ATF2_MA1632.2	ATF2	Up
0.0102851	3.15517e-11	3.25798e-10	BACH2_MA1101.1	BACH2	Up
-0.00129448	3.24152e-11	3.30995e-10	MYOG_MA0500.3	MYOG	Down
-0.00116764	3.39204e-11	3.42558e-10	ZFP14_MA1972.1	ZFP14	Down
0.0116246	3.44131e-11	3.43756e-10	FOSL2_MA0478.2	FOSL2	Up
0.00952966	3.91753e-11	3.83001e-10	MAFNFE2_MA0501.2	MAF::NFE2	Up
0.0118493	3.90043e-11	3.83001e-10	FOSL2_MA0478.1	FOSL2	Up
0.00297807	4.50926e-11	4.36211e-10	TBX18_MA1565.2	TBX18	Up
0.00153452	5.60769e-11	5.36819e-10	ZNF449_MA1656.2	ZNF449	Up
0.0124112	6.59251e-11	6.2459e-10	FOSL1_MA0477.1	FOSL1	Up
0.0126535	6.82251e-11	6.30792e-10	FOSBJUNB_MA1135.2	FOSB::JUNB	Up
0.0100555	6.8639e-11	6.30792e-10	MAFGNFE2L1_MA0089.3	MAFG::NFE2L1	Up
0.0122065	6.74194e-11	6.30792e-10	JUND_MA0491.1	JUND	Up
0.0124536	7.64536e-11	6.95652e-10	FOSL1_MA0477.3	FOSL1	Up
0.012017	8.32874e-11	7.50403e-10	FOSL1JUND_MA1142.2	FOSL1::JUND	Up
0.00602598	9.12233e-11	8.13925e-10	JUNJUNB_MA1133.2	JUN::JUNB	Up
0.00634324	9.28952e-11	8.20872e-10	CREB1_MA0018.5	CREB1	Up
0.012581	9.81927e-11	8.5942e-10	FOSJUNB_MA1134.2	FOS::JUNB	Up
0.0122272	1.02301e-10	8.86928e-10	JUNB_MA0490.1	JUNB	Up
0.0122377	1.10906e-10	9.46596e-10	FOS_MA0476.2	FOS	Up
0.00629283	1.11243e-10	9.46596e-10	FOSL1JUND_MA1143.2	FOSL1::JUND	Up
0.0120458	1.19974e-10	9.58367e-10	BACH1_MA1633.2	BACH1	Up
0.0124102	1.20035e-10	9.58367e-10	FOSJUN_MA0099.4	FOS::JUN	Up
0.0124824	1.17451e-10	9.58367e-10	JUNB_MA0490.3	JUNB	Up
0.0124406	1.16646e-10	9.58367e-10	FOSL2JUNB_MA1138.2	FOSL2::JUNB	Up
0.0125048	1.14414e-10	9.58367e-10	FOSL2JUND_MA1144.2	FOSL2::JUND	Up
0.00237434	1.19206e-10	9.58367e-10	THRA_MA1969.2	THRA	Up
0.0121588	1.16782e-10	9.58367e-10	Jun_MA0489.3	Jun	Up
0.0119616	1.20969e-10	9.58367e-10	FOS_MA0476.1	FOS	Up
0.00347289	1.24952e-10	9.81461e-10	SREBF2_MA0596.1	SREBF2	Up
0.00478829	1.37844e-10	1.07355e-09	SOHLH2_MA1560.2	SOHLH2	Up
0.00292167	1.41121e-10	1.08984e-09	PAX5_MA0014.4	PAX5	Up
0.0121439	1.43422e-10	1.09837e-09	FOSJUND_MA1141.2	FOS::JUND	Up
0.0123864	1.4822e-10	1.12574e-09	JUND_MA0491.3	JUND	Up
0.0123962	1.58148e-10	1.1913e-09	FOSL2JUN_MA1130.2	FOSL2::JUN	Up
0.0121929	1.80593e-10	1.34931e-09	FOSL1JUN_MA1128.2	FOSL1::JUN	Up
0.00403118	2.02493e-10	1.50074e-09	Atf1_MA0604.1_1	Atf1	Up
0.012014	2.3205e-10	1.70603e-09	BATF_MA1634.1	BATF	Up
0.00634289	2.48616e-10	1.81332e-09	JUND_MA0492.2	JUND	Up
0.0121277	3.0806e-10	2.22919e-09	FOSL1JUNB_MA1137.2	FOSL1::JUNB	Up
0.00137634	3.46418e-10	2.48717e-09	ARNTHIF1A_MA0259.2	ARNT::HIF1A	Up
0.00633428	4.09248e-10	2.91549e-09	ATF2_MA1632.1	ATF2	Up
0.0121354	4.21812e-10	2.98188e-09	NFE2_MA0841.2	NFE2	Up
0.0027246	4.25289e-10	2.98351e-09	THRB_MA1576.2	THRB	Up
0.0012454	4.73808e-10	3.29871e-09	RXRG_MA1556.1	RXRG	Up
0.0032632	4.7986e-10	3.31572e-09	NR1D2_MA1532.2	NR1D2	Up
0.00373275	5.9047e-10	4.04957e-09	ERFSREBF2_MA1939.2	ERF::SREBF2	Up
0.0118038	8.15386e-10	5.55067e-09	JDP2_MA0655.1	JDP2	Up
0.00314431	8.5399e-10	5.77071e-09	MYC_MA0147.3	MYC	Up
0.00232358	8.71272e-10	5.84452e-09	CREB3L1_MA0839.2	CREB3L1	Up
0.00220393	8.8083e-10	5.86582e-09	MYOD1_MA0499.3	MYOD1	Up
0.00341203	9.14779e-10	6.04807e-09	Ptf1A_MA1620.2	Ptf1A	Up
0.00535203	1.25538e-09	8.24069e-09	BACH2_MA1470.2	BACH2	Up
0.00524607	1.42712e-09	9.30156e-09	MSANTD3_MA1523.2	MSANTD3	Up
0.00373085	1.82245e-09	1.17946e-08	KLF4_MA0039.3	KLF4	Up
0.00603217	2.06011e-09	1.32395e-08	JUN_MA0488.2	JUN	Up
-0.00100382	2.16774e-09	1.38344e-08	ZNF331_MA1726.2	ZNF331	Down
0.00208511	2.20787e-09	1.39933e-08	NR1D1_MA1531.2	NR1D1	Up
0.00544362	2.44993e-09	1.54211e-08	TBXT_MA0009.2	TBXT	Up
0.00176309	2.55683e-09	1.59846e-08	NFIC_MA1527.2	NFIC	Up
0.00612711	2.74362e-09	1.70364e-08	JUN_MA0488.1	JUN	Up
-0.0014642	2.98291e-09	1.8398e-08	EWSR1-FLI1_MA0149.1	EWSR1-FLI1	Down
0.00194396	3.13887e-09	1.92308e-08	Npas4_MA1995.2	Npas4	Up
0.00232371	4.1718e-09	2.539e-08	Gli1_MA1990.2	Gli1	Up
0.00289239	4.29804e-09	2.59862e-08	TBX21_MA0690.3	TBX21	Up
-0.00112316	5.21206e-09	3.13064e-08	ZNF549_MA1728.2	ZNF549	Down
0.00293595	5.85873e-09	3.49622e-08	MYC_MA0147.4	MYC	Up
0.00222248	6.05801e-09	3.59181e-08	ESR2_MA0258.2	ESR2	Up
0.00252477	7.07476e-09	4.16776e-08	Npas2_MA0626.2	Npas2	Up
-0.00320235	7.83608e-09	4.55782e-08	BARHL1_MA0877.4	BARHL1	Down
-0.00320235	7.83608e-09	4.55782e-08	BARHL2_MA0635.2	BARHL2	Down
0.00352991	1.1162e-08	6.4515e-08	PBX3_MA1114.2	PBX3	Up
0.00332703	1.19966e-08	6.89052e-08	KLF9_MA1107.1	KLF9	Up
0.00267021	1.89815e-08	1.08348e-07	BCL11A_MA2324.1	BCL11A	Up
-0.00172008	2.15697e-08	1.22362e-07	ZFP57_MA1583.2	ZFP57	Down
-0.00178613	3.7004e-08	2.07358e-07	ZBTB33_MA0527.2	ZBTB33	Down
0.00115061	3.68665e-08	2.07358e-07	ZNF784_MA1717.2	ZNF784	Up
0.00581149	4.23608e-08	2.35937e-07	TFAP4_MA1570.1	TFAP4	Up
0.00308762	4.44117e-08	2.4587e-07	KLF9_MA1107.3	KLF9	Up
0.00258454	4.47165e-08	2.46075e-07	CREB1_MA0018.1	CREB1	Up
0.00275248	5.93949e-08	3.24904e-07	HAND2_MA1638.2	HAND2	Up
-0.000622476	6.1226e-08	3.32939e-07	ERFNHLH1_MA1938.2	ERF::NHLH1	Down
0.00326402	6.44817e-08	3.48581e-07	SNAI2_MA0745.3	SNAI2	Up
0.00336062	7.66291e-08	4.11825e-07	KLF6_MA1517.2	KLF6	Up
0.00182655	8.03832e-08	4.29481e-07	GLI3_MA1491.3	GLI3	Up
0.00145294	8.08491e-08	4.29481e-07	RARG_MA1553.2	RARG	Up
0.00114591	8.3857e-08	4.429e-07	RARARXRG_MA1149.2	RARA::RXRG	Up
0.00333614	8.77324e-08	4.6072e-07	KLF10_MA1511.1	KLF10	Up
0.00212348	9.6963e-08	5.06301e-07	TBX4_MA0806.1	TBX4	Up
0.00281292	9.75189e-08	5.06327e-07	GMEB2_MA0862.1	GMEB2	Up
0.00275745	1.17744e-07	6.07905e-07	CLOCK_MA0819.1	CLOCK	Up
0.00471817	1.34553e-07	6.90803e-07	MXI1_MA1108.3	MXI1	Up
0.00283413	1.69346e-07	8.59827e-07	FIGLA_MA0820.2	FIGLA	Up
0.00283413	1.69346e-07	8.59827e-07	ZEB1_MA0103.4	ZEB1	Up
0.00221697	1.79679e-07	9.07278e-07	RELA_MA0107.1	RELA	Up
0.00319404	1.95113e-07	9.79828e-07	KLF2_MA1515.2	KLF2	Up
0.00590656	2.00296e-07	1.00039e-06	MAFK_MA0496.1	MAFK	Up
0.0041241	2.3804e-07	1.18248e-06	ZNF24_MA1124.1	ZNF24	Up
0.00307677	2.80562e-07	1.38622e-06	TCFL5_MA0632.3	TCFL5	Up
0.00241394	3.01742e-07	1.48289e-06	MYCN_MA0104.4	MYCN	Up
0.00254977	3.09425e-07	1.51256e-06	REL_MA0101.1	REL	Up
0.000792668	3.24323e-07	1.577e-06	ZNF416_MA1979.2	ZNF416	Up
0.00180082	3.45944e-07	1.67327e-06	NFIC_MA0161.3	NFIC	Up
-0.000701566	4.24152e-07	2.04082e-06	ZBTB6_MA1581.2	ZBTB6	Down
0.00126108	5.80756e-07	2.77976e-06	PAX2_MA0067.3	PAX2	Up
0.0017795	5.95595e-07	2.83602e-06	Nr5A2_MA0505.3	Nr5A2	Up
-0.00145973	6.80115e-07	3.22178e-06	E2F8_MA0865.3	E2F8	Down
0.00220027	7.35368e-07	3.396e-06	NR2C1_MA1535.2	NR2C1	Up
0.00220027	7.35368e-07	3.396e-06	NR2C2_MA1536.2	NR2C2	Up
0.00220027	7.35368e-07	3.396e-06	Nr1h3_MA2337.1	Nr1h3	Up
0.00220027	7.35368e-07	3.396e-06	Nr1H2_MA1996.2	Nr1H2	Up
0.00220027	7.35368e-07	3.396e-06	Nr1H4_MA1110.3	Nr1H4	Up
0.00147721	7.5789e-07	3.4825e-06	HIF1A_MA1106.2	HIF1A	Up
0.00301483	8.82689e-07	4.03578e-06	TEAD1_MA0090.4	TEAD1	Up
0.0025104	1.07399e-06	4.88612e-06	HSF1_MA0486.2	HSF1	Up
0.0043345	1.34589e-06	6.09298e-06	NRL_MA0842.3	NRL	Up
0.00221342	1.35497e-06	6.10402e-06	Rarg_MA0860.1	Rarg	Up
0.00327142	1.51713e-06	6.80119e-06	TEAD2_MA1121.2	TEAD2	Up
-0.000917929	1.6348e-06	7.29311e-06	THAP1_MA0597.3	THAP1	Down
0.000939203	1.67838e-06	7.45136e-06	GCM1_MA0646.2	GCM1	Up
0.00331341	1.71773e-06	7.58941e-06	TEAD4_MA0809.3	TEAD4	Up
-0.00180284	1.76308e-06	7.75248e-06	HINFP_MA0131.3	HINFP	Down
0.00144501	1.92228e-06	8.41228e-06	KLF17_MA1514.2	KLF17	Up
0.00236897	2.0715e-06	9.02232e-06	ZBTB18_MA0698.2	ZBTB18	Up
0.00424319	2.18504e-06	9.47194e-06	TBX19_MA0804.2	TBX19	Up
0.00330235	2.30644e-06	9.95128e-06	EGR2_MA0472.2_1	EGR2	Up
0.00196094	2.32519e-06	9.98529e-06	TWIST1_MA1123.3	TWIST1	Up
0.00197003	2.39664e-06	1.02442e-05	NEUROD1_MA1109.2	NEUROD1	Up
-0.0010944	2.42469e-06	1.03162e-05	EPAS1_MA2325.1	EPAS1	Down
0.00314146	2.64413e-06	1.1198e-05	PKNOX1_MA0782.3	PKNOX1	Up
0.0023304	2.72519e-06	1.14883e-05	ZNF354C_MA0130.1	ZNF354C	Up
0.00124502	3.42958e-06	1.43917e-05	SCRT2_MA0744.3	SCRT2	Up
0.00371865	3.5693e-06	1.49099e-05	PBX1_MA0070.2	PBX1	Up
0.00252809	3.59335e-06	1.49425e-05	KLF13_MA0657.2	KLF13	Up
0.00313282	3.64198e-06	1.50765e-05	NRF1_MA0506.1	NRF1	Up
0.0022272	3.76676e-06	1.55231e-05	SNAI3_MA1559.2	SNAI3	Up
0.00197406	4.34791e-06	1.78381e-05	TBX3_MA1566.3	TBX3	Up
0.0021241	4.54145e-06	1.85493e-05	Smad4_MA1153.2	Smad4	Up
0.00405996	5.43189e-06	2.20881e-05	NEUROG1_MA0623.2	NEUROG1	Up
0.00281185	5.53429e-06	2.24053e-05	Nrf1_MA0506.3	Nrf1	Up
0.00247053	5.60239e-06	2.25816e-05	EOMES_MA0800.2	EOMES	Up
0.00212608	6.31181e-06	2.53299e-05	HSF2_MA0770.1	HSF2	Up
0.0033984	6.62915e-06	2.64878e-05	KLF11_MA1512.2	KLF11	Up
0.00268949	6.76262e-06	2.69041e-05	Six4_MA2001.2	Six4	Up
0.00254372	7.4471e-06	2.94995e-05	TGIF2LX_MA1571.1	TGIF2LX	Up
0.00434782	7.48719e-06	2.9531e-05	POU6F1_MA1549.2	POU6F1	Up
0.00212018	7.78482e-06	3.04436e-05	TBX2_MA0688.2	TBX2	Up
0.00245727	7.77972e-06	3.04436e-05	KLF3_MA1516.1	KLF3	Up
0.000756669	8.14147e-06	3.17034e-05	Plagl1_MA1615.2	Plagl1	Up
0.00152433	8.78171e-06	3.40523e-05	RELB_MA1117.2	RELB	Up
0.00475721	8.87771e-06	3.42799e-05	MEIS1_MA1639.2	MEIS1	Up
0.00464281	9.09116e-06	3.49572e-05	ZNF211_MA1974.2	ZNF211	Up
-0.000998882	9.20167e-06	3.52347e-05	ZNF574_MA1982.2	ZNF574	Down
0.00225766	1.00586e-05	3.80407e-05	TCF3_MA0522.4	TCF3	Up
0.00225766	1.00586e-05	3.80407e-05	SNAI1_MA1558.2	SNAI1	Up
0.00225766	1.00586e-05	3.80407e-05	TCF12_MA1648.2	TCF12	Up
0.00279584	1.10643e-05	4.16725e-05	TGIF1_MA0796.1	TGIF1	Up
0.00181562	1.1262e-05	4.20723e-05	NEUROG2_MA1642.2	NEUROG2	Up
0.00181562	1.1262e-05	4.20723e-05	Atoh1_MA1467.3	Atoh1	Up
0.00334433	1.13963e-05	4.24017e-05	Nr1h3Rxra_MA0494.2	Nr1h3::Rxra	Up
0.00346514	1.30088e-05	4.82059e-05	ZNF410_MA0752.2	ZNF410	Up
0.000747578	1.35349e-05	4.99539e-05	ZNF684_MA1600.2	ZNF684	Up
0.00251907	1.423e-05	5.18943e-05	SOX2_MA0143.5	SOX2	Up
0.00251907	1.423e-05	5.18943e-05	SOX13_MA1120.2	SOX13	Up
0.00251907	1.423e-05	5.18943e-05	Sox3_MA0514.3	Sox3	Up
0.00272904	1.48503e-05	5.39425e-05	PKNOX2_MA0783.1	PKNOX2	Up
0.00198653	1.52887e-05	5.53163e-05	ASCL1_MA1631.2	ASCL1	Up
-0.000851309	1.68793e-05	6.08317e-05	ZNF257_MA1710.2	ZNF257	Down
0.00182267	1.81723e-05	6.51669e-05	NKX2-2_MA1645.2	NKX2-2	Up
0.00191569	1.8224e-05	6.51669e-05	Neurod2_MA0668.3	Neurod2	Up
0.00294688	1.93642e-05	6.89757e-05	MGAEVX1_MA1960.2	MGA::EVX1	Up
0.00188774	2.12536e-05	7.54134e-05	Rarb_MA0858.1	Rarb	Up
0.00424829	2.2975e-05	8.12077e-05	HOXB4_MA1499.2	HOXB4	Up
0.00141413	2.63222e-05	9.26824e-05	ZNF135_MA1587.1	ZNF135	Up
-0.00117919	3.09287e-05	0.000108487	MTF1_MA0863.1	MTF1	Down
0.00366579	3.23613e-05	0.00011308	PGR_MA2327.1	PGR	Up
0.00256546	3.3967e-05	0.000118241	SP8_MA0747.2	SP8	Up
0.00422153	3.52789e-05	0.000122345	HOXA4_MA1496.2	HOXA4	Up
0.00308675	3.60618e-05	0.000124523	EGR1_MA0162.5	EGR1	Up
0.00211833	3.61782e-05	0.000124523	MYCN_MA0104.5	MYCN	Up
0.00362574	3.63601e-05	0.000124682	Mafb_MA0117.3	Mafb	Up
-0.00171822	3.97621e-05	0.000135841	ZBTB7A_MA0750.3	ZBTB7A	Down
0.000690023	4.03033e-05	0.000136674	Zic1Zic2_MA1628.2	Zic1::Zic2	Up
0.000690023	4.03033e-05	0.000136674	Zic3_MA0697.3	Zic3	Up
0.00234031	4.191e-05	0.000141082	MEIS1_MA0498.3	MEIS1	Up
-0.00100937	4.18513e-05	0.000141082	ZNF343_MA1711.2	ZNF343	Down
0.00186198	4.34519e-05	0.000145738	HSF4_MA0771.1	HSF4	Up
0.00474637	4.38559e-05	0.000146558	DUXA_MA0884.2	DUXA	Up
0.00459754	4.46038e-05	0.000148518	Dux_MA0611.3	Dux	Up
0.00368059	4.79312e-05	0.000159021	NKX6-3_MA1530.2	NKX6-3	Up
0.000886298	5.25047e-05	0.000173568	NFIX_MA1528.2	NFIX	Up
0.00363861	5.43432e-05	0.000179001	MAFF_MA0495.4	MAFF	Up
0.00263798	5.67865e-05	0.000185718	PAX3_MA1546.2	PAX3	Up
0.00303851	5.6735e-05	0.000185718	SP3_MA0746.3	SP3	Up
0.00409362	5.83245e-05	0.000190072	PBX2_MA1113.3	PBX2	Up
0.00179075	6.02935e-05	0.000195794	NFIB_MA1643.2	NFIB	Up
0.00376637	6.09925e-05	0.000197367	Nanog_MA2339.1	Nanog	Up
0.00255794	6.43453e-05	0.000207485	YY1_MA0095.1	YY1	Up
0.00255053	7.30715e-05	0.0002348	Isl1_MA1608.2	Isl1	Up
0.00138417	7.99802e-05	0.000254192	CTCF_MA0139.2	CTCF	Up
0.00124043	8.04896e-05	0.000254192	MYF5_MA1641.2	MYF5	Up
0.00293	7.96826e-05	0.000254192	RORB_MA1150.2	RORB	Up
0.00124043	8.04896e-05	0.000254192	Bhlha15_MA1472.3	Bhlha15	Up
0.00124043	8.04896e-05	0.000254192	Ptf1A_MA1619.2	Ptf1A	Up
0.00388873	8.37407e-05	0.000263269	MEIS2_MA1640.2	MEIS2	Up
0.00270117	8.39366e-05	0.000263269	RUNX3_MA0684.3	RUNX3	Up
0.00182156	8.44988e-05	0.000264131	ZSCAN4_MA1155.1	ZSCAN4	Up
0.00281548	9.43607e-05	0.000293958	KLF16_MA0741.1	KLF16	Up
-0.00169846	9.53612e-05	0.000295074	ZBTB11_MA2329.1	ZBTB11	Down
0.0012758	9.52665e-05	0.000295074	GCM2_MA0767.2	GCM2	Up
0.00267938	9.5713e-05	0.000295169	Nkx2-1_MA1994.2	Nkx2-1	Up
0.00274121	0.000102323	0.000314499	GATA1_MA0035.5	GATA1	Up
0.00313789	0.000106179	0.000324522	MEF2D_MA0773.1	MEF2D	Up
0.00103614	0.000106291	0.000324522	MZF1_MA0056.3	MZF1	Up
0.00184917	0.000106906	0.00032532	NR2F1_MA0017.3	NR2F1	Up
0.00132144	0.000114875	0.00034822	RREB1_MA0073.2	RREB1	Up
0.00225694	0.000115189	0.00034822	Hic1_MA0739.2	Hic1	Up
0.00395696	0.000118181	0.000356092	DUX4_MA0468.1	DUX4	Up
0.00367552	0.000130372	0.000391543	POU6F2_MA0793.2	POU6F2	Up
0.00296086	0.000133647	0.000400071	MEF2B_MA0660.1	MEF2B	Up
0.00259555	0.000144812	0.000432086	DPRX_MA1480.2	DPRX	Up
0.00163389	0.000158993	0.000472862	ESRRA_MA0592.4	ESRRA	Up
0.00232563	0.00016237	0.00048135	TGIF2_MA0797.1	TGIF2	Up
0.00165436	0.000165735	0.000489744	NR5A1_MA1540.3	NR5A1	Up
0.00449265	0.000169317	0.000498725	ATF4_MA0833.3	ATF4	Up
0.00331896	0.000171344	0.000503083	HOXA5_MA0158.2	HOXA5	Up
-0.00143783	0.000175647	0.000514076	IRF6_MA1509.1	IRF6	Down
0.00142913	0.00017805	0.000519453	CTCF_MA1930.2	CTCF	Up
-0.0011082	0.000183318	0.00053313	E2F6_MA0471.3	E2F6	Down
-0.00120987	0.000189959	0.000550702	IKZF2_MA2326.1	IKZF2	Down
0.00153652	0.000196028	0.000566507	ZNF140_MA1589.2	ZNF140	Up
0.00161186	0.000199983	0.000576125	NFICTLX1_MA0119.1	NFIC::TLX1	Up
0.00273996	0.000203287	0.000583814	SP9_MA1564.2	SP9	Up
-0.000457643	0.000214482	0.000614047	NHLH1_MA0048.3	NHLH1	Down
-0.00176983	0.000223284	0.000637262	Zbtb2_MA2340.1	Zbtb2	Down
0.0038277	0.000224038	0.000637433	PHOX2A_MA0713.1	PHOX2A	Up
-0.00176504	0.000227331	0.000644807	ELK3_MA0759.3	ELK3	Down
0.00212677	0.000229331	0.000648478	NR3C1_MA0113.4	NR3C1	Up
-0.00186498	0.00023793	0.000670729	ELF4_MA0641.1	ELF4	Down
-0.000741198	0.00024232	0.000681016	ZNF701_MA1987.2	ZNF701	Down
0.00235689	0.000247039	0.000692161	EGR4_MA0733.2	EGR4	Up
0.00230128	0.000254047	0.000706572	TGIF2LY_MA1572.1	TGIF2LY	Up
0.00350256	0.000255258	0.000706572	HOXA6_MA1497.2	HOXA6	Up
0.00350256	0.000255258	0.000706572	HOXB6_MA1500.2	HOXB6	Up
0.00350256	0.000255258	0.000706572	HOXB8_MA1502.2	HOXB8	Up
0.00277015	0.000268518	0.000741045	RORA_MA0072.2	RORA	Up
0.00255343	0.000273171	0.000751628	EGR3_MA0732.2	EGR3	Up
0.00236256	0.000277827	0.000762159	GATA5_MA0766.3	GATA5	Up
-0.00132773	0.000299399	0.000818892	E2F3_MA0469.4	E2F3	Down
-0.00132868	0.000300901	0.000820559	GLIS1_MA0735.2	GLIS1	Down
0.000750913	0.000308428	0.000838596	ZSCAN29_MA1602.2	ZSCAN29	Up
0.00294962	0.000318866	0.000864418	Dlx5_MA1476.3	Dlx5	Up
-0.000951255	0.000327413	0.000884977	Zfp961_MA2126.1	Zfp961	Down
0.00236577	0.000335702	0.000904721	GATA2_MA0036.4	GATA2	Up
-0.00113825	0.000350633	0.000942198	TFAP2B_MA0811.2	TFAP2B	Down
0.00149123	0.000357024	0.000956573	ZNF324_MA1977.2	ZNF324	Up
0.00180521	0.000358193	0.000956917	ZNF667_MA1984.2	ZNF667	Up
0.00155648	0.000361918	0.000964064	Nr2F6_MA0728.1	Nr2F6	Up
0.00367095	0.000365781	0.000971541	DBP_MA0639.2	DBP	Up
-0.000782453	0.000372083	0.000985432	PRDM9_MA1723.2	PRDM9	Down
0.00171397	0.00039129	0.00103332	TBR1_MA0802.2	TBR1	Up
-0.00155874	0.000403344	0.0010621	ETV6_MA0645.2	ETV6	Down
0.00245363	0.000430906	0.00112821	CUX2_MA0755.2	CUX2	Up
-0.00104244	0.00043044	0.00112821	TFAP2C_MA0524.3	TFAP2C	Down
0.00268236	0.000455936	0.00118698	GATA6_MA1104.3	GATA6	Up
0.00205073	0.000455802	0.00118698	NR3C2_MA0727.2	NR3C2	Up
0.0025295	0.000461643	0.00119845	Runx1_MA0002.3	Runx1	Up
0.00350148	0.0005113	0.00132362	TEF_MA0843.2	TEF	Up
0.00253705	0.000544191	0.00140481	MEF2C_MA0497.2	MEF2C	Up
-0.00193811	0.000591314	0.00152218	HOXB2ELK1_MA1957.1	HOXB2::ELK1	Down
0.00321347	0.000602126	0.00154568	HOXB7_MA1501.2	HOXB7	Up
0.00337341	0.00065266	0.00167074	DMRT3_MA0610.2	DMRT3	Up
0.00343522	0.000674206	0.00171948	POU4F2_MA0683.2	POU4F2	Up
0.00317039	0.000675442	0.00171948	VAX1_MA0722.2	VAX1	Up
0.00298525	0.000692908	0.00172103	BARX1_MA0875.2	BARX1	Up
0.00298525	0.000692908	0.00172103	BSX_MA0876.2	BSX	Up
0.00298525	0.000692908	0.00172103	DLX1_MA0879.3	DLX1	Up
0.00298525	0.000692908	0.00172103	HOXA7_MA1498.3	HOXA7	Up
0.00298525	0.000692908	0.00172103	LHX2_MA0700.3	LHX2	Up
0.00298525	0.000692908	0.00172103	MSX1_MA0666.3	MSX1	Up
0.00298525	0.000692908	0.00172103	MSX2_MA0708.3	MSX2	Up
0.00298525	0.000692908	0.00172103	Msx3_MA0709.2	Msx3	Up
0.00298525	0.000692908	0.00172103	Nobox_MA0125.2	Nobox	Up
0.00433917	0.00070476	0.00174353	CEBPG_MA1636.2	CEBPG	Up
0.00243065	0.000705759	0.00174353	ZNF85_MA1720.2	ZNF85	Up
0.00359959	0.00071426	0.0017598	POU4F3_MA0791.2	POU4F3	Up
0.00264891	0.000745169	0.00183104	Dlx2_MA0885.3	Dlx2	Up
0.00358869	0.000753643	0.00184693	POU4F1_MA0790.2	POU4F1	Up
0.00319705	0.000771266	0.00188509	ZNF558_MA2335.1	ZNF558	Up
0.00201887	0.000776919	0.00189387	ISL2_MA0914.2	ISL2	Up
0.00265774	0.000811345	0.00197256	RUNX2_MA0511.2	RUNX2	Up
0.00189899	0.00082286	0.00199527	RORA_MA0071.1	RORA	Up
0.00152723	0.000830071	0.00200746	KLF3_MA1516.2	KLF3	Up
0.00227863	0.000901996	0.00216999	Gata3_MA0037.5	Gata3	Up
0.00202777	0.000901288	0.00216999	Six3_MA0631.2	Six3	Up
0.00261973	0.000990217	0.002376	VSX1_MA0725.2	VSX1	Up
0.00179276	0.000998079	0.00238863	TBX20_MA0689.1	TBX20	Up
0.000444362	0.00103252	0.00246464	ZNF707_MA1715.1	ZNF707	Up
0.00243966	0.00103583	0.00246612	Mecom_MA0029.2	Mecom	Up
0.00165728	0.00107086	0.00254294	Prdm14_MA1998.2	Prdm14	Up
-0.000306609	0.0011124	0.00262853	TFAP4ETV1_MA1966.2	TFAP4::ETV1	Down
0.00341198	0.00111262	0.00262853	NFIL3_MA0025.1	NFIL3	Up
0.00282272	0.00117123	0.0027599	TEAD3_MA0808.1	TEAD3	Up
0.00261657	0.00118009	0.00277366	MEOX1_MA0661.2	MEOX1	Up
-0.00157949	0.00119061	0.00279126	ELK1_MA0028.3	ELK1	Down
0.00352305	0.00122946	0.0028677	HNF1B_MA0153.2	HNF1B	Up
0.0031428	0.00122883	0.0028677	POU2F1SOX2_MA1962.1	POU2F1::SOX2	Up
-0.00136545	0.00125269	0.00291448	ZBTB7C_MA0695.2	ZBTB7C	Down
0.00133749	0.00126724	0.00294089	Zfp335_MA2002.2	Zfp335	Up
-0.00136017	0.00129381	0.002995	ZNF76_MA1716.2	ZNF76	Down
-0.0011628	0.0013387	0.00309111	SPDEF_MA0686.2	SPDEF	Down
0.00341668	0.00143788	0.00331181	HNF1A_MA0046.3	HNF1A	Up
0.00172037	0.0014469	0.00332426	TCF4_MA0830.3	TCF4	Up
-0.000644521	0.00155595	0.00356588	THRB_MA1575.2	THRB	Down
0.00164929	0.00166616	0.00380896	Ptf1A_MA1618.2	Ptf1A	Up
0.00164465	0.00170548	0.00388917	Stat5b_MA1625.2	Stat5b	Up
0.00105073	0.00175455	0.00399113	ZNF75D_MA1601.2	ZNF75D	Up
0.00305359	0.00175888	0.00399113	ZNF354A_MA1978.2	ZNF354A	Up
0.00318253	0.00180564	0.00407823	PROP1_MA0715.1	PROP1	Up
-0.00065376	0.00180613	0.00407823	NHLH2_MA1529.2	NHLH2	Down
0.00315658	0.00184216	0.00414938	Lhx3_MA0135.2	Lhx3	Up
0.00209097	0.00188417	0.00423363	ZNF136_MA1588.1	ZNF136	Up
0.00168247	0.0019096	0.00428031	TP53_MA0106.3	TP53	Up
0.00267778	0.00194837	0.00433548	ALX3_MA0634.2	ALX3	Up
0.00267778	0.00194837	0.00433548	HESX1_MA0894.2	HESX1	Up
0.00267778	0.00194837	0.00433548	NKX6-2_MA0675.2	NKX6-2	Up
0.00119225	0.00199376	0.00442577	Sox6_MA0515.1	Sox6	Up
-0.00110563	0.0020176	0.0044679	OVOL2_MA1545.2	OVOL2	Down
-0.00167446	0.00204515	0.00451801	E2F4_MA0470.3	E2F4	Down
0.0035552	0.00207991	0.00458377	DMRTC2_MA1479.2	DMRTC2	Up
0.0019544	0.00211465	0.00464919	KLF1_MA0493.2	KLF1	Up
0.00205543	0.00220423	0.00483457	HOXD8_MA0910.3	HOXD8	Up
0.00320153	0.00223528	0.004891	Pax7_MA0680.3	Pax7	Up
0.00267657	0.00229577	0.00501144	NOTO_MA0710.2	NOTO	Up
0.00313825	0.00232972	0.0050615	DMRTA1_MA1707.2	DMRTA1	Up
0.00258161	0.00232435	0.0050615	ONECUT1_MA0679.3	ONECUT1	Up
0.00188423	0.00244038	0.0052156	PITX1_MA0682.3	PITX1	Up
0.00188423	0.00244038	0.0052156	GSC_MA0648.2	GSC	Up
0.00188423	0.00244038	0.0052156	GSC2_MA0891.2	GSC2	Up
0.00188423	0.00244038	0.0052156	OTX1_MA0711.2	OTX1	Up
0.00188423	0.00244038	0.0052156	PITX3_MA0714.2	PITX3	Up
0.00188423	0.00244038	0.0052156	RHOXF1_MA0719.2	RHOXF1	Up
0.00188423	0.00244038	0.0052156	Crx_MA0467.3	Crx	Up
-0.00164032	0.00245534	0.00523539	Thap11_MA1573.2	Thap11	Down
0.00225239	0.00247421	0.00526343	ATOH7_MA1468.1	ATOH7	Up
0.000971097	0.00250239	0.00531109	GLIS3_MA0737.1	GLIS3	Up
-0.000841535	0.00256064	0.00542218	ZNF530_MA1981.2	ZNF530	Down
0.00181599	0.00261227	0.00550613	KLF5_MA0599.1	KLF5	Up
0.00282611	0.00261061	0.00550613	SATB1_MA1963.2	SATB1	Up
0.000874568	0.00262903	0.00552879	RARA_MA0730.1	RARA	Up
-0.00144523	0.00264151	0.00554234	ETV5_MA0765.4	ETV5	Down
0.00294779	0.00265877	0.00555321	HOXA3_MA2119.1	HOXA3	Up
0.00294779	0.00265877	0.00555321	GSX2_MA0893.3	GSX2	Up
0.00152566	0.00272571	0.00568011	Rarb_MA0857.1	Rarb	Up
0.00221268	0.0027423	0.00570175	TRPS1_MA1970.2	TRPS1	Up
0.00334423	0.00277643	0.00575967	TBP_MA0108.3	TBP	Up
0.00190997	0.00278652	0.0057676	ZNF547_MA2334.1	ZNF547	Up
0.00409078	0.00283678	0.00584451	BHLHE23_MA0817.2	BHLHE23	Up
0.00103996	0.00284145	0.00584451	SOX10_MA0442.3	SOX10	Up
0.00234383	0.00284276	0.00584451	TCF21_MA1568.2	TCF21	Up
0.00311152	0.00284979	0.00584588	Arid5a_MA0602.2	Arid5a	Up
0.00173885	0.00286712	0.00586835	NKX2-5_MA0063.3	NKX2-5	Up
-0.000916794	0.00302943	0.00618676	TFDP1_MA1122.2	TFDP1	Down
0.00286738	0.00311777	0.00635306	POU3F2_MA0787.1	POU3F2	Up
0.0032664	0.0031629	0.00643076	PHOX2B_MA0681.3	PHOX2B	Up
0.00189215	0.00319024	0.00647203	Gfi1B_MA0483.2	Gfi1B	Up
0.00137216	0.00322483	0.0065278	CTCFL_MA1102.3	CTCFL	Up
0.00260909	0.00328487	0.00663471	BHLHE22_MA0818.2	BHLHE22	Up
-0.00121376	0.00332069	0.00669236	ELK4_MA0076.3	ELK4	Down
0.00217462	0.00336197	0.00676072	CUX1_MA0754.3	CUX1	Up
-0.00156695	0.00351845	0.00705995	MYBL1_MA0776.1	MYBL1	Down
0.00143055	0.00354715	0.00710202	Rarg_MA0859.2	Rarg	Up
0.00162091	0.0036452	0.00728248	ONECUT2_MA0756.3	ONECUT2	Up
0.000755682	0.00367548	0.00732704	SCRT1_MA0743.3	SCRT1	Up
0.00236736	0.00369704	0.00735407	Bcl11B_MA1989.2	Bcl11B	Up
0.00171997	0.00379313	0.00752891	KLF4_MA0039.5	KLF4	Up
0.00295017	0.0038212	0.00756829	ZBTB32_MA1580.1	ZBTB32	Up
0.00261049	0.00385582	0.00762043	MEF2A_MA0052.5	MEF2A	Up
0.00206114	0.00398255	0.007854	OTX2_MA0712.3	OTX2	Up
0.00255816	0.00400132	0.00787412	HOXD3_MA0912.2	HOXD3	Up
0.00304643	0.0040651	0.00798254	POU3F3_MA0788.1	POU3F3	Up
0.00132218	0.00408638	0.00800721	ZNF274_MA1592.2	ZNF274	Up
0.00277486	0.00409573	0.00800846	POU3F1_MA0786.2	POU3F1	Up
0.00248778	0.00414822	0.00809388	ONECUT3_MA0757.2	ONECUT3	Up
0.00318404	0.00421553	0.00820778	BARX2_MA1471.2	BARX2	Up
0.00143498	0.00422737	0.00821344	Stat5a_MA1624.2	Stat5a	Up
0.00194047	0.00437617	0.0084846	SIX2_MA1119.2	SIX2	Up
0.00194025	0.00457141	0.00884447	ZNF157_MA2331.1	ZNF157	Up
0.00128843	0.00458477	0.00885168	Yy1_MA0095.4	Yy1	Up
0.00135487	0.0046794	0.00901545	RFX2_MA0600.3	RFX2	Up
0.00266235	0.00472369	0.00908174	Pou5f1Sox2_MA0142.1	Pou5f1::Sox2	Up
-0.00137033	0.00478944	0.00918893	ETV4_MA0764.4	ETV4	Down
0.0022923	0.00480217	0.00919416	HOXC10_MA0905.2	HOXC10	Up
0.00160926	0.00509172	0.00972825	Stat4_MA0518.2	Stat4	Up
0.000966349	0.00516096	0.00984008	PAX9_MA0781.2	PAX9	Up
0.00160663	0.00522728	0.00992534	RARA_MA0729.1	RARA	Up
0.00146544	0.00522427	0.00992534	Stat5aStat5b_MA0519.2	Stat5a::Stat5b	Up
0.0028855	0.00535368	0.0101444	NEUROG2_MA0669.1	NEUROG2	NS
0.00268322	0.00539528	0.0102022	POU2F2_MA0507.3	POU2F2	NS
-0.00164248	0.00543715	0.0102602	ELK1HOXB13_MA1932.2	ELK1::HOXB13	NS
0.00349839	0.00554677	0.0104457	CEBPE_MA0837.3	CEBPE	NS
0.00193335	0.00559014	0.0105058	RORC_MA1151.2	RORC	NS
0.00176821	0.00577208	0.0108256	GFI1_MA0038.3	GFI1	NS
0.000544017	0.0057937	0.010844	RARB_MA1552.2	RARB	NS
0.00247817	0.00582425	0.010879	Arid3b_MA0601.2	Arid3b	NS
0.00168882	0.00595401	0.0110989	KLF1_MA0493.3	KLF1	NS
0.00119618	0.00597835	0.0111217	ZNF740_MA0753.3	ZNF740	NS
0.00249352	0.0060408	0.0112151	NKX6-1_MA0674.2	NKX6-1	NS
0.00371112	0.00620961	0.0115053	ZNF8_MA1718.1	ZNF8	NS
0.00138686	0.00628373	0.0116192	Sox17_MA0078.3	Sox17	NS
0.0030711	0.00647696	0.0119525	NFIL3_MA0025.3	NFIL3	NS
0.000663437	0.00652437	0.0120158	NR2F6_MA1539.1	NR2F6	NS
0.00232397	0.00658146	0.0120967	HOXD11_MA0908.2	HOXD11	NS
0.00170141	0.00662702	0.0121319	ZNF677_MA2101.1	ZNF677	NS
0.000855961	0.00661774	0.0121319	Sox11_MA0869.3	Sox11	NS
-0.00157414	0.0066877	0.0122187	ZNF93_MA1721.2	ZNF93	NS
0.00221011	0.00701112	0.0127842	LMX1A_MA0702.3	LMX1A	NS
0.00120797	0.00713308	0.0129808	Nr2f6_MA0677.2	Nr2f6	NS
0.00178295	0.00726579	0.0131962	KLF7_MA1959.2	KLF7	NS
0.00218463	0.00732773	0.0132824	LHX5_MA1519.2	LHX5	NS
0.00231852	0.00747257	0.0135183	Hmx2_MA0897.2	Hmx2	NS
0.00135614	0.00749236	0.0135275	TP73_MA0861.2	TP73	NS
0.0023656	0.0075779	0.0136551	Ddit3Cebpa_MA0019.2	Ddit3::Cebpa	NS
0.00214692	0.0076137	0.0136927	ARGFX_MA1463.2	ARGFX	NS
0.0016833	0.0077906	0.0139835	Dmbx1_MA0883.2	Dmbx1	NS
-0.000805596	0.00785614	0.0140737	ZBED1_MA0749.2	ZBED1	NS
0.00183317	0.00794124	0.0141984	KLF12_MA0742.2	KLF12	NS
0.00242416	0.00833855	0.0148799	ZNF35_MA2333.1	ZNF35	NS
-0.00107313	0.00845217	0.0150534	GABPA_MA0062.1	GABPA	NS
-0.0013651	0.00849299	0.0150968	ETV3_MA0763.2	ETV3	NS
-0.000533747	0.00857122	0.0152065	ZNF263_MA0528.3	ZNF263	NS
0.00348639	0.00884022	0.0156535	OLIG1_MA0826.1	OLIG1	NS
0.00242454	0.00896426	0.0157819	FOXB1_MA0845.1	FOXB1	NS
0.00218092	0.00896328	0.0157819	ESX1_MA0644.3	ESX1	NS
0.00118892	0.00895548	0.0157819	NKX2-3_MA0672.2	NKX2-3	NS
0.00108905	0.00917586	0.0160876	NFIA_MA0670.2	NFIA	NS
0.00108905	0.00917586	0.0160876	NFIX_MA0671.2	NFIX	NS
-0.00133942	0.00919039	0.0160876	ZNF454_MA1712.2	ZNF454	NS
0.00142326	0.0092096	0.0160905	Hnf1A_MA1991.2	Hnf1A	NS
0.00221403	0.00932951	0.0162383	HOXB1_MA2093.1	HOXB1	NS
0.00188968	0.00932668	0.0162383	DMRTA2_MA1478.2	DMRTA2	NS
-0.00146952	0.00968381	0.0168231	ELK1HOXA1_MA1931.1	ELK1::HOXA1	NS
0.00239691	0.00987931	0.0171303	POU5F1B_MA0792.1	POU5F1B	NS
0.00124942	0.0100689	0.0174262	Sox7_MA2095.1	Sox7	NS
0.00150635	0.0104821	0.0181073	PPARARXRA_MA1148.2	PPARA::RXRA	NS
0.000452029	0.0107427	0.0185225	HIC2_MA0738.2	HIC2	NS
0.00206906	0.0108511	0.0186744	LHX6_MA0658.2	LHX6	NS
0.000671008	0.0112503	0.0193253	RXRAVDR_MA0074.1	RXRA::VDR	NS
0.00202738	0.0114448	0.0196227	Pgr_MA2323.1	Pgr	NS
0.00134903	0.0115308	0.0197333	STAT1_MA0137.4	STAT1	NS
0.00201383	0.011683	0.0199567	FOXC1_MA0032.2	FOXC1	NS
0.00319178	0.0118499	0.0201678	CEBPB_MA0466.4	CEBPB	NS
0.00229267	0.0118505	0.0201678	Hmga1_MA2124.1	Hmga1	NS
0.00260368	0.0119925	0.0203718	POU1F1_MA0784.3	POU1F1	NS
-0.000446144	0.0123445	0.020931	TFAP4FLI1_MA1967.2	TFAP4::FLI1	NS
0.000991636	0.0125725	0.0212783	ESRRB_MA0141.4	ESRRB	NS
0.00192518	0.0127034	0.0214604	HOXB9_MA1503.2	HOXB9	NS
0.00161626	0.0127556	0.021509	KLF14_MA0740.2	KLF14	NS
0.00211159	0.0131124	0.0219704	SOX21_MA0866.1	SOX21	NS
0.000413025	0.013128	0.0219704	RXRB_MA1555.1	RXRB	NS
0.00159836	0.0133293	0.0219704	KLF10_MA1511.2	KLF10	NS
0.00166476	0.0134702	0.0219704	HOXB13_MA0901.3	HOXB13	NS
0.00207799	0.0140094	0.0219704	DLX6_MA0882.2	DLX6	NS
0.00207799	0.0140094	0.0219704	DRGX_MA1481.2	DRGX	NS
0.00207799	0.0140094	0.0219704	HOXA1_MA1495.2	HOXA1	NS
0.00207799	0.0140094	0.0219704	EMX1_MA0612.3	EMX1	NS
0.00207799	0.0140094	0.0219704	EMX2_MA0886.2	EMX2	NS
0.00207799	0.0140094	0.0219704	EN1_MA0027.3	EN1	NS
0.00207799	0.0140094	0.0219704	HOXA2_MA0900.3	HOXA2	NS
0.00207799	0.0140094	0.0219704	EVX1_MA0887.2	EVX1	NS
0.00207799	0.0140094	0.0219704	EVX2_MA0888.2	EVX2	NS
0.00207799	0.0140094	0.0219704	GBX2_MA0890.2	GBX2	NS
0.00207799	0.0140094	0.0219704	GSX1_MA0892.2	GSX1	NS
0.00207799	0.0140094	0.0219704	HOXB2_MA0902.3	HOXB2	NS
0.00207799	0.0140094	0.0219704	HOXB3_MA0903.2	HOXB3	NS
0.00207799	0.0140094	0.0219704	HOXB5_MA0904.3	HOXB5	NS
0.00207799	0.0140094	0.0219704	HOXC4_MA1504.2	HOXC4	NS
0.00207799	0.0140094	0.0219704	HOXC8_MA1505.2	HOXC8	NS
0.00207799	0.0140094	0.0219704	HOXD4_MA1507.2	HOXD4	NS
0.00207799	0.0140094	0.0219704	ISX_MA0654.2	ISX	NS
0.00207799	0.0140094	0.0219704	LBX2_MA0699.2	LBX2	NS
0.00207799	0.0140094	0.0219704	MIXL1_MA0662.2	MIXL1	NS
0.00207799	0.0140094	0.0219704	MNX1_MA0707.3	MNX1	NS
0.00207799	0.0140094	0.0219704	PDX1_MA0132.3	PDX1	NS
0.00207799	0.0140094	0.0219704	POU6F1_MA0628.2	POU6F1	NS
0.00207799	0.0140094	0.0219704	PRRX1_MA0716.2	PRRX1	NS
0.00207799	0.0140094	0.0219704	RAX_MA0718.2	RAX	NS
0.00207799	0.0140094	0.0219704	RAX2_MA0717.2	RAX2	NS
0.00119299	0.0135473	0.0219704	RFX5_MA0510.3	RFX5	NS
0.00207799	0.0140094	0.0219704	SHOX_MA0630.2	SHOX	NS
0.00207799	0.0140094	0.0219704	TLX2_MA1577.2	TLX2	NS
0.00207799	0.0140094	0.0219704	UNCX_MA0721.2	UNCX	NS
0.00207799	0.0140094	0.0219704	VAX2_MA0723.3	VAX2	NS
0.00207799	0.0140094	0.0219704	Dlx3_MA0880.2	Dlx3	NS
0.00207799	0.0140094	0.0219704	Dlx4_MA0881.2	Dlx4	NS
0.00207799	0.0140094	0.0219704	Lhx4_MA0704.2	Lhx4	NS
0.00207799	0.0140094	0.0219704	Lhx8_MA0705.2	Lhx8	NS
0.0015054	0.0134257	0.0219704	Msgn1_MA1524.3	Msgn1	NS
0.00207799	0.0140094	0.0219704	Shox2_MA0720.2	Shox2	NS
0.00207942	0.0140384	0.0219783	MEOX2_MA0706.2	MEOX2	NS
0.00187375	0.014117	0.0220638	FOXD3_MA0041.3	FOXD3	NS
0.00131462	0.014321	0.0223068	PPARG_MA0066.2	PPARG	NS
0.000367001	0.0143071	0.0223068	ZKSCAN3_MA1973.2	ZKSCAN3	NS
-0.000927953	0.0144284	0.022436	TFAP2A_MA0810.2	TFAP2A	NS
0.00198417	0.0146539	0.0227482	Nr2e1_MA0676.1	Nr2e1	NS
0.00174796	0.0147406	0.0228058	FOXD2_MA0847.4	FOXD2	NS
0.00176398	0.0147327	0.0228058	FOXE1_MA1487.3	FOXE1	NS
0.00140211	0.0148529	0.0229408	TFAP4_MA0691.1	TFAP4	NS
0.00401267	0.0149013	0.0229769	Atoh1_MA0461.3	Atoh1	NS
0.00190449	0.0150229	0.0231256	Hmx1_MA0896.2	Hmx1	NS
-0.00116494	0.0151792	0.023304	Spi1_MA0080.7	Spi1	NS
0.00164466	0.0151895	0.023304	Stat6_MA0520.2	Stat6	NS
0.00168765	0.0152338	0.0233332	Hoxa13_MA0650.4	Hoxa13	NS
0.00200279	0.0152958	0.0233891	mix-a_MA0621.2	mix-a	NS
-0.000524378	0.0155101	0.0236381	ZNF213_MA2121.1	ZNF213	NS
0.00189583	0.0154959	0.0236381	Hmx3_MA0898.2	Hmx3	NS
0.00179166	0.0155384	0.023642	EN2_MA0642.3	EN2	NS
-0.00126369	0.0156169	0.0237221	SPIB_MA0081.3	SPIB	NS
0.000951938	0.0159246	0.0241497	ZKSCAN1_MA1585.2	ZKSCAN1	NS
0.00133015	0.0161859	0.0245054	STAT3_MA0144.3	STAT3	NS
0.000856207	0.0163424	0.0247017	MSC_MA0665.1	MSC	NS
0.0017201	0.0165092	0.0248884	ZNF382_MA1594.1	ZNF382	NS
-0.000447227	0.0166554	0.0248884	BHLHE22_MA1635.2	BHLHE22	NS
0.00201698	0.0165819	0.0248884	LMX1B_MA0703.3	LMX1B	NS
-0.000447227	0.0166554	0.0248884	Neurod2_MA1993.2	Neurod2	NS
-0.000447227	0.0166554	0.0248884	Olig2_MA1997.2	Olig2	NS
-0.000447227	0.0166554	0.0248884	Tcf12_MA0521.3	Tcf12	NS
-0.000447227	0.0166554	0.0248884	Twist2_MA0633.3	Twist2	NS
0.001805	0.0169332	0.0252623	GATA1TAL1_MA0140.3	GATA1::TAL1	NS
0.00137625	0.0171238	0.0254917	ZNF418_MA1980.1	ZNF418	NS
-0.00133159	0.0171424	0.0254917	ELF2_MA1483.3	ELF2	NS
0.00193474	0.0172271	0.0255763	VENTX_MA0724.1	VENTX	NS
0.00200434	0.0179212	0.0265639	Arid3a_MA0151.1	Arid3a	NS
0.000720066	0.0180886	0.0267687	THRB_MA1574.2	THRB	NS
0.00174345	0.0182416	0.0269518	POU2F3_MA0627.3	POU2F3	NS
0.00193897	0.0194224	0.0286504	HOXA10_MA0899.2	HOXA10	NS
0.00200621	0.0203904	0.03003	Sox1_MA0870.1	Sox1	NS
-0.000765503	0.0208325	0.0306321	Ascl2_MA0816.1	Ascl2	NS
0.00152449	0.0208682	0.0306355	NR1I3_MA1534.2	NR1I3	NS
0.00248733	0.0209649	0.0307285	HLF_MA0043.4	HLF	NS
0.00268102	0.0216653	0.0317044	CEBPG_MA0838.1	CEBPG	NS
0.000912663	0.022381	0.0326998	RXRG_MA0856.1	RXRG	NS
-0.00119314	0.0224489	0.0327469	ETV7_MA1708.2	ETV7	NS
0.000731959	0.0226626	0.0330063	PAX1_MA0779.2	PAX1	NS
0.000745133	0.0227531	0.0330856	NR2F1_MA1537.2	NR2F1	NS
0.00169922	0.0230842	0.0335141	Hoxa11_MA0911.2	Hoxa11	NS
0.00161189	0.0239133	0.034663	HOXC9_MA0485.3	HOXC9	NS
0.000951814	0.0240058	0.0347422	SOX4_MA0867.3	SOX4	NS
0.00127233	0.0247308	0.0356791	OSR1_MA1542.2	OSR1	NS
0.00187764	0.0247032	0.0356791	Alx4_MA0853.2	Alx4	NS
0.000648034	0.0248034	0.0357277	RARARXRA_MA0159.1	RARA::RXRA	NS
0.000895901	0.0249302	0.0358542	PROX1_MA0794.1	PROX1	NS
0.00211284	0.0252126	0.0362037	POU3F4_MA0789.1	POU3F4	NS
0.00212204	0.0253995	0.0363834	POU2F1_MA0785.2	POU2F1	NS
0.00128555	0.0254169	0.0363834	SP1_MA0079.2	SP1	NS
0.00130892	0.0261985	0.037444	BCL6_MA0463.3	BCL6	NS
0.00159354	0.0266282	0.0379989	FOXH1_MA0479.2	FOXH1	NS
0.000837948	0.0271793	0.0386487	RXRB_MA0855.1	RXRB	NS
-0.000825439	0.0271609	0.0386487	ZBTB24_MA2330.1	ZBTB24	NS
0.001375	0.0272097	0.0386487	TCF7L2_MA0523.2	TCF7L2	NS
0.00124525	0.0273317	0.0387622	HOXA9_MA0594.3	HOXA9	NS
0.000961948	0.0276807	0.0391966	Ppara_MA2338.1	Ppara	NS
0.00133185	0.0281104	0.0397438	Nfat5_MA0606.3	Nfat5	NS
0.00183686	0.0284821	0.0402074	Alx1_MA0854.2	Alx1	NS
0.00160067	0.0296657	0.041814	CDX4_MA1473.2	CDX4	NS
0.00108395	0.030037	0.0422726	Sox5_MA0087.3	Sox5	NS
0.00127883	0.0309154	0.0434423	SIX1_MA1118.2	SIX1	NS
0.00115708	0.0311944	0.0437673	NR6A1_MA1541.2	NR6A1	NS
0.00153359	0.0332947	0.0466431	TAL1TCF3_MA0091.2	TAL1::TCF3	NS
0.00154876	0.0337664	0.0472319	FOXC2_MA0846.2	FOXC2	NS
0.000933365	0.0342621	0.0478524	Nr2e3_MA0164.2	Nr2e3	NS
0.00148523	0.034518	0.0481367	HOXD10_MA1506.2	HOXD10	NS
0.0012439	0.0362544	0.0504815	SOX15_MA1152.2	SOX15	NS
0.000721044	0.03689	0.0512889	YY2_MA0748.3	YY2	NS
0.00142989	0.0375901	0.0521832	SOX18_MA1563.2	SOX18	NS
0.000429892	0.0380022	0.0526758	FEZF2_MA2341.1	FEZF2	NS
0.00139239	0.03902	0.054005	HOXD12_MA0873.2	HOXD12	NS
0.00123422	0.0393213	0.0543402	PATZ1_MA1961.2	PATZ1	NS
0.00145607	0.0406144	0.056043	Nkx3-2_MA0122.4	Nkx3-2	NS
0.000833354	0.0409299	0.0563937	RFX1_MA0509.3	RFX1	NS
0.00165725	0.0419917	0.05777	Dmrt1_MA1603.2	Dmrt1	NS
0.00176982	0.0424421	0.0583024	Arx_MA0874.2	Arx	NS
0.000621018	0.0435282	0.0597051	CTCF_MA1929.2	CTCF	NS
-0.000724225	0.0442249	0.0605703	TFAP2B_MA0812.2	TFAP2B	NS
0.00138958	0.044924	0.0613742	MEIS3_MA0775.2	MEIS3	NS
-0.000746812	0.0449454	0.0613742	Rfx6_MA1724.2	Rfx6	NS
0.000793726	0.0459197	0.0626116	ZNF75A_MA2097.1	ZNF75A	NS
0.00104351	0.0467542	0.063655	ZNF148_MA1653.2	ZNF148	NS
0.0015132	0.048045	0.0653156	PAX6_MA0069.1	PAX6	NS
0.00175858	0.0492208	0.0667275	TCF7_MA0769.3	TCF7	NS
0.00103582	0.0492288	0.0667275	Vdr_MA0693.4	Vdr	NS
0.00102301	0.0495186	0.0670215	MYF6_MA0667.1	MYF6	NS
-0.00121631	0.0513571	0.0694076	HOXD12ELK1_MA1958.2	HOXD12::ELK1	NS
-0.000943036	0.0533313	0.0719699	MYBL2_MA0777.1	MYBL2	NS
0.00106161	0.0534427	0.0720145	ZNF680_MA1729.2	ZNF680	NS
-0.00100026	0.0536588	0.0721998	IRF5_MA1420.1	IRF5	NS
0.00140318	0.0542432	0.0726843	CDX2_MA0465.3	CDX2	NS
-0.00127119	0.0543353	0.0726843	NFYB_MA0502.3	NFYB	NS
0.00113567	0.0541211	0.0726843	Lef1_MA0768.3	Lef1	NS
0.0011068	0.0543158	0.0726843	Nfatc2_MA0152.3	Nfatc2	NS
-0.000899422	0.0551911	0.0737219	ZBTB7B_MA0694.2	ZBTB7B	NS
0.00224748	0.0553082	0.073771	CEBPA_MA0102.5	CEBPA	NS
-0.000309844	0.0560744	0.0746846	ZNF816_MA1719.2	ZNF816	NS
0.00118527	0.0564825	0.0751193	KLF15_MA1513.2	KLF15	NS
0.00112357	0.0573286	0.0761344	SP4_MA0685.2	SP4	NS
0.00136225	0.0574837	0.0761483	CDX1_MA0878.3	CDX1	NS
0.00111901	0.0575048	0.0761483	GATA4_MA0482.3	GATA4	NS
0.00118774	0.058365	0.0771762	ZNF652_MA1657.2	ZNF652	NS
0.000828295	0.0589341	0.077705	NFATC3_MA0625.3	NFATC3	NS
0.000828295	0.0589341	0.077705	Nfatc1_MA0624.3	Nfatc1	NS
-0.000929845	0.0604029	0.0795277	Elf5_MA0136.4	Elf5	NS
0.00081991	0.0614274	0.0807607	NR1H4RXRA_MA1146.2	NR1H4::RXRA	NS
0.00101503	0.0622267	0.0816947	NR4A1_MA1112.3	NR4A1	NS
0.00159871	0.0628509	0.0823966	PAX3_MA0780.1	PAX3	NS
0.000679397	0.0635496	0.0831939	Rxra_MA0512.2	Rxra	NS
-0.000673917	0.0637627	0.0833541	PRDM1_MA0508.4	PRDM1	NS
0.000437059	0.064235	0.0838522	ZNF768_MA1731.2	ZNF768	NS
0.00101904	0.0653882	0.0852365	EGR1_MA0162.2	EGR1	NS
-0.000616851	0.0665069	0.086572	TFAP2B_MA0813.1	TFAP2B	NS
0.00137218	0.0671525	0.0872887	Foxl2_MA1607.2	Foxl2	NS
0.00119522	0.0713273	0.0924539	POU5F1_MA1115.2	POU5F1	NS
0.00089243	0.0713244	0.0924539	SOX14_MA1562.2	SOX14	NS
-0.000879056	0.0714919	0.0925367	FEV_MA0156.4	FEV	NS
0.00130688	0.073493	0.0949931	HOXD9_MA0913.3	HOXD9	NS
0.0007412	0.0744686	0.0961189	Ar_MA0007.4	Ar	NS
0.00110841	0.0751573	0.0967622	SP2_MA0516.3	SP2	NS
-0.000938981	0.0751776	0.0967622	PLAGL2_MA1548.2	PLAGL2	NS
0.000569562	0.08058	0.103571	Wt1_MA1627.2_1	Wt1	NS
0.000511546	0.0813735	0.104444	NR2F1_MA1538.1	NR2F1	NS
0.00292057	0.0818369	0.104893	BHLHA15_MA0607.2	BHLHA15	NS
0.000844133	0.0823792	0.105441	ZNF281_MA1630.3	ZNF281	NS
0.00135999	0.0828114	0.105847	PAX4_MA0068.2	PAX4	NS
0.000594323	0.0830672	0.106026	PPARD_MA1550.2	PPARD	NS
0.00126849	0.0831911	0.106037	VSX2_MA0726.2	VSX2	NS
-0.00106378	0.0864721	0.110066	IRF8_MA0652.2	IRF8	NS
0.00110671	0.0875478	0.111281	ZNF384_MA1125.2	ZNF384	NS
0.00111978	0.08875	0.112654	Rhox11_MA0629.2	Rhox11	NS
0.000183977	0.0889038	0.112693	ERFFIGLA_MA1934.2	ERF::FIGLA	NS
0.0012428	0.089029	0.112696	HOXC12_MA0906.2	HOXC12	NS
0.000566959	0.0907305	0.114692	RFX3_MA0798.3	RFX3	NS
0.0010218	0.0947948	0.119665	ZNF317_MA1593.2	ZNF317	NS
0.00121709	0.0997712	0.125775	Hoxd13_MA0909.4	Hoxd13	NS
0.000171121	0.100129	0.126052	ETV5FIGLA_MA1945.2	ETV5::FIGLA	NS
0.000694516	0.100334	0.126138	MYB_MA0100.4	MYB	NS
0.000812107	0.106399	0.13358	Nkx3-1_MA0124.3	Nkx3-1	NS
0.000672714	0.107285	0.134508	SMAD3_MA0795.1	SMAD3	NS
0.000427458	0.10852	0.135871	AhrArnt_MA0006.2	Ahr::Arnt	NS
-0.00055676	0.109628	0.137072	TFAP2E_MA1569.2	TFAP2E	NS
0.000936553	0.110567	0.138058	SP1_MA0079.5	SP1	NS
0.00116129	0.11547	0.143985	GBX1_MA0889.2	GBX1	NS
0.00115819	0.116067	0.144533	LHX9_MA0701.3	LHX9	NS
0.00115696	0.116429	0.144788	PRRX2_MA0075.4	PRRX2	NS
0.000506575	0.11772	0.145998	ZNF682_MA1599.2	ZNF682	NS
0.00104494	0.117649	0.145998	Lhx1_MA1518.3	Lhx1	NS
0.00113025	0.119389	0.147868	Foxq1_MA0040.2	Foxq1	NS
0.000492655	0.120628	0.149202	ZNF460_MA1596.1	ZNF460	NS
0.000890021	0.122572	0.151403	TP63_MA0525.2	TP63	NS
-0.000186116	0.124299	0.15333	SMAD2_MA1964.2	SMAD2	NS
0.000301751	0.134839	0.166109	Zfp809_MA2125.1	Zfp809	NS
-0.000438101	0.137161	0.168743	RFX4_MA0799.3	RFX4	NS
0.000548141	0.14173	0.174131	Zfx_MA0146.3	Zfx	NS
-0.000473718	0.14326	0.175775	ZNF528_MA1597.1	ZNF528	NS
0.000700052	0.14466	0.177257	NR1H2RXRA_MA0115.1	NR1H2::RXRA	NS
0.000295195	0.15631	0.191276	PAX8_MA2094.1	PAX8	NS
0.000871018	0.160612	0.19628	SOX9_MA0077.2	SOX9	NS
0.00270682	0.16113	0.196651	OLIG3_MA0827.1	OLIG3	NS
0.000764377	0.161404	0.196724	ZNF582_MA1983.2	ZNF582	NS
0.000153338	0.174711	0.212661	NR2C2_MA0504.2	NR2C2	NS
0.000896982	0.175259	0.213046	Foxj3_MA0851.2	Foxj3	NS
0.000810447	0.184145	0.223552	BCL6B_MA0731.1	BCL6B	NS
0.00292911	0.184602	0.223812	OLIG2_MA0678.1	OLIG2	NS
0.000688634	0.184954	0.223943	PITX2_MA1547.2	PITX2	NS
0.000743726	0.185676	0.223987	ETV1_MA0761.3	ETV1	NS
-0.00068774	0.185528	0.223987	IRF3_MA1418.2	IRF3	NS
0.000616229	0.185722	0.223987	Hand1Tcf3_MA0092.2	Hand1::Tcf3	NS
0.000455893	0.193197	0.232698	ZBTB12_MA1649.2	ZBTB12	NS
0.000561681	0.195822	0.23555	MAZ_MA1522.2	MAZ	NS
0.000415403	0.202057	0.242732	SMAD5_MA1557.1	SMAD5	NS
0.000737173	0.202533	0.242987	SRF_MA0083.3	SRF	NS
0.000309837	0.204857	0.245455	Znf423_MA0116.1	Znf423	NS
-0.000639406	0.208955	0.250038	FLI1_MA0475.3	FLI1	NS
-0.000582044	0.210759	0.251869	ZNF610_MA1713.2	ZNF610	NS
0.000854138	0.211048	0.251888	ZNF214_MA1975.2	ZNF214	NS
-0.00075144	0.214649	0.255852	GRHL1_MA0647.2	GRHL1	NS
-0.000233456	0.21578	0.256868	ASCL1_MA1100.3	ASCL1	NS
0.000617051	0.222376	0.264378	MEIS2_MA0774.1	MEIS2	NS
-0.000463076	0.222678	0.264395	TFAP2C_MA0815.1	TFAP2C	NS
0.000803549	0.228404	0.270843	NR1I2_MA1533.2	NR1I2	NS
0.000758556	0.233259	0.276243	FOXG1_MA0613.1	FOXG1	NS
0.000198751	0.236212	0.27938	ZBTB26_MA1579.2	ZBTB26	NS
-0.000639126	0.237414	0.280266	E2F2_MA0864.3	E2F2	NS
0.000980898	0.23757	0.280266	LBX1_MA0618.2	LBX1	NS
-0.00071012	0.244835	0.288466	IRF2_MA0051.2	IRF2	NS
-0.000290029	0.248772	0.29252	TFAP2C_MA0814.3	TFAP2C	NS
-0.000531396	0.248912	0.29252	ETS2_MA1484.1	ETS2	NS
0.000576131	0.251148	0.29477	NKX2-8_MA0673.2	NKX2-8	NS
0.000266909	0.256416	0.300569	PpargRxra_MA0065.3	Pparg::Rxra	NS
-0.000361888	0.260086	0.304483	ZNF692_MA1986.2	ZNF692	NS
0.00106757	0.26484	0.309653	CEBPD_MA0836.3	CEBPD	NS
0.000192522	0.274601	0.320252	Tfcp2l1_MA0145.2	Tfcp2l1	NS
-0.000309416	0.274566	0.320252	Prdm5_MA1999.2	Prdm5	NS
0.000564277	0.275002	0.320312	TCF7L1_MA1421.1	TCF7L1	NS
0.000660593	0.289233	0.336462	ZBED4_MA2328.1	ZBED4	NS
0.000747651	0.294474	0.342126	FOXO1ELF1_MA1953.2	FOXO1::ELF1	NS
-0.000624041	0.310986	0.360853	IRF9_MA0653.1	IRF9	NS
0.000293231	0.312517	0.362173	NR4A2RXRA_MA1147.2	NR4A2::RXRA	NS
-0.000446943	0.312939	0.362206	GLIS2_MA0736.1	GLIS2	NS
0.000589073	0.313724	0.362657	FOXF2_MA0030.2	FOXF2	NS
0.000525	0.320689	0.370242	VEZF1_MA1578.2	VEZF1	NS
-0.000288413	0.326571	0.37656	ZIC1_MA0696.1	ZIC1	NS
0.000619426	0.330325	0.380412	FOXL1_MA0033.2	FOXL1	NS
0.000601254	0.333526	0.383316	Foxj2_MA0614.1	Foxj2	NS
-0.000523825	0.333863	0.383316	ETS1_MA0098.4	ETS1	NS
0.000482875	0.334098	0.383316	NKX2-4_MA2003.2	NKX2-4	NS
-0.000361338	0.339402	0.388915	ZSCAN31_MA1722.2	ZSCAN31	NS
0.000362764	0.341754	0.391123	OVOL1_MA1544.2	OVOL1	NS
0.000469442	0.345419	0.394826	NR2F2_MA1111.2	NR2F2	NS
-0.000258938	0.346656	0.395747	ELK1SREBF2_MA1933.2	ELK1::SREBF2	NS
0.000282313	0.348414	0.397262	INSM1_MA0155.1	INSM1	NS
-0.000373884	0.350541	0.39919	GRHL2_MA1105.3	GRHL2	NS
0.00042468	0.356556	0.405538	Tcf21_MA0832.2	Tcf21	NS
-0.000260464	0.36051	0.409529	REST_MA0138.3	REST	NS
-0.000560321	0.364416	0.413455	IRF4_MA1419.2	IRF4	NS
0.00037997	0.375356	0.425342	NFATC4_MA1525.3	NFATC4	NS
-0.000529181	0.376989	0.425618	FOXO4_MA0848.1	FOXO4	NS
-0.000529181	0.376989	0.425618	FOXK1_MA0852.3	FOXK1	NS
-0.000529181	0.376989	0.425618	Foxo3_MA0157.4	Foxo3	NS
-0.000528461	0.377568	0.425749	FOXI1_MA0042.2	FOXI1	NS
0.000337022	0.379383	0.427271	ZIC5_MA1584.2	ZIC5	NS
0.000517185	0.387174	0.435232	ETV5HOXA2_MA1948.2	ETV5::HOXA2	NS
0.000544759	0.387872	0.435232	FOXP2_MA0593.2	FOXP2	NS
-0.00032889	0.38764	0.435232	ZNF282_MA1154.2	ZNF282	NS
0.000793109	0.392663	0.44007	HMBOX1_MA0895.2	HMBOX1	NS
-0.000310183	0.401351	0.449259	TFAP2A_MA0872.1	TFAP2A	NS
0.000260612	0.406093	0.454014	OSR2_MA1646.2	OSR2	NS
0.000244168	0.408598	0.45626	Spz1_MA0111.1	Spz1	NS
0.000469429	0.420615	0.469108	ZIM3_MA1709.2	ZIM3	NS
-0.000497019	0.421716	0.469766	IKZF1_MA1508.2	IKZF1	NS
-0.000222941	0.426765	0.474815	ZNF189_MA1725.2	ZNF189	NS
0.000330998	0.428913	0.476627	ZSCAN16_MA2100.1	ZSCAN16	NS
0.000567511	0.435094	0.482912	LIN54_MA0619.2	LIN54	NS
0.000545952	0.441351	0.489266	SRY_MA0084.2	SRY	NS
0.000396718	0.448218	0.49628	ZNF143_MA0088.2	ZNF143	NS
-0.00048008	0.450602	0.49772	FOXD1_MA0031.2	FOXD1	NS
-0.00048008	0.450602	0.49772	Foxf1_MA1606.2	Foxf1	NS
-0.000458703	0.456228	0.503329	STAT1STAT2_MA0517.2	STAT1::STAT2	NS
0.00046635	0.458566	0.505303	SOX8_MA0868.3	SOX8	NS
0.000461718	0.47084	0.518206	FOXA2_MA0047.4	FOXA2	NS
-0.000176636	0.482101	0.529965	SP5_MA1965.2	SP5	NS
-0.000324861	0.483815	0.531214	SOX12_MA1561.2	SOX12	NS
-0.00046592	0.488156	0.535341	NFYC_MA1644.2	NFYC	NS
0.000396616	0.491974	0.538885	FOXP3_MA0850.1	FOXP3	NS
0.000480697	0.495068	0.541628	Irf1_MA0050.4	Irf1	NS
-0.000211203	0.511843	0.559314	Prdm15_MA1616.2	Prdm15	NS
0.000403871	0.515857	0.563032	ZNF766_MA2098.1	ZNF766	NS
-0.000499591	0.529383	0.57711	E2F1_MA0024.3	E2F1	NS
0.000436724	0.531328	0.578543	FOXO1FLI1_MA1956.2	FOXO1::FLI1	NS
0.000364286	0.537287	0.584339	ERFHOXB13_MA1937.2	ERF::HOXB13	NS
-0.000390362	0.542909	0.587672	FOXP4_MA2117.1	FOXP4	NS
-0.000390362	0.542909	0.587672	FOXA3_MA1683.2	FOXA3	NS
-0.000390936	0.542351	0.587672	FOXK2_MA1103.3	FOXK2	NS
-0.000390362	0.542909	0.587672	FOXP1_MA0481.4	FOXP1	NS
-0.000268851	0.548856	0.59341	ETS2_MA1484.2	ETS2	NS
-0.000205609	0.579256	0.625542	ZNF320_MA1976.2	ZNF320	NS
0.000202874	0.582275	0.628064	ZNF184_MA2120.1	ZNF184	NS
0.000364155	0.587087	0.632512	ZBTB17_MA2102.1	ZBTB17	NS
0.000250381	0.592661	0.63777	ETV5FOXO1_MA1947.2	ETV5::FOXO1	NS
0.000153243	0.608317	0.653852	E2F7_MA0758.1	E2F7	NS
-0.000258568	0.613654	0.658818	EHF_MA0598.4	EHF	NS
0.000202571	0.616716	0.661333	Esrrg_MA0643.2	Esrrg	NS
0.000106381	0.617586	0.661494	Ebf4_MA2122.1	Ebf4	NS
-0.000327324	0.627114	0.670917	SPIC_MA0687.2	SPIC	NS
-0.000309108	0.639686	0.683572	NFYA_MA0060.4	NFYA	NS
7.94793e-05	0.653034	0.697024	ZNF770_MA2099.1	ZNF770	NS
0.000207768	0.657548	0.700216	ELF3_MA0640.3	ELF3	NS
0.000209856	0.657206	0.700216	NR4A2_MA0160.3	NR4A2	NS
-0.000115241	0.659218	0.701182	ZNF341_MA1655.2	ZNF341	NS
-0.000221841	0.674335	0.716432	TFCP2_MA1968.2	TFCP2	NS
-8.00003e-05	0.690048	0.731435	EBF3_MA1637.2	EBF3	NS
-8.00003e-05	0.690048	0.731435	Ebf2_MA1604.2	Ebf2	NS
-7.83133e-05	0.707756	0.748491	ZNF669_MA1985.1	ZNF669	NS
-0.000252696	0.707768	0.748491	FOXO1ELK3_MA1955.2	FOXO1::ELK3	NS
0.000235575	0.709321	0.749271	FOXA1_MA0148.5	FOXA1	NS
-0.000244382	0.715262	0.754028	ERFFOXI1_MA1935.2	ERF::FOXI1	NS
0.000189206	0.715465	0.754028	ETV5FOXI1_MA1946.2	ETV5::FOXI1	NS
0.00014653	0.71752	0.755327	HNF4A_MA1494.2	HNF4A	NS
0.000110202	0.718446	0.755437	ZIC4_MA0751.2	ZIC4	NS
0.000251766	0.731421	0.767324	FLI1FOXI1_MA1950.2	FLI1::FOXI1	NS
0.000163916	0.731258	0.767324	Erg_MA0474.4	Erg	NS
0.000168947	0.737048	0.772346	GABPA_MA0062.4	GABPA	NS
-0.00019513	0.739658	0.774198	FOXO6_MA0849.1	FOXO6	NS
-0.000205132	0.740637	0.77434	ZSCAN21_MA2336.1	ZSCAN21	NS
-0.000149804	0.74807	0.781224	ELF1_MA0473.4	ELF1	NS
-0.000162399	0.751212	0.782781	ERF_MA0760.2	ERF	NS
-0.000172546	0.751266	0.782781	Gmeb1_MA0615.2	Gmeb1	NS
0.000127745	0.754577	0.785342	PLAG1_MA0163.1	PLAG1	NS
-0.000169881	0.773335	0.803954	Foxo1_MA0480.3	Foxo1	NS
-0.000170341	0.781008	0.809419	ETV2HOXB13_MA1943.2	ETV2::HOXB13	NS
0.000189418	0.781234	0.809419	FOXO1ELK1_MA1954.2	FOXO1::ELK1	NS
-3.8693e-05	0.780707	0.809419	ZNF708_MA1730.2	ZNF708	NS
0.000171988	0.795147	0.822906	HOXC11_MA0651.3	HOXC11	NS
0.00011824	0.798807	0.825764	ZBTB14_MA1650.2	ZBTB14	NS
0.000146769	0.814387	0.840924	Stat2_MA1623.2	Stat2	NS
0.000109855	0.815513	0.841141	HNF4G_MA0484.3	HNF4G	NS
4.23527e-05	0.821568	0.846436	ZNF16_MA1654.2	ZNF16	NS
0.000111568	0.828124	0.852235	Prdm4_MA1647.3	Prdm4	NS
-0.000144716	0.829972	0.853181	ETV5DRGX_MA1944.2	ETV5::DRGX	NS
7.67576e-05	0.8313	0.853592	RFX7_MA1554.2	RFX7	NS
7.03559e-05	0.837867	0.857867	FERD3L_MA1485.1	FERD3L	NS
0.000141975	0.836531	0.857867	FOXS1_MA2118.1	FOXS1	NS
0.000144441	0.838264	0.857867	FOXJ2ELF1_MA1952.2	FOXJ2::ELF1	NS
7.99847e-05	0.845765	0.864581	Ikzf3_MA1992.2	Ikzf3	NS
-6.65928e-05	0.849295	0.867225	RBPJ_MA1116.2	RBPJ	NS
-8.71048e-05	0.854375	0.871444	HNF4A_MA0114.5	HNF4A	NS
0.00011269	0.868634	0.885005	FLI1DRGX_MA1949.2	FLI1::DRGX	NS
3.5285e-05	0.876039	0.891561	EBF1_MA0154.5	EBF1	NS
-0.000101841	0.878606	0.893185	ETV2DRGX_MA1940.2	ETV2::DRGX	NS
-6.10937e-05	0.882819	0.896475	ZNF675_MA1714.2	ZNF675	NS
-9.2059e-05	0.892654	0.905462	FOXN3_MA1489.1	FOXN3	NS
1.95311e-05	0.897208	0.909078	Hand1_MA2123.1	Hand1	NS
-6.02556e-05	0.905461	0.91643	ZNF524_MA2096.1	ZNF524	NS
6.3263e-05	0.915401	0.925471	ERFFOXO1_MA1936.2	ERF::FOXO1	NS
3.00342e-05	0.919593	0.928012	ZFP42_MA1651.2	ZFP42	NS
2.03674e-05	0.919934	0.928012	ZKSCAN5_MA1652.2	ZKSCAN5	NS
8.47028e-06	0.925912	0.933019	ETV2FIGLA_MA1941.2	ETV2::FIGLA	NS
5.16058e-05	0.92899	0.935095	ZNF175_MA2332.1	ZNF175	NS
5.13502e-05	0.932882	0.937985	HOXC13_MA0907.2	HOXC13	NS
4.92276e-05	0.942075	0.946194	IRF7_MA0772.2	IRF7	NS
-1.21132e-05	0.952819	0.95594	TFAP2A_MA0003.5	TFAP2A	NS
-2.30205e-05	0.973245	0.975368	ETV2FOXI1_MA1942.2	ETV2::FOXI1	NS
1.85092e-06	0.995893	0.996978	ZNF417_MA1727.2	ZNF417	NS
1.67766e-06	0.997471	0.997471	ETV2_MA0762.2	ETV2	NS
