# Supplementary material for: Continuous antiretroviral therapy induces progressive senescence-like reprogramming of alveolar macrophages
Source: Front Immunol. 2026 Apr 22;17:1805936. doi: 10.3389/fimmu.2026.1805936 (PMC13144088; doi:10.3389/fimmu.2026.1805936)
Supplement: Supplementary file 9 [file Table7.xlsx]

## Sheet: RNA
Table S7. Group-wise snMulti pseudobulk differential transcriptomic analysis.
		AM.0			AM.1			AM.2			AM.3			AM.4			AM.5			AM.6
gene	Group	logFC	P.Value	FDR	logFC	P.Value	FDR	logFC	P.Value	FDR	logFC	P.Value	FDR	logFC	P.Value	FDR	logFC	P.Value	FDR	logFC	P.Value	FDR
AAK1	PrEP_vs_HC	-0.144713	0.190619	0.19569	-0.275761	0.0033071	0.00821049	-0.349026	0.0307649	0.072778	-0.263227	0.0816381	0.0927945	-0.065265	0.702835	0.400102	-0.0798745	0.671642	0.429048	0.0256538	0.883596	0.39772
AAK1	PWH_vs_HC	0.468026	0.000443629	0.00285514	0.41042	0.000145694	0.00101202	0.414519	0.0110362	0.0320901	0.396932	0.0140523	0.0197027	0.597999	0.00125637	0.0032867	0.699398	0.00177579	0.00807663	0.536258	0.00894273	0.0198991
AAK1	PWH_vs_PrEP	0.612738	3.47815e-06	0.000261298	0.686181	4.05187e-08	1.38934e-05	0.763545	7.93659e-06	0.000336019	0.660159	2.93737e-05	0.000543829	0.663264	8.3206e-05	0.000724454	0.779273	6.02712e-05	0.00115923	0.510604	0.00158383	0.00691841
AATF	PrEP_vs_HC	.	.	.	0.227318	0.270318	0.184875	0.0536045	0.834391	0.462799	.	.	.	0.125623	0.637743	0.37648	0.033819	0.856161	0.486538	.	.	.
AATF	PWH_vs_HC	.	.	.	0.0839307	0.659076	0.336259	0.191125	0.451662	0.30017	.	.	.	0.067152	0.793272	0.284076	-0.260333	0.177059	0.130945	.	.	.
AATF	PWH_vs_PrEP	.	.	.	-0.143388	0.344527	0.195708	0.13752	0.480357	0.235012	.	.	.	-0.0584706	0.768765	0.276539	-0.294152	0.0527469	0.0738227	.	.	.
ABCA1	PrEP_vs_HC	-2.33375	0.006044	0.0208692	.	.	.	-2.3485	0.00119774	0.0101114	.	.	.	-1.96918	0.00760543	0.0235064	.	.	.	.	.	.
ABCA1	PWH_vs_HC	-3.30136	0.000189713	0.00165403	.	.	.	-2.54197	0.000570545	0.00573136	.	.	.	-2.93246	0.000107897	0.000852395	.	.	.	.	.	.
ABCA1	PWH_vs_PrEP	-0.967608	0.0830403	0.0877703	.	.	.	-0.193469	0.661696	0.292851	.	.	.	-0.963279	0.0533084	0.0398204	.	.	.	.	.	.
ABCC1	PrEP_vs_HC	0.2614	0.247334	0.232131	0.13101	0.490485	0.272523	0.0613225	0.657694	0.414033	-0.134125	0.544745	0.318768	0.541911	0.0269966	0.0525106	0.151556	0.488036	0.351438	0.12049	0.560036	0.294631
ABCC1	PWH_vs_HC	0.377889	0.0813585	0.0816988	0.139149	0.461621	0.263791	0.472629	0.00346107	0.0163109	-0.237569	0.28654	0.173826	0.636699	0.0049556	0.00763143	0.267994	0.225045	0.155167	0.185947	0.392952	0.262463
ABCC1	PWH_vs_PrEP	0.116489	0.475556	0.287759	0.00813977	0.954485	0.377551	0.411306	0.00138461	0.00524357	-0.103444	0.537505	0.331528	0.0947879	0.559126	0.21967	0.116438	0.482186	0.311959	0.0654575	0.683687	0.410566
ABCC3	PrEP_vs_HC	-0.801858	0.00268518	0.0124002	-1.04974	0.000786768	0.0031194	-0.945158	0.00110778	0.00980168	.	.	.	-0.84986	0.00598506	0.0202218	-1.37223	0.000281885	0.00328388	-0.64848	0.00226385	0.00727473
ABCC3	PWH_vs_HC	-0.585525	0.00889192	0.0184747	-1.06087	0.000350728	0.00172539	-0.515362	0.0367469	0.063376	.	.	.	-0.420295	0.0911546	0.0594068	-1.42405	0.000202043	0.00227056	-0.577737	0.00547267	0.0155944
ABCC3	PWH_vs_PrEP	0.216333	0.187853	0.150977	-0.0111263	0.950091	0.376671	0.429796	0.025749	0.0327229	.	.	.	0.429564	0.0404132	0.0324964	-0.051828	0.816966	0.430736	0.0707434	0.610682	0.383551
ABCC5	PrEP_vs_HC	.	.	.	0.532246	0.260302	0.180869	.	.	.	.	.	.	.	.	.	.	.	.	.	.	.
ABCC5	PWH_vs_HC	.	.	.	1.15136	0.0211552	0.0301034	.	.	.	.	.	.	.	.	.	.	.	.	.	.	.
ABCC5	PWH_vs_PrEP	.	.	.	0.61911	0.090968	0.0787097	.	.	.	.	.	.	.	.	.	.	.	.	.	.	.
ABCE1	PrEP_vs_HC	.	.	.	.	.	.	.	.	.	.	.	.	0.341572	0.234976	0.203541	.	.	.	.	.	.
ABCE1	PWH_vs_HC	.	.	.	.	.	.	.	.	.	.	.	.	0.0786119	0.775408	0.279234	.	.	.	.	.	.
ABCE1	PWH_vs_PrEP	.	.	.	.	.	.	.	.	.	.	.	.	-0.26296	0.225667	0.113285	.	.	.	.	.	.
ABCF1	PrEP_vs_HC	.	.	.	.	.	.	.	.	.	.	.	.	0.174647	0.5927	0.359969	.	.	.	.	.	.
ABCF1	PWH_vs_HC	.	.	.	.	.	.	.	.	.	.	.	.	-0.832125	0.0196926	0.0199969	.	.	.	.	.	.
ABCF1	PWH_vs_PrEP	.	.	.	.	.	.	.	.	.	.	.	.	-1.00677	0.000940521	0.0030585	.	.	.	.	.	.
ABCG1	PrEP_vs_HC	-0.0400532	0.934938	0.505054	-0.151765	0.70668	0.344881	0.741279	0.40998	0.32422	-0.498288	0.197116	0.167365	-0.00778168	0.986939	0.476387	0.0513824	0.920465	0.505456	-0.509927	0.1752	0.13184
ABCG1	PWH_vs_HC	-0.618552	0.192537	0.147832	-0.787358	0.0684788	0.0684016	-0.534888	0.544993	0.336675	-0.785793	0.0537135	0.0502515	-0.627963	0.167603	0.0902511	-0.863379	0.108394	0.0963077	-1.06348	0.0118792	0.0246342
ABCG1	PWH_vs_PrEP	-0.578499	0.128095	0.118936	-0.635593	0.0549299	0.0554043	-1.27617	0.0743821	0.0659897	-0.287504	0.324107	0.241264	-0.620181	0.0922416	0.0594197	-0.914762	0.0314547	0.0516234	-0.553554	0.0651174	0.0950466
ABCG2	PrEP_vs_HC	.	.	.	.	.	.	.	.	.	0.642869	0.137267	0.132912	1.79698	2.66476e-05	0.00112682	.	.	.	.	.	.
ABCG2	PWH_vs_HC	.	.	.	.	.	.	.	.	.	0.021466	0.958212	0.407749	0.675779	0.0301555	0.0266982	.	.	.	.	.	.
ABCG2	PWH_vs_PrEP	.	.	.	.	.	.	.	.	.	-0.621403	0.0639113	0.0785338	-1.1212	0.000153059	0.00109471	.	.	.	.	.	.
ABHD12	PrEP_vs_HC	-0.45896	0.0952534	0.125052	-0.205875	0.358512	0.219495	-0.412533	0.223067	0.231498	-0.0869563	0.757035	0.389743	-0.244919	0.395029	0.27995	-0.406607	0.127523	0.146928	-0.206532	0.322728	0.20463
ABHD12	PWH_vs_HC	-0.130954	0.577548	0.310004	0.0520402	0.808894	0.388793	0.0917461	0.77573	0.41923	-0.050643	0.855382	0.379471	0.175676	0.482081	0.198934	-0.132295	0.605124	0.29925	-0.069024	0.743841	0.398136
ABHD12	PWH_vs_PrEP	0.328007	0.101075	0.100934	0.257916	0.137166	0.102912	0.504279	0.0578237	0.0554646	0.0363133	0.864263	0.440381	0.420594	0.055444	0.0409995	0.274312	0.171828	0.167315	0.137508	0.391106	0.29816
ABHD2	PrEP_vs_HC	-0.569481	0.094122	0.12401	-0.769133	0.0958109	0.0927456	-1.07718	0.0122001	0.040733	.	.	.	-0.548186	0.0999786	0.117104	-0.382705	0.307256	0.259171	.	.	.
ABHD2	PWH_vs_HC	0.36489	0.219734	0.160213	0.0716907	0.860048	0.403227	0.297052	0.435034	0.293054	.	.	.	0.520939	0.095594	0.0614313	-0.146112	0.692423	0.326624	.	.	.
ABHD2	PWH_vs_PrEP	0.934371	0.00141847	0.00632566	0.840824	0.0199218	0.027511	1.37423	0.000285634	0.00215075	.	.	.	1.06912	0.000371425	0.0017796	0.236593	0.403944	0.280627	.	.	.
ABHD3	PrEP_vs_HC	-0.184299	0.36126	0.291513	-0.302673	0.104529	0.0988493	-0.141535	0.624265	0.402285	-0.0679444	0.68426	0.3674	-0.0714901	0.654855	0.383133	-0.367964	0.267524	0.235651	.	.	.
ABHD3	PWH_vs_HC	0.0239734	0.891343	0.41378	-0.220312	0.189145	0.140993	0.0206743	0.942409	0.470046	0.0668857	0.685619	0.329838	0.209842	0.166134	0.0899519	-0.406699	0.223055	0.154354	.	.	.
ABHD3	PWH_vs_PrEP	0.208273	0.164209	0.138288	0.0823604	0.52746	0.258562	0.162209	0.461974	0.229229	0.13483	0.294834	0.226387	0.281332	0.0279131	0.0251133	-0.0387352	0.875474	0.448769	.	.	.
ABHD5	PrEP_vs_HC	1.10972	0.00547542	0.0195811	0.708237	0.0113377	0.0205587	1.37764	0.00103978	0.00980168	0.0496287	0.825464	0.41135	0.749076	0.0597656	0.0840767	1.46775	0.000607294	0.00513494	0.193968	0.572766	0.298732
ABHD5	PWH_vs_HC	1.21484	0.00110431	0.00494449	0.663341	0.0161643	0.0246471	1.30286	0.00146376	0.00968938	0.294181	0.206543	0.137493	0.880427	0.0150932	0.0165818	1.36205	0.00112828	0.00627805	0.150219	0.666697	0.36984
ABHD5	PWH_vs_PrEP	0.105121	0.666842	0.362011	-0.0448959	0.808453	0.339661	-0.0747767	0.768773	0.324446	0.244552	0.169052	0.153252	0.131351	0.626308	0.23787	-0.1057	0.686025	0.387215	-0.0437499	0.867643	0.466328
ABI1	PrEP_vs_HC	0.156498	0.35098	0.286675	0.202071	0.117629	0.106115	0.385602	0.0133851	0.0433609	0.231828	0.184857	0.161234	0.117935	0.568988	0.350984	0.144698	0.446519	0.333688	-0.112294	0.602938	0.309777
ABI1	PWH_vs_HC	0.00319606	0.983923	0.437298	-0.0360171	0.769491	0.376333	0.237791	0.095863	0.112595	-0.0570319	0.739074	0.348283	0.0856551	0.649735	0.247056	-0.0369843	0.843124	0.370534	-0.199171	0.382118	0.258877
ABI1	PWH_vs_PrEP	-0.153302	0.22718	0.173337	-0.238088	0.0225609	0.0300951	-0.147811	0.170031	0.116214	-0.28886	0.0398699	0.0574009	-0.0322801	0.830472	0.291992	-0.181682	0.215036	0.192278	-0.0868777	0.60573	0.38312
ABL1	PrEP_vs_HC	-0.176165	0.579421	0.38868	-0.193382	0.426426	0.248256	-0.0137382	0.963409	0.496182	.	.	.	.	.	.	-0.111402	0.631912	0.413315	.	.	.
ABL1	PWH_vs_HC	0.387841	0.201718	0.151881	0.202419	0.374936	0.228276	0.462745	0.133013	0.137795	.	.	.	.	.	.	0.0597711	0.796792	0.35575	.	.	.
ABL1	PWH_vs_PrEP	0.564006	0.0287424	0.0427481	0.395801	0.0411044	0.0452112	0.476484	0.0506972	0.0507292	.	.	.	.	.	.	0.171173	0.339283	0.251931	.	.	.
ABL2	PrEP_vs_HC	0.665096	0.00435827	0.0167849	0.541825	0.00518348	0.0113969	0.635613	0.00184435	0.0127049	0.810165	0.000867951	0.0051115	0.589022	0.0539288	0.0798893	0.514315	0.0649179	0.0947977	.	.	.
ABL2	PWH_vs_HC	0.399835	0.031968	0.0426035	0.372655	0.0251136	0.0344145	0.686286	0.00086887	0.00716236	0.876775	0.000438199	0.00203424	0.669014	0.0186768	0.0193264	0.348509	0.196944	0.141311	.	.	.
ABL2	PWH_vs_PrEP	-0.265261	0.0773007	0.0838177	-0.169169	0.17354	0.122287	0.0506732	0.687857	0.30081	0.0666102	0.651193	0.372509	0.0799925	0.700738	0.258382	-0.165806	0.411154	0.283178	.	.	.
ABR	PrEP_vs_HC	-0.00333935	0.975747	0.515222	0.0732856	0.539419	0.290524	-0.0799055	0.644845	0.409819	0.166629	0.157259	0.145251	0.261179	0.0892563	0.109431	0.0919452	0.626663	0.41065	-0.312616	0.0486407	0.0545588
ABR	PWH_vs_HC	0.65651	5.29464e-05	0.000929752	0.694958	6.15758e-05	0.000607813	0.644472	0.00200623	0.0120072	0.632475	8.98112e-05	0.00088041	1.04719	2.622e-06	0.000142534	0.849525	0.000375125	0.00353453	0.296298	0.0639304	0.0751382
ABR	PWH_vs_PrEP	0.659849	3.0516e-06	0.000248357	0.621672	1.21584e-05	0.000353148	0.724377	7.50722e-05	0.00104358	0.465846	0.000106904	0.00106293	0.786008	3.64552e-06	0.000211269	0.75758	8.40176e-05	0.00130106	0.608913	5.82228e-05	0.0010173
ACAA2	PrEP_vs_HC	.	.	.	.	.	.	.	.	.	.	.	.	0.0740168	0.812512	0.432156	.	.	.	.	.	.
ACAA2	PWH_vs_HC	.	.	.	.	.	.	.	.	.	.	.	.	-0.971005	0.00615709	0.0089175	.	.	.	.	.	.
ACAA2	PWH_vs_PrEP	.	.	.	.	.	.	.	.	.	.	.	.	-1.04502	0.000475154	0.00205029	.	.	.	.	.	.
ACADVL	PrEP_vs_HC	.	.	.	.	.	.	0.412121	0.534042	0.367879	.	.	.	0.289231	0.464775	0.310799	.	.	.	.	.	.
ACADVL	PWH_vs_HC	.	.	.	.	.	.	-0.467339	0.472768	0.30902	.	.	.	-0.423009	0.271029	0.129618	.	.	.	.	.	.
ACADVL	PWH_vs_PrEP	.	.	.	.	.	.	-0.87946	0.0931701	0.077093	.	.	.	-0.71224	0.02637	0.0240456	.	.	.	.	.	.
ACAP2	PrEP_vs_HC	0.278729	0.00976305	0.0290594	0.193708	0.0515957	0.0593854	0.296918	0.0235044	0.0635039	0.204963	0.0870262	0.0972137	0.244138	0.0849647	0.106041	0.299403	0.0597891	0.0910789	0.289976	0.129598	0.108201
ACAP2	PWH_vs_HC	0.263101	0.0147001	0.0258006	0.170633	0.0844978	0.0792371	0.257458	0.0433098	0.0691734	0.201738	0.0988607	0.0794173	0.392398	0.00916427	0.0118425	0.14174	0.34978	0.208833	0.366199	0.0658411	0.0767785
ACAP2	PWH_vs_PrEP	-0.0156272	0.827181	0.41407	-0.0230745	0.742928	0.323014	-0.0394602	0.660862	0.292713	-0.00322496	0.970456	0.469815	0.14826	0.158478	0.0883776	-0.157663	0.178637	0.171681	0.0762233	0.592368	0.378091
ACBD3	PrEP_vs_HC	0.792336	0.000739248	0.00551166	0.76875	0.000352612	0.00177278	0.547977	0.0713971	0.122079	0.438627	0.0161509	0.0333972	0.705175	0.0025497	0.0120237	0.441645	0.00872532	0.02739	.	.	.
ACBD3	PWH_vs_HC	0.440785	0.0162214	0.0273154	0.373431	0.0236202	0.0328091	0.355183	0.221535	0.190113	0.270722	0.109027	0.0849603	0.44487	0.0213721	0.0210471	0.121719	0.418116	0.233156	.	.	.
ACBD3	PWH_vs_PrEP	-0.35155	0.0182191	0.0315485	-0.395319	0.00490435	0.0107928	-0.192794	0.378543	0.20014	-0.167905	0.186422	0.16441	-0.260305	0.0838749	0.0554868	-0.319926	0.0116987	0.0265531	.	.	.
ACBD6	PrEP_vs_HC	-0.748761	0.00279558	0.0127241	-0.723916	0.000605129	0.00262188	-0.616285	0.056413	0.103531	-0.590967	0.00290901	0.0113907	-0.863997	0.00430752	0.0165772	-0.689941	0.00470286	0.0179303	.	.	.
ACBD6	PWH_vs_HC	-0.742218	0.00130421	0.00549975	-0.716411	0.000324183	0.00163441	-0.732868	0.0260376	0.0529579	-0.684817	0.000887316	0.00314738	-0.805849	0.00468784	0.00733687	-0.496379	0.0304972	0.0423665	.	.	.
ACBD6	PWH_vs_PrEP	0.00654341	0.96504	0.454136	0.00750524	0.949593	0.376656	-0.116583	0.610285	0.276547	-0.0938496	0.458558	0.299057	0.0581476	0.762244	0.274804	0.193562	0.238465	0.204886	.	.	.
ACER3	PrEP_vs_HC	-0.472556	0.00961213	0.0290067	-0.34558	0.0251897	0.0363222	-0.528365	0.00712713	0.0292977	-0.114785	0.496768	0.300982	-0.325022	0.157741	0.157957	-0.345495	0.13413	0.151218	-0.248709	0.236766	0.164946
ACER3	PWH_vs_HC	-0.104728	0.501945	0.281744	-0.128404	0.36367	0.223186	-0.157864	0.346806	0.253651	-0.0421875	0.803385	0.367112	-0.00820606	0.967927	0.324797	-0.172083	0.438736	0.240269	0.0767816	0.721488	0.389329
ACER3	PWH_vs_PrEP	0.367828	0.00792788	0.018391	0.217177	0.0568481	0.0567823	0.370501	0.0107113	0.018541	0.0725979	0.573054	0.345758	0.316816	0.0674117	0.0472267	0.173412	0.310451	0.237691	0.325491	0.0556797	0.0861437
ACIN1	PrEP_vs_HC	0.630998	0.00883108	0.0273234	0.524437	0.0168865	0.0275197	0.535051	0.0285674	0.0708928	0.221085	0.142277	0.135861	0.496165	0.0215651	0.0451291	0.322136	0.102818	0.125937	.	.	.
ACIN1	PWH_vs_HC	0.432016	0.0345262	0.045301	0.367496	0.0573547	0.0607728	0.41809	0.0754727	0.0970029	0.148397	0.308854	0.182613	0.538958	0.00886738	0.0115504	0.194265	0.311615	0.194914	.	.	.
ACIN1	PWH_vs_PrEP	-0.198982	0.202432	0.159694	-0.156941	0.282338	0.171694	-0.116961	0.491344	0.238433	-0.0726877	0.509518	0.319924	0.0427932	0.766232	0.275873	-0.127871	0.378708	0.268735	.	.	.
ACO1	PrEP_vs_HC	-0.368713	0.377598	0.299711	-0.395725	0.247134	0.175232	-0.0752848	0.86561	0.470322	-0.220484	0.483707	0.296922	-0.074441	0.83968	0.439012	-0.0760849	0.793335	0.466774	-0.329578	0.301791	0.196969
ACO1	PWH_vs_HC	-0.841867	0.0515283	0.0596318	-0.775066	0.0345512	0.042971	-0.820045	0.0750333	0.096873	-0.577465	0.0870467	0.0723322	-0.607828	0.103645	0.0650099	-0.692736	0.0277059	0.0402022	-0.769669	0.0301999	0.0460061
ACO1	PWH_vs_PrEP	-0.473153	0.142372	0.126859	-0.37934	0.151293	0.110587	-0.74476	0.0402343	0.0446615	-0.356981	0.152671	0.142804	-0.533387	0.0685379	0.0477613	-0.616652	0.0123972	0.0276162	-0.440091	0.0864378	0.114706
ACOT13	PrEP_vs_HC	.	.	.	.	.	.	.	.	.	.	.	.	0.161744	0.588084	0.358271	.	.	.	.	.	.
ACOT13	PWH_vs_HC	.	.	.	.	.	.	.	.	.	.	.	.	-0.278042	0.349861	0.155884	.	.	.	.	.	.
ACOT13	PWH_vs_PrEP	.	.	.	.	.	.	.	.	.	.	.	.	-0.439786	0.0656697	0.0466116	.	.	.	.	.	.
ACOX1	PrEP_vs_HC	-0.0745052	0.819534	0.469161	0.12846	0.713297	0.346168	0.524847	0.155552	0.1887	.	.	.	0.370939	0.224325	0.197946	0.169266	0.528791	0.371443	.	.	.
ACOX1	PWH_vs_HC	-0.702785	0.0287696	0.040115	-0.750068	0.0352765	0.0433556	-0.190437	0.590471	0.354399	.	.	.	-0.2349	0.381238	0.165883	-0.756484	0.0117428	0.0239565	.	.	.
ACOX1	PWH_vs_PrEP	-0.62828	0.0185649	0.0319108	-0.878529	0.00426884	0.0097596	-0.715285	0.0175947	0.0255654	.	.	.	-0.605839	0.0125599	0.0144462	-0.92575	0.000349608	0.00307944	.	.	.
ACP5	PrEP_vs_HC	0.507102	0.242643	0.229404	0.465204	0.23697	0.171398	0.340691	0.433856	0.332904	0.0908761	0.795743	0.402322	0.463573	0.135218	0.143181	0.385134	0.31158	0.262186	.	.	.
ACP5	PWH_vs_HC	0.426349	0.259733	0.179483	0.288169	0.43462	0.252454	0.500685	0.245067	0.203072	-0.191071	0.583608	0.29306	0.556865	0.0757728	0.0516604	0.189405	0.613624	0.302722	.	.	.
ACP5	PWH_vs_PrEP	-0.0807539	0.791124	0.402624	-0.177035	0.536586	0.261168	0.159994	0.622254	0.279929	-0.281948	0.297827	0.226905	0.093292	0.680267	0.252212	-0.195729	0.494483	0.318627	.	.	.
ACSL1	PrEP_vs_HC	-1.42402	8.047e-05	0.00138492	-1.89572	9.7945e-06	0.000173077	-0.908091	0.000777414	0.00824617	-1.7341	1.35086e-06	0.000124304	-1.57003	0.000102999	0.00220112	-1.42233	4.06911e-05	0.00109394	-1.52136	2.70873e-06	0.000120772
ACSL1	PWH_vs_HC	-1.37028	0.00015169	0.00148119	-1.99134	6.91891e-06	0.000196611	-0.941416	0.000533194	0.00555092	-1.66867	3.02529e-06	0.000120371	-1.51401	0.00018532	0.00118056	-1.4863	3.51234e-05	0.000897783	-1.53595	3.01901e-06	0.000116474
ACSL1	PWH_vs_PrEP	0.0537426	0.783425	0.400375	-0.0956218	0.645835	0.29646	-0.0333253	0.836695	0.343174	0.0654298	0.693744	0.386814	0.0560243	0.808384	0.286319	-0.0639708	0.741005	0.405148	-0.0145848	0.930555	0.488388
ACSL3	PrEP_vs_HC	.	.	.	0.0808431	0.786588	0.369019	0.0768728	0.769034	0.444599	0.0190194	0.883768	0.425216	0.00316985	0.990364	0.477649	-0.180068	0.453773	0.336233	.	.	.
ACSL3	PWH_vs_HC	.	.	.	-0.250585	0.377735	0.228823	0.00515708	0.984032	0.480141	-0.221766	0.101989	0.0813504	-0.126013	0.612647	0.237286	-0.37204	0.133704	0.109802	.	.	.
ACSL3	PWH_vs_PrEP	.	.	.	-0.331428	0.149991	0.110027	-0.0717157	0.717074	0.309478	-0.240785	0.0265468	0.0425014	-0.129183	0.509926	0.206657	-0.191972	0.298454	0.23175	.	.	.
ACSL4	PrEP_vs_HC	-0.260019	0.333134	0.278193	-0.23795	0.472484	0.266297	-0.407898	0.149378	0.183825	.	.	.	-0.339287	0.178786	0.171615	-0.418609	0.239743	0.219562	.	.	.
ACSL4	PWH_vs_HC	-1.11141	0.000377599	0.00259012	-1.03949	0.00450469	0.0101544	-1.08728	0.00109513	0.00803918	.	.	.	-0.932289	0.000778144	0.00256885	-1.05757	0.00766578	0.0184418	.	.	.
ACSL4	PWH_vs_PrEP	-0.851386	0.000625889	0.00407508	-0.801544	0.00524632	0.0113075	-0.679382	0.00480998	0.0110871	.	.	.	-0.593002	0.00445397	0.00768041	-0.638964	0.0270477	0.0466221	.	.	.
ACSL5	PrEP_vs_HC	0.367381	0.467366	0.346193	.	.	.	0.485706	0.112704	0.157718	.	.	.	0.268726	0.375136	0.270797	.	.	.	.	.	.
ACSL5	PWH_vs_HC	-1.13245	0.0306772	0.0412963	.	.	.	-1.01999	0.00306764	0.0150656	.	.	.	-1.12064	0.00120628	0.00323825	.	.	.	.	.	.
ACSL5	PWH_vs_PrEP	-1.49983	0.00132296	0.00612343	.	.	.	-1.50569	8.93684e-06	0.000351089	.	.	.	-1.38936	1.65346e-05	0.0003354	.	.	.	.	.	.
ACTB	PrEP_vs_HC	0.730146	0.0844661	0.116084	0.953482	0.0540558	0.0615878	1.57825	0.00227653	0.0150118	0.988718	0.0662703	0.0807559	0.409382	0.187078	0.177126	0.399773	0.375102	0.296371	.	.	.
ACTB	PWH_vs_HC	-1.34016	0.00396071	0.0109813	-1.09879	0.029997	0.0389066	-0.298738	0.484263	0.313455	-1.29609	0.0206554	0.0261635	-1.05758	0.00375419	0.00644676	-1.57451	0.00258123	0.00977457	.	.	.
ACTB	PWH_vs_PrEP	-2.07031	1.08695e-05	0.000481727	-2.05227	5.30945e-05	0.000693639	-1.87699	4.73427e-05	0.000891194	-2.28481	3.53481e-05	0.000564013	-1.46696	1.55913e-05	0.000332228	-1.97429	2.97075e-05	0.000750583	.	.	.
ACTG1	PrEP_vs_HC	-0.548279	0.62026	0.403065	-0.294247	0.794245	0.371066	-0.697083	0.424373	0.329309	.	.	.	-1.04945	0.0311343	0.0576161	.	.	.	.	.	.
ACTG1	PWH_vs_HC	-1.73948	0.107685	0.0994635	-1.63477	0.145309	0.116563	-1.49646	0.0976475	0.113873	.	.	.	-1.5511	0.00123864	0.00326861	.	.	.	.	.	.
ACTG1	PWH_vs_PrEP	-1.1912	0.159007	0.135758	-1.34052	0.127809	0.0980457	-0.79938	0.233914	0.143788	.	.	.	-0.501651	0.135769	0.0787505	.	.	.	.	.	.
ACTN1	PrEP_vs_HC	0.494552	0.02643	0.0547213	0.362617	0.0513192	0.0592797	1.03899	0.000727545	0.00779368	0.106077	0.566659	0.327783	0.713169	0.00697928	0.0222107	0.335501	0.16995	0.17521	-0.374372	0.150305	0.118874
ACTN1	PWH_vs_HC	0.174568	0.362032	0.22682	-0.00614452	0.971444	0.436495	0.429537	0.0860643	0.10541	-0.359722	0.0684905	0.0608764	0.182922	0.409446	0.175442	-0.183322	0.439697	0.240407	-0.259574	0.331163	0.233899
ACTN1	PWH_vs_PrEP	-0.319985	0.0471761	0.0596036	-0.368761	0.0133834	0.0211424	-0.609448	0.00451897	0.010689	-0.465798	0.00475522	0.0124814	-0.530247	0.00698434	0.00990713	-0.518824	0.0102913	0.0245183	0.114798	0.560208	0.365918
ACTN4	PrEP_vs_HC	.	.	.	.	.	.	0.590942	0.0374138	0.0815357	.	.	.	0.830622	0.00278636	0.0127021	.	.	.	.	.	.
ACTN4	PWH_vs_HC	.	.	.	.	.	.	-0.0830176	0.745151	0.407003	.	.	.	0.486536	0.0446827	0.0353085	.	.	.	.	.	.
ACTN4	PWH_vs_PrEP	.	.	.	.	.	.	-0.67396	0.003791	0.00948873	.	.	.	-0.344086	0.0644363	0.0459294	.	.	.	.	.	.
ACTR2	PrEP_vs_HC	0.289697	0.0376835	0.0683807	0.359163	0.0212439	0.0322856	0.566867	0.00304095	0.0178078	0.231407	0.105014	0.110122	0.401399	0.0143552	0.0356065	0.205689	0.287884	0.247409	0.450498	0.0170028	0.0261393
ACTR2	PWH_vs_HC	-0.19752	0.135994	0.11586	-0.143555	0.313081	0.202475	0.0784589	0.621888	0.366676	-0.268766	0.0667821	0.0595929	0.0243594	0.867829	0.300994	-0.233526	0.227785	0.156488	0.0863992	0.631807	0.357886
ACTR2	PWH_vs_PrEP	-0.487218	0.000215032	0.00235962	-0.502718	0.000367531	0.00236818	-0.488408	0.00117557	0.00494052	-0.500172	0.000265301	0.00187824	-0.37704	0.00388945	0.00704303	-0.439215	0.00746536	0.0199652	-0.364099	0.0139072	0.0328375
ACTR3	PrEP_vs_HC	0.0374562	0.752937	0.451271	0.0573455	0.676719	0.336901	0.227367	0.188079	0.212874	-0.0207054	0.870535	0.421605	0.101138	0.517241	0.331177	-0.056279	0.76263	0.456392	-0.0117901	0.952623	0.417199
ACTR3	PWH_vs_HC	-0.402093	0.00488377	0.0124392	-0.46999	0.00430936	0.00988037	-0.142403	0.397068	0.276926	-0.606062	0.000332142	0.00184508	-0.313632	0.0584664	0.0423393	-0.577953	0.00663499	0.0172046	-0.617881	0.00796955	0.0190156
ACTR3	PWH_vs_PrEP	-0.439549	0.00031244	0.00290608	-0.527335	0.000218131	0.00183196	-0.369771	0.0105144	0.0183496	-0.585356	3.2791e-05	0.000550093	-0.414769	0.00298536	0.00591033	-0.521674	0.0020186	0.00914179	-0.606091	0.00107424	0.00565967
ACVR1	PrEP_vs_HC	.	.	.	.	.	.	0.348587	0.138047	0.175281	0.398465	0.0524208	0.0685422	.	.	.	.	.	.	.	.	.
ACVR1	PWH_vs_HC	.	.	.	.	.	.	0.206637	0.358259	0.25971	0.638005	0.0042147	0.0090216	.	.	.	.	.	.	.	.	.
ACVR1	PWH_vs_PrEP	.	.	.	.	.	.	-0.14195	0.40926	0.212038	0.23954	0.113923	0.117463	.	.	.	.	.	.	.	.	.
ACYP2	PrEP_vs_HC	0.27817	0.22017	0.215182	0.157536	0.229752	0.167251	0.413758	0.465859	0.345321	0.132896	0.599807	0.339852	0.268685	0.305297	0.237419	0.496582	0.0527961	0.0843831	0.487635	0.0730353	0.0740086
ACYP2	PWH_vs_HC	-0.597595	0.0113432	0.0216399	-0.729815	7.09797e-05	0.000652555	-0.363998	0.514142	0.324208	-0.819914	0.00618731	0.0115577	-0.530203	0.0317401	0.0276136	-0.165489	0.490557	0.25954	-0.747283	0.0125691	0.0253999
ACYP2	PWH_vs_PrEP	-0.875764	0.000119934	0.00173678	-0.887352	5.87221e-07	6.04138e-05	-0.777756	0.0838923	0.0720556	-0.95281	0.000222006	0.00167661	-0.798888	0.000631577	0.00236251	-0.662071	0.00220912	0.0095972	-1.23492	1.23479e-05	0.000476774
ADA2	PrEP_vs_HC	-0.579353	0.258832	0.238573	-0.880692	0.0723066	0.0756838	-0.455231	0.252977	0.248338	.	.	.	-0.600229	0.0999626	0.117104	-0.821863	0.0041938	0.0164608	.	.	.
ADA2	PWH_vs_HC	-0.371533	0.435719	0.25646	-0.46947	0.285421	0.190906	-0.131022	0.73272	0.403864	.	.	.	-0.338754	0.299525	0.139129	-0.376421	0.142432	0.114106	.	.	.
ADA2	PWH_vs_PrEP	0.20782	0.576703	0.330735	0.411222	0.237599	0.151947	0.324209	0.279838	0.162135	.	.	.	0.261475	0.313999	0.144236	0.445441	0.0294438	0.0494214	.	.	.
ADAM10	PrEP_vs_HC	-0.00597072	0.974064	0.514827	0.227844	0.242443	0.17396	0.0519672	0.772009	0.445731	0.234987	0.157491	0.145283	0.0473704	0.862823	0.446017	0.0171317	0.941907	0.510634	0.446816	0.180027	0.134906
ADAM10	PWH_vs_HC	-0.236951	0.185815	0.144694	0.00903407	0.961955	0.433477	-0.357278	0.0565992	0.0816026	0.0380196	0.813715	0.369557	-0.153532	0.541832	0.216826	-0.29285	0.222118	0.153837	0.18693	0.57899	0.339743
ADAM10	PWH_vs_PrEP	-0.230981	0.107571	0.106226	-0.21881	0.146321	0.108374	-0.409245	0.00826845	0.0161015	-0.196967	0.123601	0.124078	-0.200902	0.324951	0.147655	-0.309982	0.0977813	0.114488	-0.259885	0.308219	0.257469
ADAM17	PrEP_vs_HC	0.921872	6.48391e-06	0.000392434	0.617561	6.11223e-05	0.000547421	1.18496	7.25223e-08	3.87337e-05	0.641049	0.000775873	0.00472028	0.939023	0.000104401	0.00220112	0.781861	0.000242046	0.0030894	0.850057	0.000173288	0.00158488
ADAM17	PWH_vs_HC	0.660557	0.000185633	0.00163372	0.373966	0.00385205	0.00921487	0.843016	3.28967e-06	0.00026909	0.544299	0.0034313	0.00781459	0.839083	0.000303196	0.0015848	0.592	0.00255756	0.00972999	0.546208	0.0074638	0.0181366
ADAM17	PWH_vs_PrEP	-0.261315	0.0171402	0.0303254	-0.243594	0.00966489	0.0167115	-0.341946	0.00130268	0.00509549	-0.0967495	0.413725	0.282036	-0.0999402	0.468372	0.194689	-0.18986	0.145727	0.148527	-0.303849	0.0378455	0.065042
ADAM9	PrEP_vs_HC	-0.0486733	0.908754	0.496756	0.198942	0.614381	0.317301	0.202807	0.435952	0.333406	0.120298	0.623839	0.347809	-0.159512	0.619935	0.369477	-0.00178995	0.994647	0.524106	.	.	.
ADAM9	PWH_vs_HC	-0.525913	0.186715	0.144912	-0.293009	0.427599	0.249902	-0.0579466	0.819498	0.432275	-0.338714	0.176214	0.1215	-0.494141	0.108464	0.0672569	-0.429258	0.123547	0.104503	.	.	.
ADAM9	PWH_vs_PrEP	-0.47724	0.141102	0.126194	-0.491951	0.10739	0.086995	-0.260754	0.194283	0.127393	-0.459012	0.0247011	0.0407296	-0.334629	0.168558	0.0921315	-0.427468	0.0495969	0.07065	.	.	.
ADAR	PrEP_vs_HC	0.197307	0.453945	0.339447	0.177892	0.498417	0.274897	0.235023	0.521372	0.365879	0.0132655	0.949993	0.442615	0.591393	0.0216379	0.0451363	-0.0503488	0.827954	0.477234	.	.	.
ADAR	PWH_vs_HC	0.00545903	0.980989	0.436642	-0.0171549	0.942719	0.429975	0.0266415	0.941269	0.470046	-0.0631562	0.763128	0.355986	0.338994	0.115058	0.0702239	-0.0700142	0.762338	0.347964	.	.	.
ADAR	PWH_vs_PrEP	-0.191848	0.318603	0.218403	-0.195047	0.316848	0.185719	-0.208381	0.454802	0.226666	-0.0764217	0.634387	0.367028	-0.252399	0.149966	0.0845027	-0.0196654	0.911015	0.458902	.	.	.
ADD1	PrEP_vs_HC	0.431224	0.113554	0.14022	0.446457	0.0295888	0.0407112	0.239662	0.327888	0.285875	0.296662	0.152979	0.143641	0.344926	0.229675	0.200866	0.641796	0.00318223	0.013902	.	.	.
ADD1	PWH_vs_HC	0.426548	0.0942234	0.0907118	0.366278	0.0501519	0.0552639	0.282578	0.245587	0.203355	0.293723	0.152487	0.109261	0.494213	0.0810066	0.0544399	0.602277	0.00498355	0.0146103	.	.	.
ADD1	PWH_vs_PrEP	-0.004676	0.9804	0.457691	-0.0801795	0.559717	0.267212	0.0429161	0.81335	0.336964	-0.00293954	0.984452	0.473029	0.149287	0.477842	0.19718	-0.0395194	0.779367	0.418457	.	.	.
ADGRE5	PrEP_vs_HC	.	.	.	.	.	.	-0.290706	0.614066	0.39893	.	.	.	.	.	.	.	.	.	.	.	.
ADGRE5	PWH_vs_HC	.	.	.	.	.	.	-0.805246	0.167236	0.159862	.	.	.	.	.	.	.	.	.	.	.	.
ADGRE5	PWH_vs_PrEP	.	.	.	.	.	.	-0.51454	0.245859	0.149596	.	.	.	.	.	.	.	.	.	.	.	.
ADIPOR2	PrEP_vs_HC	0.366284	0.259103	0.238623	0.467673	0.0825882	0.0838172	0.472532	0.15383	0.18738	0.172565	0.448002	0.283328	0.136784	0.596905	0.361162	0.322984	0.165377	0.172189	.	.	.
ADIPOR2	PWH_vs_HC	0.313054	0.272997	0.185353	0.323331	0.178291	0.134615	0.573885	0.0848622	0.104273	0.162622	0.469248	0.250118	0.380338	0.117775	0.0712955	0.180324	0.428572	0.2375	.	.	.
ADIPOR2	PWH_vs_PrEP	-0.0532301	0.816158	0.410917	-0.144343	0.441086	0.230791	0.101353	0.674452	0.296696	-0.00994296	0.953397	0.466244	0.243555	0.207499	0.106484	-0.14266	0.410338	0.282819	.	.	.
ADK	PrEP_vs_HC	-1.07132	0.029967	0.0590478	-0.97737	0.0230996	0.033905	-1.33111	0.035748	0.0793269	-0.794334	0.0840995	0.0945181	-1.206	0.0406502	0.0668268	-0.470314	0.335822	0.276157	-1.00159	0.00600916	0.0132309
ADK	PWH_vs_HC	-0.376224	0.37095	0.230857	-0.400364	0.308329	0.200926	-0.585937	0.314972	0.238085	-0.190196	0.661699	0.32128	-0.495354	0.304786	0.141127	-0.0519517	0.913747	0.389269	-0.351383	0.303656	0.221904
ADK	PWH_vs_PrEP	0.695096	0.0509427	0.0626602	0.577006	0.0664543	0.0633778	0.745172	0.106299	0.0832309	0.604138	0.0839495	0.094711	0.710646	0.0866342	0.0567557	0.418362	0.262555	0.216891	0.650204	0.0179161	0.0385905
ADNP	PrEP_vs_HC	0.269326	0.231263	0.221889	0.259591	0.132375	0.114931	0.124019	0.553252	0.37614	.	.	.	0.226276	0.283015	0.228773	0.493662	0.0534902	0.0850015	.	.	.
ADNP	PWH_vs_HC	0.453899	0.0403071	0.0505632	0.377633	0.0264005	0.0357759	0.376556	0.0824064	0.102241	.	.	.	0.518771	0.0174613	0.0184911	0.372704	0.134537	0.110265	.	.	.
ADNP	PWH_vs_PrEP	0.184573	0.263001	0.19171	0.118042	0.339113	0.193958	0.252537	0.124033	0.092852	.	.	.	0.292496	0.0724841	0.0498237	-0.120959	0.509261	0.323375	.	.	.
ADPGK	PrEP_vs_HC	-0.674162	0.00277652	0.0126898	-0.55753	0.00587534	0.0125176	-0.547589	0.0483881	0.094521	-0.893072	0.000206927	0.00198938	-0.806779	0.00162099	0.00920116	-0.799141	0.000587482	0.00509095	.	.	.
ADPGK	PWH_vs_HC	-0.842868	0.000162676	0.00149157	-0.691244	0.000675627	0.00268459	-0.603998	0.0310596	0.0579295	-1.06621	3.45752e-05	0.000556826	-0.819287	0.000607027	0.00223383	-0.706219	0.00162416	0.00750552	.	.	.
ADPGK	PWH_vs_PrEP	-0.168706	0.22075	0.169891	-0.133714	0.297595	0.178134	-0.0564083	0.772297	0.325477	-0.173138	0.217516	0.183046	-0.0125082	0.935174	0.314599	0.0929216	0.514482	0.325006	.	.	.
ADTRP	PrEP_vs_HC	0.272202	0.244752	0.230382	0.152052	0.391907	0.233902	0.465036	0.342831	0.293725	0.00666221	0.970176	0.447768	0.372792	0.18851	0.177911	0.392657	0.105458	0.128272	0.286196	0.217949	0.156106
ADTRP	PWH_vs_HC	0.141927	0.543074	0.296967	0.183365	0.312557	0.202475	-0.0417636	0.929063	0.467658	-0.00181794	0.992151	0.416052	0.106087	0.701085	0.26068	0.341841	0.156046	0.121213	0.138699	0.547958	0.328034
ADTRP	PWH_vs_PrEP	-0.130275	0.460688	0.281975	0.0313135	0.815585	0.342133	-0.5068	0.176544	0.119223	-0.00848015	0.951066	0.465686	-0.266705	0.215319	0.109448	-0.0508164	0.773596	0.4169	-0.147497	0.400591	0.301589
AEBP2	PrEP_vs_HC	0.411012	0.110619	0.138458	0.629723	0.0368698	0.0472655	0.463063	0.123417	0.164915	0.695877	0.0116485	0.0275021	0.713851	0.0474483	0.0738745	0.643574	0.00854565	0.0269877	.	.	.
AEBP2	PWH_vs_HC	0.961269	0.000708557	0.0037557	1.0635	0.000969491	0.00335473	0.857172	0.00884014	0.0280541	1.14872	0.000284161	0.00168602	1.22489	0.00148771	0.00364292	0.787295	0.00219273	0.00896768	.	.	.
AEBP2	PWH_vs_PrEP	0.550256	0.00794744	0.0183927	0.433779	0.0478269	0.0495142	0.394109	0.0871178	0.073705	0.45284	0.0255675	0.0412761	0.511035	0.0547555	0.0406389	0.143721	0.387145	0.272812	.	.	.
AFDN	PrEP_vs_HC	.	.	.	0.866466	0.13417	0.115488	0.447347	0.442582	0.337072	0.295493	0.576627	0.331716	0.654801	0.177303	0.170886	0.0575414	0.899841	0.500681	.	.	.
AFDN	PWH_vs_HC	.	.	.	-0.326816	0.523492	0.28574	-0.986474	0.098058	0.114004	-0.303378	0.562567	0.284395	-0.577746	0.208862	0.106642	-0.574331	0.221638	0.153634	.	.	.
AFDN	PWH_vs_PrEP	.	.	.	-1.19328	0.0106058	0.0178875	-1.43382	0.00494074	0.0111887	-0.598872	0.148692	0.141105	-1.23255	0.00290018	0.0058204	-0.631872	0.0850238	0.103857	.	.	.
AFF1	PrEP_vs_HC	0.00243425	0.985483	0.51821	-0.0607423	0.545613	0.293036	0.0690374	0.618186	0.399534	-0.0655929	0.586122	0.334846	0.389584	0.0548905	0.0803167	0.245491	0.263394	0.233837	-0.101526	0.714431	0.345062
AFF1	PWH_vs_HC	0.264711	0.0515977	0.0596318	0.228706	0.0369314	0.0445716	0.514001	0.00183269	0.0114167	0.086381	0.477698	0.253225	0.716245	0.000656651	0.00235876	0.562748	0.0172809	0.0302027	0.201816	0.488243	0.306322
AFF1	PWH_vs_PrEP	0.262276	0.0186183	0.0319108	0.289448	0.00202838	0.00629246	0.444964	0.000729392	0.00377415	0.151974	0.113375	0.117436	0.326661	0.0294744	0.0261775	0.317257	0.0664768	0.0870729	0.303342	0.172034	0.183566
AFF4	PrEP_vs_HC	0.355705	0.0149415	0.0384522	0.332211	0.0178879	0.0287109	0.370368	0.0302703	0.0725387	0.278492	0.0840477	0.0945181	0.662941	0.00889796	0.0258002	0.514741	0.00357395	0.0148698	0.215471	0.297455	0.195036
AFF4	PWH_vs_HC	0.484344	0.00101017	0.00464765	0.36892	0.00902023	0.0162666	0.569415	0.00205335	0.0120587	0.425437	0.0136505	0.0193975	0.877451	0.000392757	0.00184256	0.332947	0.0401073	0.0503591	0.389226	0.0777184	0.0859663
AFF4	PWH_vs_PrEP	0.128639	0.185437	0.14992	0.0367082	0.695689	0.310258	0.199047	0.10603	0.0831647	0.146945	0.218105	0.183212	0.21451	0.194842	0.101984	-0.181795	0.127859	0.136702	0.173756	0.277889	0.239456
AFG2A	PrEP_vs_HC	-0.266165	0.189957	0.195361	-0.300251	0.103656	0.09823	-0.277054	0.490571	0.354646	.	.	.	-0.348134	0.308008	0.238815	-0.859359	0.00588888	0.0208593	.	.	.
AFG2A	PWH_vs_HC	-0.124582	0.467868	0.269425	-0.247253	0.14256	0.115445	0.175067	0.659703	0.380401	.	.	.	-0.0354481	0.908143	0.310578	-0.395206	0.159894	0.122918	.	.	.
AFG2A	PWH_vs_PrEP	0.141583	0.325473	0.22151	0.0529984	0.680309	0.306284	0.452121	0.150705	0.10597	.	.	.	0.312686	0.215783	0.109615	0.464152	0.0375781	0.0578186	.	.	.
AFTPH	PrEP_vs_HC	-0.0564897	0.619265	0.402985	0.015595	0.869075	0.390322	0.00902804	0.966119	0.496902	-0.257441	0.0873317	0.0973757	-0.0586757	0.716799	0.403961	0.00431181	0.981518	0.521855	0.207366	0.318369	0.203877
AFTPH	PWH_vs_HC	-0.0597676	0.545629	0.297319	0.0617368	0.483982	0.272583	0.126029	0.549591	0.337831	-0.0965861	0.495735	0.259331	0.0482272	0.736127	0.269531	0.0871371	0.641064	0.312117	0.168526	0.416651	0.272322
AFTPH	PWH_vs_PrEP	-0.0032779	0.967925	0.45513	0.0461419	0.510488	0.252649	0.117001	0.470242	0.231677	0.160854	0.150741	0.141971	0.106903	0.367778	0.161528	0.0828253	0.560906	0.341488	-0.0388401	0.803348	0.447951
AGAP3	PrEP_vs_HC	.	.	.	.	.	.	-0.0542947	0.810825	0.456413	.	.	.	.	.	.	.	.	.	.	.	.
AGAP3	PWH_vs_HC	.	.	.	.	.	.	0.227346	0.316284	0.238589	.	.	.	.	.	.	.	.	.	.	.	.
AGAP3	PWH_vs_PrEP	.	.	.	.	.	.	0.28164	0.116323	0.0886971	.	.	.	.	.	.	.	.	.	.	.	.
AGFG1	PrEP_vs_HC	0.0199749	0.913819	0.497993	0.0691428	0.576751	0.304497	0.0150335	0.95414	0.494914	-0.0553575	0.761412	0.390871	0.0750387	0.757768	0.415159	-0.0330254	0.863871	0.489593	0.0201569	0.919508	0.408444
AGFG1	PWH_vs_HC	-0.492698	0.0116708	0.0220842	-0.39208	0.00657302	0.012895	-0.503825	0.0647371	0.0888913	-0.547287	0.00904029	0.0146992	-0.092853	0.664889	0.25065	-0.548635	0.011075	0.0231898	-0.661792	0.00493412	0.0144764
AGFG1	PWH_vs_PrEP	-0.512673	0.00214543	0.00812129	-0.461222	0.000265985	0.00196281	-0.518859	0.0182451	0.0262511	-0.491929	0.00303834	0.00930412	-0.167892	0.347123	0.154692	-0.51561	0.00281159	0.0110246	-0.681949	0.000380311	0.00300907
AGO3	PrEP_vs_HC	0.402289	0.0021308	0.0105067	0.331245	0.00226465	0.00635805	0.406321	0.0141847	0.0448599	0.182374	0.13385	0.130819	0.36949	0.0954014	0.11408	0.491324	0.0177877	0.041816	0.22815	0.309514	0.19964
AGO3	PWH_vs_HC	0.748394	3.96649e-06	0.000218545	0.579355	1.86694e-05	0.000318692	0.827511	4.9096e-05	0.00143948	0.412356	0.00321052	0.00759299	1.02519	5.45281e-05	0.000587931	0.57858	0.0066201	0.0172046	0.439988	0.0692557	0.0795096
AGO3	PWH_vs_PrEP	0.346105	0.000639652	0.00408304	0.24811	0.00251231	0.00715485	0.42119	0.00179015	0.00624525	0.229982	0.0201466	0.0350321	0.655697	0.000601648	0.00228964	0.0872558	0.541193	0.334794	0.211838	0.227355	0.217175
AGO4	PrEP_vs_HC	0.551618	0.0217581	0.047949	0.577458	0.00706839	0.0142828	0.567399	0.0459976	0.0914316	0.310506	0.171361	0.154024	0.534668	0.035503	0.0620994	0.150173	0.532301	0.372248	.	.	.
AGO4	PWH_vs_HC	0.49457	0.0218311	0.0334434	0.541302	0.00628087	0.0126391	0.606958	0.0329912	0.059716	0.383827	0.093477	0.0760997	0.544869	0.0234559	0.0225392	0.441581	0.0805265	0.0800321	.	.	.
AGO4	PWH_vs_PrEP	-0.0570478	0.71556	0.375921	-0.0361555	0.787851	0.335284	0.0395592	0.8423	0.343756	0.0733206	0.659039	0.375605	0.010201	0.95288	0.3187	0.291407	0.124352	0.133996	.	.	.
AGPAT3	PrEP_vs_HC	0.910946	0.000250172	0.00290059	0.791375	0.000373354	0.00181254	0.805782	0.00513698	0.0238119	0.620017	0.00512932	0.0167076	0.883819	0.0004384	0.00492955	0.981525	7.3632e-05	0.00157554	.	.	.
AGPAT3	PWH_vs_HC	0.938792	7.63411e-05	0.00103839	0.780628	0.00020762	0.00127251	1.0064	0.00096202	0.00745461	0.84282	0.000473395	0.0021347	1.07568	3.04761e-05	0.000458509	1.13311	1.65235e-05	0.000587624	.	.	.
AGPAT3	PWH_vs_PrEP	0.0278453	0.835154	0.416354	-0.0107466	0.930119	0.371084	0.200615	0.290486	0.166354	0.222802	0.135595	0.133295	0.19186	0.198785	0.103446	0.151583	0.285674	0.227615	.	.	.
AGPAT4	PrEP_vs_HC	-0.0869064	0.425579	0.323159	-0.133074	0.227017	0.166064	-0.0940166	0.751922	0.440757	0.0496099	0.808335	0.405348	-0.123621	0.517244	0.331177	-0.200785	0.230954	0.214964	-0.158421	0.493591	0.274236
AGPAT4	PWH_vs_HC	-0.0883714	0.381941	0.235498	0.00241362	0.981953	0.438277	-0.131166	0.653899	0.378771	0.0528312	0.797212	0.365954	0.0703584	0.670269	0.252328	-0.0311774	0.848067	0.371916	-0.106704	0.658456	0.36681
AGPAT4	PWH_vs_PrEP	-0.00146493	0.985227	0.459285	0.135488	0.113607	0.0905746	-0.0371492	0.868205	0.349676	0.00322134	0.983501	0.472866	0.193979	0.170206	0.0926835	0.169607	0.184919	0.175862	0.0517177	0.773084	0.43689
AGPS	PrEP_vs_HC	0.755854	6.08491e-05	0.00109874	0.702397	0.000112511	0.000837985	0.751191	3.45435e-05	0.00112471	0.611492	0.000640138	0.00420744	0.66797	0.000279031	0.00406718	0.858495	0.00035335	0.00385915	0.487208	0.0213643	0.0301204
AGPS	PWH_vs_HC	0.818304	3.29333e-05	0.000682733	0.727079	9.43208e-05	0.000789719	1.00699	1.2737e-06	0.0001535	0.76792	0.000117338	0.000979845	0.815765	3.64242e-05	0.000501965	0.804194	0.000627546	0.0046673	0.532813	0.014113	0.0271353
AGPS	PWH_vs_PrEP	0.06245	0.534218	0.312229	0.0246811	0.803278	0.338523	0.255794	0.0160711	0.0243454	0.156428	0.166584	0.151771	0.147795	0.182195	0.0973782	-0.0543006	0.705671	0.393676	0.0456047	0.758906	0.433757
AGTPBP1	PrEP_vs_HC	-0.25105	0.185332	0.192219	-0.0856374	0.730388	0.352375	-0.078664	0.765573	0.443841	0.131765	0.568375	0.328419	-0.213317	0.393507	0.279206	-0.0574546	0.820143	0.475044	.	.	.
AGTPBP1	PWH_vs_HC	0.243064	0.151806	0.12486	0.29047	0.217041	0.155841	0.27343	0.30728	0.233969	0.382887	0.108934	0.0849603	0.383462	0.111322	0.0683532	0.148723	0.558739	0.283687	.	.	.
AGTPBP1	PWH_vs_PrEP	0.494113	0.0023799	0.00857671	0.376107	0.0558438	0.056096	0.352094	0.0955989	0.0781014	0.251122	0.163866	0.150539	0.596779	0.00482464	0.00802186	0.206177	0.292773	0.229497	.	.	.
AHCTF1	PrEP_vs_HC	.	.	.	0.557631	0.0161428	0.0268562	0.573922	0.0180046	0.0521208	.	.	.	0.688874	0.0062217	0.0205188	.	.	.	.	.	.
AHCTF1	PWH_vs_HC	.	.	.	0.44492	0.0348578	0.0431272	0.607453	0.0120987	0.0337255	.	.	.	0.594379	0.0120621	0.0142751	.	.	.	.	.	.
AHCTF1	PWH_vs_PrEP	.	.	.	-0.112711	0.460691	0.238472	0.0335312	0.837599	0.343233	.	.	.	-0.0944945	0.564613	0.221182	.	.	.	.	.	.
AHCYL1	PrEP_vs_HC	.	.	.	.	.	.	0.766177	0.0274107	0.0689525	.	.	.	1.16183	0.00252131	0.0120237	.	.	.	.	.	.
AHCYL1	PWH_vs_HC	.	.	.	.	.	.	0.409896	0.200491	0.178954	.	.	.	0.665876	0.0475379	0.0366378	.	.	.	.	.	.
AHCYL1	PWH_vs_PrEP	.	.	.	.	.	.	-0.356281	0.150252	0.105817	.	.	.	-0.495958	0.0552808	0.0409162	.	.	.	.	.	.
AHCYL2	PrEP_vs_HC	-0.0127262	0.963122	0.512715	-0.131501	0.623034	0.320301	0.0302094	0.929565	0.48825	.	.	.	.	.	.	.	.	.	.	.	.
AHCYL2	PWH_vs_HC	0.51853	0.0606258	0.0678142	0.392621	0.131718	0.109786	0.798844	0.0306057	0.0575516	.	.	.	.	.	.	.	.	.	.	.	.
AHCYL2	PWH_vs_PrEP	0.531256	0.0198864	0.0330863	0.524122	0.0180409	0.025734	0.768634	0.00937513	0.0172527	.	.	.	.	.	.	.	.	.	.	.	.
AHI1	PrEP_vs_HC	1.78511	7.32079e-08	4.11514e-05	1.76693	6.8691e-08	2.06351e-05	1.73305	1.4995e-07	3.88067e-05	1.34409	6.91868e-06	0.000238921	1.73939	5.81131e-07	0.000301383	2.17289	2.12509e-08	2.2281e-05	1.49784	2.05508e-05	0.000475051
AHI1	PWH_vs_HC	1.6913	1.62702e-07	7.58913e-05	1.71202	1.17571e-07	2.75628e-05	1.45063	9.92753e-07	0.00014211	1.48224	3.80678e-06	0.00014305	1.81599	2.91133e-07	4.17025e-05	1.9031	1.11037e-07	9.08223e-05	1.3763	6.01208e-05	0.000992194
AHI1	PWH_vs_PrEP	-0.0938045	0.455464	0.280467	-0.0549107	0.65415	0.298296	-0.282417	0.049338	0.0500295	0.13815	0.36382	0.260879	0.0766022	0.624737	0.237496	-0.269792	0.0946676	0.111796	-0.121544	0.536234	0.359785
AHNAK	PrEP_vs_HC	1.30066	5.24077e-05	0.00101272	1.38331	6.29351e-05	0.000547421	1.77245	5.97275e-06	0.000434653	1.18521	4.49696e-05	0.000719654	1.05736	0.000830731	0.00662523	1.21086	0.000281079	0.00328388	1.46977	4.25092e-06	0.000151627
AHNAK	PWH_vs_HC	0.517068	0.0277667	0.0391095	0.650361	0.0163171	0.0248244	1.06346	0.000725061	0.00638492	0.605309	0.0102352	0.0161377	0.392627	0.142015	0.0811492	0.352583	0.18453	0.135612	0.644104	0.0114267	0.0240085
AHNAK	PWH_vs_PrEP	-0.78359	0.000356726	0.00295083	-0.732947	0.00134175	0.00493002	-0.708995	0.00206511	0.00667395	-0.579898	0.00216096	0.00728198	-0.664733	0.00365775	0.00679308	-0.858278	0.000511195	0.00360881	-0.825665	0.000157259	0.00212727
AHR	PrEP_vs_HC	-0.159748	0.38647	0.30515	0.236229	0.334747	0.209209	-0.304865	0.145331	0.181647	0.317679	0.196515	0.167339	-0.315055	0.198785	0.184222	0.107495	0.639945	0.416232	.	.	.
AHR	PWH_vs_HC	-0.371438	0.0349314	0.0455318	4.40729e-05	0.999848	0.442473	-0.364917	0.0797153	0.100206	-0.158455	0.506453	0.263213	-0.313118	0.146954	0.0832135	-0.454036	0.062089	0.067714	.	.	.
AHR	PWH_vs_PrEP	-0.21169	0.125416	0.117551	-0.236185	0.203132	0.136703	-0.060052	0.691579	0.30161	-0.476134	0.0183006	0.0328895	0.00193636	0.991001	0.327237	-0.561531	0.00520738	0.0159223	.	.	.
AKAP10	PrEP_vs_HC	-0.0140306	0.913934	0.497993	0.0512189	0.710088	0.345442	-0.125491	0.583599	0.388052	0.0532491	0.690726	0.369262	0.0447617	0.830907	0.437175	0.278785	0.122944	0.143226	.	.	.
AKAP10	PWH_vs_HC	0.304519	0.018605	0.0303965	0.340669	0.017174	0.0257264	0.255113	0.271031	0.215991	0.258325	0.0670297	0.059735	0.479325	0.0247682	0.0235088	0.258971	0.150101	0.118623	.	.	.
AKAP10	PWH_vs_PrEP	0.31855	0.00454539	0.0130729	0.28945	0.0122717	0.0198506	0.380604	0.0423296	0.0456979	0.205076	0.0584355	0.074412	0.434563	0.0123027	0.0142437	-0.0198141	0.880539	0.450357	.	.	.
AKAP13	PrEP_vs_HC	-0.0588809	0.614323	0.401338	-0.0578004	0.62595	0.320831	-0.0976441	0.495499	0.357078	-0.12889	0.530289	0.313701	-0.1131	0.477726	0.315817	-0.307577	0.140696	0.155499	0.0461947	0.795884	0.368252
AKAP13	PWH_vs_HC	0.0712171	0.555102	0.300885	0.0067521	0.955134	0.430927	-0.0293311	0.834504	0.436998	-0.0391072	0.85435	0.379471	0.0799893	0.622936	0.240051	-0.162067	0.437917	0.240237	0.0524603	0.772236	0.405209
AKAP13	PWH_vs_PrEP	0.130098	0.164399	0.138288	0.0645525	0.480384	0.244665	0.0683129	0.527721	0.251004	0.0897826	0.5739	0.345991	0.19309	0.128417	0.0751318	0.14551	0.355368	0.257571	0.00626562	0.963439	0.492455
AKAP9	PrEP_vs_HC	-0.366465	0.0642416	0.0964032	-0.46363	0.0124257	0.0220873	-0.0308388	0.861799	0.46902	-0.608127	0.00223378	0.00967286	-0.527104	0.0364033	0.0627445	-0.52132	0.0115338	0.0321531	-0.547004	0.0170749	0.0261393
AKAP9	PWH_vs_HC	-0.67894	0.00210442	0.00742611	-0.808685	0.000242645	0.00135584	-0.427553	0.0248522	0.0516789	-0.901163	8.56549e-05	0.000866313	-0.704099	0.00597372	0.00874893	-0.87828	0.000210559	0.00232738	-0.979588	0.000328766	0.00255329
AKAP9	PWH_vs_PrEP	-0.312475	0.0389963	0.0523146	-0.345055	0.0140412	0.0219289	-0.396714	0.0092813	0.017185	-0.293035	0.0327255	0.0501065	-0.176995	0.3147	0.144375	-0.35696	0.0201016	0.0377682	-0.432584	0.0157543	0.0353286
AKIRIN2	PrEP_vs_HC	.	.	.	.	.	.	-0.0275578	0.909401	0.48295	.	.	.	-0.0228833	0.934113	0.463102	0.327922	0.152667	0.164004	.	.	.
AKIRIN2	PWH_vs_HC	.	.	.	.	.	.	-0.143696	0.547181	0.337454	.	.	.	0.102287	0.70502	0.261785	0.213716	0.341826	0.205434	.	.	.
AKIRIN2	PWH_vs_PrEP	.	.	.	.	.	.	-0.116138	0.527228	0.250994	.	.	.	0.12517	0.549636	0.217206	-0.114206	0.500573	0.320161	.	.	.
AKR1A1	PrEP_vs_HC	-0.008176	0.981928	0.517331	-0.109501	0.749919	0.356287	-0.0125967	0.971884	0.498871	.	.	.	-0.146199	0.478956	0.316444	-0.513244	0.0834567	0.11087	.	.	.
AKR1A1	PWH_vs_HC	-0.562131	0.112298	0.102007	-0.699689	0.0461199	0.0519815	-0.475738	0.191559	0.173277	.	.	.	-0.597604	0.0062504	0.00898877	-0.741973	0.0173693	0.0302092	.	.	.
AKR1A1	PWH_vs_PrEP	-0.553955	0.0542771	0.0658494	-0.590188	0.0345299	0.0403116	-0.463141	0.103497	0.0820312	.	.	.	-0.451405	0.00855804	0.0111589	-0.228729	0.294118	0.229953	.	.	.
AKR1B1	PrEP_vs_HC	2.67581	8.65479e-06	0.000392434	2.55198	2.20851e-06	9.81225e-05	2.68093	1.86499e-05	0.000815095	2.49454	6.60215e-09	4.86014e-06	2.41948	1.14468e-06	0.000301383	2.24739	5.39292e-06	0.000376956	.	.	.
AKR1B1	PWH_vs_HC	0.813878	0.0265001	0.0379165	0.887734	0.0119785	0.0198109	0.682563	0.115354	0.125051	1.03421	0.000130063	0.00104732	0.739687	0.0192778	0.0196984	0.558374	0.103918	0.094234	.	.	.
AKR1B1	PWH_vs_PrEP	-1.86193	1.26047e-05	0.000481727	-1.66424	9.68163e-06	0.000335202	-1.99836	2.08394e-05	0.000508914	-1.46034	1.65285e-07	3.81991e-05	-1.6798	2.36402e-06	0.000211269	-1.68902	6.09394e-06	0.000390053	.	.	.
AKR1C3	PrEP_vs_HC	.	.	.	.	.	.	.	.	.	.	.	.	2.34069	0.0169568	0.0394878	.	.	.	.	.	.
AKR1C3	PWH_vs_HC	.	.	.	.	.	.	.	.	.	.	.	.	-0.0640822	0.939299	0.318232	.	.	.	.	.	.
AKR1C3	PWH_vs_PrEP	.	.	.	.	.	.	.	.	.	.	.	.	-2.40477	0.00220689	0.00503595	.	.	.	.	.	.
AKT3	PrEP_vs_HC	-0.924442	0.0232945	0.0501136	-0.542206	0.062171	0.0678322	-0.331273	0.249723	0.246964	-0.886823	0.0328625	0.0520248	-0.757278	0.0124743	0.0326562	-0.539909	0.0868459	0.112786	-0.277663	0.437464	0.250867
AKT3	PWH_vs_HC	-0.810702	0.0427684	0.0527752	-0.545712	0.0620794	0.0640097	-0.680527	0.0252477	0.0520019	-0.908687	0.0314602	0.0354662	-0.607451	0.0301445	0.0266982	-0.657684	0.0414439	0.051362	-0.788862	0.0462779	0.0609539
AKT3	PWH_vs_PrEP	0.11374	0.683487	0.366532	-0.00350619	0.986412	0.385406	-0.349254	0.115485	0.0882816	-0.0218641	0.940078	0.463142	0.149827	0.458906	0.191639	-0.117775	0.606353	0.36041	-0.511198	0.0784407	0.105767
ALAS1	PrEP_vs_HC	-0.221706	0.593252	0.394185	-0.587963	0.229652	0.167251	0.279573	0.545964	0.372664	.	.	.	-0.135035	0.613758	0.367465	-0.391355	0.243168	0.220169	.	.	.
ALAS1	PWH_vs_HC	-0.615798	0.103212	0.0963816	-1.41193	0.0060823	0.0122923	-0.25509	0.576941	0.348287	.	.	.	-0.598836	0.0202289	0.0203006	-0.947449	0.0103441	0.0225024	.	.	.
ALAS1	PWH_vs_PrEP	-0.394093	0.200215	0.158121	-0.823968	0.03212	0.038369	-0.534663	0.140704	0.101304	.	.	.	-0.463801	0.0277201	0.0249952	-0.556094	0.0387389	0.0591308	.	.	.
ALCAM	PrEP_vs_HC	-0.00997402	0.963708	0.512715	-0.160994	0.460435	0.262147	-0.669705	0.0370043	0.0810854	0.0182357	0.961833	0.445593	-0.0597487	0.837155	0.438508	0.103742	0.662023	0.425576	0.00721733	0.984278	0.423502
ALCAM	PWH_vs_HC	-0.275001	0.224981	0.162696	-0.569739	0.0190929	0.0279753	-0.366804	0.220388	0.189619	-0.411603	0.297099	0.177839	-0.24676	0.364154	0.160245	-0.692324	0.0092943	0.0209428	-0.822541	0.0450155	0.0606454
ALCAM	PWH_vs_PrEP	-0.265027	0.13036	0.12015	-0.408745	0.0253408	0.0322858	0.302901	0.18817	0.124422	-0.429839	0.156876	0.145503	-0.187011	0.387244	0.16804	-0.796067	0.000442747	0.0035398	-0.829758	0.00949192	0.0250338
ALDH1A1	PrEP_vs_HC	0.834344	0.106447	0.134922	0.744757	0.0300604	0.0412342	.	.	.	.	.	.	0.910464	0.032444	0.0587451	.	.	.	.	.	.
ALDH1A1	PWH_vs_HC	1.22526	0.0143326	0.0254211	1.14225	0.00137105	0.00429997	.	.	.	.	.	.	1.15755	0.00432256	0.00703148	.	.	.	.	.	.
ALDH1A1	PWH_vs_PrEP	0.390917	0.283742	0.201451	0.397494	0.0987626	0.0824405	.	.	.	.	.	.	0.247083	0.389706	0.168566	.	.	.	.	.	.
ALDH1A2	PrEP_vs_HC	-0.0131008	0.970096	0.514359	0.394755	0.155771	0.127505	0.513401	0.119965	0.162916	0.866092	0.00709524	0.0200212	0.194462	0.557131	0.346202	.	.	.	.	.	.
ALDH1A2	PWH_vs_HC	-1.22706	0.0016208	0.00630011	-0.804253	0.00540903	0.0114322	-0.812097	0.0191927	0.044792	-0.256449	0.359546	0.204024	-1.01734	0.00460031	0.00730077	.	.	.	.	.	.
ALDH1A2	PWH_vs_PrEP	-1.21396	0.000346883	0.00293005	-1.19901	3.62646e-05	0.000555269	-1.3255	7.0594e-05	0.00101248	-1.12254	0.000104879	0.00106293	-1.2118	0.000166384	0.00109808	.	.	.	.	.	.
ALDH2	PrEP_vs_HC	-0.725593	0.0150134	0.0385473	-0.771587	0.00742725	0.0147435	-0.0321789	0.902391	0.481789	-0.685415	0.0520498	0.0682998	-0.677845	0.00254105	0.0120237	-0.512082	0.0735302	0.101892	-0.797003	0.00359984	0.0101105
ALDH2	PWH_vs_HC	-0.904317	0.00374811	0.0106278	-1.08071	0.000713149	0.00279837	-0.610595	0.0298801	0.0568405	-1.30048	0.00127658	0.0039609	-0.705633	0.00198342	0.00439949	-1.14856	0.000603041	0.00465336	-1.54653	9.19011e-06	0.000280002
ALDH2	PWH_vs_PrEP	-0.178724	0.375504	0.24454	-0.309119	0.117572	0.092335	-0.578416	0.0102596	0.0181783	-0.615063	0.0251097	0.0410494	-0.0277886	0.846834	0.295181	-0.636478	0.00663844	0.0182102	-0.749531	0.000775219	0.00467885
ALDH3A2	PrEP_vs_HC	.	.	.	0.566574	0.0999047	0.0958846	.	.	.	.	.	.	0.325688	0.143731	0.148988	0.224457	0.219235	0.208557	.	.	.
ALDH3A2	PWH_vs_HC	.	.	.	0.471687	0.136311	0.112521	.	.	.	.	.	.	0.287846	0.165414	0.0897407	0.341813	0.0703207	0.0734593	.	.	.
ALDH3A2	PWH_vs_PrEP	.	.	.	-0.0948871	0.692835	0.309805	.	.	.	.	.	.	-0.037842	0.81102	0.286771	0.117356	0.392009	0.274684	.	.	.
ALG13	PrEP_vs_HC	-0.281464	0.481397	0.351387	-0.26341	0.283209	0.189201	-0.279656	0.26761	0.255382	.	.	.	-0.321789	0.301532	0.235735	-0.00246237	0.991372	0.523818	.	.	.
ALG13	PWH_vs_HC	0.0394154	0.911197	0.41946	0.132765	0.548098	0.296581	0.243656	0.323811	0.242333	.	.	.	0.31144	0.292374	0.136621	0.089966	0.693926	0.326768	.	.	.
ALG13	PWH_vs_PrEP	0.320879	0.276308	0.19819	0.396175	0.0393858	0.044044	0.523312	0.0129526	0.0210496	.	.	.	0.633229	0.013001	0.0148063	0.0924284	0.595606	0.356811	.	.	.
ALOX5	PrEP_vs_HC	-0.772548	0.00199347	0.0100262	-1.09925	1.75863e-05	0.000257961	-0.207563	0.714402	0.429743	.	.	.	-1.02814	0.00231642	0.0113914	-1.07989	0.00341515	0.0145946	.	.	.
ALOX5	PWH_vs_HC	-0.535608	0.0117948	0.0222004	-0.860314	0.000149884	0.00102593	-0.23522	0.675955	0.386522	.	.	.	-0.622302	0.0226164	0.0219543	-0.765364	0.0259804	0.0382894	.	.	.
ALOX5	PWH_vs_PrEP	0.23694	0.127827	0.118895	0.238937	0.0747588	0.0691943	-0.0276568	0.948532	0.369624	.	.	.	0.405837	0.0622067	0.0449335	0.314521	0.201303	0.185482	.	.	.
ALOX5AP	PrEP_vs_HC	.	.	.	.	.	.	.	.	.	.	.	.	-0.770303	0.142555	0.14816	.	.	.	.	.	.
ALOX5AP	PWH_vs_HC	.	.	.	.	.	.	.	.	.	.	.	.	-1.39402	0.0130472	0.0149843	.	.	.	.	.	.
ALOX5AP	PWH_vs_PrEP	.	.	.	.	.	.	.	.	.	.	.	.	-0.623716	0.118604	0.0707714	.	.	.	.	.	.
ALPK1	PrEP_vs_HC	-1.57624	0.000171572	0.00230019	-1.82062	2.23352e-05	0.000304982	-1.65187	0.00112015	0.00980168	.	.	.	-1.59112	5.75877e-05	0.00168186	-1.8349	4.86405e-05	0.00121425	.	.	.
ALPK1	PWH_vs_HC	-0.755221	0.0133432	0.0241235	-1.00002	0.00212284	0.00592464	-0.680532	0.107224	0.119913	.	.	.	-0.666516	0.0181094	0.0189072	-0.777998	0.0292815	0.0414018	.	.	.
ALPK1	PWH_vs_PrEP	0.821021	0.002347	0.00852102	0.8206	0.00160092	0.00547836	0.971333	0.00655009	0.0135744	.	.	.	0.924603	0.000459525	0.0020113	1.0569	0.000659766	0.00432051	.	.	.
AMBRA1	PrEP_vs_HC	0.00188182	0.986058	0.51821	-0.075334	0.536451	0.289323	0.0391094	0.864119	0.469724	-0.164253	0.176853	0.157043	0.0836182	0.683051	0.392435	-0.143331	0.389598	0.304612	.	.	.
AMBRA1	PWH_vs_HC	0.0793365	0.401804	0.244672	-0.0589323	0.59709	0.314737	0.337087	0.153893	0.151514	-0.0817604	0.485503	0.255672	0.209858	0.267321	0.128372	0.00568582	0.972432	0.403797	.	.	.
AMBRA1	PWH_vs_PrEP	0.0774547	0.327761	0.222602	0.0164017	0.853254	0.351662	0.297977	0.102731	0.0816536	0.082493	0.360675	0.258909	0.12624	0.403026	0.173217	0.149017	0.244877	0.207978	.	.	.
AMIGO2	PrEP_vs_HC	.	.	.	0.0943611	0.806153	0.373915	.	.	.	.	.	.	-0.103665	0.659661	0.384421	-0.175645	0.500476	0.356964	.	.	.
AMIGO2	PWH_vs_HC	.	.	.	-0.0390053	0.913061	0.420952	.	.	.	.	.	.	-0.154272	0.480413	0.198346	-0.366943	0.170491	0.127991	.	.	.
AMIGO2	PWH_vs_PrEP	.	.	.	-0.133366	0.638959	0.293795	.	.	.	.	.	.	-0.0506072	0.769432	0.276656	-0.191297	0.338859	0.251931	.	.	.
AMPD3	PrEP_vs_HC	.	.	.	.	.	.	-1.93339	4.01743e-05	0.0012031	.	.	.	.	.	.	.	.	.	.	.	.
AMPD3	PWH_vs_HC	.	.	.	.	.	.	-1.65014	0.00014947	0.00272019	.	.	.	.	.	.	.	.	.	.	.	.
AMPD3	PWH_vs_PrEP	.	.	.	.	.	.	0.283245	0.262242	0.155572	.	.	.	.	.	.	.	.	.	.	.	.
AMZ1	PrEP_vs_HC	.	.	.	.	.	.	-0.499178	0.117332	0.160979	.	.	.	.	.	.	.	.	.	.	.	.
AMZ1	PWH_vs_HC	.	.	.	.	.	.	-2.6217	5.32345e-07	0.000121926	.	.	.	.	.	.	.	.	.	.	.	.
AMZ1	PWH_vs_PrEP	.	.	.	.	.	.	-2.12252	2.94888e-07	4.80071e-05	.	.	.	.	.	.	.	.	.	.	.	.
ANAPC10	PrEP_vs_HC	-0.276501	0.345223	0.284108	.	.	.	.	.	.	.	.	.	.	.	.	.	.	.	.	.	.
ANAPC10	PWH_vs_HC	0.0614603	0.820637	0.391792	.	.	.	.	.	.	.	.	.	.	.	.	.	.	.	.	.	.
ANAPC10	PWH_vs_PrEP	0.337961	0.130407	0.12015	.	.	.	.	.	.	.	.	.	.	.	.	.	.	.	.	.	.
ANK2	PrEP_vs_HC	.	.	.	.	.	.	.	.	.	.	.	.	.	.	.	-1.4359	0.00342428	0.0145946	.	.	.
ANK2	PWH_vs_HC	.	.	.	.	.	.	.	.	.	.	.	.	.	.	.	-1.06493	0.0210069	0.0336253	.	.	.
ANK2	PWH_vs_PrEP	.	.	.	.	.	.	.	.	.	.	.	.	.	.	.	0.37097	0.254825	0.212746	.	.	.
ANKFY1	PrEP_vs_HC	0.138893	0.512893	0.364487	0.278551	0.274287	0.186266	0.165122	0.528804	0.366376	.	.	.	0.360173	0.0798152	0.102318	0.342141	0.0922909	0.117433	.	.	.
ANKFY1	PWH_vs_HC	0.359565	0.0797927	0.0806042	0.496212	0.0484622	0.0541217	0.419919	0.119372	0.127878	.	.	.	0.691257	0.00187949	0.00425133	0.71673	0.00193944	0.00830555	.	.	.
ANKFY1	PWH_vs_PrEP	0.220672	0.168675	0.140677	0.217661	0.247864	0.156205	0.254796	0.209148	0.133649	.	.	.	0.331085	0.0347964	0.0293191	0.374589	0.0207621	0.0384326	.	.	.
ANKHD1	PrEP_vs_HC	0.301133	0.00763195	0.0243662	0.31281	0.0015025	0.00476788	0.411743	0.0092702	0.0346148	0.232731	0.141244	0.135562	0.089554	0.542143	0.340473	0.654962	0.000897307	0.00653336	0.301529	0.0970631	0.0913497
ANKHD1	PWH_vs_HC	0.25669	0.0133292	0.0241235	0.256631	0.00582823	0.0119592	0.514709	0.00173816	0.0109583	0.198449	0.206926	0.137493	0.272005	0.0524748	0.0394363	0.379789	0.0286966	0.0408214	0.266835	0.155326	0.138875
ANKHD1	PWH_vs_PrEP	-0.0444435	0.537235	0.313055	-0.0561795	0.356685	0.199979	0.102966	0.328896	0.181873	-0.034282	0.76721	0.410538	0.182451	0.101916	0.063702	-0.275174	0.036395	0.0568177	-0.0346936	0.797889	0.445525
ANKIB1	PrEP_vs_HC	-0.163883	0.15289	0.167233	-0.119562	0.142837	0.120689	-0.0892725	0.65915	0.414515	-0.156653	0.223066	0.180449	-0.0132664	0.955258	0.468102	-0.214198	0.372069	0.295087	-0.170688	0.317232	0.203514
ANKIB1	PWH_vs_HC	-0.0425385	0.658595	0.337765	-0.0510854	0.500026	0.278111	0.243722	0.232977	0.1964	-0.00622982	0.959815	0.407749	0.373796	0.0878482	0.0580488	0.236881	0.324133	0.199505	-0.415362	0.0251256	0.0405439
ANKIB1	PWH_vs_PrEP	0.121345	0.143472	0.12715	0.0684762	0.252727	0.158216	0.332994	0.0437781	0.0466468	0.150423	0.128334	0.127456	0.387062	0.0368959	0.0302998	0.45108	0.0224917	0.0405908	-0.244674	0.0716578	0.0996931
ANKRD10	PrEP_vs_HC	0.480231	0.0255554	0.0531101	0.156142	0.337222	0.210463	0.247342	0.341179	0.293431	0.30855	0.187946	0.162579	0.509182	0.0388395	0.0650601	0.223292	0.420185	0.32017	-0.0249066	0.926592	0.410058
ANKRD10	PWH_vs_HC	0.276539	0.119529	0.106471	0.0825677	0.574958	0.305995	0.30247	0.246702	0.203837	0.318557	0.17024	0.118589	0.624443	0.00835919	0.0111375	0.356575	0.205981	0.145745	0.125509	0.643982	0.361338
ANKRD10	PWH_vs_PrEP	-0.203692	0.161129	0.136719	-0.0735743	0.532661	0.259873	0.0551286	0.776383	0.326337	0.0100071	0.953413	0.466244	0.115261	0.492339	0.201537	0.133283	0.525281	0.328978	0.150416	0.468454	0.330475
ANKRD11	PrEP_vs_HC	0.218801	0.138168	0.157878	0.233284	0.0766175	0.0793664	0.377986	0.0315072	0.0728979	0.242342	0.146732	0.138838	0.386086	0.0293727	0.0558443	0.0800519	0.660817	0.425061	-0.270477	0.267978	0.181721
ANKRD11	PWH_vs_HC	0.50435	0.00174841	0.00663034	0.393669	0.00656837	0.012895	0.710056	0.000443126	0.00505954	0.459745	0.0119088	0.0177817	0.638475	0.00044563	0.00193282	0.209987	0.256833	0.170655	0.263026	0.295138	0.218099
ANKRD11	PWH_vs_PrEP	0.285549	0.0150963	0.027818	0.160385	0.10545	0.0861017	0.33207	0.0144477	0.0229429	0.217403	0.0923162	0.101191	0.252389	0.0458402	0.0357592	0.129935	0.353685	0.257448	0.533502	0.00989735	0.0257788
ANKRD12	PrEP_vs_HC	0.0752343	0.610555	0.399587	0.0692735	0.535894	0.289323	-0.0197098	0.913723	0.483959	-0.150859	0.330463	0.236413	-0.0407671	0.793714	0.426592	0.0157327	0.943971	0.511049	-0.049866	0.757067	0.356722
ANKRD12	PWH_vs_HC	-0.035259	0.814065	0.389252	-0.0553228	0.62487	0.324062	-0.173476	0.344511	0.252496	-0.175169	0.279368	0.170854	-0.109269	0.489259	0.201386	-0.160748	0.481394	0.255353	-0.349029	0.0456202	0.0609539
ANKRD12	PWH_vs_PrEP	-0.110493	0.336882	0.22667	-0.124596	0.159978	0.115052	-0.153766	0.275484	0.1608	-0.0243094	0.837172	0.431551	-0.0685019	0.56648	0.221485	-0.17648	0.311434	0.238253	-0.299163	0.0256203	0.049509
ANKRD17	PrEP_vs_HC	0.389634	0.00147928	0.00862104	0.400717	0.00262259	0.00703428	0.219996	0.125662	0.166248	0.429811	0.00183104	0.00850038	0.167887	0.206712	0.188026	0.326202	0.048062	0.0794823	0.480429	0.0137931	0.0229901
ANKRD17	PWH_vs_HC	0.481618	0.000313379	0.00233877	0.488774	0.000651081	0.00262037	0.351225	0.0206282	0.0462623	0.51898	0.000536044	0.0023698	0.515739	0.00096043	0.00281757	0.414452	0.0155843	0.0290368	0.559105	0.00597968	0.0160235
ANKRD17	PWH_vs_PrEP	0.0919838	0.234366	0.177022	0.0880571	0.30184	0.179609	0.131228	0.22032	0.138438	0.0891682	0.31718	0.23856	0.347851	0.00263572	0.00552237	0.08825	0.455216	0.299968	0.0786756	0.562618	0.366921
ANKRD28	PrEP_vs_HC	-0.159906	0.526726	0.369536	0.0721042	0.691612	0.341294	0.0606867	0.873459	0.472658	-0.0717827	0.819249	0.409149	-0.0460642	0.861042	0.445487	0.431851	0.106831	0.129491	.	.	.
ANKRD28	PWH_vs_HC	0.0895019	0.685732	0.346726	0.286708	0.118697	0.101887	0.391463	0.306285	0.233969	-0.143338	0.6455	0.315474	0.354262	0.141072	0.0807807	0.48129	0.0752622	0.0764289	.	.	.
ANKRD28	PWH_vs_PrEP	0.249407	0.184834	0.149556	0.214604	0.131012	0.0995667	0.330777	0.261593	0.155572	-0.0715552	0.763467	0.409989	0.400326	0.0501511	0.0380588	0.0494384	0.799446	0.425471	.	.	.
ANKRD36	PrEP_vs_HC	.	.	.	-0.819604	0.0836623	0.0846215	.	.	.	.	.	.	.	.	.	.	.	.	.	.	.
ANKRD36	PWH_vs_HC	.	.	.	-0.383963	0.378729	0.229277	.	.	.	.	.	.	.	.	.	.	.	.	.	.	.
ANKRD36	PWH_vs_PrEP	.	.	.	0.435641	0.205373	0.13776	.	.	.	.	.	.	.	.	.	.	.	.	.	.	.
ANKRD44	PrEP_vs_HC	-0.378507	0.0480148	0.0814895	-0.597208	0.000183922	0.00113519	-0.804554	0.00467994	0.0226246	-0.721436	0.000906829	0.00521529	-0.338856	0.154591	0.156236	-0.842107	0.00409977	0.0162822	.	.	.
ANKRD44	PWH_vs_HC	-0.196427	0.219826	0.160213	-0.272897	0.0283447	0.0375424	-0.417977	0.0944525	0.111732	-0.458117	0.0172471	0.0234256	0.103513	0.605338	0.235833	-0.302659	0.239715	0.161777	.	.	.
ANKRD44	PWH_vs_PrEP	0.18208	0.169669	0.141385	0.324311	0.00235686	0.00687876	0.386577	0.0490591	0.0498698	0.263319	0.0609919	0.0762826	0.442369	0.0164159	0.0172565	0.539449	0.012004	0.0269303	.	.	.
ANKS1A	PrEP_vs_HC	-0.200345	0.389247	0.306574	-0.162405	0.395194	0.235241	0.109941	0.672236	0.418117	-0.231843	0.135519	0.131621	-0.234216	0.422474	0.292208	0.0153393	0.962855	0.515856	-0.453017	0.0395683	0.0480056
ANKS1A	PWH_vs_HC	0.282921	0.178065	0.140418	0.177529	0.348431	0.216958	0.370321	0.166163	0.159502	0.0149492	0.919077	0.399315	0.258455	0.316243	0.144569	0.146535	0.657086	0.317087	0.0672238	0.747429	0.398978
ANKS1A	PWH_vs_PrEP	0.483267	0.0113007	0.0228975	0.339934	0.0307039	0.0372177	0.26038	0.199356	0.129684	0.246792	0.0431234	0.0606149	0.492671	0.0305397	0.0268209	0.131195	0.601976	0.358757	0.52024	0.00403224	0.0133141
ANKUB1	PrEP_vs_HC	1.15591	0.0721286	0.104125	1.15665	0.0246883	0.0358285	1.05932	0.117912	0.161521	1.11564	0.0391667	0.0570488	0.577754	0.407925	0.286314	0.932608	0.0931945	0.118295	.	.	.
ANKUB1	PWH_vs_HC	-0.87675	0.118684	0.106052	-0.757449	0.112884	0.0985625	-0.987088	0.135367	0.139156	-0.807816	0.12178	0.0919333	-1.3232	0.043512	0.0346515	-1.04675	0.0621815	0.0677246	.	.	.
ANKUB1	PWH_vs_PrEP	-2.03266	0.000423284	0.00320459	-1.9141	0.000101682	0.00111585	-2.04641	0.000847415	0.00414846	-1.92346	0.000164957	0.00145612	-1.90096	0.00165656	0.00417921	-1.97936	0.000168228	0.0020445	.	.	.
ANO10	PrEP_vs_HC	-0.387742	0.0363648	0.0667577	-0.599882	0.0067475	0.0137578	-0.210124	0.417766	0.326214	.	.	.	-0.674721	0.0153383	0.0372093	-0.289276	0.160856	0.169672	.	.	.
ANO10	PWH_vs_HC	-0.320505	0.0487185	0.0577495	-0.515153	0.00983563	0.0173561	-0.109324	0.665305	0.382668	.	.	.	-0.255979	0.274798	0.13096	-0.187114	0.355501	0.211174	.	.	.
ANO10	PWH_vs_PrEP	0.0672361	0.584803	0.334104	0.0847286	0.542595	0.262777	0.100801	0.603649	0.27478	.	.	.	0.418742	0.0350813	0.0294061	0.102162	0.503736	0.320824	.	.	.
ANO5	PrEP_vs_HC	0.686273	0.191619	0.19652	0.527601	0.246237	0.174918	0.521061	0.290612	0.267367	-0.0593207	0.851984	0.415862	0.912475	0.0493858	0.0753333	0.752582	0.067287	0.0971745	0.114285	0.752413	0.356722
ANO5	PWH_vs_HC	0.460753	0.383648	0.236393	0.333412	0.46422	0.263989	0.183366	0.702326	0.393736	0.0371647	0.912345	0.396856	1.06596	0.0267904	0.0248445	0.777625	0.063743	0.0687375	-0.218737	0.561432	0.332892
ANO5	PWH_vs_PrEP	-0.22552	0.566689	0.326342	-0.194189	0.570019	0.270474	-0.337695	0.363161	0.194915	0.0964854	0.700187	0.389175	0.153483	0.644375	0.242909	0.0250425	0.932859	0.464784	-0.333022	0.245087	0.224892
ANO6	PrEP_vs_HC	-0.0619788	0.81979	0.469161	-0.262463	0.331172	0.207695	-0.21233	0.336535	0.291456	.	.	.	0.0068075	0.980743	0.474366	-0.170898	0.497131	0.355061	.	.	.
ANO6	PWH_vs_HC	-0.0630001	0.802532	0.385432	-0.119379	0.632214	0.326461	-0.201694	0.358402	0.25971	.	.	.	0.322107	0.244937	0.120243	-0.0311072	0.900965	0.385834	.	.	.
ANO6	PWH_vs_PrEP	-0.00102134	0.995923	0.460971	0.143084	0.469547	0.241085	0.0106359	0.9485	0.369624	.	.	.	0.315299	0.149111	0.0843743	0.139791	0.466019	0.304164	.	.	.
ANOS1	PrEP_vs_HC	-0.959106	0.000355896	0.00362383	-1.09498	0.00133796	0.00441682	.	.	.	.	.	.	-1.22972	6.68592e-05	0.00175418	-1.26078	0.000215183	0.002996	.	.	.
ANOS1	PWH_vs_HC	-0.612395	0.00371396	0.0105631	-0.692319	0.0150658	0.0234705	.	.	.	.	.	.	-0.585733	0.00995363	0.0125251	-0.845014	0.00524104	0.0150602	.	.	.
ANOS1	PWH_vs_PrEP	0.346711	0.0307747	0.0448125	0.402663	0.0609355	0.0596348	.	.	.	.	.	.	0.64399	0.0012521	0.00368677	0.415762	0.0515547	0.0726839	.	.	.
ANP32B	PrEP_vs_HC	.	.	.	.	.	.	0.332324	0.261762	0.254049	.	.	.	0.187509	0.502835	0.326112	.	.	.	.	.	.
ANP32B	PWH_vs_HC	.	.	.	.	.	.	0.133147	0.639243	0.373112	.	.	.	0.0438061	0.870911	0.301549	.	.	.	.	.	.
ANP32B	PWH_vs_PrEP	.	.	.	.	.	.	-0.199177	0.367392	0.196312	.	.	.	-0.143703	0.493665	0.201886	.	.	.	.	.	.
ANPEP	PrEP_vs_HC	0.596431	0.530268	0.371518	.	.	.	0.119635	0.740407	0.436742	.	.	.	0.0265726	0.941914	0.465125	.	.	.	.	.	.
ANPEP	PWH_vs_HC	-0.400939	0.655079	0.336908	.	.	.	-0.906554	0.0227677	0.0486437	.	.	.	-0.597416	0.0841191	0.055978	.	.	.	.	.	.
ANPEP	PWH_vs_PrEP	-0.99737	0.170731	0.141722	.	.	.	-1.02619	0.00204434	0.00667395	.	.	.	-0.623988	0.031168	0.0270812	.	.	.	.	.	.
ANXA1	PrEP_vs_HC	0.994699	0.00565059	0.0198266	1.48102	5.2345e-05	0.000512761	1.13881	0.000454968	0.0061273	1.41305	4.23926e-05	0.000707477	1.24688	0.000787773	0.00654996	1.18567	0.00140963	0.00874534	1.38286	0.00119178	0.00518411
ANXA1	PWH_vs_HC	-0.239068	0.40002	0.244064	0.200445	0.429212	0.250617	-0.187275	0.454927	0.301397	0.492984	0.0657065	0.0589441	0.156701	0.598307	0.234208	-0.314257	0.311189	0.194898	0.0636917	0.864475	0.435072
ANXA1	PWH_vs_PrEP	-1.23377	9.63461e-05	0.00156824	-1.28058	1.49714e-05	0.00039749	-1.32609	7.07718e-06	0.000336019	-0.92007	0.000223217	0.00167661	-1.09018	0.000225646	0.00126546	-1.49992	1.05596e-05	0.000462443	-1.31917	0.000192585	0.00226801
ANXA11	PrEP_vs_HC	0.370943	0.316415	0.272251	0.497993	0.207371	0.156368	0.103731	0.687154	0.422229	.	.	.	0.397412	0.217638	0.194223	0.333126	0.166206	0.172537	.	.	.
ANXA11	PWH_vs_HC	0.321261	0.338088	0.214995	0.390236	0.282159	0.18913	0.447821	0.0968096	0.113242	.	.	.	0.501025	0.0945334	0.0609837	0.330686	0.169616	0.127754	.	.	.
ANXA11	PWH_vs_PrEP	-0.0496813	0.851274	0.420526	-0.107757	0.702308	0.31245	0.34409	0.0946054	0.0779802	.	.	.	0.103614	0.652072	0.244898	-0.0024402	0.988996	0.478202	.	.	.
ANXA2	PrEP_vs_HC	0.593319	0.00403403	0.0160991	0.750132	0.000951172	0.00353218	0.8228	0.00331922	0.0187663	0.591833	0.002141	0.0094945	0.502939	0.0197165	0.0426347	0.83963	0.000759258	0.00581068	0.758952	0.0041765	0.011012
ANXA2	PWH_vs_HC	-0.221172	0.220841	0.160292	-0.0840314	0.641926	0.329495	0.0563215	0.808685	0.428733	-0.23735	0.165199	0.115793	-0.326487	0.118093	0.0714234	-0.0442949	0.827257	0.365956	0.257814	0.280076	0.213112
ANXA2	PWH_vs_PrEP	-0.814491	3.44409e-05	0.000885159	-0.834164	3.6737e-05	0.000555269	-0.766478	0.000692716	0.00366033	-0.829183	1.02445e-05	0.000316219	-0.829426	6.10975e-05	0.000679298	-0.883925	3.63297e-05	0.000830481	-0.501138	0.0109773	0.0279493
ANXA4	PrEP_vs_HC	0.503196	0.0302065	0.0593075	0.594483	0.010227	0.0189255	0.331941	0.146889	0.182827	0.445419	0.0632916	0.0785695	0.554098	0.0562155	0.0813377	0.600401	0.0255857	0.0532261	0.452623	0.0458055	0.052535
ANXA4	PWH_vs_HC	0.452429	0.0294463	0.0405163	0.63042	0.00687399	0.0133458	0.43514	0.0593142	0.0841701	0.492002	0.0438126	0.0436739	0.542992	0.0350498	0.0297708	0.703439	0.0105523	0.0226541	0.686545	0.00559888	0.0157277
ANXA4	PWH_vs_PrEP	-0.0507676	0.739826	0.385148	0.0359368	0.813061	0.341422	0.103199	0.535399	0.253548	0.0465836	0.785337	0.41623	-0.0111067	0.954759	0.319065	0.103039	0.581973	0.350551	0.233922	0.165765	0.180425
ANXA5	PrEP_vs_HC	0.671695	0.0146502	0.0377909	0.65039	0.0240668	0.0350393	0.72931	0.00540776	0.0248345	0.328704	0.14944	0.140677	0.29203	0.172947	0.167922	0.644464	0.0304109	0.0592857	0.765638	0.0296691	0.0383431
ANXA5	PWH_vs_HC	-0.581895	0.0303433	0.0411203	-0.696279	0.0173468	0.0258614	-0.42422	0.0732794	0.0962361	-0.924415	0.00100528	0.00339985	-0.718629	0.0039216	0.00662051	-0.880586	0.00510787	0.0148155	-0.425954	0.222232	0.180003
ANXA5	PWH_vs_PrEP	-1.25359	1.32385e-05	0.000481727	-1.34667	1.24431e-05	0.000353148	-1.15353	9.46822e-06	0.000356466	-1.25312	3.57533e-06	0.000178734	-1.01066	1.4931e-05	0.000332228	-1.52505	2.37213e-06	0.000284685	-1.19159	0.000213763	0.00226801
ANXA7	PrEP_vs_HC	.	.	.	.	.	.	0.548965	0.0449272	0.090468	.	.	.	0.394699	0.125026	0.136301	.	.	.	.	.	.
ANXA7	PWH_vs_HC	.	.	.	.	.	.	-0.428352	0.100592	0.11568	.	.	.	-0.432249	0.083125	0.0555581	.	.	.	.	.	.
ANXA7	PWH_vs_PrEP	.	.	.	.	.	.	-0.977317	0.000151596	0.00147288	.	.	.	-0.826947	0.000419551	0.00189679	.	.	.	.	.	.
AP1G1	PrEP_vs_HC	0.344562	0.0821087	0.113904	0.442466	0.0240234	0.0350328	0.717875	0.00242726	0.0157262	.	.	.	0.0930995	0.659372	0.384421	0.591904	0.00401997	0.016026	.	.	.
AP1G1	PWH_vs_HC	0.234721	0.196926	0.149454	0.216425	0.206529	0.150482	0.571098	0.00977026	0.0295997	.	.	.	-0.0194071	0.924088	0.314224	0.444672	0.022167	0.0346681	.	.	.
AP1G1	PWH_vs_PrEP	-0.109842	0.431293	0.269663	-0.226041	0.100869	0.0835907	-0.146776	0.329938	0.182226	.	.	.	-0.112507	0.47935	0.197629	-0.147232	0.282855	0.226978	.	.	.
AP2B1	PrEP_vs_HC	0.196667	0.301282	0.263375	0.163433	0.229939	0.167251	0.168686	0.505747	0.361045	0.0112205	0.9447	0.441371	0.259127	0.210432	0.190237	0.239956	0.175441	0.17911	.	.	.
AP2B1	PWH_vs_HC	-0.0508516	0.764679	0.373169	-0.130625	0.29663	0.196443	-0.159181	0.525151	0.329242	-0.15466	0.342316	0.196223	0.100616	0.591387	0.232285	-0.064487	0.70775	0.330801	.	.	.
AP2B1	PWH_vs_PrEP	-0.247519	0.0874027	0.0910416	-0.294058	0.00909788	0.0161144	-0.327867	0.101918	0.0815875	-0.16588	0.189985	0.165711	-0.158511	0.293781	0.137346	-0.304443	0.0318166	0.051951	.	.	.
AP2S1	PrEP_vs_HC	.	.	.	.	.	.	.	.	.	.	.	.	-0.271745	0.555148	0.345362	.	.	.	.	.	.
AP2S1	PWH_vs_HC	.	.	.	.	.	.	.	.	.	.	.	.	-0.244101	0.591872	0.232363	.	.	.	.	.	.
AP2S1	PWH_vs_PrEP	.	.	.	.	.	.	.	.	.	.	.	.	0.0276437	0.936379	0.314741	.	.	.	.	.	.
AP3B1	PrEP_vs_HC	-0.172661	0.0869381	0.118222	-0.213121	0.033664	0.0442252	-0.27114	0.0295343	0.0723928	-0.163141	0.155664	0.144699	-0.409848	0.0146766	0.0361003	-0.0444724	0.797152	0.46797	-0.34165	0.0757367	0.0763124
AP3B1	PWH_vs_HC	-0.177728	0.0689617	0.073608	-0.257387	0.0134138	0.0215757	-0.192756	0.101434	0.116392	-0.272742	0.0265316	0.0311834	-0.275956	0.0577012	0.0419715	0.0547319	0.750118	0.343	0.0353666	0.853223	0.433387
AP3B1	PWH_vs_PrEP	-0.00506773	0.942903	0.448329	-0.0442659	0.5263	0.258301	0.0783841	0.367051	0.196246	-0.109602	0.207943	0.176834	0.133892	0.233698	0.116093	0.0992043	0.453256	0.299392	0.377016	0.0161657	0.0358677
AP5B1	PrEP_vs_HC	.	.	.	.	.	.	.	.	.	.	.	.	0.156808	0.615999	0.367874	.	.	.	.	.	.
AP5B1	PWH_vs_HC	.	.	.	.	.	.	.	.	.	.	.	.	0.2294	0.460518	0.191631	.	.	.	.	.	.
AP5B1	PWH_vs_PrEP	.	.	.	.	.	.	.	.	.	.	.	.	0.0725921	0.758204	0.2739	.	.	.	.	.	.
APBB1IP	PrEP_vs_HC	-0.622416	0.0180114	0.0429414	-0.589136	0.0125566	0.022276	-0.376114	0.198452	0.217524	.	.	.	-0.590592	0.0365148	0.0627535	-0.684954	0.126316	0.14618	.	.	.
APBB1IP	PWH_vs_HC	0.384831	0.0761544	0.0782416	0.337045	0.0950977	0.0864119	0.530633	0.076428	0.0975737	.	.	.	0.418751	0.0841652	0.055978	0.364803	0.401995	0.228979	.	.	.
APBB1IP	PWH_vs_PrEP	1.00725	4.57576e-05	0.00103506	0.926181	3.77804e-05	0.000555269	0.906747	0.000824104	0.00413686	.	.	.	1.00934	8.31912e-05	0.000724454	1.04976	0.00538518	0.0162814	.	.	.
APBB2	PrEP_vs_HC	0.3318	0.561981	0.381865	0.0882073	0.84132	0.382548	.	.	.	.	.	.	0.0567811	0.920382	0.46084	-0.520588	0.25256	0.226942	.	.	.
APBB2	PWH_vs_HC	-0.875793	0.107605	0.0994635	-0.782983	0.0698661	0.0692562	.	.	.	.	.	.	-0.791747	0.166128	0.0899519	-0.965673	0.0437974	0.0533095	.	.	.
APBB2	PWH_vs_PrEP	-1.20759	0.011354	0.0229105	-0.87119	0.0169583	0.0246599	.	.	.	.	.	.	-0.848528	0.0620373	0.0448512	-0.445085	0.201251	0.185482	.	.	.
APC	PrEP_vs_HC	0.0651484	0.554449	0.378851	0.0116608	0.922838	0.407484	-0.113493	0.531231	0.367117	0.197006	0.147525	0.13923	-0.0971852	0.625974	0.372325	0.218382	0.339416	0.278676	-0.0132907	0.934014	0.411421
APC	PWH_vs_HC	0.104311	0.284565	0.190558	0.082231	0.469402	0.265969	-0.00762427	0.965723	0.475053	0.233164	0.0879675	0.0730076	0.105501	0.552097	0.219817	0.386095	0.101279	0.0926484	-0.322045	0.0609901	0.0729818
APC	PWH_vs_PrEP	0.0391621	0.621434	0.346227	0.0705702	0.432885	0.22806	0.105868	0.441243	0.221989	0.0361578	0.714842	0.392132	0.202686	0.173792	0.0941929	0.167713	0.334448	0.250667	-0.308755	0.0212826	0.0429072
APIP	PrEP_vs_HC	.	.	.	.	.	.	.	.	.	.	.	.	-0.512718	0.126832	0.137174	.	.	.	.	.	.
APIP	PWH_vs_HC	.	.	.	.	.	.	.	.	.	.	.	.	-0.260104	0.412118	0.176124	.	.	.	.	.	.
APIP	PWH_vs_PrEP	.	.	.	.	.	.	.	.	.	.	.	.	0.252614	0.305006	0.141612	.	.	.	.	.	.
APLP2	PrEP_vs_HC	-0.564549	0.069547	0.101596	-0.550133	0.0566325	0.0637179	-0.0741845	0.78514	0.449416	-0.27927	0.217577	0.178162	-0.813273	0.00588935	0.0200449	-0.454034	0.148037	0.160676	-0.214704	0.387075	0.230495
APLP2	PWH_vs_HC	-1.6725	4.09504e-05	0.000795875	-1.67936	2.90887e-05	0.000401142	-1.1091	0.000983218	0.00745461	-1.26576	5.60259e-05	0.000701776	-1.72668	8.22338e-06	0.000225758	-1.73292	3.4897e-05	0.000897783	-1.43866	3.42541e-05	0.00067837
APLP2	PWH_vs_PrEP	-1.10795	0.000186265	0.00218798	-1.12923	9.25916e-05	0.00104843	-1.03491	0.000181947	0.00163635	-0.986485	4.18758e-05	0.000598422	-0.913407	0.000299964	0.00156703	-1.27889	4.95189e-05	0.00105651	-1.22396	7.5953e-06	0.000353893
APOC1	PrEP_vs_HC	-0.895255	0.0879009	0.119236	-0.890844	0.0582254	0.0650231	-0.542113	0.2462	0.244286	-1.14207	0.0343558	0.0534218	-1.35561	0.00498045	0.0180068	-0.905476	0.130575	0.149379	-1.09645	0.012578	0.0213641
APOC1	PWH_vs_HC	-1.21675	0.0249799	0.0362981	-1.43618	0.00546818	0.0114715	-0.628566	0.172968	0.163297	-1.6287	0.00516691	0.0103508	-1.02421	0.0280994	0.0257443	-1.38605	0.0263763	0.0387332	-1.58211	0.00130441	0.00587168
APOC1	PWH_vs_PrEP	-0.321492	0.395558	0.252328	-0.545331	0.118338	0.0926974	-0.0864528	0.800884	0.333943	-0.486626	0.210234	0.177888	0.331398	0.309539	0.142898	-0.480578	0.279901	0.225451	-0.485658	0.128664	0.15071
APOE	PrEP_vs_HC	-0.777541	0.17983	0.187398	-0.768254	0.245875	0.174891	-0.75826	0.0916225	0.139188	-1.22866	0.0181652	0.0356719	-0.688282	0.0694141	0.0929191	-0.74285	0.142165	0.156572	.	.	.
APOE	PWH_vs_HC	-1.44606	0.0114431	0.0217416	-1.51586	0.0240578	0.0331765	-0.832843	0.0612616	0.0854511	-1.78339	0.00159896	0.00458278	-0.915101	0.0207196	0.0206513	-1.39571	0.0108486	0.0229291	.	.	.
APOE	PWH_vs_PrEP	-0.668523	0.117389	0.111958	-0.747609	0.133592	0.101059	-0.0745826	0.815601	0.337741	-0.554731	0.131652	0.130082	-0.226819	0.409429	0.175411	-0.652859	0.0935467	0.110609	.	.	.
APOL6	PrEP_vs_HC	0.906341	0.0891314	0.120608	0.407652	0.320866	0.20364	0.931889	0.18278	0.211272	-0.212044	0.653479	0.358194	0.443225	0.305455	0.237419	0.0467862	0.881162	0.495376	.	.	.
APOL6	PWH_vs_HC	0.0764505	0.860237	0.40408	-0.122088	0.749748	0.368872	-0.134838	0.840213	0.438756	-0.645623	0.180819	0.123707	0.0977255	0.797136	0.284671	-0.255825	0.415863	0.232929	.	.	.
APOL6	PWH_vs_PrEP	-0.82989	0.0364368	0.0499794	-0.52974	0.0948015	0.0803818	-1.06673	0.052765	0.0521058	-0.433579	0.236137	0.192828	-0.345499	0.273281	0.130042	-0.302611	0.214451	0.192066	.	.	.
APP	PrEP_vs_HC	.	.	.	.	.	.	-0.187305	0.496658	0.357078	.	.	.	.	.	.	.	.	.	.	.	.
APP	PWH_vs_HC	.	.	.	.	.	.	0.435424	0.12528	0.132595	.	.	.	.	.	.	.	.	.	.	.	.
APP	PWH_vs_PrEP	.	.	.	.	.	.	0.622729	0.0088583	0.01678	.	.	.	.	.	.	.	.	.	.	.	.
APPBP2	PrEP_vs_HC	0.421503	0.0510048	0.0837881	0.297715	0.115358	0.104682	0.42076	0.0553179	0.102948	.	.	.	0.195014	0.37498	0.270797	0.77066	0.00070425	0.00567992	.	.	.
APPBP2	PWH_vs_HC	0.402765	0.0445319	0.054353	0.347156	0.0546435	0.0586781	0.274152	0.187027	0.170969	.	.	.	0.496546	0.0289113	0.0262514	0.407318	0.0396959	0.0500278	.	.	.
APPBP2	PWH_vs_PrEP	-0.0187381	0.89812	0.436384	0.0494415	0.709183	0.314319	-0.146608	0.34929	0.189668	.	.	.	0.301532	0.078224	0.0526518	-0.363342	0.0185106	0.0359032	.	.	.
AQP9	PrEP_vs_HC	0.129704	0.290261	0.257983	0.564179	0.000741034	0.00302186	0.282022	0.174463	0.205215	0.392786	0.0144615	0.0317785	0.0689253	0.764749	0.417279	0.269309	0.209189	0.201589	0.307484	0.162453	0.124614
AQP9	PWH_vs_HC	-0.656199	4.34099e-05	0.000814013	-0.27096	0.0518138	0.0565634	-0.878942	0.000503211	0.00533579	-0.425052	0.00987758	0.0156929	-0.612775	0.00857428	0.011309	-0.690633	0.00428239	0.0134206	-0.437651	0.0563178	0.0694903
AQP9	PWH_vs_PrEP	-0.785903	7.22074e-07	8.815e-05	-0.835139	1.29238e-06	9.06743e-05	-1.16096	2.46926e-06	0.000171627	-0.817838	3.16545e-06	0.00017448	-0.6817	0.000954686	0.00306921	-0.959942	2.07378e-05	0.000601758	-0.745136	0.00028062	0.00260676
ARAP1	PrEP_vs_HC	-0.325388	0.456767	0.34047	-0.432838	0.255884	0.179182	0.0241447	0.949538	0.493764	.	.	.	0.0654136	0.827906	0.436179	-0.0792226	0.781392	0.46156	.	.	.
ARAP1	PWH_vs_HC	0.0751149	0.850878	0.40181	-0.0202301	0.95329	0.430927	0.526309	0.177453	0.165754	.	.	.	0.505107	0.0941392	0.0609484	0.400371	0.174691	0.129898	.	.	.
ARAP1	PWH_vs_PrEP	0.400503	0.221793	0.170425	0.412608	0.148652	0.109532	0.502164	0.09888	0.0799864	.	.	.	0.439694	0.0650259	0.046309	0.479594	0.0405	0.0612349	.	.	.
ARAP2	PrEP_vs_HC	0.080262	0.740752	0.446342	-0.121105	0.536378	0.289323	-0.265152	0.505335	0.360965	-0.0978102	0.744914	0.3859	0.0862597	0.786572	0.424322	0.181648	0.450683	0.334653	.	.	.
ARAP2	PWH_vs_HC	0.879003	0.00106921	0.00486562	0.595386	0.0067868	0.0132039	0.741891	0.0737758	0.0965844	0.652416	0.0430274	0.0433092	0.98718	0.00307466	0.00576345	1.14495	0.000202643	0.00227056	.	.	.
ARAP2	PWH_vs_PrEP	0.798741	0.00050405	0.00351622	0.716492	0.000267099	0.00196281	1.00704	0.00427788	0.0103036	0.750226	0.0049235	0.0128792	0.90092	0.00136419	0.0038355	0.963306	7.8817e-05	0.00124053	.	.	.
ARB2A	PrEP_vs_HC	-0.903949	9.76684e-06	0.000406814	-1.1325	3.25923e-06	0.000101285	-0.928096	0.000238483	0.00420366	-1.50591	2.71402e-06	0.000155516	-1.0737	0.000343539	0.00446303	-0.756003	0.000748911	0.00581068	-1.11388	0.000150455	0.00153331
ARB2A	PWH_vs_HC	-0.82537	1.76253e-05	0.000463335	-1.04938	7.28901e-06	0.000201036	-0.720817	0.00157513	0.0102489	-1.30445	1.35944e-05	0.000300141	-0.794593	0.00161502	0.00388467	-0.607432	0.00380074	0.0123993	-0.989891	0.000699667	0.00437997
ARB2A	PWH_vs_PrEP	0.0785788	0.422257	0.265032	0.0831176	0.456965	0.236841	0.207279	0.162404	0.112533	0.201458	0.196336	0.169473	0.279104	0.115364	0.069298	0.148571	0.288385	0.22826	0.12399	0.490515	0.339041
ARF1	PrEP_vs_HC	.	.	.	.	.	.	-0.0687159	0.832361	0.462315	.	.	.	-0.0339342	0.917719	0.459897	.	.	.	.	.	.
ARF1	PWH_vs_HC	.	.	.	.	.	.	-0.970007	0.00810813	0.0271009	.	.	.	-0.757409	0.0288575	0.0262514	.	.	.	.	.	.
ARF1	PWH_vs_PrEP	.	.	.	.	.	.	-0.901292	0.0023118	0.00708091	.	.	.	-0.723475	0.00953231	0.0120603	.	.	.	.	.	.
ARF4	PrEP_vs_HC	.	.	.	.	.	.	.	.	.	.	.	.	-0.282805	0.253656	0.214529	.	.	.	.	.	.
ARF4	PWH_vs_HC	.	.	.	.	.	.	.	.	.	.	.	.	-0.936594	0.00135007	0.00344019	.	.	.	.	.	.
ARF4	PWH_vs_PrEP	.	.	.	.	.	.	.	.	.	.	.	.	-0.653789	0.00267827	0.00556069	.	.	.	.	.	.
ARFGAP3	PrEP_vs_HC	.	.	.	.	.	.	0.403162	0.300215	0.272607	.	.	.	0.402672	0.158165	0.15812	.	.	.	.	.	.
ARFGAP3	PWH_vs_HC	.	.	.	.	.	.	-0.132597	0.726467	0.402861	.	.	.	-0.319427	0.240362	0.118784	.	.	.	.	.	.
ARFGAP3	PWH_vs_PrEP	.	.	.	.	.	.	-0.535758	0.0807232	0.0700662	.	.	.	-0.722099	0.00302705	0.00597826	.	.	.	.	.	.
ARFGEF1	PrEP_vs_HC	0.314421	0.0732503	0.105606	0.434394	0.00720798	0.0144087	0.222092	0.241499	0.240618	0.371916	0.0359046	0.0549501	0.177769	0.387863	0.276195	0.583672	0.0231445	0.05098	0.412745	0.0660317	0.0684915
ARFGEF1	PWH_vs_HC	0.346172	0.0389152	0.0495273	0.489364	0.00335428	0.00830295	0.475895	0.0179843	0.0434375	0.366397	0.0394574	0.0411868	0.37828	0.0496086	0.0379113	0.522217	0.0379029	0.0489773	0.427453	0.0660314	0.0767785
ARFGEF1	PWH_vs_PrEP	0.0317504	0.79318	0.403251	0.0549707	0.602394	0.281864	0.253803	0.0843135	0.0721923	-0.00551838	0.964484	0.468983	0.200511	0.186728	0.099082	-0.0614546	0.729625	0.400746	0.0147082	0.928781	0.488388
ARFGEF2	PrEP_vs_HC	0.293449	0.0214823	0.0477056	0.406423	0.00418438	0.00979487	0.253037	0.173464	0.204641	0.346209	0.0284113	0.0477508	0.402812	0.0255802	0.0505044	0.499464	0.00514311	0.0189125	0.56098	0.0671372	0.0690122
ARFGEF2	PWH_vs_HC	0.303373	0.00821673	0.0177027	0.365013	0.00497838	0.0107478	0.440801	0.0245919	0.051472	0.328377	0.0342547	0.0375525	0.474316	0.00510774	0.00777033	0.314716	0.0564362	0.0630782	0.55608	0.0700973	0.0802433
ARFGEF2	PWH_vs_PrEP	0.00992426	0.903684	0.437565	-0.0414101	0.635641	0.292782	0.187764	0.181105	0.120919	-0.0178329	0.869547	0.441557	0.0715039	0.550974	0.217311	-0.184748	0.131119	0.139103	-0.00489945	0.982302	0.499905
ARFIP1	PrEP_vs_HC	-0.0629261	0.758077	0.45331	-0.263279	0.17524	0.13939	-0.148748	0.52025	0.365306	.	.	.	-0.171779	0.42139	0.29209	-0.539183	0.0189225	0.0437964	.	.	.
ARFIP1	PWH_vs_HC	-0.0583637	0.758539	0.371265	-0.118204	0.502397	0.279099	0.159116	0.484503	0.313455	.	.	.	0.103237	0.615058	0.237689	-0.451335	0.0437853	0.0533095	.	.	.
ARFIP1	PWH_vs_PrEP	0.00456241	0.975766	0.456838	0.145075	0.303529	0.180244	0.307864	0.092573	0.0768806	.	.	.	0.275017	0.0983073	0.0620438	0.0878484	0.580454	0.3505	.	.	.
ARGLU1	PrEP_vs_HC	0.485871	0.158782	0.172478	0.509258	0.0674645	0.0722949	-0.169415	0.571648	0.383427	0.371011	0.0494456	0.0658427	0.613377	0.077363	0.100879	0.480284	0.0406523	0.0722422	.	.	.
ARGLU1	PWH_vs_HC	0.204278	0.492499	0.278114	0.153732	0.520632	0.285174	-0.315008	0.295125	0.228462	0.0533828	0.757995	0.354325	0.391111	0.206001	0.105645	0.178628	0.417229	0.233156	.	.	.
ARGLU1	PWH_vs_PrEP	-0.281593	0.253829	0.187092	-0.355526	0.079581	0.0721982	-0.145593	0.521291	0.248561	-0.317628	0.0290342	0.0455511	-0.222266	0.361998	0.159907	-0.301656	0.0840282	0.103327	.	.	.
ARHGAP10	PrEP_vs_HC	-0.0557325	0.778758	0.458055	0.00291864	0.9893	0.42183	-0.315398	0.0594657	0.107344	0.0787073	0.72929	0.380484	0.15489	0.474273	0.314848	0.0655282	0.77809	0.460648	-0.0647657	0.755495	0.356722
ARHGAP10	PWH_vs_HC	0.246922	0.234448	0.167212	0.322245	0.160446	0.124757	0.0512058	0.740229	0.405789	0.448361	0.0734871	0.0639725	0.483535	0.0338904	0.0289974	0.371986	0.128379	0.107326	0.214685	0.315683	0.225697
ARHGAP10	PWH_vs_PrEP	0.302654	0.0642242	0.0745819	0.319326	0.0733342	0.0681236	0.366604	0.00726464	0.0147177	0.369653	0.051275	0.0691958	0.328645	0.0568615	0.0418566	0.306457	0.100177	0.116516	0.27945	0.0934002	0.120885
ARHGAP15	PrEP_vs_HC	-1.88918	0.000342724	0.00362383	-1.93845	0.000308723	0.00161759	-1.22954	0.00170822	0.0121875	-1.73657	0.000296071	0.00262592	-2.31672	0.000211893	0.00333566	-1.92254	0.000268755	0.00320207	-1.3314	0.000192911	0.00163832
ARHGAP15	PWH_vs_HC	-1.14575	0.00724367	0.0162051	-1.05878	0.0179045	0.0265242	-0.660551	0.0493169	0.0748966	-1.21277	0.00444819	0.00934397	-1.3115	0.00629377	0.00903521	-0.972239	0.0285498	0.0407543	-1.09549	0.00144041	0.00626944
ARHGAP15	PWH_vs_PrEP	0.743427	0.0220591	0.0356682	0.879666	0.0114502	0.0188105	0.568989	0.0308498	0.0370127	0.523802	0.0748517	0.0867444	1.00522	0.010034	0.0124838	0.950302	0.00735597	0.0197829	0.235902	0.28535	0.243865
ARHGAP17	PrEP_vs_HC	0.180369	0.276142	0.249312	0.235135	0.0947056	0.0921707	0.362949	0.0893181	0.137078	0.288123	0.153786	0.144031	0.237612	0.223977	0.197946	0.209532	0.284373	0.245398	.	.	.
ARHGAP17	PWH_vs_HC	0.699689	0.000257282	0.00197243	0.747457	5.09435e-05	0.000555487	1.04839	0.000117693	0.00259192	0.838861	0.000627526	0.00257247	0.94125	5.5086e-05	0.000587931	0.835635	0.000512478	0.00423414	.	.	.
ARHGAP17	PWH_vs_PrEP	0.51932	0.000625052	0.00407508	0.512322	0.000169219	0.00150294	0.685438	0.000486537	0.00301109	0.550738	0.00205126	0.00700407	0.703638	0.000133303	0.000986987	0.626103	0.000588214	0.00397708	.	.	.
ARHGAP18	PrEP_vs_HC	-0.73085	0.020019	0.0457475	-0.447509	0.17663	0.140248	-0.519324	0.0309578	0.0728979	-0.0758377	0.792677	0.401324	-0.430814	0.193987	0.181159	-0.806732	0.0244111	0.052488	-0.185147	0.528995	0.285027
ARHGAP18	PWH_vs_HC	-0.202557	0.43257	0.255566	-0.0240832	0.938099	0.428075	0.0567139	0.790433	0.423379	-0.0108907	0.969497	0.410513	0.0122477	0.965183	0.324009	-0.256376	0.436849	0.239812	0.087604	0.76923	0.405184
ARHGAP18	PWH_vs_PrEP	0.528293	0.0212376	0.0348592	0.423426	0.0952811	0.0805143	0.576038	0.00334919	0.00854866	0.064947	0.766048	0.410518	0.443062	0.0722417	0.0496993	0.550356	0.0400709	0.0607774	0.272751	0.235277	0.220227
ARHGAP21	PrEP_vs_HC	0.119981	0.628063	0.405981	0.346594	0.0856485	0.0862433	-0.224202	0.427619	0.331104	0.115509	0.319904	0.232404	0.329234	0.149005	0.152846	-0.111446	0.683566	0.43253	.	.	.
ARHGAP21	PWH_vs_HC	0.0706945	0.756837	0.370821	0.349841	0.0639991	0.0652333	0.133534	0.629532	0.369674	0.277345	0.0258805	0.0307655	0.596484	0.0116873	0.013953	0.169867	0.536473	0.27685	.	.	.
ARHGAP21	PWH_vs_PrEP	-0.0492864	0.785927	0.401024	0.00324719	0.981406	0.384823	0.357736	0.107265	0.0837697	0.161836	0.0774829	0.0892421	0.26725	0.118171	0.0706694	0.281313	0.18861	0.178466	.	.	.
ARHGAP22	PrEP_vs_HC	-1.403	0.0204937	0.0463514	.	.	.	-0.935166	0.0522292	0.0990546	.	.	.	.	.	.	.	.	.	.	.	.
ARHGAP22	PWH_vs_HC	0.292054	0.578508	0.310041	.	.	.	0.791824	0.0913272	0.109399	.	.	.	.	.	.	.	.	.	.	.	.
ARHGAP22	PWH_vs_PrEP	1.69505	0.000993857	0.00524666	.	.	.	1.72699	0.000161957	0.00154041	.	.	.	.	.	.	.	.	.	.	.	.
ARHGAP24	PrEP_vs_HC	-0.509859	0.261765	0.240071	-0.764225	0.135713	0.116483	-0.409423	0.198149	0.217524	-1.71374	0.00125638	0.00642275	0.239632	0.643756	0.378704	-0.617815	0.171415	0.175684	-1.1466	0.0113477	0.0200378
ARHGAP24	PWH_vs_HC	-1.03645	0.029651	0.0406183	-1.03907	0.0503813	0.0553216	-0.535983	0.0961929	0.11268	-1.8557	0.000878437	0.00314738	-0.220023	0.639242	0.244371	-0.96772	0.0389536	0.0496089	-1.62427	0.00130455	0.00587168
ARHGAP24	PWH_vs_PrEP	-0.52659	0.130868	0.120462	-0.274842	0.464808	0.239699	-0.12656	0.589277	0.270693	-0.141957	0.669909	0.378446	-0.459654	0.234573	0.116457	-0.349904	0.299864	0.232023	-0.477672	0.144452	0.163275
ARHGAP25	PrEP_vs_HC	-1.30259	3.56328e-07	8.87823e-05	-1.2234	4.23395e-06	0.000121008	-1.41546	5.44533e-05	0.00141692	.	.	.	-1.2574	2.32373e-05	0.00112682	-1.20765	1.34856e-05	0.000614751	.	.	.
ARHGAP25	PWH_vs_HC	-0.404325	0.0041699	0.0113412	-0.463312	0.00754072	0.0142566	-0.40629	0.116225	0.125446	.	.	.	-0.19532	0.301117	0.139666	-0.249825	0.203432	0.144441	.	.	.
ARHGAP25	PWH_vs_PrEP	0.898261	5.74893e-07	8.02083e-05	0.760093	2.30163e-05	0.000492342	1.00917	9.94999e-05	0.00123129	.	.	.	1.06208	4.54531e-06	0.000220794	0.957827	8.33019e-06	0.000454636	.	.	.
ARHGAP26	PrEP_vs_HC	-1.2411	0.00421774	0.0166844	-0.981826	0.00235046	0.00651774	-1.62442	1.47074e-05	0.000766454	-0.33308	0.091325	0.100341	-1.09586	0.00505633	0.0180068	-1.11917	0.00185353	0.0103924	.	.	.
ARHGAP26	PWH_vs_HC	-0.81028	0.0221246	0.0336701	-0.33752	0.182312	0.136551	-1.32831	8.63651e-05	0.00204922	-0.0634679	0.732602	0.345559	-0.545108	0.0852787	0.0565342	-0.437991	0.158134	0.122139	.	.	.
ARHGAP26	PWH_vs_PrEP	0.430822	0.117722	0.112057	0.644306	0.00507558	0.0110402	0.296118	0.130853	0.0962372	0.269612	0.0735039	0.0858291	0.550755	0.0375857	0.0308214	0.681178	0.00852018	0.0215269	.	.	.
ARHGAP31	PrEP_vs_HC	-0.23914	0.132014	0.154593	-0.0194927	0.907758	0.403172	-0.0362548	0.814954	0.456558	0.125122	0.566828	0.327783	-0.298464	0.0898173	0.109663	-0.226971	0.281289	0.243764	0.07416	0.758983	0.357153
ARHGAP31	PWH_vs_HC	-0.0869742	0.559102	0.30254	-0.0697083	0.67978	0.343643	0.146873	0.344225	0.252496	0.0882448	0.684874	0.329714	-0.024676	0.869824	0.301301	0.0289913	0.887468	0.382054	0.211379	0.406209	0.2695
ARHGAP31	PWH_vs_PrEP	0.152166	0.19674	0.1561	-0.0502156	0.695645	0.310258	0.183128	0.133966	0.0976974	-0.0368767	0.823292	0.426384	0.273788	0.0378216	0.0309457	0.255962	0.117236	0.129377	0.137219	0.468588	0.330475
ARHGAP32	PrEP_vs_HC	0.0952698	0.743082	0.447257	-0.012412	0.963135	0.415506	.	.	.	-0.129422	0.619688	0.346262	.	.	.	.	.	.	.	.	.
ARHGAP32	PWH_vs_HC	0.0881195	0.744522	0.366672	0.154011	0.535787	0.291095	.	.	.	-0.0130064	0.959585	0.407749	.	.	.	.	.	.	.	.	.
ARHGAP32	PWH_vs_PrEP	-0.00715029	0.973309	0.456344	0.166423	0.405035	0.218027	.	.	.	0.116415	0.555841	0.338009	.	.	.	.	.	.	.	.	.
ARHGAP5	PrEP_vs_HC	.	.	.	.	.	.	.	.	.	.	.	.	.	.	.	-0.0578932	0.826456	0.477142	.	.	.
ARHGAP5	PWH_vs_HC	.	.	.	.	.	.	.	.	.	.	.	.	.	.	.	-0.0210503	0.936482	0.394288	.	.	.
ARHGAP5	PWH_vs_PrEP	.	.	.	.	.	.	.	.	.	.	.	.	.	.	.	0.0368429	0.854481	0.441647	.	.	.
ARHGAP6	PrEP_vs_HC	.	.	.	-0.627618	0.109998	0.101883	.	.	.	-0.45567	0.0140377	0.0312198	.	.	.	-0.0226498	0.948298	0.512245	.	.	.
ARHGAP6	PWH_vs_HC	.	.	.	0.0196135	0.954432	0.430927	.	.	.	0.0294966	0.85611	0.379471	.	.	.	0.0300524	0.931509	0.392878	.	.	.
ARHGAP6	PWH_vs_PrEP	.	.	.	0.647231	0.0319559	0.0382372	.	.	.	0.485166	0.00151478	0.00564702	.	.	.	0.0527022	0.842919	0.438638	.	.	.
ARHGDIB	PrEP_vs_HC	.	.	.	.	.	.	.	.	.	.	.	.	-2.06729	0.00013548	0.00255907	.	.	.	.	.	.
ARHGDIB	PWH_vs_HC	.	.	.	.	.	.	.	.	.	.	.	.	-1.66772	0.000853166	0.00267123	.	.	.	.	.	.
ARHGDIB	PWH_vs_PrEP	.	.	.	.	.	.	.	.	.	.	.	.	0.399573	0.206858	0.106331	.	.	.	.	.	.
ARHGEF10L	PrEP_vs_HC	-0.793289	0.00227689	0.0109516	-0.654257	0.0130896	0.0229952	-0.796098	0.00658744	0.0282518	.	.	.	-0.736861	0.0123088	0.0325653	-1.0379	2.12832e-05	0.000826479	.	.	.
ARHGEF10L	PWH_vs_HC	-0.33961	0.0825119	0.0823253	-0.459596	0.0459463	0.0518764	-0.420074	0.109811	0.121383	.	.	.	-0.047145	0.838982	0.294345	-0.695619	0.000961461	0.00594021	.	.	.
ARHGEF10L	PWH_vs_PrEP	0.453679	0.00999397	0.0211723	0.194661	0.262016	0.162388	0.376024	0.065494	0.0601406	.	.	.	0.689716	0.00233919	0.00513556	0.342285	0.0179245	0.0351929	.	.	.
ARHGEF11	PrEP_vs_HC	-0.19589	0.236411	0.225453	-0.130019	0.33016	0.207349	-0.239617	0.395368	0.315894	-0.322124	0.0897262	0.0991303	-0.36157	0.0596206	0.0840767	-0.106513	0.493653	0.353534	-0.55174	0.00678904	0.0143289
ARHGEF11	PWH_vs_HC	0.151666	0.288175	0.192437	0.129555	0.299311	0.197524	0.0765053	0.782342	0.420739	-0.0691142	0.69759	0.333699	0.142487	0.382141	0.166187	0.200561	0.205942	0.145745	0.0530473	0.769284	0.405184
ARHGEF11	PWH_vs_PrEP	0.347556	0.00953151	0.0206861	0.259574	0.0173841	0.0250428	0.316123	0.150124	0.105809	0.25301	0.0792711	0.0904913	0.504056	0.00150218	0.00401439	0.307074	0.0180792	0.0354243	0.604788	0.000389486	0.0030246
ARHGEF2	PrEP_vs_HC	.	.	.	.	.	.	0.211238	0.615944	0.399534	.	.	.	0.15192	0.605223	0.364202	.	.	.	.	.	.
ARHGEF2	PWH_vs_HC	.	.	.	.	.	.	-0.441663	0.292781	0.227523	.	.	.	-0.176877	0.541947	0.216826	.	.	.	.	.	.
ARHGEF2	PWH_vs_PrEP	.	.	.	.	.	.	-0.652901	0.0546812	0.0535731	.	.	.	-0.328797	0.151703	0.0853042	.	.	.	.	.	.
ARHGEF28	PrEP_vs_HC	0.637623	0.0738882	0.106109	0.163912	0.477144	0.268069	1.53433	0.031296	0.0728979	-0.138623	0.729054	0.380484	0.52706	0.254746	0.214682	0.674605	0.0862526	0.112598	0.179363	0.515599	0.281608
ARHGEF28	PWH_vs_HC	1.15878	0.00192885	0.00699909	0.458803	0.0620387	0.0640097	1.41493	0.0425479	0.0684338	-0.0817466	0.836217	0.373739	1.11841	0.0116226	0.0139165	0.96037	0.0194853	0.032263	0.869323	0.00683536	0.0172443
ARHGEF28	PWH_vs_PrEP	0.521159	0.0486773	0.0606019	0.29489	0.107774	0.0872206	-0.119399	0.808182	0.336055	0.0568766	0.850766	0.435359	0.591351	0.0857872	0.0563833	0.285766	0.321619	0.24376	0.68996	0.00458104	0.0145185
ARHGEF3	PrEP_vs_HC	-1.03842	8.05411e-06	0.000392434	-0.896238	2.97184e-05	0.000361927	-0.942141	0.0240346	0.0641607	-0.605744	0.0210355	0.0392029	-1.03573	0.000143054	0.00255907	-0.770104	0.000529599	0.00487081	-0.756507	0.00236798	0.00747467
ARHGEF3	PWH_vs_HC	-0.742518	7.31388e-05	0.00103839	-0.678869	0.000297091	0.00152791	-0.535513	0.166154	0.159502	-0.79985	0.00385942	0.00852409	-0.649986	0.00233913	0.00484597	-0.43797	0.0236301	0.0360554	-0.528672	0.0245167	0.0399733
ARHGEF3	PWH_vs_PrEP	0.295898	0.0140926	0.0266213	0.217369	0.0605168	0.0593662	0.406628	0.169184	0.115889	-0.194106	0.287519	0.223796	0.385741	0.018585	0.0186478	0.332134	0.0242371	0.0426973	0.227835	0.175241	0.186041
ARHGEF35-AS1	PrEP_vs_HC	0.0423246	0.945466	0.508342	-0.315439	0.522612	0.284069	.	.	.	-0.412128	0.240783	0.190183	-0.421498	0.399534	0.281957	0.277106	0.531367	0.372248	.	.	.
ARHGEF35-AS1	PWH_vs_HC	-0.360161	0.516065	0.286618	-0.844807	0.0786899	0.0754507	.	.	.	-1.11925	0.0048731	0.00995821	-0.896657	0.0679352	0.0476721	-0.269283	0.543396	0.279016	.	.	.
ARHGEF35-AS1	PWH_vs_PrEP	-0.402485	0.377709	0.245594	-0.529368	0.15744	0.113945	.	.	.	-0.70712	0.0152018	0.0289653	-0.475159	0.205718	0.105964	-0.546389	0.118079	0.130009	.	.	.
ARHGEF7	PrEP_vs_HC	0.406018	0.0547293	0.0868499	0.529689	0.0019512	0.00570926	0.241128	0.378418	0.307757	0.306715	0.126205	0.12623	0.684399	0.00556714	0.0192754	0.693946	0.0046803	0.0179094	.	.	.
ARHGEF7	PWH_vs_HC	0.275506	0.126961	0.110899	0.22051	0.103536	0.0920287	0.351165	0.202167	0.179672	0.130901	0.493838	0.258739	0.64569	0.00443688	0.00714873	0.241857	0.263929	0.173849	.	.	.
ARHGEF7	PWH_vs_PrEP	-0.130512	0.363945	0.24	-0.309179	0.00883644	0.0158278	0.110037	0.59161	0.271488	-0.175814	0.237857	0.194028	-0.038709	0.804138	0.285209	-0.452089	0.0122993	0.0274618	.	.	.
ARID1A	PrEP_vs_HC	0.116609	0.412746	0.316844	-0.0740631	0.505037	0.277487	0.172376	0.362413	0.300304	0.11667	0.485251	0.29712	0.0314832	0.836413	0.438508	0.0800802	0.740431	0.451089	.	.	.
ARID1A	PWH_vs_HC	0.28536	0.0363458	0.0467675	0.076865	0.4526	0.259573	0.356967	0.0710786	0.0946569	0.0864024	0.599727	0.298904	0.377051	0.0146603	0.016242	0.362056	0.148758	0.117789	.	.	.
ARID1A	PWH_vs_PrEP	0.168752	0.115397	0.111145	0.150928	0.079974	0.0724119	0.18459	0.205583	0.132192	-0.0302675	0.809272	0.422817	0.345568	0.00687371	0.009799	0.281975	0.1397	0.144376	.	.	.
ARID1B	PrEP_vs_HC	-0.557087	0.000901826	0.00613167	-0.494523	0.000520449	0.00235697	-0.726883	0.001201	0.0101114	-0.595094	0.00381338	0.0134316	-0.427977	0.0303064	0.0569772	-0.495847	0.0136051	0.0349623	-0.507767	0.0279672	0.0369469
ARID1B	PWH_vs_HC	-0.437877	0.00558365	0.0134946	-0.383802	0.00376497	0.00905274	-0.480176	0.0168404	0.0419243	-0.385383	0.0459807	0.0448454	-0.217999	0.234544	0.116758	-0.459902	0.0209799	0.0336253	-0.612503	0.0115169	0.0240085
ARID1B	PWH_vs_PrEP	0.11921	0.249368	0.184501	0.110722	0.198481	0.134505	0.246707	0.0884494	0.0746217	0.209711	0.133894	0.131983	0.209978	0.140258	0.0804438	0.035945	0.793417	0.423201	-0.104736	0.525706	0.356141
ARID2	PrEP_vs_HC	-0.125288	0.251166	0.234589	-0.23603	0.0285496	0.0400145	-0.17683	0.230338	0.235568	-0.441542	0.00660635	0.0191466	-0.152988	0.408132	0.286314	-0.233308	0.266269	0.235439	-0.608444	0.0094301	0.0179873
ARID2	PWH_vs_HC	-0.134691	0.179041	0.140949	-0.185727	0.0699518	0.069268	-0.0925948	0.510539	0.323015	-0.275826	0.0643601	0.0580443	0.107106	0.503405	0.205741	-0.110391	0.5912	0.29504	-0.446818	0.0492568	0.0635782
ARID2	PWH_vs_PrEP	-0.00940313	0.903577	0.437565	0.0503027	0.496772	0.248598	0.0842354	0.439144	0.22165	0.165716	0.135374	0.133247	0.260093	0.0639562	0.0457757	0.122917	0.435213	0.292407	0.161627	0.322228	0.262887
ARID4A	PrEP_vs_HC	0.114574	0.659224	0.417756	0.183219	0.346607	0.214634	-0.14749	0.538266	0.369049	.	.	.	0.224138	0.36977	0.268532	0.292125	0.218733	0.208298	.	.	.
ARID4A	PWH_vs_HC	0.287828	0.230688	0.16567	0.165153	0.357581	0.220987	-0.183892	0.440251	0.295351	.	.	.	0.311058	0.181842	0.0960959	0.341819	0.154397	0.120619	.	.	.
ARID4A	PWH_vs_PrEP	0.173255	0.366279	0.240435	-0.0180658	0.897639	0.362868	-0.036402	0.839889	0.343393	.	.	.	0.0869201	0.63136	0.239228	0.0496942	0.77789	0.418171	.	.	.
ARID4B	PrEP_vs_HC	0.0940998	0.462699	0.34366	0.223121	0.0376853	0.0481056	0.0172207	0.927104	0.487385	-0.119392	0.331419	0.236456	0.137816	0.476904	0.315817	0.030945	0.864764	0.489751	-0.0519524	0.750034	0.356232
ARID4B	PWH_vs_HC	0.257665	0.04089	0.050861	0.245326	0.0236514	0.0328091	0.0886968	0.630475	0.369716	0.0779125	0.520548	0.268278	0.468336	0.0135157	0.0153708	0.255926	0.170561	0.127991	0.308027	0.076447	0.0855344
ARID4B	PWH_vs_PrEP	0.163565	0.0958635	0.0976259	0.0222048	0.764899	0.329434	0.0714761	0.615042	0.278005	0.197304	0.0465872	0.0643122	0.33052	0.0294838	0.0261775	0.224981	0.117973	0.130009	0.359979	0.00984382	0.0257788
ARID5B	PrEP_vs_HC	-1.60768	0.269314	0.244955	.	.	.	-1.31401	0.074257	0.125183	.	.	.	.	.	.	.	.	.	.	.	.
ARID5B	PWH_vs_HC	-3.25514	0.0228655	0.0343494	.	.	.	-2.49353	0.00244736	0.0132201	.	.	.	.	.	.	.	.	.	.	.	.
ARID5B	PWH_vs_PrEP	-1.64746	0.129125	0.119647	.	.	.	-1.17952	0.0380891	0.0428594	.	.	.	.	.	.	.	.	.	.	.	.
ARIH1	PrEP_vs_HC	0.196486	0.0265409	0.0548479	0.239104	0.0115691	0.0209362	0.268052	0.128561	0.168766	0.0147631	0.93187	0.437773	0.368682	0.0364981	0.0627535	0.123584	0.426322	0.323202	0.205629	0.269196	0.182201
ARIH1	PWH_vs_HC	0.308722	0.000874095	0.00431142	0.299093	0.00273468	0.00720345	0.381564	0.0343663	0.0605035	0.355728	0.0571817	0.052345	0.615191	0.000561127	0.00213807	0.301697	0.0638576	0.0687375	0.398838	0.0468162	0.0614006
ARIH1	PWH_vs_PrEP	0.112236	0.0719149	0.0799935	0.0599884	0.345772	0.195861	0.113512	0.377987	0.199994	0.340965	0.0202902	0.0351068	0.246509	0.0501174	0.0380588	0.178113	0.141697	0.145267	0.193209	0.182946	0.191793
ARL15	PrEP_vs_HC	-0.0327365	0.846218	0.478602	-0.0781723	0.603119	0.314185	-0.274097	0.213799	0.22658	-0.194224	0.313911	0.229698	-0.0389225	0.847161	0.441093	0.026534	0.901697	0.500745	-0.168575	0.480926	0.268874
ARL15	PWH_vs_HC	0.38398	0.0445315	0.054353	0.308496	0.0606179	0.0633584	0.309278	0.15912	0.155213	0.242148	0.240078	0.152908	0.564729	0.0158381	0.0171735	0.342948	0.145936	0.116116	0.33698	0.193648	0.162845
ARL15	PWH_vs_PrEP	0.416716	0.00673351	0.0168188	0.386668	0.00474667	0.0105303	0.583375	0.0027156	0.0076679	0.436372	0.0101693	0.0220435	0.603652	0.00151739	0.00404168	0.316414	0.0758877	0.0967595	0.505555	0.0142793	0.0332211
ARL6IP1	PrEP_vs_HC	.	.	.	.	.	.	0.00251387	0.995613	0.505658	.	.	.	0.00389509	0.991247	0.47788	.	.	.	.	.	.
ARL6IP1	PWH_vs_HC	.	.	.	.	.	.	-1.27263	0.0126333	0.0347772	.	.	.	-0.782115	0.0246433	0.0234201	.	.	.	.	.	.
ARL6IP1	PWH_vs_PrEP	.	.	.	.	.	.	-1.27514	0.00228666	0.00706551	.	.	.	-0.786011	0.00774707	0.0104386	.	.	.	.	.	.
ARL6IP5	PrEP_vs_HC	0.336405	0.609708	0.399508	0.34868	0.644826	0.327027	0.167732	0.789629	0.450864	.	.	.	-0.331277	0.449135	0.304582	0.0375925	0.927598	0.507039	.	.	.
ARL6IP5	PWH_vs_HC	-1.3259	0.0415772	0.0515096	-1.41244	0.0622299	0.0640097	-0.988982	0.129362	0.135389	.	.	.	-1.39397	0.00205685	0.00446432	-1.35288	0.00481827	0.0144221	.	.	.
ARL6IP5	PWH_vs_PrEP	-1.66231	0.00387209	0.0118175	-1.76112	0.00692057	0.0136537	-1.15671	0.0274477	0.0340106	.	.	.	-1.06269	0.00377338	0.0069472	-1.39047	0.000463227	0.00358323	.	.	.
ARL8B	PrEP_vs_HC	0.227166	0.0811099	0.113088	0.340797	0.0179822	0.0287109	0.311389	0.0768954	0.128367	0.26897	0.125508	0.126047	0.180415	0.317791	0.243481	0.397613	0.0185722	0.0430808	0.436545	0.0644857	0.0676513
ARL8B	PWH_vs_HC	0.0917634	0.407379	0.247417	0.0991309	0.42559	0.249241	0.133666	0.413788	0.284125	0.237666	0.171207	0.119141	0.198258	0.212302	0.107815	0.134187	0.383745	0.222139	0.124706	0.584361	0.341378
ARL8B	PWH_vs_PrEP	-0.135403	0.144657	0.127908	-0.241666	0.0232908	0.0307203	-0.177722	0.168569	0.115866	-0.0313035	0.806148	0.421471	0.0178424	0.889109	0.30385	-0.263426	0.0358106	0.0565358	-0.311839	0.0829524	0.11043
ARMC8	PrEP_vs_HC	-0.034846	0.838005	0.476774	0.0524239	0.739638	0.353858	0.271011	0.20494	0.2221	.	.	.	0.0371363	0.845709	0.441093	0.0941099	0.633602	0.413391	.	.	.
ARMC8	PWH_vs_HC	0.11549	0.45789	0.265647	0.0947086	0.517013	0.284689	0.434952	0.0491962	0.0748185	.	.	.	0.378353	0.0499148	0.0379673	0.255251	0.207394	0.146202	.	.	.
ARMC8	PWH_vs_PrEP	0.150336	0.239659	0.179024	0.0422847	0.715106	0.315754	0.163942	0.305196	0.172138	.	.	.	0.341217	0.0274269	0.0248084	0.161141	0.291025	0.229027	.	.	.
ARMH3	PrEP_vs_HC	-0.190008	0.137226	0.157448	-0.0848369	0.533679	0.288518	-0.087939	0.65132	0.411534	0.323888	0.0580587	0.0738162	-0.207832	0.31286	0.241584	-0.125387	0.522964	0.368491	0.102868	0.626195	0.318174
ARMH3	PWH_vs_HC	0.227366	0.0495813	0.0581886	0.137477	0.288719	0.1927	0.529268	0.0143459	0.0380621	0.445486	0.0125094	0.0182751	0.478609	0.0172905	0.0183579	0.266199	0.185413	0.13566	0.475491	0.0368553	0.0536679
ARMH3	PWH_vs_PrEP	0.417374	0.000374362	0.00295818	0.222314	0.0417089	0.0455284	0.617207	0.000843058	0.00414846	0.121599	0.321583	0.240718	0.686441	0.00030228	0.001569	0.391585	0.0172151	0.0346505	0.372623	0.0316342	0.0564493
ARPC1B	PrEP_vs_HC	-0.152813	0.765913	0.453807	-0.181345	0.737685	0.353624	-0.573731	0.288551	0.266251	.	.	.	-0.418425	0.190376	0.178815	-0.0904692	0.809668	0.472934	.	.	.
ARPC1B	PWH_vs_HC	-0.850116	0.0773962	0.0792556	-0.866094	0.0999061	0.0895662	-1.10661	0.0500662	0.0753411	.	.	.	-0.634486	0.0310671	0.0272414	-0.978813	0.0185019	0.0311111	.	.	.
ARPC1B	PWH_vs_PrEP	-0.697303	0.0781764	0.0842709	-0.684749	0.10265	0.0844015	-0.532874	0.197331	0.129033	.	.	.	-0.21606	0.34137	0.15297	-0.888344	0.00661368	0.0181943	.	.	.
ARPC2	PrEP_vs_HC	0.169235	0.47719	0.349474	0.427327	0.102169	0.0973325	0.250577	0.434275	0.332904	0.19706	0.419516	0.272572	-0.19532	0.4999	0.325366	0.223277	0.45067	0.334653	0.662268	0.0123712	0.0211133
ARPC2	PWH_vs_HC	-0.200657	0.35657	0.223849	-0.0223362	0.92644	0.42503	-0.0215598	0.944233	0.470136	-0.0294919	0.902891	0.39401	-0.241015	0.366708	0.160935	-0.106046	0.717032	0.333614	-0.0419397	0.864072	0.435072
ARPC2	PWH_vs_PrEP	-0.369892	0.048045	0.0601567	-0.449663	0.0291235	0.0358832	-0.272137	0.264021	0.156229	-0.226552	0.230152	0.189452	-0.0456954	0.828201	0.291319	-0.329323	0.153462	0.154888	-0.704208	0.00132232	0.00623042
ARPC3	PrEP_vs_HC	0.118361	0.810727	0.466069	-0.115992	0.788513	0.369729	0.233192	0.667204	0.416737	.	.	.	-0.400511	0.322882	0.245945	0.022078	0.945425	0.511483	.	.	.
ARPC3	PWH_vs_HC	-0.816785	0.0817148	0.0818432	-0.881121	0.0425644	0.0490988	-0.544613	0.32088	0.240802	.	.	.	-0.937964	0.0153662	0.0168217	-1.03372	0.00549483	0.0154982	.	.	.
ARPC3	PWH_vs_PrEP	-0.935146	0.0202506	0.0335209	-0.765129	0.0293602	0.0360132	-0.777804	0.0749896	0.0662349	.	.	.	-0.537453	0.0772619	0.0523086	-1.0558	0.000582001	0.00396298	.	.	.
ARPC4	PrEP_vs_HC	.	.	.	.	.	.	.	.	.	.	.	.	1.0544	0.000493469	0.00514379	.	.	.	.	.	.
ARPC4	PWH_vs_HC	.	.	.	.	.	.	.	.	.	.	.	.	-0.46089	0.0672662	0.0474477	.	.	.	.	.	.
ARPC4	PWH_vs_PrEP	.	.	.	.	.	.	.	.	.	.	.	.	-1.51529	6.14922e-07	0.00012448	.	.	.	.	.	.
ARPC5	PrEP_vs_HC	0.165813	0.517434	0.366452	0.332217	0.187246	0.146103	0.0420065	0.875647	0.473201	0.178978	0.409931	0.269919	0.197262	0.440861	0.300655	0.117714	0.607917	0.404689	0.0128134	0.953023	0.417199
ARPC5	PWH_vs_HC	-0.579965	0.0194947	0.0314071	-0.431044	0.0744078	0.0725315	-0.589638	0.0388992	0.0650313	-0.775788	0.00244484	0.00613527	-0.497326	0.0420379	0.0339051	-0.723417	0.00583775	0.0159359	-0.771728	0.00244346	0.00895588
ARPC5	PWH_vs_PrEP	-0.745778	0.0012465	0.0059675	-0.763261	0.000876292	0.00389707	-0.631644	0.00697192	0.0142203	-0.954767	4.05545e-05	0.000590475	-0.694588	0.00178045	0.0043737	-0.841131	0.000198951	0.00226043	-0.784542	0.000196319	0.00226801
ARRB1	PrEP_vs_HC	-0.163187	0.366788	0.29425	-0.0169798	0.926635	0.408161	-0.106406	0.694411	0.424858	0.121345	0.653123	0.358194	-0.566676	0.0914328	0.111175	0.176745	0.509288	0.361772	0.238992	0.277214	0.186486
ARRB1	PWH_vs_HC	-0.00156515	0.992286	0.439549	0.0236601	0.896397	0.414295	0.176928	0.508978	0.322562	-0.0170247	0.948953	0.406112	-0.175369	0.530187	0.213491	0.122238	0.645972	0.313682	0.0219955	0.920233	0.456178
ARRB1	PWH_vs_PrEP	0.161622	0.227885	0.17366	0.0406399	0.770731	0.331079	0.283334	0.179548	0.120351	-0.13837	0.500137	0.31635	0.391306	0.104764	0.0648052	-0.0545072	0.787424	0.420939	-0.216996	0.20196	0.199763
ARSB	PrEP_vs_HC	0.348453	0.0075286	0.0243182	0.297608	0.0153954	0.0258372	0.209634	0.214247	0.226854	0.32094	0.02491	0.044416	0.381415	0.042061	0.0683187	-0.0185195	0.897706	0.500587	0.393748	0.117376	0.102867
ARSB	PWH_vs_HC	0.304517	0.00787017	0.0171141	0.433235	0.000942797	0.00329921	0.500161	0.00715295	0.0252986	0.148823	0.257154	0.160354	0.510303	0.0043375	0.00703148	0.227262	0.129202	0.107438	0.503566	0.0527246	0.0658776
ARSB	PWH_vs_PrEP	-0.0439359	0.588404	0.33488	0.135628	0.109522	0.0882881	0.290527	0.0317479	0.0377453	-0.172117	0.0960642	0.104117	0.128888	0.314143	0.144236	0.245781	0.0377944	0.0579306	0.109818	0.554536	0.364484
ASAH1	PrEP_vs_HC	0.227513	0.464028	0.344183	0.281724	0.408975	0.241237	0.310062	0.263253	0.254466	0.365633	0.346481	0.243378	-0.113808	0.721121	0.406009	0.26299	0.404215	0.311854	0.462494	0.130369	0.108201
ASAH1	PWH_vs_HC	-0.720888	0.0360942	0.0465724	-0.729885	0.0489544	0.0542631	-0.57105	0.0490114	0.0746505	-0.885117	0.0381101	0.0405569	-0.909821	0.013114	0.0150398	-0.928093	0.00891236	0.0201377	-0.456798	0.140694	0.128402
ASAH1	PWH_vs_PrEP	-0.948401	0.00137689	0.00625795	-1.01161	0.00164502	0.00557174	-0.881112	0.000714271	0.00374937	-1.25075	0.000775988	0.00350185	-0.796014	0.00518219	0.00832572	-1.19108	0.00014314	0.00193562	-0.919291	0.000792188	0.00467885
ASAP1	PrEP_vs_HC	-0.424425	0.00170009	0.00923649	-0.352033	0.0138921	0.0240765	-0.916346	2.52421e-05	0.000916833	-0.228776	0.129914	0.128529	-0.287179	0.105962	0.122292	-0.402928	0.0579393	0.0891816	-0.215426	0.320075	0.204262
ASAP1	PWH_vs_HC	0.00735372	0.947957	0.429081	0.0843669	0.512308	0.283096	-0.330142	0.0384837	0.0648097	0.118172	0.441753	0.240002	0.253147	0.161347	0.0881793	0.151139	0.467046	0.2496	0.0043477	0.984288	0.472032
ASAP1	PWH_vs_PrEP	0.431779	0.000190429	0.00218798	0.4364	0.000540196	0.00290593	0.586205	0.000128268	0.00141341	0.346948	0.00775535	0.0178647	0.540326	0.000868287	0.00285803	0.554067	0.0024498	0.0103549	0.219774	0.195463	0.197827
ASB3	PrEP_vs_HC	0.291343	0.294831	0.260287	0.304776	0.120493	0.10767	0.34695	0.196017	0.216542	.	.	.	0.503104	0.0548467	0.0803167	0.707048	0.00124715	0.00807165	.	.	.
ASB3	PWH_vs_HC	0.293263	0.247468	0.173302	0.323179	0.0780619	0.0750789	0.334606	0.206217	0.181469	.	.	.	0.683965	0.00985754	0.0124629	0.424316	0.0307266	0.0425979	.	.	.
ASB3	PWH_vs_PrEP	0.00191954	0.992283	0.460377	0.0184025	0.89309	0.36174	-0.0123437	0.949864	0.369624	.	.	.	0.180861	0.329052	0.148935	-0.282732	0.0538549	0.0751543	.	.	.
ASCC3	PrEP_vs_HC	-0.577698	0.00895854	0.0276402	-0.750581	0.000185165	0.00113519	-0.502846	0.0148096	0.0461424	-1.13996	1.79221e-05	0.000399796	-0.673113	0.00112535	0.00777688	-0.968373	0.000186865	0.00287797	-0.892079	0.000182517	0.00162756
ASCC3	PWH_vs_HC	-0.340086	0.0750449	0.07765	-0.492692	0.00466185	0.0103004	-0.220379	0.228837	0.193687	-0.868843	0.000248721	0.00158439	-0.281815	0.0725044	0.0500599	-0.566496	0.01075	0.0228983	-0.577104	0.0084101	0.0195543
ASCC3	PWH_vs_PrEP	0.237612	0.109791	0.107125	0.257889	0.0347637	0.0404698	0.282467	0.0558801	0.0542337	0.271115	0.0626236	0.0774447	0.391298	0.00549246	0.00860041	0.401877	0.0162356	0.0329553	0.314975	0.0429002	0.0711063
ASH1L	PrEP_vs_HC	0.295045	0.0113711	0.0317287	0.185742	0.0638591	0.0691716	0.20461	0.124858	0.165548	0.263194	0.0529909	0.0691648	0.321464	0.0373558	0.0634559	0.333102	0.0830702	0.110738	-0.127552	0.497677	0.274964
ASH1L	PWH_vs_HC	0.392566	0.00139849	0.00573527	0.322637	0.00396425	0.00938749	0.388497	0.00749086	0.025949	0.383383	0.00910228	0.0147291	0.588161	0.000409768	0.00187429	0.448833	0.0236929	0.0360554	0.0563593	0.773423	0.405209
ASH1L	PWH_vs_PrEP	0.0975212	0.213283	0.165278	0.136894	0.0715281	0.0668988	0.183887	0.0728438	0.0651033	0.120189	0.227286	0.187787	0.266697	0.0207592	0.0203065	0.115731	0.40733	0.281757	0.183912	0.217772	0.210903
ASPH	PrEP_vs_HC	0.561168	0.0188786	0.044149	0.421527	0.0257227	0.0368548	0.178714	0.643876	0.409819	0.452814	0.0508551	0.0670909	0.361207	0.0944705	0.113582	0.564575	0.0306482	0.0592857	.	.	.
ASPH	PWH_vs_HC	1.05708	0.000100792	0.00121736	1.04198	3.35678e-05	0.000435734	0.566011	0.154947	0.152311	1.00416	0.000390382	0.00197055	0.869975	0.000203264	0.00124551	0.931241	0.00133424	0.00689285	.	.	.
ASPH	PWH_vs_PrEP	0.495912	0.00647227	0.0163757	0.620452	0.000321443	0.00224206	0.387296	0.19889	0.129475	0.55135	0.00447901	0.0121276	0.508768	0.00349188	0.00657551	0.366666	0.0591924	0.0801561	.	.	.
ASXL1	PrEP_vs_HC	.	.	.	.	.	.	0.786261	0.0096172	0.0352516	.	.	.	.	.	.	.	.	.	.	.	.
ASXL1	PWH_vs_HC	.	.	.	.	.	.	0.855492	0.0051806	0.0214953	.	.	.	.	.	.	.	.	.	.	.	.
ASXL1	PWH_vs_PrEP	.	.	.	.	.	.	0.069231	0.729785	0.313384	.	.	.	.	.	.	.	.	.	.	.	.
ASXL2	PrEP_vs_HC	0.364333	0.000867211	0.00597003	0.3736	0.000795187	0.00312941	0.220684	0.19645	0.21682	0.267569	0.0919615	0.100504	0.306701	0.101921	0.118908	0.226025	0.190086	0.187966	0.266299	0.133925	0.109816
ASXL2	PWH_vs_HC	0.36082	0.000334221	0.00243586	0.383158	0.000449394	0.00203074	0.356987	0.0430667	0.0689146	0.246968	0.11426	0.0880245	0.58067	0.00203102	0.00446432	0.240065	0.165051	0.125119	0.186014	0.292464	0.217334
ASXL2	PWH_vs_PrEP	-0.00351285	0.954625	0.452361	0.00955885	0.882065	0.359219	0.136303	0.285228	0.163842	-0.0206009	0.856321	0.437621	0.273969	0.0483099	0.0370084	0.0140392	0.912092	0.459204	-0.0802845	0.542799	0.361853
ATAD1	PrEP_vs_HC	.	.	.	.	.	.	0.190035	0.493374	0.356029	.	.	.	-0.252635	0.320486	0.24519	.	.	.	.	.	.
ATAD1	PWH_vs_HC	.	.	.	.	.	.	-0.466622	0.1004	0.11568	.	.	.	-0.360951	0.159466	0.0878582	.	.	.	.	.	.
ATAD1	PWH_vs_PrEP	.	.	.	.	.	.	-0.656657	0.00641273	0.0133819	.	.	.	-0.108316	0.568941	0.221841	.	.	.	.	.	.
ATAD2B	PrEP_vs_HC	-0.32938	0.109225	0.137025	-0.187331	0.221905	0.163654	-0.38667	0.0287821	0.0712779	-0.0651703	0.705091	0.373954	-0.500877	0.0424857	0.0689029	-0.0829036	0.684179	0.432657	0.02593	0.918857	0.408444
ATAD2B	PWH_vs_HC	-0.0935111	0.599311	0.317062	-0.0852642	0.562351	0.302206	0.139457	0.383219	0.269566	0.038422	0.821638	0.371247	-0.0405574	0.838405	0.294345	-0.087071	0.66853	0.320341	0.281141	0.285343	0.214457
ATAD2B	PWH_vs_PrEP	0.235869	0.115778	0.111401	0.102067	0.370669	0.204888	0.526127	0.000653158	0.00353397	0.103592	0.431298	0.29017	0.46032	0.0129753	0.0147978	-0.0041674	0.978462	0.477199	0.255211	0.202556	0.19986
ATE1	PrEP_vs_HC	0.0855013	0.762727	0.453578	0.0995771	0.65858	0.331386	0.309856	0.361456	0.300304	0.0545154	0.803943	0.404121	-0.0512455	0.874949	0.449726	0.674293	0.00150685	0.00913234	.	.	.
ATE1	PWH_vs_HC	0.352127	0.186181	0.144733	0.388982	0.0786128	0.0754507	0.624866	0.0754182	0.0970029	0.467908	0.0462349	0.0449975	0.412874	0.19721	0.102425	0.745689	0.000668481	0.0048645	.	.	.
ATE1	PWH_vs_PrEP	0.266625	0.211571	0.164381	0.289405	0.0977521	0.0818171	0.315011	0.225609	0.140395	0.413393	0.0243696	0.0407296	0.46412	0.0713514	0.0492962	0.0713959	0.595737	0.356811	.	.	.
ATF2	PrEP_vs_HC	0.20501	0.253703	0.235819	0.234997	0.160994	0.130242	0.240214	0.306445	0.27638	.	.	.	0.219957	0.258979	0.21706	-0.191751	0.26632	0.235439	.	.	.
ATF2	PWH_vs_HC	0.0421612	0.794491	0.38343	0.106155	0.484432	0.272672	0.353847	0.135105	0.139129	.	.	.	0.28642	0.135679	0.0783355	-0.251531	0.151279	0.119033	.	.	.
ATF2	PWH_vs_PrEP	-0.162849	0.219547	0.169231	-0.128842	0.289121	0.174458	0.113633	0.516434	0.247103	.	.	.	0.0664623	0.642336	0.242253	-0.05978	0.642811	0.373609	.	.	.
ATF6	PrEP_vs_HC	-0.181789	0.147052	0.163444	-0.13675	0.304175	0.196982	-0.354721	0.113989	0.158135	-0.588217	0.000180998	0.00182522	-0.198198	0.292095	0.231833	-0.0630453	0.716429	0.444735	-0.128879	0.574598	0.298732
ATF6	PWH_vs_HC	-0.344681	0.0057348	0.013753	-0.288169	0.0350131	0.0431465	-0.452293	0.0463744	0.0722831	-0.552518	0.000292677	0.00172145	-0.312534	0.0674761	0.0475404	-0.395832	0.0347851	0.046415	-0.543193	0.0298505	0.0456494
ATF6	PWH_vs_PrEP	-0.162892	0.0787583	0.0847024	-0.151419	0.13601	0.102324	-0.0975727	0.547385	0.257738	0.0356985	0.68765	0.384806	-0.114335	0.396177	0.171091	-0.332787	0.0216468	0.039445	-0.414313	0.0286251	0.05335
ATF7	PrEP_vs_HC	0.276573	0.193297	0.196825	0.37735	0.0349329	0.0453632	0.338829	0.140494	0.177635	.	.	.	.	.	.	0.669129	0.002881	0.0132427	.	.	.
ATF7	PWH_vs_HC	0.349047	0.0833115	0.0830344	0.516527	0.00442199	0.0100359	0.531121	0.0270537	0.0536389	.	.	.	.	.	.	0.629361	0.00446478	0.0137822	.	.	.
ATF7	PWH_vs_PrEP	0.0724743	0.632089	0.350351	0.139176	0.258703	0.161063	0.192293	0.260148	0.155215	.	.	.	.	.	.	-0.0397681	0.783928	0.419957	.	.	.
ATF7IP	PrEP_vs_HC	0.0602315	0.680923	0.424696	0.121992	0.39358	0.234676	0.0585279	0.819554	0.457748	0.0608031	0.830626	0.411584	-0.0789404	0.752181	0.413688	0.11585	0.496242	0.354668	.	.	.
ATF7IP	PWH_vs_HC	0.081607	0.521879	0.288592	0.302904	0.0348736	0.0431272	0.141149	0.580074	0.349743	0.193054	0.495574	0.259331	0.16291	0.473205	0.195866	0.052735	0.755388	0.344985	.	.	.
ATF7IP	PWH_vs_PrEP	0.0213755	0.83901	0.417637	0.180912	0.0993322	0.0827244	0.0826209	0.671156	0.295534	0.132251	0.541011	0.332131	0.24185	0.197216	0.102828	-0.0631145	0.624717	0.367034	.	.	.
ATG5	PrEP_vs_HC	-0.197321	0.36897	0.295569	-0.427262	0.0689915	0.0730624	-0.0407322	0.872555	0.472595	-0.179285	0.480151	0.295783	-0.159987	0.562442	0.348402	-0.33843	0.165185	0.17216	.	.	.
ATG5	PWH_vs_HC	-0.282667	0.149124	0.123548	-0.473895	0.0321385	0.0407817	0.00147628	0.99533	0.482569	-0.171855	0.493516	0.258739	-0.0940413	0.706973	0.262033	-0.566654	0.0277424	0.0402022	.	.	.
ATG5	PWH_vs_PrEP	-0.0853461	0.585824	0.334104	-0.0466335	0.771582	0.331095	0.0422085	0.826536	0.340586	0.00742953	0.968846	0.469329	0.0659456	0.742857	0.269978	-0.228224	0.215383	0.192362	.	.	.
ATG7	PrEP_vs_HC	-0.446027	0.0183527	0.0435666	-0.457188	0.0287392	0.0400932	-0.526963	0.00766212	0.0307986	-0.703805	0.000959232	0.00545297	-0.332765	0.154766	0.156236	-0.589947	0.0337953	0.0635009	-0.330325	0.154044	0.120725
ATG7	PWH_vs_HC	0.0464496	0.788899	0.382012	0.0439994	0.818716	0.391707	-0.0684381	0.686129	0.389365	-0.302738	0.10373	0.0822297	0.339057	0.155777	0.0866453	0.075471	0.773944	0.349556	0.0622742	0.784936	0.409076
ATG7	PWH_vs_PrEP	0.492477	0.0020937	0.00805029	0.501187	0.00393103	0.00932398	0.458524	0.00305566	0.00801705	0.401067	0.00830227	0.019011	0.671822	0.00144499	0.00395286	0.665418	0.00386076	0.0131834	0.3926	0.034069	0.0600278
ATM	PrEP_vs_HC	0.340723	0.00190715	0.00981278	0.235667	0.0253983	0.0365645	0.0668844	0.643142	0.409819	0.0451281	0.764683	0.392276	0.394423	0.0217478	0.0452626	0.31031	0.0484246	0.0797048	0.227245	0.208595	0.151144
ATM	PWH_vs_HC	0.483945	8.13685e-05	0.00108439	0.434091	0.000498694	0.00216503	0.452027	0.00569797	0.0228153	0.106114	0.485717	0.255672	0.663834	0.000325928	0.00164961	0.382675	0.0176058	0.0303121	0.38668	0.0493518	0.0635782
ATM	PWH_vs_PrEP	0.143222	0.0474162	0.0596755	0.198424	0.0153482	0.0232211	0.385142	0.00293341	0.00796704	0.0609859	0.596518	0.355462	0.26941	0.0307467	0.0269222	0.0723655	0.517654	0.32633	0.159436	0.255791	0.2297
ATOSA	PrEP_vs_HC	.	.	.	-0.292943	0.374855	0.22688	.	.	.	.	.	.	.	.	.	.	.	.	.	.	.
ATOSA	PWH_vs_HC	.	.	.	0.363954	0.257354	0.177449	.	.	.	.	.	.	.	.	.	.	.	.	.	.	.
ATOSA	PWH_vs_PrEP	.	.	.	0.656898	0.0168005	0.0246189	.	.	.	.	.	.	.	.	.	.	.	.	.	.	.
ATOX1	PrEP_vs_HC	-0.217136	0.502641	0.360419	-0.0326126	0.925246	0.407748	-0.380395	0.302465	0.274027	.	.	.	-0.39085	0.0966878	0.114729	-0.705828	0.0604294	0.0912584	.	.	.
ATOX1	PWH_vs_HC	-1.2665	0.000894038	0.00432143	-1.2677	0.00172588	0.00508941	-1.46896	0.000989455	0.00745461	.	.	.	-1.20432	2.80395e-05	0.000439686	-1.71545	0.000194761	0.00227056	.	.	.
ATOX1	PWH_vs_PrEP	-1.04936	0.000634692	0.00407803	-1.23509	0.000329071	0.00226821	-1.08856	0.00128861	0.00509549	.	.	.	-0.813467	0.00016503	0.00109808	-1.00962	0.0017414	0.00827686	.	.	.
ATP10A	PrEP_vs_HC	0.553533	0.126571	0.150718	0.252697	0.28771	0.190513	0.840584	0.0875727	0.136258	-0.181698	0.521048	0.31058	0.392179	0.374285	0.270775	0.565073	0.133082	0.150846	0.472241	0.0774843	0.0769859
ATP10A	PWH_vs_HC	1.4052	0.000520044	0.00319172	0.896976	0.00186455	0.00537989	1.6045	0.003401	0.016094	0.82358	0.0106718	0.016556	1.42686	0.00183027	0.00421587	1.31923	0.00206194	0.00851797	0.98859	0.00167677	0.0069909
ATP10A	PWH_vs_PrEP	0.851665	0.00446774	0.0130543	0.644278	0.00277933	0.00750008	0.763912	0.0447908	0.0473906	1.00528	0.000338867	0.00221609	1.03468	0.00469173	0.00793116	0.754159	0.0137186	0.0297382	0.516349	0.0176236	0.0384881
ATP11A	PrEP_vs_HC	-0.232098	0.100708	0.129891	-0.132225	0.250584	0.176983	-0.207378	0.192206	0.214108	-0.150354	0.198625	0.16768	-0.269344	0.129275	0.138706	-0.213991	0.285097	0.245734	0.0853529	0.612463	0.312532
ATP11A	PWH_vs_HC	0.0482938	0.684447	0.346667	-0.00963296	0.929354	0.425742	0.172089	0.265848	0.213495	-0.0286348	0.798795	0.36606	0.212481	0.16565	0.0898086	0.00408372	0.983357	0.406435	0.188619	0.280574	0.213112
ATP11A	PWH_vs_PrEP	0.280391	0.0116845	0.0233403	0.122592	0.161167	0.115447	0.379468	0.00524898	0.0116818	0.121719	0.171143	0.154465	0.481826	0.00130919	0.00373868	0.218075	0.157975	0.157582	0.103266	0.428412	0.310997
ATP11B	PrEP_vs_HC	0.291065	0.0867009	0.118081	0.369623	0.00368912	0.00893735	0.213342	0.18394	0.211467	0.327346	0.0708338	0.0839522	0.294195	0.14248	0.14816	0.285703	0.280177	0.243178	0.69155	0.00584814	0.0129564
ATP11B	PWH_vs_HC	0.339624	0.0350084	0.0455318	0.420653	0.00147304	0.00449945	0.390455	0.0207395	0.0462623	0.599872	0.00330415	0.00770762	0.589513	0.00313342	0.00579736	0.409008	0.128458	0.107326	0.337103	0.156349	0.139161
ATP11B	PWH_vs_PrEP	0.048559	0.679237	0.365604	0.05103	0.528632	0.258674	0.177112	0.145394	0.103443	0.272526	0.0513205	0.0691958	0.295317	0.0486092	0.0372024	0.123305	0.533554	0.331779	-0.354447	0.0523691	0.0822494
ATP13A3	PrEP_vs_HC	0.862127	0.00343405	0.014437	0.964588	0.00107369	0.00382558	0.510446	0.0136881	0.0438681	0.733554	0.00260764	0.0107676	0.746801	0.0064156	0.0208668	0.935428	0.000233698	0.00307563	0.737909	0.0137104	0.0229595
ATP13A3	PWH_vs_HC	0.581261	0.0291843	0.0404881	0.53694	0.0356021	0.0436413	0.270494	0.153032	0.150946	0.609202	0.0109723	0.0167155	0.524769	0.0293613	0.0263966	0.606826	0.00659359	0.0172046	0.575223	0.0501864	0.063916
ATP13A3	PWH_vs_PrEP	-0.280866	0.145029	0.127908	-0.427648	0.0289251	0.0356922	-0.239952	0.101117	0.0812869	-0.124353	0.43394	0.291148	-0.222032	0.217162	0.110177	-0.328602	0.0406836	0.0614157	-0.162685	0.438038	0.315615
ATP1A1	PrEP_vs_HC	.	.	.	.	.	.	0.0292491	0.943475	0.49193	.	.	.	-0.0757124	0.775491	0.420576	.	.	.	.	.	.
ATP1A1	PWH_vs_HC	.	.	.	.	.	.	-0.0363896	0.929333	0.467658	.	.	.	-0.507087	0.0537223	0.0401151	.	.	.	.	.	.
ATP1A1	PWH_vs_PrEP	.	.	.	.	.	.	-0.0656387	0.833972	0.342212	.	.	.	-0.431374	0.0407482	0.0327006	.	.	.	.	.	.
ATP1B1	PrEP_vs_HC	1.49222	0.000130047	0.00196222	1.09601	0.001562	0.00490488	1.71277	0.000359186	0.00525029	1.01294	0.00315525	0.0120348	1.63021	2.85449e-05	0.00112682	1.02367	0.00352196	0.0148488	.	.	.
ATP1B1	PWH_vs_HC	0.673088	0.0158499	0.0269329	0.285714	0.30999	0.201295	0.539146	0.156579	0.15352	0.173973	0.542744	0.276835	0.652944	0.0185145	0.0192562	0.191353	0.524226	0.27242	.	.	.
ATP1B1	PWH_vs_PrEP	-0.819132	0.00128459	0.00606071	-0.810292	0.00187591	0.00596125	-1.17362	0.000844943	0.00414846	-0.838965	0.00163316	0.00591681	-0.977265	0.000203356	0.00121076	-0.832315	0.00213717	0.00949955	.	.	.
ATP1B3	PrEP_vs_HC	0.978053	0.00237359	0.0112691	0.964111	0.00473964	0.0106786	0.860193	0.0106334	0.0379324	0.803043	0.00615012	0.018404	0.54989	0.0377935	0.0638798	0.985327	0.0127441	0.0338344	1.01108	0.00552002	0.012586
ATP1B3	PWH_vs_HC	0.225015	0.349352	0.219909	0.195571	0.496842	0.277327	0.375119	0.205516	0.181106	0.210858	0.413349	0.227679	0.00404946	0.985785	0.32876	0.200621	0.570705	0.288152	0.201069	0.541958	0.327644
ATP1B3	PWH_vs_PrEP	-0.753038	0.0015931	0.00670636	-0.768539	0.00342776	0.00854178	-0.485074	0.0434991	0.0465461	-0.592186	0.00771108	0.0178258	-0.54584	0.00798748	0.0106383	-0.784706	0.00964595	0.0236856	-0.81001	0.00420771	0.013785
ATP2A2	PrEP_vs_HC	0.451402	0.0029519	0.0130579	0.447039	0.00508547	0.0113163	0.157768	0.406014	0.322171	0.44848	0.0222189	0.0407889	0.493336	0.011235	0.030564	0.550197	0.0170056	0.0406295	0.404232	0.0590762	0.0632791
ATP2A2	PWH_vs_HC	0.522269	0.00035727	0.00252494	0.349387	0.0147561	0.023164	0.187865	0.317489	0.238884	0.393479	0.0385792	0.0407336	0.499726	0.00431683	0.00703148	0.540392	0.0185186	0.0311111	0.777991	0.00137537	0.00612086
ATP2A2	PWH_vs_PrEP	0.0708673	0.438311	0.272971	-0.0976528	0.334539	0.192278	0.0300971	0.831519	0.341856	-0.0550007	0.681558	0.382801	0.00638964	0.958971	0.319944	-0.00980507	0.950471	0.46947	0.373759	0.0258486	0.049509
ATP2B1	PrEP_vs_HC	0.878736	8.89517e-06	0.000392434	1.16876	0.000129356	0.000947785	0.581325	0.0627794	0.111644	0.544133	0.00919043	0.023853	0.655772	0.00190108	0.0103435	0.968755	0.001069	0.00732562	1.29423	0.00533696	0.0123613
ATP2B1	PWH_vs_HC	-0.126452	0.327804	0.210899	-0.0313589	0.887295	0.412316	-0.631609	0.0440868	0.0700472	-0.297373	0.133179	0.0980221	-0.23265	0.203049	0.10492	-0.361647	0.148902	0.11779	-0.139453	0.741837	0.397601
ATP2B1	PWH_vs_PrEP	-1.00519	1.22363e-07	3.77588e-05	-1.20012	7.69325e-06	0.000301519	-1.21293	8.15929e-05	0.00110037	-0.841506	3.65444e-05	0.000564013	-0.888423	9.17906e-06	0.000261268	-1.3304	2.86232e-06	0.000301434	-1.43369	0.000297716	0.00261215
ATP2C1	PrEP_vs_HC	-1.3102	0.000139684	0.00199814	-1.12267	0.000254254	0.00144112	-1.04019	1.73383e-05	0.000815095	-0.690273	0.00415982	0.0143095	-1.36857	0.000517549	0.00526768	-1.09045	0.000975625	0.00691346	-1.10665	0.00139952	0.00541233
ATP2C1	PWH_vs_HC	-1.27109	0.000160707	0.00149157	-1.10742	0.00028797	0.00152224	-1.37013	6.42274e-07	0.000122586	-0.951094	0.000373655	0.00192932	-1.21933	0.000786352	0.00257509	-0.993957	0.00193077	0.00830555	-1.32419	0.000380447	0.00284316
ATP2C1	PWH_vs_PrEP	0.0391136	0.83393	0.415956	0.0152524	0.929422	0.371084	-0.329944	0.0159336	0.0241967	-0.26082	0.110587	0.11501	0.14924	0.519528	0.20898	0.0964952	0.638117	0.371532	-0.217547	0.340201	0.270704
ATP5F1A	PrEP_vs_HC	.	.	.	.	.	.	.	.	.	.	.	.	-0.324744	0.460201	0.308717	.	.	.	.	.	.
ATP5F1A	PWH_vs_HC	.	.	.	.	.	.	.	.	.	.	.	.	-0.806071	0.0720059	0.0498722	.	.	.	.	.	.
ATP5F1A	PWH_vs_PrEP	.	.	.	.	.	.	.	.	.	.	.	.	-0.481327	0.155198	0.0868475	.	.	.	.	.	.
ATP5F1B	PrEP_vs_HC	.	.	.	.	.	.	.	.	.	.	.	.	0.0399008	0.914488	0.458862	.	.	.	.	.	.
ATP5F1B	PWH_vs_HC	.	.	.	.	.	.	.	.	.	.	.	.	-0.739059	0.0601854	0.0432566	.	.	.	.	.	.
ATP5F1B	PWH_vs_PrEP	.	.	.	.	.	.	.	.	.	.	.	.	-0.77896	0.0136071	0.0152246	.	.	.	.	.	.
ATP5F1E	PrEP_vs_HC	.	.	.	.	.	.	-0.458338	0.456522	0.341142	.	.	.	-0.670425	0.136037	0.143791	.	.	.	.	.	.
ATP5F1E	PWH_vs_HC	.	.	.	.	.	.	-1.26159	0.050004	0.0753411	.	.	.	-0.653324	0.112632	0.0690014	.	.	.	.	.	.
ATP5F1E	PWH_vs_PrEP	.	.	.	.	.	.	-0.803248	0.097093	0.0788941	.	.	.	0.0171008	0.956789	0.319573	.	.	.	.	.	.
ATP5MC3	PrEP_vs_HC	.	.	.	.	.	.	.	.	.	.	.	.	-0.800858	0.0716623	0.0951733	.	.	.	.	.	.
ATP5MC3	PWH_vs_HC	.	.	.	.	.	.	.	.	.	.	.	.	-1.86004	0.00044199	0.00193282	.	.	.	.	.	.
ATP5MC3	PWH_vs_PrEP	.	.	.	.	.	.	.	.	.	.	.	.	-1.05918	0.00428999	0.00753519	.	.	.	.	.	.
ATP5MG	PrEP_vs_HC	.	.	.	.	.	.	.	.	.	.	.	.	-0.465941	0.189037	0.178123	.	.	.	.	.	.
ATP5MG	PWH_vs_HC	.	.	.	.	.	.	.	.	.	.	.	.	-0.990851	0.0103118	0.0127815	.	.	.	.	.	.
ATP5MG	PWH_vs_PrEP	.	.	.	.	.	.	.	.	.	.	.	.	-0.52491	0.059187	0.043293	.	.	.	.	.	.
ATP5PB	PrEP_vs_HC	.	.	.	.	.	.	.	.	.	.	.	.	-0.621636	0.0545564	0.0802151	.	.	.	.	.	.
ATP5PB	PWH_vs_HC	.	.	.	.	.	.	.	.	.	.	.	.	-0.947714	0.00613816	0.00890589	.	.	.	.	.	.
ATP5PB	PWH_vs_PrEP	.	.	.	.	.	.	.	.	.	.	.	.	-0.326077	0.168623	0.0921315	.	.	.	.	.	.
ATP6AP1	PrEP_vs_HC	-0.222827	0.78164	0.458684	.	.	.	-0.656145	0.23919	0.239286	.	.	.	-0.493366	0.118648	0.130675	.	.	.	.	.	.
ATP6AP1	PWH_vs_HC	-1.04451	0.194054	0.14839	.	.	.	-1.0798	0.060041	0.0848859	.	.	.	-0.542261	0.0542836	0.0403495	.	.	.	.	.	.
ATP6AP1	PWH_vs_PrEP	-0.821686	0.187427	0.150955	.	.	.	-0.423652	0.311016	0.174766	.	.	.	-0.0488946	0.822649	0.289618	.	.	.	.	.	.
ATP6AP2	PrEP_vs_HC	.	.	.	.	.	.	-0.683545	0.255123	0.249423	.	.	.	-0.372688	0.223992	0.197946	.	.	.	.	.	.
ATP6AP2	PWH_vs_HC	.	.	.	.	.	.	-1.61072	0.0132679	0.0358748	.	.	.	-1.06858	0.00133617	0.00341901	.	.	.	.	.	.
ATP6AP2	PWH_vs_PrEP	.	.	.	.	.	.	-0.92718	0.0514159	0.0511087	.	.	.	-0.695895	0.00585914	0.00886787	.	.	.	.	.	.
ATP6V0A1	PrEP_vs_HC	0.252941	0.074961	0.107091	0.320817	0.0311872	0.0423161	0.271183	0.294374	0.269904	0.291887	0.111073	0.115163	0.0161647	0.930991	0.463061	0.368162	0.0479204	0.0794823	.	.	.
ATP6V0A1	PWH_vs_HC	0.769148	1.56377e-05	0.000442067	0.707169	7.95915e-05	0.000710822	0.838782	0.00464256	0.0201384	0.660454	0.00173558	0.00485101	0.870715	9.57786e-05	0.000773255	0.916692	8.61321e-05	0.0015698	.	.	.
ATP6V0A1	PWH_vs_PrEP	0.516207	0.000120256	0.00173678	0.386352	0.00174635	0.00576211	0.567599	0.00979174	0.0176468	0.368567	0.0134174	0.0267545	0.854551	1.52201e-05	0.000332228	0.54853	0.000776785	0.00469052	.	.	.
ATP6V0B	PrEP_vs_HC	0.0955184	0.917921	0.499289	0.172073	0.84101	0.382548	-0.394021	0.597833	0.39264	.	.	.	-0.526922	0.1441	0.149089	.	.	.	.	.	.
ATP6V0B	PWH_vs_HC	-1.41235	0.121575	0.107503	-1.26941	0.131759	0.109786	-1.38702	0.0778905	0.0986991	.	.	.	-1.12522	0.00198794	0.00439949	.	.	.	.	.	.
ATP6V0B	PWH_vs_PrEP	-1.50787	0.0434939	0.0562616	-1.44148	0.0379647	0.0429804	-0.993001	0.0955284	0.0781014	.	.	.	-0.598297	0.028872	0.0258506	.	.	.	.	.	.
ATP6V0C	PrEP_vs_HC	.	.	.	.	.	.	-0.0727175	0.917019	0.484368	.	.	.	-0.0307494	0.941546	0.465125	.	.	.	.	.	.
ATP6V0C	PWH_vs_HC	.	.	.	.	.	.	-1.22918	0.0911957	0.109399	.	.	.	-0.894774	0.02826	0.0257831	.	.	.	.	.	.
ATP6V0C	PWH_vs_PrEP	.	.	.	.	.	.	-1.15646	0.0431466	0.0463441	.	.	.	-0.864025	0.0117998	0.0139246	.	.	.	.	.	.
ATP6V0D1	PrEP_vs_HC	.	.	.	.	.	.	0.67752	0.148697	0.183702	.	.	.	0.751881	0.115172	0.128161	.	.	.	.	.	.
ATP6V0D1	PWH_vs_HC	.	.	.	.	.	.	0.341865	0.443586	0.296373	.	.	.	0.774302	0.0840309	0.055978	.	.	.	.	.	.
ATP6V0D1	PWH_vs_PrEP	.	.	.	.	.	.	-0.335654	0.331145	0.182669	.	.	.	0.0224203	0.946776	0.317318	.	.	.	.	.	.
ATP6V0E1	PrEP_vs_HC	0.244255	0.371536	0.296762	0.342647	0.282154	0.188776	0.164206	0.604179	0.394861	0.242162	0.409696	0.269919	0.118974	0.607023	0.364913	0.0243931	0.91097	0.502935	.	.	.
ATP6V0E1	PWH_vs_HC	-0.652601	0.0139076	0.0249024	-0.64371	0.0392963	0.0465859	-0.499565	0.124139	0.131853	-0.75091	0.0190598	0.0250818	-0.525815	0.0191873	0.0196547	-0.758856	0.0031145	0.0110206	.	.	.
ATP6V0E1	PWH_vs_PrEP	-0.896856	0.000451163	0.00331293	-0.986357	0.000783855	0.00362008	-0.663771	0.0135983	0.0219804	-0.993072	0.000458643	0.00245255	-0.644789	0.00146214	0.00397293	-0.783249	0.00025411	0.00265186	.	.	.
ATP6V1A	PrEP_vs_HC	0.497039	0.0152123	0.0388766	0.661388	0.00061856	0.00265455	0.679841	0.000590817	0.00677615	0.754812	0.000667366	0.00427198	1.01242	0.000127458	0.00250697	0.552331	0.017317	0.041078	1.14375	8.15224e-06	0.000264348
ATP6V1A	PWH_vs_HC	0.327336	0.0750792	0.07765	0.454133	0.00854606	0.0155914	0.563664	0.00228945	0.0125939	0.55862	0.006421	0.0119027	0.54079	0.0104209	0.0128165	0.362281	0.096923	0.0895928	0.630845	0.00367184	0.0113621
ATP6V1A	PWH_vs_PrEP	-0.169703	0.220211	0.16961	-0.207255	0.0847617	0.0753379	-0.116177	0.328847	0.181873	-0.196192	0.157189	0.145619	-0.471634	0.00542599	0.00854781	-0.19005	0.242124	0.206427	-0.512907	0.00189641	0.00787374
ATP6V1B2	PrEP_vs_HC	0.227836	0.266503	0.243	0.270768	0.11444	0.1044	0.156667	0.464275	0.345165	0.515785	0.00996112	0.0249416	-0.0101969	0.963119	0.470296	0.133723	0.470613	0.343904	0.0345275	0.884215	0.39772
ATP6V1B2	PWH_vs_HC	0.109603	0.545462	0.297319	0.0150905	0.924154	0.424213	0.0864405	0.677744	0.386522	-0.0863904	0.619638	0.305929	0.0449862	0.816545	0.290027	-0.154903	0.401811	0.228979	-0.0806606	0.737457	0.395789
ATP6V1B2	PWH_vs_PrEP	-0.118233	0.422879	0.265252	-0.255678	0.0534094	0.0541361	-0.0702263	0.660828	0.292713	-0.602176	0.000442192	0.00242008	0.055183	0.729866	0.266717	-0.288627	0.0527415	0.0738227	-0.115188	0.528302	0.357083
ATP6V1C1	PrEP_vs_HC	0.347306	0.0556694	0.0873143	0.34687	0.0182432	0.028939	0.476957	0.0408715	0.0856012	0.225231	0.243202	0.191273	0.184038	0.31135	0.24065	0.586788	0.00366741	0.0151984	0.326691	0.0760098	0.076337
ATP6V1C1	PWH_vs_HC	0.320577	0.0432614	0.0531725	0.227648	0.0747505	0.0726391	0.567464	0.0167988	0.0419243	0.456972	0.0260368	0.0308429	0.323876	0.0551031	0.0407358	0.343369	0.0619045	0.067603	0.252233	0.16442	0.145041
ATP6V1C1	PWH_vs_PrEP	-0.0267294	0.825169	0.413907	-0.119222	0.225838	0.146937	0.0905078	0.57867	0.267415	0.23174	0.120155	0.121681	0.139838	0.28912	0.135636	-0.243419	0.0795087	0.10001	-0.0744577	0.578416	0.372588
ATP6V1D	PrEP_vs_HC	.	.	.	.	.	.	-0.0512673	0.827746	0.460392	.	.	.	-0.231818	0.325383	0.246895	.	.	.	.	.	.
ATP6V1D	PWH_vs_HC	.	.	.	.	.	.	-0.749921	0.00545644	0.0223164	.	.	.	-1.14554	0.000125008	0.000889365	.	.	.	.	.	.
ATP6V1D	PWH_vs_PrEP	.	.	.	.	.	.	-0.698653	0.00141583	0.0053083	.	.	.	-0.913723	9.60325e-05	0.000810001	.	.	.	.	.	.
ATP6V1E1	PrEP_vs_HC	.	.	.	.	.	.	0.435296	0.177827	0.207658	.	.	.	0.511673	0.0909678	0.110838	.	.	.	.	.	.
ATP6V1E1	PWH_vs_HC	.	.	.	.	.	.	-0.428768	0.175319	0.164972	.	.	.	-0.345767	0.224525	0.112734	.	.	.	.	.	.
ATP6V1E1	PWH_vs_PrEP	.	.	.	.	.	.	-0.864064	0.00234783	0.00711887	.	.	.	-0.85744	0.00114698	0.00344744	.	.	.	.	.	.
ATP6V1F	PrEP_vs_HC	.	.	.	.	.	.	-0.264539	0.714159	0.429743	.	.	.	-0.0614773	0.882881	0.451444	.	.	.	.	.	.
ATP6V1F	PWH_vs_HC	.	.	.	.	.	.	-1.71246	0.0275912	0.0540571	.	.	.	-0.896961	0.0340631	0.0290842	.	.	.	.	.	.
ATP6V1F	PWH_vs_PrEP	.	.	.	.	.	.	-1.44792	0.017254	0.0253762	.	.	.	-0.835484	0.0151547	0.0164053	.	.	.	.	.	.
ATP6V1G1	PrEP_vs_HC	.	.	.	.	.	.	.	.	.	.	.	.	0.309056	0.485394	0.319982	.	.	.	.	.	.
ATP6V1G1	PWH_vs_HC	.	.	.	.	.	.	.	.	.	.	.	.	-1.01432	0.0294841	0.0264194	.	.	.	.	.	.
ATP6V1G1	PWH_vs_PrEP	.	.	.	.	.	.	.	.	.	.	.	.	-1.32338	0.00108957	0.00329199	.	.	.	.	.	.
ATP6V1H	PrEP_vs_HC	-0.791986	0.00179382	0.00949922	-0.583676	0.00016757	0.00109432	-0.811927	0.0018997	0.0130115	-0.167288	0.253359	0.197363	-0.802325	0.00246569	0.0118339	-0.696424	0.00305033	0.0134945	-0.618517	0.00714554	0.014648
ATP6V1H	PWH_vs_HC	-0.882323	0.000772131	0.00400172	-0.735682	1.93523e-05	0.000318692	-0.675776	0.00619128	0.0233997	-0.329912	0.036581	0.0392471	-0.895547	0.000596242	0.00223019	-0.846824	0.000627672	0.0046673	-0.750305	0.00258327	0.00930166
ATP6V1H	PWH_vs_PrEP	-0.0903365	0.562915	0.324917	-0.152006	0.0934753	0.0798077	0.136151	0.407006	0.211364	-0.162624	0.152959	0.142901	-0.0932217	0.571526	0.222277	-0.150399	0.328873	0.247748	-0.131788	0.411816	0.306004
ATP9B	PrEP_vs_HC	-0.635479	0.0116789	0.0324028	-0.481028	0.0254657	0.0366029	-0.742785	0.00265093	0.0165714	-0.646491	0.00189472	0.00866327	-0.582964	0.021867	0.0452939	-0.563899	0.0430282	0.0746919	-0.301308	0.220791	0.157194
ATP9B	PWH_vs_HC	-0.301305	0.19577	0.149208	-0.335869	0.105584	0.0935828	-0.140739	0.492308	0.31602	-0.412274	0.0329073	0.0367128	-0.0626899	0.787419	0.282329	-0.441026	0.107242	0.0960576	-0.105348	0.665692	0.3698
ATP9B	PWH_vs_PrEP	0.334174	0.0658491	0.0758732	0.145159	0.336621	0.19307	0.602046	0.00160512	0.00580134	0.234218	0.0935426	0.102101	0.520274	0.00929308	0.011813	0.122873	0.537204	0.33357	0.195961	0.294909	0.25034
ATR	PrEP_vs_HC	-0.323416	0.0510427	0.0837881	-0.412426	0.0074937	0.0148102	-0.54765	0.0574333	0.104939	-0.633747	0.00103623	0.00559223	-0.471646	0.0500584	0.0760644	-0.53473	0.0103964	0.0300783	.	.	.
ATR	PWH_vs_HC	0.142719	0.291876	0.193799	-0.05354	0.662802	0.336694	0.0131765	0.960668	0.4744	-0.29157	0.0736215	0.0640072	0.091241	0.654306	0.247691	-0.0936066	0.614104	0.302775	.	.	.
ATR	PWH_vs_PrEP	0.466134	0.000924837	0.00510297	0.358886	0.00252618	0.00716953	0.560827	0.0146256	0.022983	0.342177	0.0104077	0.0223718	0.562887	0.00348687	0.00657551	0.441123	0.0062783	0.0176252	.	.	.
ATRN	PrEP_vs_HC	-0.150099	0.555681	0.379222	-0.130669	0.612166	0.316338	-0.0336793	0.880972	0.475222	-0.256327	0.281716	0.211616	-0.321914	0.301995	0.235816	-0.0820059	0.759813	0.455319	.	.	.
ATRN	PWH_vs_HC	-0.103048	0.650176	0.33492	0.015559	0.947508	0.430901	0.0789253	0.72279	0.401807	-0.066699	0.772318	0.358542	-0.0313013	0.912796	0.311459	-0.117957	0.661089	0.31808	.	.	.
ATRN	PWH_vs_PrEP	0.0470504	0.798289	0.40458	0.146228	0.442971	0.231483	0.112605	0.511098	0.245517	0.189627	0.291904	0.225363	0.290613	0.211015	0.107712	-0.0359507	0.860055	0.443946	.	.	.
ATRX	PrEP_vs_HC	0.248574	0.0288612	0.0576026	0.234836	0.0316529	0.0427036	0.182911	0.252342	0.247918	0.213321	0.220997	0.179169	0.318878	0.064138	0.0882776	0.232511	0.133815	0.151187	0.710318	0.0119525	0.0208987
ATRX	PWH_vs_HC	0.20518	0.0445528	0.054353	0.20726	0.0524083	0.0569472	0.289435	0.0741765	0.0965844	0.148014	0.388473	0.216561	0.191153	0.195882	0.10193	0.208863	0.172875	0.128782	0.654085	0.0213162	0.036392
ATRX	PWH_vs_PrEP	-0.043394	0.566079	0.326342	-0.0275758	0.71426	0.315639	0.106524	0.370602	0.197616	-0.0653074	0.61359	0.360987	-0.127725	0.285743	0.134208	-0.0236481	0.834379	0.43602	-0.0562331	0.774091	0.43689
ATXN1	PrEP_vs_HC	-0.487436	0.00269064	0.0124002	-0.587201	0.000354078	0.00177278	-0.777186	0.00125355	0.0103913	-0.455395	0.0115478	0.0275021	-0.674741	0.00278643	0.0127021	-0.59457	0.0044783	0.0173262	-0.738142	0.00113597	0.00500237
ATXN1	PWH_vs_HC	-0.467322	0.00430227	0.0115664	-0.450543	0.00303305	0.0077528	-0.655767	0.00391534	0.018007	-0.359668	0.0443616	0.0439974	-0.392912	0.0565007	0.0414682	-0.450403	0.0243355	0.0368614	-0.455296	0.0282681	0.043566
ATXN1	PWH_vs_PrEP	0.0201143	0.844807	0.418749	0.136658	0.1646	0.117395	0.121419	0.413864	0.214152	0.095727	0.442413	0.294746	0.28183	0.0685399	0.0477613	0.144166	0.304723	0.235059	0.282845	0.0648802	0.0950466
ATXN10	PrEP_vs_HC	.	.	.	.	.	.	-0.524505	0.0500779	0.0965208	.	.	.	.	.	.	.	.	.	.	.	.
ATXN10	PWH_vs_HC	.	.	.	.	.	.	0.0173841	0.94326	0.470061	.	.	.	.	.	.	.	.	.	.	.	.
ATXN10	PWH_vs_PrEP	.	.	.	.	.	.	0.541889	0.0110974	0.0190632	.	.	.	.	.	.	.	.	.	.	.	.
ATXN2	PrEP_vs_HC	0.347458	0.0316052	0.0609639	0.33021	0.0340209	0.0444994	0.661519	0.00595318	0.026378	0.409559	0.0219337	0.0406214	0.522876	0.0188409	0.0416304	0.840079	0.000295275	0.00337494	.	.	.
ATXN2	PWH_vs_HC	0.503604	0.00149611	0.00593914	0.483627	0.00257785	0.00690674	0.839519	0.00100829	0.00749783	0.637557	0.00125159	0.00390126	0.821445	0.000363643	0.00176499	0.801548	0.000450419	0.00379814	.	.	.
ATXN2	PWH_vs_PrEP	0.156146	0.155751	0.134183	0.153417	0.157666	0.113945	0.178	0.265148	0.156485	0.227998	0.0782558	0.089864	0.298569	0.0558753	0.0412056	-0.0385315	0.779731	0.418457	.	.	.
ATXN3	PrEP_vs_HC	.	.	.	0.200552	0.347764	0.215106	.	.	.	0.0770857	0.527172	0.313044	.	.	.	.	.	.	.	.	.
ATXN3	PWH_vs_HC	.	.	.	0.538753	0.015121	0.023515	.	.	.	0.376728	0.00667254	0.0120677	.	.	.	.	.	.	.	.	.
ATXN3	PWH_vs_PrEP	.	.	.	0.338202	0.0446956	0.0478369	.	.	.	0.299643	0.00520541	0.0131842	.	.	.	.	.	.	.	.	.
ATXN7	PrEP_vs_HC	.	.	.	-0.0106053	0.956676	0.414187	-0.17538	0.55274	0.376004	.	.	.	.	.	.	0.165227	0.410071	0.314981	.	.	.
ATXN7	PWH_vs_HC	.	.	.	0.302611	0.117181	0.101461	0.336248	0.255419	0.207153	.	.	.	.	.	.	0.510428	0.0198177	0.0324197	.	.	.
ATXN7	PWH_vs_PrEP	.	.	.	0.313216	0.0463363	0.0484587	0.511629	0.0344885	0.0398501	.	.	.	.	.	.	0.345201	0.0347728	0.0553656	.	.	.
ATXN7L1	PrEP_vs_HC	-0.659782	0.00960585	0.0290067	-0.715684	0.00130554	0.00437388	-0.723645	0.0712663	0.122029	-0.623209	0.00354449	0.0128535	-0.916191	0.000496664	0.00514379	-0.977565	0.00299279	0.0133923	.	.	.
ATXN7L1	PWH_vs_HC	-0.209967	0.282132	0.189487	-0.279375	0.103147	0.0918568	-0.0144291	0.969205	0.476152	-0.373675	0.051215	0.0489291	-0.140311	0.459363	0.191497	-0.23375	0.407919	0.23063	.	.	.
ATXN7L1	PWH_vs_PrEP	0.449815	0.0130697	0.0253094	0.436309	0.00472066	0.0105038	0.709216	0.0246395	0.0320253	0.249534	0.0835259	0.0945095	0.775881	0.000128163	0.0009609	0.743814	0.00296477	0.0111627	.	.	.
AVL9	PrEP_vs_HC	-0.129402	0.262711	0.240538	-0.076327	0.488603	0.272316	-0.043885	0.775493	0.446882	0.026624	0.83702	0.41355	0.0589236	0.753486	0.413775	-0.0744411	0.695627	0.436257	.	.	.
AVL9	PWH_vs_HC	0.0439233	0.659543	0.33788	0.0910734	0.392993	0.23473	0.269425	0.0914945	0.109416	0.182994	0.169693	0.11833	0.452859	0.0142535	0.0159226	0.0608698	0.748401	0.343	.	.	.
AVL9	PWH_vs_PrEP	0.173325	0.0500653	0.0616587	0.1674	0.0573272	0.0571223	0.31331	0.0161195	0.0243563	0.15637	0.127495	0.126786	0.393935	0.0103148	0.0127126	0.135311	0.355369	0.257571	.	.	.
B2M	PrEP_vs_HC	-0.903197	0.060858	0.0924594	-0.871498	0.0914631	0.0897908	-0.523096	0.25157	0.247769	-1.07416	0.0330729	0.0521337	-1.21265	0.00719983	0.0227288	-0.929654	0.082427	0.110134	-0.909014	0.0320046	0.0404814
B2M	PWH_vs_HC	-2.0454	0.000704356	0.00375476	-2.00204	0.00135136	0.00425245	-1.33266	0.0085692	0.0274113	-2.30165	0.000328293	0.00184508	-1.89401	0.000334817	0.00166471	-2.30501	0.000662448	0.0048645	-2.06848	0.000127907	0.00126653
B2M	PWH_vs_PrEP	-1.1422	0.00554459	0.0149586	-1.13054	0.00913249	0.0161144	-0.809567	0.0288712	0.0352529	-1.22748	0.00413825	0.0114871	-0.681362	0.0395886	0.0318965	-1.37536	0.00344345	0.0122447	-1.15947	0.00156759	0.00691841
B3GNT5	PrEP_vs_HC	0.302284	0.547285	0.37629	0.348527	0.341094	0.212292	0.849838	0.0586068	0.106475	-0.399049	0.0690437	0.0826441	0.350549	0.252554	0.214211	0.0560237	0.851083	0.484967	.	.	.
B3GNT5	PWH_vs_HC	-0.533085	0.261903	0.180738	-0.417418	0.225793	0.160893	-0.285307	0.490947	0.315323	-0.635712	0.00695417	0.0123459	-0.264844	0.359663	0.158869	-0.618547	0.0529058	0.0603545	.	.	.
B3GNT5	PWH_vs_PrEP	-0.83537	0.0379863	0.0515259	-0.765945	0.01174	0.01921	-1.13514	0.00275797	0.00776328	-0.236662	0.144312	0.138511	-0.615393	0.0136665	0.0152637	-0.674571	0.00880533	0.0219016	.	.	.
B4GALT1	PrEP_vs_HC	-0.0507807	0.913728	0.497993	-0.317877	0.342366	0.212937	0.192934	0.644653	0.409819	-0.289844	0.381183	0.25732	-0.0030436	0.995263	0.478449	-0.463197	0.260084	0.231683	.	.	.
B4GALT1	PWH_vs_HC	-1.23359	0.00883415	0.0184368	-1.51521	0.000235356	0.00134997	-0.966896	0.0330022	0.059716	-1.05594	0.00522978	0.0103638	-1.28733	0.0115804	0.0139165	-1.23653	0.00714321	0.0177361	.	.	.
B4GALT1	PWH_vs_PrEP	-1.18281	0.00363718	0.0113488	-1.19733	0.000253097	0.00194683	-1.15983	0.00239741	0.00719675	-0.7661	0.00728734	0.0171973	-1.28429	0.00335028	0.00642612	-0.773337	0.0216514	0.039445	.	.	.
B4GALT5	PrEP_vs_HC	0.0693723	0.786922	0.459451	0.0835818	0.712047	0.345748	0.440788	0.134815	0.173381	0.121471	0.600165	0.339852	0.449683	0.159694	0.159378	-0.0982976	0.73403	0.449802	0.114672	0.519493	0.281608
B4GALT5	PWH_vs_HC	0.408642	0.13197	0.113364	0.349409	0.140414	0.114498	0.74226	0.0176076	0.0427811	0.274524	0.254501	0.15911	0.650984	0.0408825	0.0332464	0.305248	0.300618	0.190317	0.247407	0.183638	0.15642
B4GALT5	PWH_vs_PrEP	0.339269	0.101623	0.101274	0.265827	0.139879	0.104471	0.301472	0.173175	0.118046	0.153052	0.393969	0.273399	0.201301	0.387057	0.16804	0.403545	0.0821123	0.101987	0.132735	0.336465	0.269334
BABAM2	PrEP_vs_HC	-1.07304	2.54392e-05	0.000651638	-1.31678	2.72195e-06	9.81225e-05	-1.23256	0.00433971	0.0220408	-1.23303	0.000588087	0.00404595	-0.962057	0.000431354	0.00489696	-1.11331	4.22015e-06	0.000340363	.	.	.
BABAM2	PWH_vs_HC	-1.0692	6.54552e-06	0.000284431	-1.21008	2.61232e-06	0.00011362	-0.995828	0.0140574	0.0375251	-1.22702	0.000557869	0.00240016	-0.874461	0.000527869	0.00204966	-1.1957	1.85048e-06	0.000216228	.	.	.
BABAM2	PWH_vs_PrEP	0.00384229	0.974784	0.456669	0.106701	0.387314	0.210553	0.236733	0.397043	0.207253	0.00600323	0.977427	0.470904	0.0875963	0.581207	0.224712	-0.0823873	0.499622	0.320016	.	.	.
BACH1	PrEP_vs_HC	0.358358	0.0067941	0.0226087	0.197588	0.0317184	0.0427281	0.29857	0.0828451	0.131174	0.254513	0.0919946	0.100504	0.401365	0.0361714	0.0625371	0.423812	0.0248304	0.052488	0.215594	0.215689	0.155109
BACH1	PWH_vs_HC	0.517868	0.000647447	0.00355291	0.36528	0.000814435	0.00299502	0.278571	0.0992417	0.11503	0.48494	0.00598286	0.0112194	0.761891	0.000803749	0.00258025	0.583655	0.00528565	0.015064	0.353782	0.0581069	0.0701678
BACH1	PWH_vs_PrEP	0.15951	0.086471	0.0904179	0.167692	0.0197357	0.0272999	-0.0199984	0.870452	0.349873	0.230427	0.0559614	0.0724572	0.360526	0.0176883	0.018016	0.159843	0.246589	0.208774	0.138188	0.30213	0.25441
BANP	PrEP_vs_HC	.	.	.	.	.	.	0.615419	0.0280979	0.0700176	0.54569	0.0155466	0.0328086	.	.	.	.	.	.	.	.	.
BANP	PWH_vs_HC	.	.	.	.	.	.	0.763651	0.00818084	0.0271009	0.805849	0.00110948	0.00364297	.	.	.	.	.	.	.	.	.
BANP	PWH_vs_PrEP	.	.	.	.	.	.	0.148233	0.445283	0.223163	0.260159	0.103532	0.109145	.	.	.	.	.	.	.	.	.
BASP1	PrEP_vs_HC	.	.	.	.	.	.	0.2639	0.57637	0.385328	.	.	.	.	.	.	.	.	.	.	.	.
BASP1	PWH_vs_HC	.	.	.	.	.	.	-0.0569696	0.901519	0.459457	.	.	.	.	.	.	.	.	.	.	.	.
BASP1	PWH_vs_PrEP	.	.	.	.	.	.	-0.32087	0.371744	0.197776	.	.	.	.	.	.	.	.	.	.	.	.
BAZ1A	PrEP_vs_HC	0.194538	0.536898	0.372844	0.256614	0.336452	0.210129	0.433594	0.119062	0.161985	-0.0183338	0.948207	0.442063	0.389957	0.131546	0.140299	-0.0254232	0.917196	0.504807	0.21168	0.517244	0.281608
BAZ1A	PWH_vs_HC	0.407752	0.189259	0.145999	0.38126	0.162705	0.125784	0.522326	0.061746	0.0858131	0.0685082	0.810382	0.368375	0.593417	0.020927	0.0207845	0.369394	0.145315	0.115736	0.107046	0.753102	0.400926
BAZ1A	PWH_vs_PrEP	0.213214	0.368402	0.240825	0.124647	0.534839	0.260472	0.0887321	0.658558	0.291979	0.086842	0.688295	0.384888	0.203461	0.277175	0.131377	0.394817	0.0478038	0.0688103	-0.104634	0.68008	0.409296
BAZ1B	PrEP_vs_HC	.	.	.	.	.	.	0.503618	0.0725244	0.123128	.	.	.	0.636695	0.0357521	0.0622614	.	.	.	.	.	.
BAZ1B	PWH_vs_HC	.	.	.	.	.	.	0.446219	0.102598	0.116931	.	.	.	0.404857	0.143622	0.08166	.	.	.	.	.	.
BAZ1B	PWH_vs_PrEP	.	.	.	.	.	.	-0.0574	0.772969	0.325609	.	.	.	-0.231838	0.274818	0.130668	.	.	.	.	.	.
BAZ2B	PrEP_vs_HC	-0.426473	0.012269	0.0337005	-0.430381	0.00448131	0.0103026	-0.355818	0.0313204	0.0728979	-0.581998	0.0159341	0.0332289	-0.221358	0.365546	0.26684	-0.408739	0.0954922	0.120049	-0.472814	0.0695256	0.0712619
BAZ2B	PWH_vs_HC	0.102742	0.468784	0.269786	0.0435957	0.731663	0.36283	0.160381	0.284934	0.223953	-0.229328	0.295654	0.177493	0.411364	0.0700696	0.048792	0.180946	0.439278	0.240339	0.223404	0.39214	0.262463
BAZ2B	PWH_vs_PrEP	0.529215	0.000331741	0.00293005	0.473977	0.000275132	0.00198638	0.5162	0.000433684	0.00279902	0.35267	0.0460367	0.0638952	0.632722	0.00242323	0.00519968	0.589686	0.00416318	0.0135955	0.696218	0.00205819	0.00823489
BBS9	PrEP_vs_HC	-0.686658	0.0498688	0.0829741	-0.699634	0.0601562	0.0665198	0.0289539	0.946689	0.492924	.	.	.	-0.774473	0.0493524	0.0753333	-0.333859	0.229169	0.214342	.	.	.
BBS9	PWH_vs_HC	-0.348109	0.237089	0.16858	-0.352763	0.276367	0.186581	0.350444	0.418551	0.28635	.	.	.	-0.324647	0.356152	0.15765	-0.076447	0.777987	0.3508	.	.	.
BBS9	PWH_vs_PrEP	0.338549	0.16451	0.138288	0.346871	0.186168	0.128008	0.32149	0.334848	0.18415	.	.	.	0.449827	0.114033	0.0687021	0.257412	0.223304	0.196909	.	.	.
BBX	PrEP_vs_HC	-0.0395854	0.800093	0.463179	-0.258886	0.100288	0.0960481	0.122464	0.702683	0.427331	-0.335097	0.134757	0.131229	-0.149429	0.523032	0.333369	-0.167759	0.484888	0.3511	-0.279038	0.208209	0.151144
BBX	PWH_vs_HC	-0.0026823	0.984767	0.437306	-0.00643344	0.965384	0.434396	-0.0355398	0.910216	0.46327	-0.0173441	0.935064	0.402962	0.101282	0.617969	0.238588	0.233007	0.332442	0.201904	-0.0459512	0.833529	0.426544
BBX	PWH_vs_PrEP	0.0369031	0.746072	0.387369	0.252453	0.0409968	0.0452112	-0.158004	0.516443	0.247103	0.317753	0.0672383	0.0808203	0.250711	0.149783	0.084459	0.400766	0.0397095	0.0604203	0.233087	0.171339	0.183291
BCAP29	PrEP_vs_HC	.	.	.	.	.	.	0.148124	0.536154	0.368275	.	.	.	0.214505	0.301479	0.235735	.	.	.	.	.	.
BCAP29	PWH_vs_HC	.	.	.	.	.	.	-0.528209	0.0375079	0.0639128	.	.	.	-0.372291	0.0723934	0.0500256	.	.	.	.	.	.
BCAP29	PWH_vs_PrEP	.	.	.	.	.	.	-0.676333	0.00194525	0.00650986	.	.	.	-0.586796	0.00148246	0.00400775	.	.	.	.	.	.
BCAP31	PrEP_vs_HC	0.427063	0.578773	0.38868	0.515575	0.440365	0.253102	0.257937	0.655139	0.413293	.	.	.	0.098239	0.74255	0.411549	0.129076	0.785677	0.463309	.	.	.
BCAP31	PWH_vs_HC	-0.642914	0.376317	0.233591	-0.542216	0.385706	0.231855	-0.485099	0.40361	0.280124	.	.	.	-0.534826	0.0554023	0.0408829	-0.959107	0.0581997	0.0647274	.	.	.
BCAP31	PWH_vs_PrEP	-1.06998	0.0762183	0.0830772	-1.05779	0.0460012	0.0484587	-0.743036	0.106127	0.0831682	.	.	.	-0.633065	0.00968895	0.0122013	-1.08818	0.00803867	0.0208593	.	.	.
BCAR3	PrEP_vs_HC	-0.559637	0.0685279	0.100776	-0.703993	0.0306505	0.0416631	-0.0496843	0.905203	0.482152	-0.889183	0.000785241	0.00473715	-0.480829	0.0805808	0.102661	-0.3025	0.236007	0.217632	.	.	.
BCAR3	PWH_vs_HC	0.00840455	0.97296	0.436532	-0.236595	0.392973	0.23473	0.649332	0.133848	0.138348	-0.0800864	0.700009	0.334619	0.378067	0.120818	0.0722259	0.000517437	0.998342	0.409939	.	.	.
BCAR3	PWH_vs_PrEP	0.568042	0.0153166	0.0281178	0.467399	0.0473725	0.0492821	0.699016	0.0418499	0.0453953	0.809097	0.000158784	0.00144154	0.858896	0.000389947	0.00183576	0.303018	0.125048	0.134595	.	.	.
BCAS3	PrEP_vs_HC	-0.302444	0.0569127	0.0886668	-0.204432	0.210295	0.157862	-0.361742	0.246723	0.244603	-0.348847	0.142139	0.135861	-0.454851	0.0897367	0.109663	-0.402398	0.0239313	0.0523829	.	.	.
BCAS3	PWH_vs_HC	-0.0511516	0.692464	0.348807	0.10555	0.49715	0.277334	0.00207535	0.994472	0.482562	-0.218158	0.341948	0.196223	0.104797	0.639148	0.244371	-0.171538	0.299255	0.189895	.	.	.
BCAS3	PWH_vs_PrEP	0.251292	0.0321402	0.0460927	0.309982	0.0201125	0.0276443	0.363817	0.12998	0.095718	0.130689	0.453396	0.298276	0.559648	0.00774776	0.0104386	0.23086	0.0769995	0.097917	.	.	.
BCAT1	PrEP_vs_HC	.	.	.	.	.	.	-0.929976	0.0776103	0.128711	.	.	.	.	.	.	.	.	.	.	.	.
BCAT1	PWH_vs_HC	.	.	.	.	.	.	-1.61077	0.0049243	0.0208822	.	.	.	.	.	.	.	.	.	.	.	.
BCAT1	PWH_vs_PrEP	.	.	.	.	.	.	-0.680794	0.0858023	0.0730021	.	.	.	.	.	.	.	.	.	.	.	.
BCL2	PrEP_vs_HC	-0.20128	0.771199	0.455469	-0.725028	0.328023	0.206582	-0.502489	0.279289	0.261735	-0.811244	0.0475817	0.0648648	-0.585559	0.375807	0.270797	.	.	.	.	.	.
BCL2	PWH_vs_HC	-1.29014	0.0481116	0.0571754	-2.05937	0.00931695	0.0167053	-0.801838	0.0902174	0.108697	-1.5712	0.000908667	0.00319362	-1.57653	0.0169155	0.0180537	.	.	.	.	.	.
BCL2	PWH_vs_PrEP	-1.08886	0.0449337	0.0575146	-1.33434	0.0257855	0.0327511	-0.299349	0.389232	0.204119	-0.759957	0.0180984	0.0327845	-0.99097	0.0524731	0.0393781	.	.	.	.	.	.
BCL2A1	PrEP_vs_HC	-0.123799	0.603269	0.398451	0.0442839	0.86981	0.390381	0.338412	0.206026	0.222674	-0.0818057	0.733701	0.382243	-0.202049	0.341787	0.255564	-0.0388649	0.876926	0.494193	.	.	.
BCL2A1	PWH_vs_HC	-0.689273	0.00502737	0.0126756	-0.55	0.0431857	0.0495074	-0.458391	0.0912329	0.109399	-0.89636	0.00193405	0.00519122	-0.756167	0.000945601	0.00281096	-0.845937	0.00384993	0.0124468	.	.	.
BCL2A1	PWH_vs_PrEP	-0.565474	0.00529909	0.014456	-0.594284	0.00965769	0.0167115	-0.796804	0.00112416	0.00481399	-0.814555	0.000493886	0.00250739	-0.554117	0.00224739	0.00507966	-0.807072	0.000670179	0.00432051	.	.	.
BCL2L1	PrEP_vs_HC	0.147662	0.710652	0.435835	-0.0233914	0.937067	0.410844	.	.	.	-0.0651868	0.775137	0.395435	.	.	.	0.138824	0.585931	0.395503	.	.	.
BCL2L1	PWH_vs_HC	0.53345	0.175732	0.138947	0.365653	0.207173	0.150717	.	.	.	0.596021	0.018049	0.0241271	.	.	.	0.208095	0.417623	0.233156	.	.	.
BCL2L1	PWH_vs_PrEP	0.385787	0.20684	0.162209	0.389044	0.0951995	0.0805143	.	.	.	0.661208	0.00172286	0.00621263	.	.	.	0.0692711	0.720125	0.396413	.	.	.
BCLAF1	PrEP_vs_HC	0.178614	0.294964	0.260287	0.133163	0.313278	0.200678	0.221069	0.197392	0.21726	0.216884	0.173292	0.154815	0.485687	0.0120314	0.0321631	0.0556941	0.765591	0.45686	.	.	.
BCLAF1	PWH_vs_HC	0.0601607	0.684872	0.346667	-0.0590382	0.620915	0.322939	-0.0609196	0.713191	0.397435	0.0117677	0.938284	0.403725	0.304527	0.062229	0.0444327	-0.0751979	0.687881	0.325044	.	.	.
BCLAF1	PWH_vs_PrEP	-0.118454	0.336313	0.226581	-0.192201	0.0601868	0.0592543	-0.281988	0.0397245	0.0443134	-0.205117	0.0948101	0.103192	-0.18116	0.161037	0.089435	-0.130892	0.363377	0.26068	.	.	.
BDP1	PrEP_vs_HC	0.176484	0.324896	0.274644	0.0263508	0.879278	0.39329	0.168099	0.475427	0.348533	-0.236819	0.112626	0.116039	0.214473	0.233186	0.202586	0.565813	0.00797673	0.0259543	.	.	.
BDP1	PWH_vs_HC	0.153458	0.345227	0.218252	0.0705278	0.661472	0.336694	0.314544	0.188761	0.171968	-0.201662	0.166923	0.116639	0.203161	0.224124	0.112602	0.589798	0.00618995	0.0165459	.	.	.
BDP1	PWH_vs_PrEP	-0.0230258	0.857712	0.422638	0.044177	0.729656	0.319727	0.146445	0.413249	0.213982	0.0351571	0.744071	0.402655	-0.0113127	0.930135	0.313423	0.0239844	0.866475	0.44654	.	.	.
BHLHE41	PrEP_vs_HC	-0.310484	0.234972	0.22486	-0.445334	0.0701094	0.0739855	-0.186005	0.512642	0.363585	.	.	.	-0.287392	0.274793	0.224699	-0.419886	0.0553399	0.0867302	.	.	.
BHLHE41	PWH_vs_HC	-0.984832	0.000622591	0.00349883	-1.18506	8.19847e-05	0.000718354	-0.532444	0.074258	0.0965844	.	.	.	-1.08569	0.000214881	0.00127895	-1.24345	2.08403e-05	0.000655624	.	.	.
BHLHE41	PWH_vs_PrEP	-0.674348	0.00259234	0.00917304	-0.739729	0.000686742	0.00338456	-0.346439	0.1219	0.0917108	.	.	.	-0.798296	0.000624157	0.00235187	-0.823566	8.6927e-05	0.00132474	.	.	.
BID	PrEP_vs_HC	.	.	.	.	.	.	-0.0689752	0.83982	0.463542	.	.	.	-0.315976	0.130186	0.139226	.	.	.	.	.	.
BID	PWH_vs_HC	.	.	.	.	.	.	-0.85214	0.0217176	0.0473723	.	.	.	-0.879397	0.000393184	0.00184256	.	.	.	.	.	.
BID	PWH_vs_PrEP	.	.	.	.	.	.	-0.783165	0.00815734	0.0159539	.	.	.	-0.56342	0.00183897	0.00444954	.	.	.	.	.	.
BIRC6	PrEP_vs_HC	0.21733	0.117974	0.144062	0.212314	0.141551	0.12046	0.0842849	0.539914	0.369587	0.136823	0.407747	0.269919	0.22009	0.225513	0.198611	0.237362	0.145615	0.159533	0.28558	0.111117	0.0986482
BIRC6	PWH_vs_HC	0.278653	0.0540022	0.0618134	0.226133	0.122067	0.104176	0.256343	0.0754584	0.0970029	0.342738	0.0553987	0.0513311	0.511794	0.0086266	0.011309	0.230455	0.155214	0.120973	0.461844	0.0172962	0.0321628
BIRC6	PWH_vs_PrEP	0.0613224	0.546794	0.317112	0.013819	0.895654	0.362422	0.172058	0.113365	0.0872515	0.205915	0.117391	0.119668	0.291704	0.0413989	0.033059	-0.00690655	0.953793	0.469853	0.176265	0.195778	0.197827
BLTP1	PrEP_vs_HC	-0.128062	0.316627	0.272251	-0.209175	0.07539	0.0784556	-0.136756	0.434056	0.332904	-0.330264	0.037274	0.0556284	-0.318845	0.0806189	0.102661	-0.0900981	0.634028	0.41341	-0.0443026	0.818308	0.378087
BLTP1	PWH_vs_HC	0.19187	0.125393	0.110148	0.105892	0.345039	0.215849	0.150437	0.37816	0.26785	0.0434411	0.766819	0.356724	0.225633	0.15742	0.0870837	0.431272	0.0339804	0.0456391	0.0582827	0.773015	0.405209
BLTP1	PWH_vs_PrEP	0.319932	0.00413647	0.0124457	0.315067	0.00222289	0.00667717	0.287192	0.0415697	0.0452153	0.373705	0.004322	0.0118691	0.544478	0.000569137	0.0022361	0.52137	0.00220133	0.0095972	0.102585	0.497964	0.342887
BLTP3A	PrEP_vs_HC	0.41294	0.118743	0.144521	0.505869	0.0208604	0.0317562	0.260361	0.238251	0.239084	.	.	.	0.567898	0.00291924	0.0130062	0.557267	0.0310166	0.0595606	.	.	.
BLTP3A	PWH_vs_HC	0.45238	0.0638068	0.0699465	0.359856	0.0629791	0.0645444	0.563669	0.0176328	0.0427811	.	.	.	0.599476	0.00106133	0.00300493	0.622456	0.0180058	0.030619	.	.	.
BLTP3A	PWH_vs_PrEP	0.0394395	0.829755	0.414662	-0.146013	0.3181	0.185946	0.303308	0.078857	0.0685782	.	.	.	0.0315778	0.789725	0.281826	0.0651887	0.718781	0.396383	.	.	.
BLTP3B	PrEP_vs_HC	0.234316	0.304695	0.265726	0.322676	0.147652	0.122982	0.0714648	0.766267	0.443841	.	.	.	0.524489	0.0322863	0.058645	.	.	.	.	.	.
BLTP3B	PWH_vs_HC	0.0352549	0.865503	0.405736	0.0453669	0.819992	0.391967	-0.423737	0.090215	0.108697	.	.	.	0.333758	0.135432	0.0782654	.	.	.	.	.	.
BLTP3B	PWH_vs_PrEP	-0.199061	0.240173	0.17919	-0.277309	0.0965381	0.0813259	-0.495202	0.0152329	0.0235282	.	.	.	-0.190731	0.265205	0.127293	.	.	.	.	.	.
BLVRA	PrEP_vs_HC	0.0949759	0.859036	0.482755	0.016621	0.969734	0.417459	0.445778	0.316472	0.281818	.	.	.	-0.111076	0.755629	0.414539	-0.546754	0.0302346	0.0592857	.	.	.
BLVRA	PWH_vs_HC	-0.153181	0.754027	0.369832	-0.136803	0.73676	0.364202	-0.0773503	0.856482	0.44361	.	.	.	-0.116914	0.716797	0.264789	-0.199052	0.396563	0.226831	.	.	.
BLVRA	PWH_vs_PrEP	-0.248157	0.529201	0.310597	-0.153424	0.635688	0.292782	-0.523129	0.128282	0.09493	.	.	.	-0.0058373	0.982071	0.325772	0.347702	0.0637278	0.0842771	.	.	.
BMP2K	PrEP_vs_HC	-0.813226	0.00618261	0.0212148	-0.634603	0.0165329	0.0271892	-0.644233	0.0326596	0.0745142	-0.0553556	0.7359	0.382847	-1.00739	0.00382869	0.0155876	-0.723684	0.0135172	0.0349075	-0.0875893	0.649004	0.325763
BMP2K	PWH_vs_HC	-0.161213	0.472469	0.270405	-0.039559	0.857169	0.402909	0.198326	0.466724	0.306549	0.253123	0.134908	0.0991868	-0.218135	0.413382	0.17655	-0.26129	0.32643	0.200426	0.429713	0.0396197	0.0562459
BMP2K	PWH_vs_PrEP	0.652013	0.00317873	0.0104422	0.595044	0.00410709	0.00954894	0.842559	0.00111754	0.00481025	0.308479	0.024458	0.0407296	0.789254	0.00220786	0.00503595	0.462394	0.0326172	0.0529878	0.517302	0.00256451	0.00986616
BMPR1A	PrEP_vs_HC	.	.	.	0.347393	0.0843917	0.0851681	.	.	.	.	.	.	.	.	.	0.202795	0.481498	0.349611	.	.	.
BMPR1A	PWH_vs_HC	.	.	.	0.0412664	0.812409	0.389882	.	.	.	.	.	.	.	.	.	-0.17186	0.550205	0.281274	.	.	.
BMPR1A	PWH_vs_PrEP	.	.	.	-0.306126	0.0430965	0.0464881	.	.	.	.	.	.	.	.	.	-0.374655	0.100484	0.116516	.	.	.
BMPR2	PrEP_vs_HC	0.103165	0.641646	0.410663	0.138075	0.506277	0.277871	0.306019	0.266067	0.255063	0.313155	0.200832	0.169123	-0.0586977	0.813315	0.432156	0.136707	0.531866	0.372248	.	.	.
BMPR2	PWH_vs_HC	0.465237	0.032833	0.043446	0.473565	0.0318929	0.0406902	0.668435	0.0221896	0.0479452	0.522357	0.0408628	0.0421499	0.669128	0.00697452	0.00975487	0.59336	0.0137835	0.0268433	.	.	.
BMPR2	PWH_vs_PrEP	0.362073	0.03944	0.0526926	0.33549	0.0460133	0.0484587	0.362416	0.0904353	0.0755916	0.209202	0.255899	0.204548	0.727826	0.000994516	0.00309726	0.456653	0.0131691	0.0289993	.	.	.
BMT2	PrEP_vs_HC	-0.770973	0.108144	0.13629	-0.895	0.0390228	0.0493226	-1.11917	0.015853	0.0481053	.	.	.	-1.02515	0.00293723	0.0130371	-0.550022	0.0280535	0.0566731	.	.	.
BMT2	PWH_vs_HC	-0.628365	0.151088	0.124769	-0.823385	0.0429704	0.049391	-0.679093	0.11262	0.123004	.	.	.	-0.509424	0.0892967	0.0585191	-0.438583	0.0716313	0.073978	.	.	.
BMT2	PWH_vs_PrEP	0.142608	0.670282	0.363273	0.0716153	0.807079	0.33943	0.440079	0.173498	0.118046	.	.	.	0.515723	0.0307548	0.0269222	0.111439	0.526113	0.329069	.	.	.
BNIP2	PrEP_vs_HC	0.391173	0.105726	0.134473	0.211548	0.286769	0.190169	0.45612	0.025162	0.0664632	.	.	.	0.456922	0.0595921	0.0840767	-0.0374035	0.840621	0.48215	.	.	.
BNIP2	PWH_vs_HC	0.0757627	0.722274	0.358977	-0.0724852	0.69062	0.346812	0.272449	0.149624	0.148614	.	.	.	0.207397	0.331127	0.150002	-0.314862	0.10635	0.0956975	.	.	.
BNIP2	PWH_vs_PrEP	-0.31541	0.0795521	0.085377	-0.284033	0.0651763	0.0625941	-0.183671	0.200976	0.130269	.	.	.	-0.249525	0.150069	0.0845027	-0.277458	0.0650569	0.0857984	.	.	.
BOD1L1	PrEP_vs_HC	0.0669754	0.747109	0.448945	0.0975709	0.654566	0.330294	0.205408	0.413546	0.325463	-0.246639	0.170646	0.15357	0.209819	0.322772	0.245945	-0.185226	0.455356	0.337167	.	.	.
BOD1L1	PWH_vs_HC	-0.207775	0.27802	0.186994	-0.037027	0.853376	0.401529	0.0387008	0.875249	0.450884	-0.560216	0.00533075	0.0104212	-0.0925446	0.622594	0.240032	-0.503033	0.0556739	0.0625527	.	.	.
BOD1L1	PWH_vs_PrEP	-0.27475	0.0874092	0.0910416	-0.134598	0.405539	0.218156	-0.166707	0.382322	0.201666	-0.313577	0.029737	0.0461721	-0.302363	0.0618582	0.0447855	-0.317806	0.104976	0.120415	.	.	.
BPTF	PrEP_vs_HC	0.409694	0.0174483	0.0422389	0.535672	0.00194071	0.00570926	0.436866	0.0228275	0.0623265	0.598794	0.00377969	0.0133769	0.414393	0.0369977	0.063124	0.909946	0.00143344	0.00878904	0.466139	0.0606771	0.0646059
BPTF	PWH_vs_HC	0.555498	0.00148772	0.00593108	0.699237	0.0002313	0.00134997	0.619418	0.00239448	0.0129957	0.526531	0.00853583	0.0141858	0.686731	0.000692807	0.00240688	0.906038	0.00143064	0.0070493	0.705174	0.00912771	0.0201972
BPTF	PWH_vs_PrEP	0.145804	0.206948	0.162209	0.163565	0.140892	0.105037	0.182552	0.175453	0.118981	-0.0722631	0.587449	0.35196	0.272338	0.0551803	0.0408792	-0.00390798	0.982587	0.47742	0.239035	0.198721	0.198992
BRAF	PrEP_vs_HC	0.00615543	0.964018	0.512715	0.0130756	0.918636	0.406045	0.0973647	0.694756	0.424858	-0.193135	0.239147	0.189297	0.0365588	0.848661	0.441381	-0.221141	0.327158	0.27202	.	.	.
BRAF	PWH_vs_HC	0.0946235	0.429762	0.254552	0.134931	0.261753	0.179683	0.244698	0.328492	0.244299	0.0701273	0.658537	0.320162	0.2847	0.118249	0.0714234	0.00998638	0.964122	0.402142	.	.	.
BRAF	PWH_vs_PrEP	0.0884681	0.376043	0.244674	0.121855	0.208634	0.139041	0.147333	0.43751	0.221344	0.263262	0.0444109	0.0620574	0.248141	0.0925495	0.0595234	0.231127	0.184557	0.175836	.	.	.
BRD10	PrEP_vs_HC	-0.000339802	0.997579	0.520512	-0.034914	0.745664	0.355369	-0.115311	0.660349	0.414703	-0.302452	0.0160791	0.0333972	-0.321945	0.082622	0.103996	-0.0137555	0.931497	0.50785	-0.262951	0.339586	0.211761
BRD10	PWH_vs_HC	-0.0191717	0.843354	0.40035	0.0840661	0.409356	0.241732	-0.10811	0.676857	0.386522	-0.227146	0.0563603	0.0520794	-0.0084039	0.957164	0.322646	-0.171885	0.292082	0.185886	-0.297954	0.281617	0.213112
BRD10	PWH_vs_PrEP	-0.0188319	0.815616	0.410917	0.11898	0.150961	0.110541	0.00720119	0.970951	0.375565	0.0753054	0.380781	0.268349	0.313541	0.0251306	0.0232521	-0.158129	0.20654	0.188108	-0.0350032	0.865413	0.466328
BRD4	PrEP_vs_HC	0.577319	0.00249827	0.0118102	0.780234	0.000245492	0.00141821	0.781603	0.00572228	0.0259802	0.638869	0.000681694	0.00432608	0.812157	0.000964004	0.00718368	0.562846	0.000432913	0.00432544	.	.	.
BRD4	PWH_vs_HC	0.765069	0.0001057	0.00121736	0.944373	1.9561e-05	0.000318692	1.14166	0.000304741	0.00390616	0.721719	0.000218178	0.00149067	0.945425	0.000114217	0.000852395	0.568379	0.000401873	0.00353453	.	.	.
BRD4	PWH_vs_PrEP	0.18775	0.116233	0.111619	0.164139	0.170198	0.120448	0.360061	0.0662996	0.0607568	0.0828507	0.463942	0.300513	0.133268	0.36788	0.161528	0.00553298	0.954162	0.469853	.	.	.
BRD7	PrEP_vs_HC	.	.	.	.	.	.	.	.	.	.	.	.	0.521726	0.0198856	0.0428434	.	.	.	.	.	.
BRD7	PWH_vs_HC	.	.	.	.	.	.	.	.	.	.	.	.	0.078583	0.689408	0.25763	.	.	.	.	.	.
BRD7	PWH_vs_PrEP	.	.	.	.	.	.	.	.	.	.	.	.	-0.443143	0.00997141	0.0124793	.	.	.	.	.	.
BRI3	PrEP_vs_HC	0.0921453	0.810431	0.466069	-0.0882327	0.813745	0.376255	-0.287621	0.470591	0.346472	-0.278202	0.253237	0.197363	-0.526779	0.0765447	0.100081	-0.230482	0.350524	0.284455	.	.	.
BRI3	PWH_vs_HC	-0.589819	0.107682	0.0994635	-0.614241	0.0937248	0.0857864	-0.699199	0.0920636	0.109708	-0.78261	0.00464879	0.00958671	-0.714902	0.0100381	0.0125664	-0.7421	0.00753247	0.0182824	.	.	.
BRI3	PWH_vs_PrEP	-0.681964	0.0281139	0.0423065	-0.526008	0.0738233	0.0685007	-0.411579	0.184066	0.122531	-0.504408	0.0130996	0.0263248	-0.188124	0.360269	0.159323	-0.511618	0.0134278	0.0293938	.	.	.
BRWD1	PrEP_vs_HC	0.385591	0.00733132	0.0240334	0.432828	0.00280664	0.00733079	0.339313	0.121067	0.163231	0.460307	0.00861491	0.0227305	0.505471	0.0135223	0.0345813	0.540071	0.0823122	0.110134	0.585292	0.0213533	0.0301204
BRWD1	PWH_vs_HC	0.375187	0.00354623	0.010274	0.465938	0.00106344	0.00357432	0.44309	0.0463929	0.0722831	0.652422	0.00068113	0.00269425	0.768032	0.000259542	0.00143968	0.324817	0.280026	0.180918	0.278437	0.247418	0.192908
BRWD1	PWH_vs_PrEP	-0.0104042	0.906503	0.437843	0.0331095	0.707549	0.313933	0.103776	0.513571	0.24644	0.192114	0.113113	0.117322	0.262561	0.0626233	0.0451137	-0.215254	0.344133	0.254365	-0.306855	0.0994344	0.124469
BSG	PrEP_vs_HC	.	.	.	.	.	.	.	.	.	.	.	.	-0.103258	0.702736	0.400102	.	.	.	.	.	.
BSG	PWH_vs_HC	.	.	.	.	.	.	.	.	.	.	.	.	-0.449034	0.0978281	0.0624666	.	.	.	.	.	.
BSG	PWH_vs_PrEP	.	.	.	.	.	.	.	.	.	.	.	.	-0.345776	0.101612	0.0636336	.	.	.	.	.	.
BST2	PrEP_vs_HC	.	.	.	.	.	.	-1.40207	0.087761	0.136258	.	.	.	-1.11358	0.0687083	0.0922883	.	.	.	.	.	.
BST2	PWH_vs_HC	.	.	.	.	.	.	-2.07774	0.0150872	0.0390894	.	.	.	-1.30806	0.0260584	0.0244233	.	.	.	.	.	.
BST2	PWH_vs_PrEP	.	.	.	.	.	.	-0.675667	0.258704	0.154601	.	.	.	-0.19448	0.647643	0.243914	.	.	.	.	.	.
BTAF1	PrEP_vs_HC	-0.301646	0.0450141	0.0768707	-0.279861	0.00667102	0.0136327	-0.136477	0.467851	0.345728	-0.133993	0.372541	0.253695	-0.296118	0.126564	0.137092	-0.386409	0.0275711	0.0563502	.	.	.
BTAF1	PWH_vs_HC	-0.0808522	0.50272	0.282008	-0.213871	0.0184958	0.0273138	0.296794	0.125437	0.132639	-0.107943	0.465559	0.248936	-0.0176923	0.915614	0.312124	0.0452614	0.778421	0.350803	.	.	.
BTAF1	PWH_vs_PrEP	0.220794	0.0421411	0.0548798	0.0659905	0.315343	0.185255	0.433271	0.00783204	0.0154593	0.0260501	0.816177	0.424414	0.278425	0.05457	0.0405756	0.43167	0.00277275	0.0110246	.	.	.
BTBD1	PrEP_vs_HC	.	.	.	0.224774	0.159859	0.129673	-0.121283	0.525047	0.366089	.	.	.	0.512048	0.0472605	0.0738745	.	.	.	.	.	.
BTBD1	PWH_vs_HC	.	.	.	0.282029	0.069614	0.0691525	0.242348	0.20559	0.181106	.	.	.	0.567157	0.026494	0.0247462	.	.	.	.	.	.
BTBD1	PWH_vs_PrEP	.	.	.	0.0572545	0.616378	0.286777	0.36363	0.0218059	0.0296287	.	.	.	0.0551083	0.759726	0.274018	.	.	.	.	.	.
BTBD7	PrEP_vs_HC	-0.2143	0.0967987	0.126628	-0.218721	0.0358847	0.0463091	-0.143151	0.36325	0.300304	0.00954037	0.929749	0.437615	-0.34303	0.110872	0.12493	-0.172375	0.258481	0.230912	-0.109441	0.555467	0.293092
BTBD7	PWH_vs_HC	-0.082349	0.441454	0.258685	-0.0312343	0.721219	0.35898	0.183389	0.241652	0.201261	0.0615032	0.568315	0.287086	-0.05916	0.749049	0.27267	-0.130883	0.386541	0.223126	-0.152239	0.420442	0.274347
BTBD7	PWH_vs_PrEP	0.131951	0.149983	0.130901	0.187487	0.0172367	0.0249326	0.32654	0.0135603	0.0219582	0.0519628	0.528894	0.328086	0.28387	0.0735874	0.0504536	0.041492	0.715141	0.395739	-0.0427984	0.762333	0.433757
BTBD9	PrEP_vs_HC	-0.0900659	0.341713	0.282089	-0.0770511	0.536206	0.289323	-0.381691	0.0547475	0.102373	-0.0791044	0.57454	0.330942	-0.176652	0.416631	0.290207	0.0375325	0.788819	0.464639	-0.202127	0.441936	0.251695
BTBD9	PWH_vs_HC	0.0737597	0.393054	0.241233	0.161998	0.202478	0.148454	-0.171114	0.352012	0.255946	0.196417	0.174818	0.121031	0.150696	0.42527	0.180599	0.121076	0.390851	0.224821	-0.0993979	0.70862	0.384488
BTBD9	PWH_vs_PrEP	0.163826	0.0297411	0.0436783	0.239049	0.0226179	0.0301223	0.210577	0.146168	0.103749	0.275522	0.0200966	0.0350321	0.327347	0.049357	0.0375265	0.0835435	0.436347	0.292758	0.102729	0.608979	0.383551
BTF3	PrEP_vs_HC	.	.	.	.	.	.	.	.	.	.	.	.	-0.435065	0.283436	0.228893	.	.	.	.	.	.
BTF3	PWH_vs_HC	.	.	.	.	.	.	.	.	.	.	.	.	-1.39562	0.00275479	0.00533559	.	.	.	.	.	.
BTF3	PWH_vs_PrEP	.	.	.	.	.	.	.	.	.	.	.	.	-0.96055	0.00569875	0.00876456	.	.	.	.	.	.
BTG1	PrEP_vs_HC	.	.	.	.	.	.	-0.847986	0.132084	0.171154	.	.	.	-0.799255	0.0450145	0.0717233	.	.	.	.	.	.
BTG1	PWH_vs_HC	.	.	.	.	.	.	-2.10927	0.00125618	0.00861403	.	.	.	-1.56869	0.000666581	0.00238393	.	.	.	.	.	.
BTG1	PWH_vs_PrEP	.	.	.	.	.	.	-1.26128	0.00721482	0.0146496	.	.	.	-0.769436	0.0143249	0.0158244	.	.	.	.	.	.
BTRC	PrEP_vs_HC	-0.195627	0.413378	0.317077	-0.0931982	0.692922	0.341294	0.230402	0.265077	0.255063	.	.	.	-0.24399	0.340244	0.254733	0.392163	0.0558467	0.0871527	.	.	.
BTRC	PWH_vs_HC	-0.0828526	0.703158	0.353138	-0.0582401	0.789702	0.382599	0.408422	0.0560826	0.081491	.	.	.	-0.108817	0.656179	0.248055	0.0707248	0.713543	0.332369	.	.	.
BTRC	PWH_vs_PrEP	0.112774	0.518181	0.306896	0.0349581	0.840094	0.348682	0.17802	0.25463	0.152955	.	.	.	0.135173	0.477252	0.19718	-0.321438	0.0413156	0.0622719	.	.	.
BZW1	PrEP_vs_HC	.	.	.	.	.	.	0.260573	0.569975	0.383162	.	.	.	0.52085	0.162143	0.161413	.	.	.	.	.	.
BZW1	PWH_vs_HC	.	.	.	.	.	.	-0.917288	0.0558983	0.0814319	.	.	.	-0.465827	0.202106	0.104581	.	.	.	.	.	.
BZW1	PWH_vs_PrEP	.	.	.	.	.	.	-1.17786	0.00383201	0.00953851	.	.	.	-0.986677	0.00235915	0.00513556	.	.	.	.	.	.
C11orf58	PrEP_vs_HC	0.526033	0.125657	0.149953	0.47846	0.0525535	0.0601041	0.450653	0.149028	0.183702	0.181043	0.411032	0.269919	0.457615	0.0429517	0.0693472	0.376234	0.149609	0.161879	.	.	.
C11orf58	PWH_vs_HC	-0.136927	0.648475	0.334413	-0.119703	0.572547	0.30528	-0.133279	0.655177	0.378862	-0.249341	0.258114	0.160545	-0.209729	0.279921	0.132704	-0.251262	0.326893	0.200436	.	.	.
C11orf58	PWH_vs_PrEP	-0.66296	0.0148946	0.0275184	-0.598164	0.00320599	0.00824588	-0.583931	0.0209057	0.0288393	-0.430384	0.019078	0.0336892	-0.667344	0.000550879	0.00221467	-0.627496	0.0047061	0.0148142	.	.	.
C15orf48	PrEP_vs_HC	-1.01412	0.333852	0.278412	.	.	.	-1.66037	0.0169168	0.0500008	.	.	.	-1.86256	0.00810696	0.0244173	.	.	.	.	.	.
C15orf48	PWH_vs_HC	-3.3549	0.00454903	0.0120904	.	.	.	-3.08311	0.000190153	0.00282804	.	.	.	-3.40259	2.21462e-05	0.000376212	.	.	.	.	.	.
C15orf48	PWH_vs_PrEP	-2.34078	0.00877558	0.0197933	.	.	.	-1.42274	0.00848682	0.0163506	.	.	.	-1.54003	0.00358855	0.00669527	.	.	.	.	.	.
C1QA	PrEP_vs_HC	-1.37981	0.0168782	0.0413129	-1.10689	0.0677	0.0724611	-0.450077	0.224572	0.232047	-1.29395	0.0351838	0.0540717	-1.07834	0.000949234	0.00718368	-1.32194	0.00505244	0.018785	.	.	.
C1QA	PWH_vs_HC	-2.32633	0.000255423	0.00197243	-2.18892	0.0017438	0.00512613	-1.44996	0.000964136	0.00745461	-2.39852	0.00070518	0.00275713	-1.4032	0.000113777	0.000852395	-2.20211	6.4896e-05	0.00148624	.	.	.
C1QA	PWH_vs_PrEP	-0.946513	0.0236326	0.0376515	-1.08203	0.023698	0.0311078	-0.999886	0.00226566	0.00706551	-1.10457	0.020001	0.0349986	-0.324859	0.125849	0.0741118	-0.880165	0.0113591	0.0260412	.	.	.
C1QB	PrEP_vs_HC	-1.62748	0.00186693	0.00974578	-1.65979	0.00417598	0.00979487	-1.16898	0.015205	0.0468506	-1.75378	0.00596197	0.0179968	-1.54663	2.72182e-05	0.00112682	-1.54083	0.00662892	0.0230905	.	.	.
C1QB	PWH_vs_HC	-2.96618	8.03221e-06	0.000299725	-3.02399	3.09219e-05	0.000414239	-2.30902	8.30716e-05	0.00202408	-3.38257	2.53363e-05	0.000463176	-2.42947	2.39636e-07	4.17025e-05	-2.95738	2.30318e-05	0.000672814	.	.	.
C1QB	PWH_vs_PrEP	-1.3387	0.000978602	0.00523356	-1.3642	0.00248213	0.00709343	-1.14004	0.00315806	0.00819977	-1.62879	0.00149187	0.00564337	-0.882837	0.000507486	0.00213186	-1.41655	0.00170827	0.00823101	.	.	.
C1QC	PrEP_vs_HC	-1.37371	0.116809	0.142798	.	.	.	-1.54706	0.00176572	0.0124187	.	.	.	-1.36354	0.00152456	0.008945	.	.	.	.	.	.
C1QC	PWH_vs_HC	-2.53381	0.00867808	0.018316	.	.	.	-2.37025	3.48131e-05	0.00114693	.	.	.	-1.88427	2.19836e-05	0.000376212	.	.	.	.	.	.
C1QC	PWH_vs_PrEP	-1.1601	0.0848651	0.0892162	.	.	.	-0.823191	0.0160853	0.0243454	.	.	.	-0.520737	0.0567936	0.0418447	.	.	.	.	.	.
C2CD5	PrEP_vs_HC	-0.305439	0.239691	0.227204	-0.500979	0.0312339	0.0423161	-0.0780534	0.717186	0.429925	.	.	.	-0.221246	0.488454	0.320389	0.0696914	0.750386	0.452943	.	.	.
C2CD5	PWH_vs_HC	0.291586	0.21498	0.158539	0.0271683	0.888843	0.412831	0.6201	0.010541	0.0312728	.	.	.	0.463269	0.13995	0.080307	0.369012	0.107496	0.0960576	.	.	.
C2CD5	PWH_vs_PrEP	0.597025	0.00596581	0.0156624	0.528147	0.00431832	0.00981475	0.698153	0.000717866	0.00374937	.	.	.	0.684515	0.0103011	0.0127126	0.299321	0.0878001	0.106436	.	.	.
C5AR1	PrEP_vs_HC	0.737597	0.179581	0.187398	0.556963	0.192546	0.148821	0.676306	0.142288	0.179122	.	.	.	0.79201	0.00750765	0.0233095	0.638635	0.0427146	0.074477	.	.	.
C5AR1	PWH_vs_HC	-0.554927	0.2721	0.185353	-0.61006	0.131729	0.109786	-0.78499	0.091628	0.109416	.	.	.	-0.369945	0.120149	0.0719845	-0.650317	0.0397236	0.0500278	.	.	.
C5AR1	PWH_vs_PrEP	-1.29252	0.00523145	0.0143115	-1.16702	0.00195864	0.00617646	-1.4613	0.000637679	0.00348963	.	.	.	-1.16196	1.83655e-05	0.000345839	-1.28895	3.38322e-05	0.000805619	.	.	.
C6orf62	PrEP_vs_HC	0.722617	0.00446039	0.0169999	0.635044	0.00639374	0.0131607	0.945232	0.000332501	0.00524394	0.611583	0.00424707	0.0145416	0.98585	0.000811503	0.00662523	0.700674	0.00204344	0.0108756	0.816171	0.00388113	0.0104876
C6orf62	PWH_vs_HC	0.327791	0.097288	0.0928952	0.263165	0.180607	0.135816	0.617822	0.00682974	0.0245952	0.243181	0.191328	0.129674	0.656194	0.00583761	0.00860766	0.402579	0.0479934	0.0565687	0.0737114	0.767623	0.405184
C6orf62	PWH_vs_PrEP	-0.394826	0.0218639	0.0355437	-0.371879	0.0238664	0.0312292	-0.32741	0.0456111	0.0478662	-0.368403	0.0167642	0.030875	-0.329656	0.0692444	0.0481693	-0.298094	0.0537271	0.0750851	-0.74246	0.00102984	0.00565967
C9orf72	PrEP_vs_HC	-0.374718	0.217364	0.213112	-0.0199211	0.944075	0.412216	0.201064	0.513783	0.364178	0.215866	0.264774	0.203804	-0.301149	0.268785	0.223134	-0.342882	0.197636	0.193499	.	.	.
C9orf72	PWH_vs_HC	-0.882882	0.00461535	0.0121411	-0.427943	0.118822	0.101887	-0.307532	0.319549	0.240003	-0.445443	0.030034	0.0344264	-0.476513	0.0690628	0.0481863	-1.04209	0.00100568	0.00609328	.	.	.
C9orf72	PWH_vs_PrEP	-0.508165	0.031177	0.0452428	-0.408022	0.0679822	0.0643133	-0.508597	0.0428607	0.0461592	-0.661309	0.000380866	0.00232345	-0.175363	0.37735	0.164775	-0.699211	0.00264603	0.0108567	.	.	.
CAB39	PrEP_vs_HC	-0.37399	0.0449509	0.0768707	-0.157874	0.292469	0.192252	-0.175495	0.299943	0.272566	-0.150993	0.445939	0.282509	-0.382854	0.0714945	0.0950573	-0.0980216	0.618879	0.408871	.	.	.
CAB39	PWH_vs_HC	-0.166514	0.27434	0.185455	0.108037	0.426583	0.249548	-0.175449	0.293251	0.227523	-0.068515	0.724276	0.342828	0.113766	0.530182	0.213491	-0.347242	0.0927391	0.0878369	.	.	.
CAB39	PWH_vs_PrEP	0.207476	0.110968	0.107836	0.265911	0.0260098	0.0328879	4.59573e-05	0.999707	0.381811	0.0824775	0.58006	0.348344	0.49662	0.00371859	0.00687453	-0.249221	0.110687	0.124731	.	.	.
CACUL1	PrEP_vs_HC	0.165029	0.0796166	0.111429	0.118221	0.155049	0.12703	-0.0401998	0.876093	0.473229	0.0592487	0.714655	0.376585	0.00555204	0.971516	0.472456	0.269057	0.194623	0.191423	0.154996	0.37889	0.226756
CACUL1	PWH_vs_HC	0.0397779	0.620452	0.324627	0.0808069	0.315394	0.202852	-0.150163	0.556149	0.340114	0.0242363	0.880404	0.386692	0.204473	0.146139	0.0828095	0.158359	0.435416	0.239347	0.0809614	0.649302	0.362731
CACUL1	PWH_vs_PrEP	-0.125251	0.0697247	0.0784508	-0.037414	0.537924	0.261356	-0.109963	0.574002	0.266111	-0.0350125	0.775713	0.413973	0.198921	0.0924127	0.0594826	-0.110698	0.473206	0.308226	-0.074035	0.581516	0.373437
CALM1	PrEP_vs_HC	0.621295	0.51217	0.364487	.	.	.	0.106208	0.885315	0.476555	.	.	.	-0.132474	0.760872	0.416088	.	.	.	.	.	.
CALM1	PWH_vs_HC	-1.10391	0.234953	0.167444	.	.	.	-1.37194	0.0779129	0.0986991	.	.	.	-1.12988	0.00914613	0.0118378	.	.	.	.	.	.
CALM1	PWH_vs_PrEP	-1.72521	0.0268485	0.0408545	.	.	.	-1.47815	0.018008	0.0259937	.	.	.	-0.997402	0.00597948	0.00898804	.	.	.	.	.	.
CALM2	PrEP_vs_HC	0.124776	0.729265	0.441944	0.127637	0.737179	0.353569	-0.0973142	0.815042	0.456558	.	.	.	0.0232981	0.908517	0.45706	0.0233633	0.890153	0.498559	.	.	.
CALM2	PWH_vs_HC	-0.588312	0.0918198	0.0888999	-0.533454	0.148576	0.118474	-0.508962	0.232046	0.195824	.	.	.	-0.500469	0.0123578	0.0145197	-0.436093	0.0197185	0.0323233	.	.	.
CALM2	PWH_vs_PrEP	-0.713088	0.0167288	0.0299224	-0.661091	0.0322573	0.0384216	-0.411648	0.20611	0.132269	.	.	.	-0.523767	0.00265876	0.00554863	-0.459456	0.00257854	0.0106826	.	.	.
CALR	PrEP_vs_HC	0.764547	0.331299	0.277501	1.19035	0.264343	0.182272	1.06062	0.0836601	0.132116	.	.	.	0.481219	0.295192	0.233106	.	.	.	.	.	.
CALR	PWH_vs_HC	-1.33701	0.0698643	0.0741348	-1.14582	0.251223	0.17419	-0.688938	0.237064	0.198741	.	.	.	-1.40733	0.00349074	0.00614182	.	.	.	.	.	.
CALR	PWH_vs_PrEP	-2.10156	0.00227945	0.00843877	-2.33617	0.00876674	0.0157887	-1.74956	0.00122283	0.00502216	.	.	.	-1.88855	4.19474e-05	0.000609095	.	.	.	.	.	.
CALU	PrEP_vs_HC	1.16206	0.000579569	0.00482238	1.34728	0.000584217	0.00258984	1.02202	0.00583918	0.0263117	1.25067	0.000138285	0.00151937	1.21485	0.000244995	0.00370842	0.94279	0.00126371	0.00812867	.	.	.
CALU	PWH_vs_HC	0.078532	0.72646	0.360366	0.294776	0.293922	0.195616	0.27288	0.38633	0.271088	0.392259	0.118127	0.089979	0.0655463	0.76841	0.277734	-0.237762	0.331488	0.20181	.	.	.
CALU	PWH_vs_PrEP	-1.08353	6.04707e-05	0.00120526	-1.0525	0.000342882	0.0023323	-0.74914	0.00688253	0.0141017	-0.858412	0.000334615	0.00220698	-1.1493	1.68037e-05	0.0003354	-1.18055	1.05758e-05	0.000462443	.	.	.
CAMK1D	PrEP_vs_HC	0.233187	0.100044	0.129335	0.238559	0.304841	0.19722	0.479997	0.00787668	0.0309991	0.08973	0.676498	0.365102	0.00158437	0.994368	0.478449	0.384968	0.161733	0.170083	0.500652	0.037068	0.0451256
CAMK1D	PWH_vs_HC	0.925993	8.98783e-06	0.000322486	0.969575	0.000887224	0.00318738	1.43935	2.38574e-07	6.83022e-05	0.822072	0.00164532	0.00465647	0.984006	0.000257744	0.0014395	1.09806	0.000766915	0.005287	1.21526	7.77687e-05	0.00110068
CAMK1D	PWH_vs_PrEP	0.692806	1.1873e-05	0.000481727	0.731016	0.000946214	0.00403512	0.959355	1.27971e-06	0.00011563	0.732342	0.000476727	0.00245255	0.982422	2.84051e-05	0.00048937	0.713093	0.00272574	0.0109958	0.714604	0.000741251	0.00463938
CAMK2D	PrEP_vs_HC	-1.2651	2.66633e-06	0.000248888	-1.05846	1.07514e-05	0.000186334	-1.12823	4.14468e-05	0.0012031	-0.962484	1.8907e-05	0.000409362	-1.12326	1.39696e-05	0.000872302	-1.62091	9.33849e-06	0.000466246	-0.685477	0.0225838	0.0308688
CAMK2D	PWH_vs_HC	-0.909217	6.78137e-05	0.00103839	-1.06358	1.05619e-05	0.000238563	-0.682686	0.00247919	0.0132669	-0.567385	0.002305	0.00594367	-0.648274	0.00126196	0.0032867	-1.01665	0.000860329	0.00554933	-0.669397	0.0308448	0.0466299
CAMK2D	PWH_vs_PrEP	0.355882	0.0105708	0.0220124	-0.00511711	0.96482	0.380313	0.445549	0.00748099	0.014896	0.395099	0.0040576	0.0113449	0.474986	0.00226703	0.00507966	0.604259	0.00547683	0.0163912	0.0160795	0.940166	0.490464
CAMKMT	PrEP_vs_HC	-0.0773064	0.639648	0.409643	-0.0814934	0.589849	0.30915	-0.221416	0.479327	0.350321	-0.120499	0.538273	0.315986	-0.0969782	0.705934	0.400899	-0.188871	0.333226	0.274886	0.347254	0.108993	0.0975498
CAMKMT	PWH_vs_HC	0.099991	0.495554	0.279502	-0.00876295	0.952635	0.430927	-0.0131659	0.96562	0.475053	-0.174063	0.372718	0.210089	0.3046	0.191024	0.0999759	0.0508554	0.790921	0.35358	0.290582	0.180766	0.15642
CAMKMT	PWH_vs_PrEP	0.177297	0.153789	0.132859	0.0727305	0.524333	0.257796	0.208251	0.38079	0.20121	-0.0535645	0.716339	0.392325	0.401578	0.0446944	0.0350002	0.239726	0.115897	0.128194	-0.0566718	0.722387	0.42015
CAMSAP1	PrEP_vs_HC	-0.0320164	0.925975	0.501934	-0.156317	0.52594	0.285018	.	.	.	.	.	.	0.00793474	0.979148	0.473983	.	.	.	.	.	.
CAMSAP1	PWH_vs_HC	0.489512	0.146881	0.122016	0.19883	0.389834	0.233736	.	.	.	.	.	.	0.488898	0.110731	0.0681206	.	.	.	.	.	.
CAMSAP1	PWH_vs_PrEP	0.521528	0.0578167	0.069238	0.355147	0.06662	0.0634623	.	.	.	.	.	.	0.480963	0.0486895	0.0372287	.	.	.	.	.	.
CAMSAP2	PrEP_vs_HC	0.169794	0.290263	0.257983	0.327247	0.06181	0.0677576	-0.122401	0.528785	0.366376	0.268486	0.118184	0.120166	0.0707942	0.741536	0.411521	0.379655	0.066263	0.0960927	.	.	.
CAMSAP2	PWH_vs_HC	-0.131243	0.342738	0.21736	-0.0233878	0.876922	0.408711	0.00269488	0.988729	0.482022	0.0323054	0.841993	0.374934	-0.0277201	0.883249	0.304915	0.228994	0.24993	0.167087	.	.	.
CAMSAP2	PWH_vs_PrEP	-0.301037	0.0181832	0.0315485	-0.350635	0.0109851	0.0182652	0.125096	0.397798	0.207528	-0.236181	0.0735186	0.0858291	-0.0985143	0.528133	0.210974	-0.15066	0.316945	0.241507	.	.	.
CAMTA1	PrEP_vs_HC	.	.	.	0.620766	0.00809279	0.0156509	0.443222	0.10376	0.150496	0.625019	0.00248058	0.0104234	0.647339	0.016114	0.0380964	0.89746	0.000105448	0.00208603	.	.	.
CAMTA1	PWH_vs_HC	.	.	.	0.606261	0.00603648	0.0122791	0.54893	0.046192	0.0721665	0.820232	0.000256271	0.00159029	0.683581	0.00919058	0.0118577	0.483339	0.0129217	0.0257788	.	.	.
CAMTA1	PWH_vs_PrEP	.	.	.	-0.0145043	0.922029	0.369102	0.105708	0.589956	0.270867	0.195213	0.148113	0.141105	0.0362419	0.840239	0.293894	-0.414121	0.00625583	0.0176136	.	.	.
CAND1	PrEP_vs_HC	.	.	.	.	.	.	.	.	.	.	.	.	0.142885	0.489234	0.320544	.	.	.	.	.	.
CAND1	PWH_vs_HC	.	.	.	.	.	.	.	.	.	.	.	.	-0.0949631	0.639741	0.244447	.	.	.	.	.	.
CAND1	PWH_vs_PrEP	.	.	.	.	.	.	.	.	.	.	.	.	-0.237848	0.139906	0.0804014	.	.	.	.	.	.
CANX	PrEP_vs_HC	0.55959	0.153987	0.167932	0.628036	0.11926	0.107051	1.15208	0.00659972	0.0282518	0.556012	0.129291	0.128399	0.318551	0.221098	0.196568	0.715263	0.0498739	0.0811727	.	.	.
CANX	PWH_vs_HC	-0.876678	0.0219106	0.0334535	-0.802908	0.0495058	0.0547449	-0.0947691	0.789955	0.423379	-1.04337	0.00893118	0.0145919	-0.770944	0.00756845	0.0103373	-0.853031	0.0220988	0.0346277	.	.	.
CANX	PWH_vs_PrEP	-1.43627	0.000159927	0.00208252	-1.43094	0.000256784	0.0019569	-1.24685	0.000444855	0.00283068	-1.59938	3.20916e-05	0.000550093	-1.0895	4.73285e-05	0.000637498	-1.56829	2.03494e-05	0.000601758	.	.	.
CAP1	PrEP_vs_HC	0.580563	0.23598	0.225449	0.802054	0.156761	0.128199	1.02898	0.0812626	0.129896	0.591428	0.100736	0.107317	0.476266	0.144308	0.149089	0.65971	0.0685483	0.097804	.	.	.
CAP1	PWH_vs_HC	-0.443391	0.293057	0.194173	-0.285486	0.568118	0.30408	-0.124547	0.81948	0.432275	-0.709055	0.0516966	0.0491808	-0.394883	0.178266	0.0945123	-0.557298	0.118026	0.10162	.	.	.
CAP1	PWH_vs_PrEP	-1.02395	0.00977732	0.0209247	-1.08754	0.0159234	0.0237422	-1.15352	0.0146169	0.022983	-1.30048	0.0001814	0.00148918	-0.871149	0.001666	0.00417921	-1.21701	0.0002699	0.00275672	.	.	.
CAPG	PrEP_vs_HC	0.362947	0.378221	0.299711	0.408945	0.405259	0.239649	0.600044	0.229384	0.234994	0.35088	0.410584	0.269919	0.282783	0.441308	0.300655	-0.0940101	0.759274	0.455319	.	.	.
CAPG	PWH_vs_HC	-0.849159	0.0314272	0.0420631	-0.82682	0.0875918	0.0815676	-0.491527	0.310776	0.236274	-1.02511	0.0257267	0.0306365	-0.653773	0.0746897	0.0511358	-1.2519	0.000879721	0.0056216	.	.	.
CAPG	PWH_vs_PrEP	-1.21211	0.00111864	0.00560257	-1.23577	0.00404059	0.00949058	-1.09157	0.00924136	0.0171462	-1.37599	0.000675083	0.00319601	-0.936556	0.00331019	0.00641233	-1.15789	0.000154733	0.00195071	.	.	.
CAPN2	PrEP_vs_HC	.	.	.	.	.	.	.	.	.	.	.	.	1.02913	0.00172809	0.00966964	.	.	.	.	.	.
CAPN2	PWH_vs_HC	.	.	.	.	.	.	.	.	.	.	.	.	0.702492	0.0177909	0.0186944	.	.	.	.	.	.
CAPN2	PWH_vs_PrEP	.	.	.	.	.	.	.	.	.	.	.	.	-0.326635	0.126504	0.074389	.	.	.	.	.	.
CAPN7	PrEP_vs_HC	0.230545	0.0945828	0.124468	0.169415	0.194557	0.150246	0.20323	0.397185	0.316958	0.345894	0.00603193	0.0181239	0.114511	0.621274	0.369902	0.115872	0.469891	0.343802	.	.	.
CAPN7	PWH_vs_HC	0.229718	0.0585725	0.0659125	0.226363	0.070177	0.0694177	0.241231	0.314373	0.237789	0.318955	0.00927683	0.0149401	0.33573	0.122393	0.072847	0.0054709	0.972532	0.403797	.	.	.
CAPN7	PWH_vs_PrEP	-0.000827151	0.992949	0.460468	0.0569483	0.541995	0.262777	0.0380007	0.832389	0.341873	-0.0269387	0.742307	0.402265	0.221219	0.201734	0.104422	-0.110401	0.367807	0.263139	.	.	.
CAPRIN1	PrEP_vs_HC	0.436239	0.0390589	0.0698411	0.514707	0.0142593	0.0244776	0.163606	0.482673	0.352122	0.363337	0.0168536	0.0341781	0.379705	0.0231376	0.0470994	0.871112	3.44189e-05	0.00106139	.	.	.
CAPRIN1	PWH_vs_HC	0.122305	0.483651	0.27428	0.150689	0.381689	0.230177	-0.0922587	0.68869	0.390011	-0.104225	0.442314	0.240113	-0.0666921	0.627318	0.241397	0.443252	0.0094438	0.0211053	.	.	.
CAPRIN1	PWH_vs_PrEP	-0.313934	0.0408434	0.0536977	-0.364017	0.0173053	0.0249879	-0.255865	0.159862	0.111198	-0.467562	0.000432283	0.00241729	-0.446397	0.00105074	0.0032138	-0.42786	0.00185254	0.00870871	.	.	.
CAPZA1	PrEP_vs_HC	0.630149	0.00112005	0.0071312	0.709104	8.16839e-06	0.000147229	0.958015	2.47423e-06	0.000296563	0.684792	0.00107838	0.0057111	0.98081	2.8632e-05	0.00112682	0.654532	0.00460196	0.0176741	0.754313	0.000433419	0.00281085
CAPZA1	PWH_vs_HC	-0.0517417	0.706702	0.354257	0.0184642	0.848359	0.40082	0.0957637	0.435025	0.293054	-0.0654734	0.696131	0.333472	0.140718	0.340883	0.153061	0.0192463	0.92261	0.391308	0.114332	0.517831	0.318978
CAPZA1	PWH_vs_PrEP	-0.681891	3.61419e-05	0.000905059	-0.69064	5.13946e-07	6.04138e-05	-0.862251	3.18784e-07	4.80071e-05	-0.750265	4.04827e-05	0.000590475	-0.840092	4.6355e-06	0.000220794	-0.635285	0.000705356	0.00439749	-0.63998	0.0001643	0.00215307
CAPZA2	PrEP_vs_HC	0.0492165	0.725879	0.441243	0.209677	0.187791	0.146237	-0.0263836	0.919531	0.485106	0.400998	0.00986499	0.0249267	0.254865	0.23199	0.201993	-0.00127506	0.994413	0.524106	.	.	.
CAPZA2	PWH_vs_HC	-0.216917	0.091973	0.0889123	-0.10782	0.4495	0.258538	-0.155166	0.551756	0.338979	-0.00906608	0.946212	0.405657	0.0603527	0.739356	0.270353	-0.0976996	0.59332	0.295831	.	.	.
CAPZA2	PWH_vs_PrEP	-0.266133	0.019113	0.0324632	-0.317497	0.0134955	0.021209	-0.128782	0.518351	0.24742	-0.410064	0.00127813	0.00513704	-0.194512	0.207516	0.106484	-0.0964245	0.489877	0.316083	.	.	.
CAPZB	PrEP_vs_HC	-0.104417	0.353865	0.288139	0.00896496	0.932943	0.409538	-0.323286	0.064571	0.113985	0.14466	0.301622	0.223828	-0.0178297	0.913643	0.458633	-0.267345	0.222853	0.21069	0.327341	0.0506553	0.0561127
CAPZB	PWH_vs_HC	-0.190439	0.0648261	0.0704842	-0.0851209	0.39211	0.234651	-0.309966	0.0705584	0.0941747	-0.0360428	0.790595	0.364029	-0.0067143	0.962594	0.323627	-0.365927	0.102544	0.0932986	0.157518	0.325056	0.231146
CAPZB	PWH_vs_PrEP	-0.0860213	0.291713	0.204602	-0.0940859	0.242204	0.154053	0.0133198	0.913953	0.361725	-0.180703	0.0987239	0.106105	0.0111154	0.925332	0.31255	-0.0985821	0.546572	0.336453	-0.169823	0.169014	0.18173
CARD8	PrEP_vs_HC	0.101781	0.589871	0.392819	0.135463	0.437406	0.251883	0.482695	0.0540544	0.101677	.	.	.	0.50693	0.0218106	0.0452626	0.328157	0.147508	0.160267	.	.	.
CARD8	PWH_vs_HC	0.232108	0.191725	0.147451	0.287426	0.0903482	0.0835536	0.544041	0.0316011	0.0583691	.	.	.	0.619371	0.00505558	0.00771979	0.389317	0.0906019	0.0863724	.	.	.
CARD8	PWH_vs_PrEP	0.130327	0.351674	0.233484	0.151963	0.243979	0.154466	0.0613458	0.728358	0.313012	.	.	.	0.112441	0.454129	0.190207	0.0611592	0.713325	0.395015	.	.	.
CARINH	PrEP_vs_HC	-0.06598	0.851593	0.480287	-0.146567	0.671843	0.335443	-0.216737	0.577548	0.385658	-0.831624	0.102451	0.108278	-0.218055	0.565641	0.349697	-0.425884	0.241568	0.219666	.	.	.
CARINH	PWH_vs_HC	-0.23105	0.482524	0.274089	-0.263479	0.415697	0.244374	-0.243201	0.525729	0.329242	-0.552183	0.259921	0.161294	-0.191051	0.599872	0.234487	-0.140308	0.693532	0.326768	.	.	.
CARINH	PWH_vs_PrEP	-0.16507	0.527418	0.309974	-0.116912	0.646215	0.296469	-0.0264634	0.927738	0.364944	0.279441	0.449689	0.296164	0.0270044	0.923617	0.312136	0.285575	0.29942	0.23202	.	.	.
CARS2	PrEP_vs_HC	0.320477	0.375086	0.298299	0.147945	0.524352	0.284772	.	.	.	.	.	.	0.320088	0.215624	0.193156	0.0119769	0.960082	0.515423	.	.	.
CARS2	PWH_vs_HC	0.334633	0.322165	0.208277	0.225602	0.30218	0.198297	.	.	.	.	.	.	0.474995	0.0651505	0.046195	0.105866	0.659589	0.317732	.	.	.
CARS2	PWH_vs_PrEP	0.0141557	0.956919	0.453084	0.0776571	0.648509	0.29674	.	.	.	.	.	.	0.154907	0.414878	0.177033	0.0938888	0.607775	0.360646	.	.	.
CASK	PrEP_vs_HC	.	.	.	.	.	.	.	.	.	.	.	.	.	.	.	0.444292	0.0472721	0.078923	.	.	.
CASK	PWH_vs_HC	.	.	.	.	.	.	.	.	.	.	.	.	.	.	.	0.838754	0.0010323	0.00613229	.	.	.
CASK	PWH_vs_PrEP	.	.	.	.	.	.	.	.	.	.	.	.	.	.	.	0.394462	0.0235746	0.0418374	.	.	.
CASP1	PrEP_vs_HC	.	.	.	.	.	.	.	.	.	.	.	.	0.208655	0.610803	0.366626	.	.	.	.	.	.
CASP1	PWH_vs_HC	.	.	.	.	.	.	.	.	.	.	.	.	-0.580065	0.15629	0.0866938	.	.	.	.	.	.
CASP1	PWH_vs_PrEP	.	.	.	.	.	.	.	.	.	.	.	.	-0.788721	0.0197497	0.0195261	.	.	.	.	.	.
CASP4	PrEP_vs_HC	0.373134	0.238666	0.226427	-0.0235052	0.928476	0.408373	-0.177259	0.659609	0.414586	.	.	.	0.124456	0.706297	0.400913	0.0437759	0.900677	0.500681	.	.	.
CASP4	PWH_vs_HC	-0.279571	0.330939	0.21233	-0.520283	0.0498024	0.0550081	-0.96066	0.0276144	0.0540571	.	.	.	-0.413706	0.19551	0.10193	-0.294725	0.406828	0.230512	.	.	.
CASP4	PWH_vs_PrEP	-0.652706	0.0116865	0.0233403	-0.496778	0.0217274	0.0292712	-0.783401	0.0203414	0.0282333	.	.	.	-0.538162	0.0411802	0.032982	-0.338501	0.216988	0.193166	.	.	.
CASP8	PrEP_vs_HC	.	.	.	.	.	.	.	.	.	.	.	.	.	.	.	-0.327982	0.233861	0.216797	.	.	.
CASP8	PWH_vs_HC	.	.	.	.	.	.	.	.	.	.	.	.	.	.	.	-0.0323383	0.904317	0.386662	.	.	.
CASP8	PWH_vs_PrEP	.	.	.	.	.	.	.	.	.	.	.	.	.	.	.	0.295643	0.162539	0.16088	.	.	.
CAST	PrEP_vs_HC	-0.011344	0.95054	0.50998	0.0644197	0.662084	0.332227	0.335295	0.104487	0.151254	0.0238174	0.902658	0.431059	0.0829826	0.633131	0.37507	-0.0412736	0.843345	0.482656	-0.0649293	0.712591	0.345062
CAST	PWH_vs_HC	-0.279499	0.137778	0.116847	-0.261337	0.0942137	0.0858583	-0.0168994	0.930213	0.467658	-0.11288	0.5725	0.288984	-0.210417	0.227324	0.113722	-0.195651	0.354387	0.210815	-0.233504	0.216509	0.176088
CAST	PWH_vs_PrEP	-0.268155	0.0698935	0.0785502	-0.325757	0.0112892	0.0186132	-0.352195	0.0302697	0.036501	-0.136697	0.36863	0.262907	-0.293399	0.0379486	0.0309457	-0.154377	0.337932	0.251659	-0.168574	0.230024	0.218398
CAT	PrEP_vs_HC	0.207813	0.683369	0.425614	0.16563	0.658938	0.331386	.	.	.	.	.	.	0.449366	0.141229	0.147692	.	.	.	.	.	.
CAT	PWH_vs_HC	-0.169031	0.719219	0.357985	-0.125447	0.717274	0.357206	.	.	.	.	.	.	0.121822	0.651397	0.247394	.	.	.	.	.	.
CAT	PWH_vs_PrEP	-0.376844	0.322471	0.22008	-0.291077	0.300308	0.178848	.	.	.	.	.	.	-0.327545	0.143087	0.0818526	.	.	.	.	.	.
CBFA2T2	PrEP_vs_HC	0.184115	0.195601	0.197771	0.234839	0.109822	0.101856	0.2444	0.286035	0.265154	0.23017	0.19761	0.167493	0.424473	0.0617298	0.0859269	0.0729045	0.71395	0.443722	.	.	.
CBFA2T2	PWH_vs_HC	0.429457	0.00307842	0.00935446	0.417695	0.00556951	0.0116061	0.608252	0.0154694	0.0396763	0.328379	0.0717282	0.0630091	0.881952	0.000379956	0.00181181	0.326384	0.115962	0.100477	.	.	.
CBFA2T2	PWH_vs_PrEP	0.245342	0.0260305	0.0401126	0.182856	0.0912104	0.0787728	0.363852	0.0478483	0.0492763	0.0982097	0.457604	0.299057	0.457479	0.00964583	0.0121849	0.253479	0.108914	0.123738	.	.	.
CBFB	PrEP_vs_HC	0.208495	0.339222	0.280934	0.125597	0.566264	0.300899	0.342945	0.120154	0.162916	.	.	.	0.275151	0.262019	0.218936	.	.	.	.	.	.
CBFB	PWH_vs_HC	0.258665	0.207336	0.154899	0.057089	0.77917	0.379194	0.319423	0.140778	0.143049	.	.	.	0.515092	0.0384555	0.0318668	.	.	.	.	.	.
CBFB	PWH_vs_PrEP	0.0501702	0.750562	0.388191	-0.0685084	0.670735	0.303322	-0.0235213	0.882459	0.353264	.	.	.	0.239941	0.193167	0.101567	.	.	.	.	.	.
CBL	PrEP_vs_HC	0.348795	0.17624	0.185939	0.324135	0.182736	0.143955	0.367469	0.211223	0.225445	0.258892	0.0934205	0.100985	0.209593	0.487926	0.320389	0.774706	0.0123574	0.0330521	.	.	.
CBL	PWH_vs_HC	0.973646	0.000586199	0.00337566	0.849182	0.00190592	0.00544898	1.16978	0.000906735	0.00736434	0.797365	7.63603e-05	0.000807033	1.0433	0.0012155	0.00323898	1.14724	0.000775757	0.005287	.	.	.
CBL	PWH_vs_PrEP	0.624851	0.00376205	0.0116071	0.525047	0.00910463	0.0161144	0.802308	0.00213354	0.00681203	0.538474	0.000241165	0.00177663	0.833708	0.00153195	0.00404833	0.372534	0.0917108	0.109401	.	.	.
CBLB	PrEP_vs_HC	0.0468292	0.773975	0.456375	0.28866	0.0601451	0.0665198	-0.57465	0.0316257	0.0728979	0.393571	0.267274	0.203956	0.477939	0.0315706	0.0579692	0.350456	0.103215	0.126276	-0.306007	0.326267	0.205273
CBLB	PWH_vs_HC	0.349922	0.0267439	0.0379742	0.573536	0.00119252	0.00388767	0.0502821	0.833224	0.4369	0.870591	0.0255095	0.0305379	0.761972	0.000727997	0.00246313	0.625987	0.00738738	0.0180326	-0.306624	0.342646	0.23978
CBLB	PWH_vs_PrEP	0.303092	0.0214224	0.0351036	0.284876	0.0186243	0.026397	0.624932	0.00404214	0.00984461	0.477019	0.0900826	0.0997348	0.284032	0.0704593	0.0488159	0.275531	0.0928426	0.11009	-0.000617164	0.997931	0.502372
CBR4	PrEP_vs_HC	.	.	.	-0.480591	0.150474	0.124799	.	.	.	.	.	.	.	.	.	.	.	.	.	.	.
CBR4	PWH_vs_HC	.	.	.	-0.393669	0.204606	0.149662	.	.	.	.	.	.	.	.	.	.	.	.	.	.	.
CBR4	PWH_vs_PrEP	.	.	.	0.0869222	0.713917	0.315639	.	.	.	.	.	.	.	.	.	.	.	.	.	.	.
CCAR1	PrEP_vs_HC	0.4341	0.0992284	0.128907	0.366793	0.133391	0.115147	0.473339	0.0798268	0.129896	0.0853987	0.634948	0.351173	0.558105	0.0213665	0.0448075	0.656481	0.0431747	0.0748225	.	.	.
CCAR1	PWH_vs_HC	0.337963	0.152593	0.12498	0.324988	0.149617	0.118599	0.420977	0.112374	0.123004	-0.0863364	0.627396	0.308409	0.654122	0.00569563	0.00847494	0.538889	0.0899762	0.0858761	.	.	.
CCAR1	PWH_vs_PrEP	-0.0961373	0.598895	0.337833	-0.0418046	0.807548	0.339454	-0.052362	0.786028	0.329268	-0.171735	0.218375	0.183212	0.0960168	0.555366	0.218723	-0.117592	0.609898	0.361063	.	.	.
CCDC146	PrEP_vs_HC	-0.404919	0.151977	0.166655	-0.484966	0.0987573	0.095164	.	.	.	.	.	.	.	.	.	-0.288596	0.189289	0.187585	.	.	.
CCDC146	PWH_vs_HC	-0.0308202	0.90118	0.416877	-0.0775847	0.764197	0.374148	.	.	.	.	.	.	.	.	.	-0.138711	0.518861	0.270491	.	.	.
CCDC146	PWH_vs_PrEP	0.374098	0.0776054	0.0840265	0.407381	0.0639525	0.0618519	.	.	.	.	.	.	.	.	.	0.149884	0.362633	0.260555	.	.	.
CCDC18-AS1	PrEP_vs_HC	-1.49617	0.0021367	0.0105067	-1.5426	0.00311297	0.00790269	.	.	.	.	.	.	.	.	.	.	.	.	.	.	.
CCDC18-AS1	PWH_vs_HC	-0.922881	0.0288106	0.040115	-0.928639	0.0359105	0.0439305	.	.	.	.	.	.	.	.	.	.	.	.	.	.	.
CCDC18-AS1	PWH_vs_PrEP	0.573289	0.0703686	0.0789026	0.613965	0.0713578	0.0668916	.	.	.	.	.	.	.	.	.	.	.	.	.	.	.
CCDC47	PrEP_vs_HC	.	.	.	.	.	.	-0.151666	0.663121	0.415628	.	.	.	-0.461026	0.082091	0.103438	.	.	.	.	.	.
CCDC47	PWH_vs_HC	.	.	.	.	.	.	-0.802019	0.0313917	0.0581699	.	.	.	-0.877742	0.00220346	0.00469119	.	.	.	.	.	.
CCDC47	PWH_vs_PrEP	.	.	.	.	.	.	-0.650353	0.0244909	0.0319324	.	.	.	-0.416716	0.0392016	0.0317109	.	.	.	.	.	.
CCDC50	PrEP_vs_HC	.	.	.	.	.	.	.	.	.	.	.	.	.	.	.	-0.507831	0.109868	0.131801	.	.	.
CCDC50	PWH_vs_HC	.	.	.	.	.	.	.	.	.	.	.	.	.	.	.	-0.34447	0.267149	0.175084	.	.	.
CCDC50	PWH_vs_PrEP	.	.	.	.	.	.	.	.	.	.	.	.	.	.	.	0.163362	0.482997	0.312273	.	.	.
CCDC88A	PrEP_vs_HC	1.27309	0.000128713	0.00196222	1.21114	5.97165e-06	0.000133058	0.98393	4.97393e-05	0.00132485	1.01734	4.32476e-05	0.000707477	1.30298	2.35517e-05	0.00112682	1.33378	4.04528e-05	0.00109394	1.15247	0.000198326	0.00164514
CCDC88A	PWH_vs_HC	1.34831	0.000109919	0.0012351	1.28689	3.95683e-06	0.000142711	1.21278	5.06889e-06	0.000341457	1.15135	2.29112e-05	0.000430476	1.57796	5.24489e-06	0.000203654	1.44493	3.32299e-05	0.000897783	1.2659	0.000154767	0.00139319
CCDC88A	PWH_vs_PrEP	0.0752166	0.684764	0.366689	0.0757472	0.552193	0.265066	0.228853	0.0927634	0.0769226	0.134014	0.335918	0.246644	0.274977	0.11805	0.070649	0.111149	0.549113	0.337303	0.113429	0.55772	0.364979
CCDC91	PrEP_vs_HC	-0.22653	0.0770295	0.108871	-0.192996	0.11754	0.106115	-0.336264	0.0874371	0.136258	-0.266334	0.062506	0.0779889	-0.226795	0.254513	0.214682	-0.380189	0.0482014	0.0795874	-0.0108771	0.955758	0.417271
CCDC91	PWH_vs_HC	-0.164628	0.179931	0.141292	-0.0644071	0.586793	0.310882	-0.250018	0.182929	0.168457	-0.247723	0.0853305	0.0714327	-0.0363504	0.841147	0.294574	-0.320822	0.0874297	0.0841784	0.0204648	0.920107	0.456178
CCDC91	PWH_vs_PrEP	0.0619025	0.498277	0.297271	0.128589	0.166725	0.11846	0.0862463	0.539675	0.255102	0.0186109	0.855902	0.437621	0.190445	0.197547	0.102868	0.0593673	0.663328	0.379537	0.0313419	0.837076	0.459453
CCDC93	PrEP_vs_HC	0.106476	0.497389	0.359251	0.306391	0.0104266	0.0191625	0.335611	0.0951435	0.14184	-0.0954102	0.364766	0.250719	0.251107	0.183262	0.174724	0.182883	0.340757	0.279558	0.351516	0.0493845	0.0550469
CCDC93	PWH_vs_HC	0.272155	0.0752694	0.0777605	0.465835	0.00056932	0.00239406	0.391544	0.05072	0.076023	0.335495	0.00597203	0.0112194	0.611628	0.00156479	0.00377499	0.414198	0.0407602	0.0508227	0.539196	0.0064017	0.0166815
CCDC93	PWH_vs_PrEP	0.165679	0.163285	0.138068	0.159444	0.0604213	0.0593432	0.055933	0.696619	0.303346	0.430906	8.74124e-05	0.000950065	0.36052	0.0145707	0.0160303	0.231315	0.121759	0.132541	0.187679	0.162997	0.179401
CCL18	PrEP_vs_HC	-0.911864	0.40529	0.314276	0.896853	0.496464	0.274155	-0.228106	0.830533	0.461514	.	.	.	-1.6662	0.0892509	0.109431	.	.	.	.	.	.
CCL18	PWH_vs_HC	-3.30957	0.00537105	0.0132205	-2.62919	0.0447909	0.0509119	-2.65406	0.0212837	0.0469626	.	.	.	-3.29853	0.00313807	0.00579736	.	.	.	.	.	.
CCL18	PWH_vs_PrEP	-2.3977	0.00928883	0.0203403	-3.52604	0.0026194	0.0072589	-2.42595	0.00840949	0.0162362	.	.	.	-1.63233	0.0350628	0.0294061	.	.	.	.	.	.
CCNH	PrEP_vs_HC	-0.106884	0.396832	0.310659	-0.229285	0.206046	0.155801	-0.332522	0.0904308	0.137727	-0.189591	0.436365	0.278843	-0.23817	0.217321	0.194087	-0.168949	0.346023	0.282521	-0.371911	0.116369	0.102373
CCNH	PWH_vs_HC	-0.210653	0.089114	0.0873248	-0.323416	0.083738	0.0788503	-0.521019	0.0114172	0.0327688	-0.391287	0.123882	0.0933116	-0.144727	0.387128	0.167907	-0.232659	0.198496	0.142046	-0.553872	0.031369	0.047242
CCNH	PWH_vs_PrEP	-0.103768	0.27073	0.195564	-0.0941312	0.484835	0.245414	-0.188497	0.191086	0.125662	-0.201695	0.28342	0.221815	0.0934437	0.495004	0.202229	-0.0637092	0.635602	0.37078	-0.181961	0.313032	0.259846
CCNI	PrEP_vs_HC	0.761031	0.0306821	0.0598148	0.679181	0.040859	0.0508588	0.552646	0.124356	0.165395	.	.	.	0.833763	0.0128971	0.0333928	0.581555	0.0351007	0.0654843	.	.	.
CCNI	PWH_vs_HC	0.198625	0.494572	0.279116	0.29868	0.296926	0.196499	0.00321703	0.992469	0.482408	.	.	.	0.386954	0.160476	0.0880389	0.117798	0.645322	0.31363	.	.	.
CCNI	PWH_vs_PrEP	-0.562406	0.0289389	0.0428222	-0.380502	0.106394	0.0865668	-0.549429	0.0503902	0.0507103	.	.	.	-0.446809	0.0542276	0.0403581	-0.463757	0.028328	0.048223	.	.	.
CCNL1	PrEP_vs_HC	-0.256934	0.203491	0.203577	-0.218695	0.180025	0.142067	-0.201344	0.356912	0.298325	-0.455148	0.0282985	0.0476699	-0.290984	0.348829	0.259033	-0.213873	0.254902	0.228426	-0.646166	0.0112317	0.0199316
CCNL1	PWH_vs_HC	0.276475	0.148832	0.123416	0.0573861	0.715475	0.356688	0.371003	0.0945432	0.111732	0.023648	0.900352	0.393409	0.458767	0.103819	0.0650189	0.310066	0.104658	0.0946952	-0.386163	0.120854	0.115903
CCNL1	PWH_vs_PrEP	0.533409	0.00253433	0.00900039	0.276081	0.0355495	0.041094	0.572347	0.00310028	0.00807295	0.478796	0.0046054	0.0122221	0.749751	0.00385405	0.00702009	0.523939	0.00172339	0.00823198	0.260004	0.158084	0.17584
CCNT2	PrEP_vs_HC	-0.157065	0.376772	0.299424	-0.146923	0.264099	0.182272	-0.0531686	0.838375	0.463399	-0.135251	0.348839	0.244567	-0.177746	0.427481	0.294165	0.285094	0.162684	0.1704	.	.	.
CCNT2	PWH_vs_HC	-0.00366193	0.981108	0.436642	-0.0515061	0.662403	0.336694	0.235299	0.371462	0.264875	-0.124298	0.383107	0.214692	-0.0608936	0.766952	0.277453	0.1371	0.490964	0.259588	.	.	.
CCNT2	PWH_vs_PrEP	0.153403	0.239479	0.179024	0.0954171	0.319802	0.186543	0.288467	0.160307	0.111422	0.0109528	0.918768	0.457183	0.116852	0.477291	0.19718	-0.147994	0.332088	0.249092	.	.	.
CCNY	PrEP_vs_HC	-0.298269	0.10016	0.129335	-0.379833	0.0872626	0.0873803	-0.339924	0.219105	0.229436	-0.0644445	0.743284	0.385598	-0.662762	0.0153711	0.0372093	-0.147528	0.563187	0.385184	-0.363091	0.0664987	0.0685534
CCNY	PWH_vs_HC	0.0525133	0.726165	0.360366	-0.0209409	0.915436	0.421632	0.190626	0.474027	0.309137	0.472315	0.0278389	0.0324101	-0.0183134	0.933355	0.316715	0.170162	0.505414	0.265171	-0.470214	0.0230582	0.0384358
CCNY	PWH_vs_PrEP	0.350782	0.0130884	0.0253094	0.358892	0.0350253	0.0406021	0.53055	0.0189874	0.0270605	0.53676	0.00270267	0.00847805	0.644449	0.00241981	0.00519968	0.31769	0.115168	0.127878	-0.107124	0.459064	0.32628
CCPG1	PrEP_vs_HC	0.425188	0.0385626	0.0692911	0.0302084	0.812143	0.376163	0.455532	0.089189	0.137078	0.075554	0.661399	0.360923	0.108906	0.5745	0.353146	0.0827225	0.744753	0.451521	-0.0512962	0.839882	0.384985
CCPG1	PWH_vs_HC	-0.0168243	0.920273	0.421665	-0.063305	0.619614	0.322441	-0.227101	0.36854	0.264089	-0.0401865	0.815904	0.369643	-0.274218	0.141989	0.0811492	-0.297904	0.24928	0.166856	-0.231045	0.37759	0.256528
CCPG1	PWH_vs_PrEP	-0.442012	0.00602116	0.0156812	-0.0935134	0.341829	0.1947	-0.682633	0.00288529	0.00792594	-0.115741	0.383736	0.268958	-0.383124	0.0157668	0.0168553	-0.380626	0.063166	0.0837649	-0.179749	0.362763	0.283619
CCR1	PrEP_vs_HC	.	.	.	.	.	.	-0.151469	0.80411	0.454283	.	.	.	-0.304742	0.525079	0.3342	.	.	.	.	.	.
CCR1	PWH_vs_HC	.	.	.	.	.	.	-0.469497	0.438741	0.294857	.	.	.	-0.265178	0.56479	0.223778	.	.	.	.	.	.
CCR1	PWH_vs_PrEP	.	.	.	.	.	.	-0.318027	0.493259	0.238914	.	.	.	0.039564	0.911401	0.309704	.	.	.	.	.	.
CCRL2	PrEP_vs_HC	.	.	.	.	.	.	.	.	.	.	.	.	-0.274639	0.505007	0.327016	.	.	.	.	.	.
CCRL2	PWH_vs_HC	.	.	.	.	.	.	.	.	.	.	.	.	-1.23497	0.00749578	0.0103008	.	.	.	.	.	.
CCRL2	PWH_vs_PrEP	.	.	.	.	.	.	.	.	.	.	.	.	-0.960329	0.00682175	0.00974208	.	.	.	.	.	.
CCSER2	PrEP_vs_HC	0.0347687	0.862602	0.483376	-0.0516564	0.781872	0.36738	-0.243801	0.308384	0.276755	-0.0472106	0.845069	0.414728	-0.126947	0.539806	0.339909	-0.0203008	0.944135	0.511049	.	.	.
CCSER2	PWH_vs_HC	-0.185744	0.298908	0.196488	-0.119413	0.487846	0.273936	-0.326571	0.175209	0.164972	-0.030525	0.89832	0.39303	0.0241493	0.897393	0.308362	-0.132461	0.648857	0.314787	.	.	.
CCSER2	PWH_vs_PrEP	-0.220513	0.14546	0.127982	-0.0677561	0.621216	0.288077	-0.0827702	0.642465	0.286956	0.0166856	0.927216	0.458959	0.151096	0.323614	0.147213	-0.112161	0.612406	0.361829	.	.	.
CCT3	PrEP_vs_HC	.	.	.	.	.	.	0.0847195	0.789927	0.450864	.	.	.	0.170858	0.690579	0.395401	.	.	.	.	.	.
CCT3	PWH_vs_HC	.	.	.	.	.	.	-0.919532	0.00980157	0.0296162	.	.	.	-0.716706	0.104336	0.0652431	.	.	.	.	.	.
CCT3	PWH_vs_PrEP	.	.	.	.	.	.	-1.00425	0.000861911	0.00417887	.	.	.	-0.887563	0.0141102	0.0156727	.	.	.	.	.	.
CCT4	PrEP_vs_HC	.	.	.	.	.	.	.	.	.	.	.	.	0.0737246	0.825433	0.43527	.	.	.	.	.	.
CCT4	PWH_vs_HC	.	.	.	.	.	.	.	.	.	.	.	.	-0.579042	0.0938602	0.060907	.	.	.	.	.	.
CCT4	PWH_vs_PrEP	.	.	.	.	.	.	.	.	.	.	.	.	-0.652767	0.0193833	0.0193055	.	.	.	.	.	.
CCT5	PrEP_vs_HC	.	.	.	.	.	.	0.249109	0.4988	0.357875	.	.	.	0.11455	0.748588	0.412619	.	.	.	.	.	.
CCT5	PWH_vs_HC	.	.	.	.	.	.	-0.850265	0.0308061	0.0576445	.	.	.	-0.730706	0.0379063	0.0315721	.	.	.	.	.	.
CCT5	PWH_vs_PrEP	.	.	.	.	.	.	-1.09937	0.00128023	0.00509549	.	.	.	-0.845256	0.00524208	0.00838865	.	.	.	.	.	.
CCT6A	PrEP_vs_HC	.	.	.	.	.	.	.	.	.	.	.	.	-0.351726	0.271305	0.223941	.	.	.	.	.	.
CCT6A	PWH_vs_HC	.	.	.	.	.	.	.	.	.	.	.	.	-1.07047	0.00347948	0.00614182	.	.	.	.	.	.
CCT6A	PWH_vs_PrEP	.	.	.	.	.	.	.	.	.	.	.	.	-0.718749	0.0080274	0.0106383	.	.	.	.	.	.
CCT8	PrEP_vs_HC	.	.	.	.	.	.	0.323569	0.430896	0.332475	.	.	.	0.129472	0.722943	0.406453	.	.	.	.	.	.
CCT8	PWH_vs_HC	.	.	.	.	.	.	-0.806318	0.0587325	0.0837597	.	.	.	-0.58621	0.109752	0.0677464	.	.	.	.	.	.
CCT8	PWH_vs_PrEP	.	.	.	.	.	.	-1.12989	0.00227632	0.00706551	.	.	.	-0.715682	0.0178799	0.0181124	.	.	.	.	.	.
CD163	PrEP_vs_HC	.	.	.	.	.	.	.	.	.	.	.	.	0.487452	0.125779	0.136628	.	.	.	.	.	.
CD163	PWH_vs_HC	.	.	.	.	.	.	.	.	.	.	.	.	0.199228	0.47467	0.196273	.	.	.	.	.	.
CD163	PWH_vs_PrEP	.	.	.	.	.	.	.	.	.	.	.	.	-0.288224	0.208383	0.106861	.	.	.	.	.	.
CD164	PrEP_vs_HC	0.306084	0.163004	0.176023	0.282045	0.162164	0.130954	0.579846	0.0788585	0.129658	0.189442	0.354086	0.246136	0.00704666	0.973456	0.472456	0.402911	0.174842	0.178846	0.754741	0.000931438	0.00448967
CD164	PWH_vs_HC	-0.317401	0.111448	0.101633	-0.409494	0.0482204	0.0539597	-0.197338	0.518914	0.326748	-0.412016	0.0569997	0.052345	-0.446355	0.0382529	0.0317312	-0.411484	0.164759	0.125013	-0.0257029	0.893602	0.445766
CD164	PWH_vs_PrEP	-0.623484	0.0012582	0.00599411	-0.69154	0.000379808	0.00236818	-0.777184	0.00471083	0.0109705	-0.601458	0.00143852	0.00554311	-0.453401	0.0105461	0.0129386	-0.814395	0.0018395	0.00870004	-0.780444	5.32978e-05	0.0010173
CD274	PrEP_vs_HC	-0.103584	0.884421	0.490021	-0.403662	0.463322	0.263108	-0.498332	0.432911	0.332904	-0.516326	0.323559	0.233718	-0.816763	0.217113	0.194048	-0.457646	0.395197	0.306929	.	.	.
CD274	PWH_vs_HC	-0.903984	0.175753	0.138947	-0.958589	0.0743051	0.0725068	-1.00996	0.121802	0.129874	-0.865018	0.105729	0.0833509	-1.08244	0.0946285	0.0609968	-0.540355	0.316566	0.19646	.	.	.
CD274	PWH_vs_PrEP	-0.8004	0.140876	0.126158	-0.554927	0.181282	0.125643	-0.511628	0.292438	0.167239	-0.348692	0.376472	0.266619	-0.26568	0.581396	0.224712	-0.0827088	0.837751	0.437372	.	.	.
CD2AP	PrEP_vs_HC	.	.	.	.	.	.	.	.	.	.	.	.	.	.	.	-0.306356	0.135774	0.152252	.	.	.
CD2AP	PWH_vs_HC	.	.	.	.	.	.	.	.	.	.	.	.	.	.	.	-0.0589566	0.7657	0.348054	.	.	.
CD2AP	PWH_vs_PrEP	.	.	.	.	.	.	.	.	.	.	.	.	.	.	.	0.2474	0.115086	0.127878	.	.	.
CD36	PrEP_vs_HC	-0.0809256	0.93494	0.505054	-0.445583	0.674545	0.336419	0.389748	0.73052	0.434545	1.17349	0.267315	0.203956	-0.300619	0.752593	0.413688	.	.	.	.	.	.
CD36	PWH_vs_HC	1.65532	0.074828	0.07765	1.5256	0.133342	0.11076	2.85953	0.0213701	0.047003	2.01443	0.0650779	0.0584577	1.67955	0.0588119	0.0425517	.	.	.	.	.	.
CD36	PWH_vs_PrEP	1.73625	0.0287576	0.0427481	1.97118	0.0229282	0.0303393	2.46978	0.0111631	0.0191035	0.840934	0.292041	0.225363	1.98017	0.0108632	0.0131877	.	.	.	.	.	.
CD37	PrEP_vs_HC	.	.	.	.	.	.	.	.	.	.	.	.	-0.571608	0.0482272	0.0741725	.	.	.	.	.	.
CD37	PWH_vs_HC	.	.	.	.	.	.	.	.	.	.	.	.	-1.05962	0.000698468	0.00240688	.	.	.	.	.	.
CD37	PWH_vs_PrEP	.	.	.	.	.	.	.	.	.	.	.	.	-0.488015	0.0249913	0.0231919	.	.	.	.	.	.
CD44	PrEP_vs_HC	-0.627259	0.036836	0.0671749	-0.347696	0.169139	0.135494	-0.437805	0.0275555	0.0689525	-0.0292467	0.881785	0.42454	-0.674936	0.0203607	0.0433138	-0.459935	0.162294	0.170332	-0.464104	0.122146	0.105749
CD44	PWH_vs_HC	-1.07146	0.00215469	0.00751094	-0.840336	0.00444142	0.0100359	-0.897837	0.00018049	0.00282804	-0.731923	0.00300898	0.00721729	-1.1396	0.000841623	0.00266888	-1.15425	0.00287968	0.0104686	-0.921856	0.00559011	0.0157277
CD44	PWH_vs_PrEP	-0.444201	0.0531109	0.0647562	-0.49264	0.0189903	0.0267178	-0.460032	0.00428761	0.0103036	-0.702676	0.000414298	0.00241729	-0.464663	0.0365144	0.0302176	-0.694319	0.0119247	0.0268755	-0.457752	0.0516572	0.0814364
CD46	PrEP_vs_HC	0.255466	0.092665	0.122973	0.115711	0.431166	0.249405	0.095171	0.684552	0.421857	0.00175053	0.993002	0.453637	-0.241847	0.163935	0.162649	0.267618	0.190211	0.187966	0.174584	0.292911	0.193479
CD46	PWH_vs_HC	-0.203404	0.121803	0.10759	-0.334406	0.0291638	0.0381957	-0.32046	0.180841	0.167589	-0.492668	0.0241551	0.0291239	-0.554905	0.00186448	0.00424184	-0.00621809	0.974918	0.404172	-0.362692	0.0389758	0.0555307
CD46	PWH_vs_PrEP	-0.45887	0.000634362	0.00407803	-0.450117	0.00104874	0.00421054	-0.415631	0.0319892	0.0378567	-0.494419	0.00520557	0.0131842	-0.313058	0.0198925	0.0196194	-0.273836	0.0846904	0.103581	-0.537277	0.000464519	0.00339607
CD47	PrEP_vs_HC	-0.152631	0.533652	0.372441	-0.299423	0.259952	0.180869	-0.218359	0.45084	0.33901	-0.30787	0.32493	0.233818	-0.560311	0.030951	0.0574276	-0.270804	0.34598	0.282521	-0.192193	0.57537	0.298732
CD47	PWH_vs_HC	-0.661589	0.0082009	0.0177027	-0.777417	0.00676067	0.0131804	-0.755638	0.0170156	0.0422686	-0.845957	0.0136186	0.0193929	-0.672881	0.00558899	0.00833147	-0.588098	0.0507477	0.058378	-0.350884	0.313554	0.224986
CD47	PWH_vs_PrEP	-0.508958	0.0118329	0.0235364	-0.477993	0.0253044	0.0322858	-0.537279	0.0247845	0.0320379	-0.538087	0.0340231	0.0513798	-0.11257	0.516536	0.208086	-0.317293	0.15361	0.154888	-0.158691	0.544103	0.361853
CD52	PrEP_vs_HC	0.68337	0.373165	0.29754	0.643604	0.290983	0.191835	1.21192	0.0923352	0.139677	0.37632	0.421048	0.272806	0.17305	0.701893	0.400102	0.395362	0.457456	0.337768	.	.	.
CD52	PWH_vs_HC	-0.315039	0.636023	0.330366	-0.504053	0.363082	0.223002	0.423806	0.532986	0.331719	-0.700389	0.141847	0.103501	-0.703478	0.114733	0.0701197	-0.86449	0.116725	0.100818	.	.	.
CD52	PWH_vs_PrEP	-0.998409	0.08574	0.0900128	-1.14766	0.0193945	0.0270095	-0.788109	0.142769	0.10222	-1.07671	0.00764234	0.0177634	-0.876529	0.0182501	0.018426	-1.25985	0.00620492	0.0175597	.	.	.
CD53	PrEP_vs_HC	0.113158	0.570564	0.38532	0.140076	0.572659	0.303225	0.0711818	0.812918	0.456413	-0.11348	0.615028	0.34482	-0.210056	0.344865	0.257051	-0.42349	0.0756585	0.103694	0.232359	0.316735	0.203514
CD53	PWH_vs_HC	-0.619448	0.0030249	0.00928252	-0.689879	0.0088538	0.0160976	-0.624523	0.050013	0.0753411	-0.954513	0.000709853	0.00275945	-0.895552	0.0003125	0.00162303	-1.01448	0.000389157	0.00353453	-0.34786	0.141775	0.12909
CD53	PWH_vs_PrEP	-0.732606	0.000189385	0.00218798	-0.829956	0.000492721	0.00275873	-0.695705	0.00783598	0.0154593	-0.841033	0.000209775	0.00164027	-0.685496	0.000586469	0.00226123	-0.590991	0.00329626	0.0119988	-0.580219	0.00376243	0.0128272
CD55	PrEP_vs_HC	.	.	.	.	.	.	0.499609	0.145882	0.181763	.	.	.	0.151476	0.664526	0.386303	.	.	.	.	.	.
CD55	PWH_vs_HC	.	.	.	.	.	.	-0.890027	0.0145144	0.0380621	.	.	.	-1.19957	0.00238357	0.00487626	.	.	.	.	.	.
CD55	PWH_vs_PrEP	.	.	.	.	.	.	-1.38964	6.73558e-05	0.00098835	.	.	.	-1.35104	0.000106527	0.000848711	.	.	.	.	.	.
CD58	PrEP_vs_HC	-0.53254	0.0393425	0.0701958	-0.496003	0.0495334	0.057796	-0.715427	0.00129175	0.0103913	-0.308455	0.210951	0.174288	-0.343614	0.172728	0.167846	-0.528245	0.044049	0.0755881	-0.265465	0.211448	0.152675
CD58	PWH_vs_HC	-0.54933	0.0285799	0.0399727	-0.653339	0.0137307	0.0220476	-0.545857	0.00757369	0.0261241	-0.499269	0.0545814	0.0507825	-0.587486	0.0166517	0.0178189	-0.584298	0.0271889	0.0397093	-0.477938	0.0397956	0.0562938
CD58	PWH_vs_PrEP	-0.0167894	0.924014	0.443265	-0.157336	0.381069	0.208397	0.16957	0.223888	0.139741	-0.190814	0.306268	0.232162	-0.243872	0.183901	0.0979385	-0.056053	0.761955	0.413074	-0.212473	0.200059	0.199663
CD59	PrEP_vs_HC	.	.	.	.	.	.	-0.173937	0.702045	0.427331	.	.	.	0.354529	0.435478	0.29806	.	.	.	.	.	.
CD59	PWH_vs_HC	.	.	.	.	.	.	-1.32585	0.00927688	0.0289224	.	.	.	-1.02993	0.0214757	0.0210982	.	.	.	.	.	.
CD59	PWH_vs_PrEP	.	.	.	.	.	.	-1.15191	0.00430524	0.0103165	.	.	.	-1.38446	0.000724133	0.00252737	.	.	.	.	.	.
CD5L	PrEP_vs_HC	0.317521	0.675961	0.4235	-0.552768	0.196341	0.150848	.	.	.	-1.10326	0.0570356	0.0728931	-0.184939	0.715763	0.403961	-0.360415	0.439753	0.329807	.	.	.
CD5L	PWH_vs_HC	0.0161597	0.980797	0.436642	-0.362444	0.377115	0.228823	.	.	.	-0.585976	0.283477	0.172742	0.288605	0.526384	0.212695	-0.0182374	0.968403	0.402901	.	.	.
CD5L	PWH_vs_PrEP	-0.301362	0.585297	0.334104	0.190324	0.543266	0.262777	.	.	.	0.517289	0.218766	0.183299	0.473544	0.211342	0.107764	0.342178	0.337011	0.251355	.	.	.
CD63	PrEP_vs_HC	-0.798838	0.0683425	0.100638	-0.720609	0.142708	0.120689	-0.385271	0.308786	0.276825	-0.90721	0.0627845	0.0782038	-0.794936	0.00370273	0.0152856	-0.832125	0.0823924	0.110134	-0.626251	0.120036	0.104941
CD63	PWH_vs_HC	-2.15675	0.000153477	0.00148119	-2.18778	0.000445074	0.00203074	-1.31359	0.00287124	0.0146137	-2.45107	0.000108708	0.000954933	-1.57409	1.20121e-05	0.000269914	-2.21748	0.000178231	0.00215434	-2.01205	0.000123021	0.00124939
CD63	PWH_vs_PrEP	-1.35791	0.000736115	0.00438361	-1.46717	0.00119075	0.00453962	-0.928319	0.0049043	0.0111679	-1.54386	0.000550709	0.00272418	-0.77915	0.000633131	0.00236251	-1.38536	0.00102568	0.0055952	-1.3858	0.000265156	0.00260676
CD68	PrEP_vs_HC	-0.333002	0.392339	0.308237	-0.246952	0.547215	0.293372	0.242193	0.44924	0.338326	-0.457111	0.305527	0.225589	-0.481911	0.0472309	0.0738745	-0.411976	0.345001	0.282156	-0.0292327	0.93178	0.411333
CD68	PWH_vs_HC	-1.51998	0.00101633	0.00464765	-1.53243	0.0022408	0.0061084	-0.709302	0.038113	0.0643876	-1.99101	0.000425449	0.00203424	-0.986707	0.000676415	0.00239807	-1.64687	0.00141256	0.00700242	-1.23394	0.00267974	0.00931663
CD68	PWH_vs_PrEP	-1.18698	0.00104035	0.00537587	-1.28548	0.00108643	0.00429896	-0.951495	0.00134442	0.00516225	-1.53389	0.000385393	0.00232345	-0.504796	0.0104234	0.0128269	-1.23489	0.00162483	0.00795919	-1.2047	0.000283714	0.00260676
CD74	PrEP_vs_HC	-0.657811	0.194201	0.197398	-0.650855	0.259244	0.180552	0.135853	0.786753	0.449695	-0.666155	0.231621	0.184476	-0.7131	0.10698	0.122668	-0.722637	0.149866	0.16199	-0.454976	0.358478	0.219895
CD74	PWH_vs_HC	-1.8582	0.00263943	0.00852307	-1.79413	0.00731934	0.0139222	-0.783552	0.130445	0.135679	-2.2399	0.00135099	0.00411625	-1.55679	0.00313739	0.00579736	-2.08867	0.000788576	0.005287	-2.03583	0.000727976	0.00443595
CD74	PWH_vs_PrEP	-1.20039	0.006895	0.017091	-1.14328	0.018634	0.026397	-0.919405	0.0277641	0.0341884	-1.57375	0.00210767	0.007165	-0.84369	0.020969	0.0204094	-1.36603	0.00224874	0.00968171	-1.58085	0.000572902	0.0039384
CD80	PrEP_vs_HC	0.493275	0.178401	0.18679	0.933278	0.00571984	0.0122442	0.288159	0.592072	0.390569	.	.	.	0.152093	0.658821	0.384421	0.402687	0.16593	0.172422	.	.	.
CD80	PWH_vs_HC	-0.892976	0.0144212	0.0255282	-0.35353	0.198478	0.146437	-0.970514	0.0810014	0.101378	.	.	.	-0.880769	0.0160821	0.0173689	-0.251927	0.376496	0.219484	.	.	.
CD80	PWH_vs_PrEP	-1.38625	0.000124326	0.00175971	-1.28681	3.77195e-05	0.000555269	-1.25867	0.00702302	0.0142923	.	.	.	-1.03286	0.00104418	0.0032138	-0.654614	0.00729073	0.0196898	.	.	.
CD81	PrEP_vs_HC	-0.131003	0.778106	0.458055	0.0115958	0.983517	0.420674	0.717863	0.226464	0.232998	-0.0439886	0.931865	0.437773	-0.218472	0.463585	0.310458	-0.153371	0.751584	0.453144	.	.	.
CD81	PWH_vs_HC	-1.54486	0.00246726	0.00816195	-1.55185	0.0125796	0.0206022	-0.477794	0.400781	0.278667	-1.82213	0.00283209	0.00687348	-0.91547	0.00754926	0.0103373	-1.70063	0.0028113	0.0103207	.	.	.
CD81	PWH_vs_PrEP	-1.41385	0.00101359	0.00527217	-1.56344	0.00242175	0.00699374	-1.19566	0.0143995	0.0229067	-1.77814	0.000423193	0.00241729	-0.696998	0.00720436	0.0100723	-1.54726	0.000695893	0.00438216	.	.	.
CD82	PrEP_vs_HC	-0.863151	0.172863	0.183432	.	.	.	-1.03836	0.0164574	0.0493152	.	.	.	-0.795856	0.0335333	0.0601696	.	.	.	.	.	.
CD82	PWH_vs_HC	-2.07361	0.00310509	0.00937442	.	.	.	-2.3051	3.00412e-05	0.00107508	.	.	.	-1.77096	4.24379e-05	0.000516481	.	.	.	.	.	.
CD82	PWH_vs_PrEP	-1.21046	0.0177903	0.0311012	.	.	.	-1.26674	0.0006411	0.00348963	.	.	.	-0.975101	0.00139856	0.00386727	.	.	.	.	.	.
CD83	PrEP_vs_HC	0.576217	0.0154922	0.0392346	0.561752	0.0116724	0.0210387	0.655193	0.00269256	0.0167219	0.423709	0.073849	0.0862912	0.668283	0.00396274	0.0160228	0.542345	0.00778046	0.0257338	0.737743	0.00153288	0.00563675
CD83	PWH_vs_HC	0.405473	0.0579836	0.065438	0.357062	0.0841853	0.0791023	0.627209	0.00303213	0.0149669	0.257953	0.263188	0.162576	0.45775	0.0220641	0.0215464	0.394226	0.0397557	0.0500278	0.438608	0.0458668	0.0609539
CD83	PWH_vs_PrEP	-0.170744	0.283498	0.201451	-0.204691	0.181507	0.125643	-0.0279834	0.837321	0.343233	-0.165756	0.338687	0.247876	-0.210533	0.16123	0.0894806	-0.148119	0.284291	0.227276	-0.299136	0.0646966	0.0950466
CD9	PrEP_vs_HC	0.862893	0.0062659	0.0213674	0.856627	0.00637455	0.0131607	1.16359	0.00134577	0.0105429	0.448504	0.0890779	0.0989053	0.460035	0.0732486	0.0968442	0.726119	0.0230782	0.0509631	0.289967	0.279898	0.187312
CD9	PWH_vs_HC	0.116861	0.617429	0.323772	-0.0670451	0.786173	0.38139	0.601558	0.0545217	0.0798427	-0.454782	0.082141	0.0696243	-0.259264	0.244927	0.120243	-0.241083	0.413125	0.232243	-0.100978	0.702264	0.382079
CD9	PWH_vs_PrEP	-0.746032	0.00185007	0.00743553	-0.923672	0.000395098	0.00242675	-0.562032	0.0226196	0.0301258	-0.903286	0.000280229	0.00193078	-0.719299	0.000958977	0.00306921	-0.967203	0.000507724	0.00360881	-0.390945	0.0650558	0.0950466
CD99	PrEP_vs_HC	.	.	.	.	.	.	0.0212928	0.939739	0.491078	.	.	.	-0.162551	0.518648	0.331537	.	.	.	.	.	.
CD99	PWH_vs_HC	.	.	.	.	.	.	-0.775409	0.0130487	0.0355787	.	.	.	-0.710236	0.0103141	0.0127815	.	.	.	.	.	.
CD99	PWH_vs_PrEP	.	.	.	.	.	.	-0.796701	0.00202709	0.00667395	.	.	.	-0.547685	0.0101913	0.012618	.	.	.	.	.	.
CDC27	PrEP_vs_HC	0.536809	0.00360381	0.0149792	0.649304	0.00174716	0.00528379	0.195198	0.469752	0.346066	0.376985	0.0107107	0.0261948	0.548092	0.00300682	0.0130998	0.935853	0.000258975	0.00315731	.	.	.
CDC27	PWH_vs_HC	0.368664	0.0184075	0.0301775	0.455022	0.0105308	0.018153	0.0745154	0.778297	0.420016	0.19918	0.13655	0.100176	0.544989	0.00206706	0.00446432	0.421625	0.0482603	0.0566347	.	.	.
CDC27	PWH_vs_PrEP	-0.168145	0.149638	0.130901	-0.194283	0.13109	0.0995667	-0.120683	0.553246	0.259956	-0.177805	0.0867624	0.0971742	-0.00310285	0.978584	0.325148	-0.514228	0.00364544	0.0126436	.	.	.
CDC37	PrEP_vs_HC	.	.	.	.	.	.	.	.	.	.	.	.	-0.643249	0.0550677	0.0804658	.	.	.	.	.	.
CDC37	PWH_vs_HC	.	.	.	.	.	.	.	.	.	.	.	.	-0.9063	0.00976891	0.0124054	.	.	.	.	.	.
CDC37	PWH_vs_PrEP	.	.	.	.	.	.	.	.	.	.	.	.	-0.26305	0.276561	0.131227	.	.	.	.	.	.
CDC40	PrEP_vs_HC	.	.	.	.	.	.	.	.	.	.	.	.	-0.759255	0.00817077	0.0244846	.	.	.	.	.	.
CDC40	PWH_vs_HC	.	.	.	.	.	.	.	.	.	.	.	.	-1.17486	0.00027622	0.0014916	.	.	.	.	.	.
CDC40	PWH_vs_PrEP	.	.	.	.	.	.	.	.	.	.	.	.	-0.415606	0.0430098	0.0339558	.	.	.	.	.	.
CDC42	PrEP_vs_HC	1.37178	9.97214e-06	0.000406814	1.43572	3.23629e-06	0.000101285	1.70605	3.47188e-05	0.00112471	1.36545	3.01067e-06	0.000158306	1.61912	2.72681e-05	0.00112682	1.32218	5.88531e-05	0.00137944	.	.	.
CDC42	PWH_vs_HC	-0.24749	0.167664	0.134315	-0.218638	0.220336	0.157603	-0.149621	0.593679	0.355765	-0.172317	0.345986	0.197991	-0.320802	0.209772	0.106999	-0.483211	0.0595685	0.0656657	.	.	.
CDC42	PWH_vs_PrEP	-1.61927	4.90315e-08	2.39429e-05	-1.65436	2.41662e-08	1.38934e-05	-1.85568	6.65206e-07	6.67844e-05	-1.53777	3.00447e-08	1.7888e-05	-1.93992	9.48927e-08	3.84186e-05	-1.80539	6.43755e-08	6.1807e-05	.	.	.
CDC42BPA	PrEP_vs_HC	.	.	.	-0.101912	0.722158	0.348778	.	.	.	.	.	.	.	.	.	0.271183	0.388075	0.303873	.	.	.
CDC42BPA	PWH_vs_HC	.	.	.	0.101706	0.702282	0.351044	.	.	.	.	.	.	.	.	.	0.33734	0.286863	0.183589	.	.	.
CDC42BPA	PWH_vs_PrEP	.	.	.	0.203619	0.342415	0.194791	.	.	.	.	.	.	.	.	.	0.066157	0.779476	0.418457	.	.	.
CDC42BPB	PrEP_vs_HC	0.665278	0.0162536	0.0404367	0.788873	0.000589114	0.00258984	1.15255	0.00167751	0.0121125	0.489929	0.0122247	0.0283113	0.843944	0.00138275	0.00846239	0.773169	0.00417467	0.0164608	.	.	.
CDC42BPB	PWH_vs_HC	0.753996	0.00368679	0.0105179	0.871027	0.000118822	0.000920233	1.1857	0.00129899	0.00869924	0.607253	0.00294181	0.00708128	1.05554	7.49354e-05	0.000681183	0.70309	0.00780347	0.0186088	.	.	.
CDC42BPB	PWH_vs_PrEP	0.0887182	0.617759	0.344756	0.0821548	0.527196	0.258562	0.0331402	0.883863	0.353533	0.117323	0.375307	0.266193	0.2116	0.193301	0.101571	-0.0700789	0.691909	0.389875	.	.	.
CDC42EP3	PrEP_vs_HC	0.487724	0.0546686	0.0868499	0.276536	0.225852	0.165616	1.25485	0.0454731	0.0909823	0.0667521	0.807474	0.40522	0.387902	0.227754	0.199778	0.313485	0.237974	0.218676	0.349964	0.234839	0.164245
CDC42EP3	PWH_vs_HC	0.563571	0.0163758	0.0274946	0.247982	0.269759	0.183622	0.905221	0.133081	0.137795	-0.14185	0.605155	0.300755	0.498567	0.0833732	0.0556783	0.309791	0.242206	0.163189	0.191497	0.515694	0.318644
CDC42EP3	PWH_vs_PrEP	0.0758466	0.656581	0.359237	-0.0285537	0.864703	0.354781	-0.349631	0.431785	0.219061	-0.208602	0.32471	0.241264	0.110665	0.625545	0.237692	-0.00369462	0.985025	0.477476	-0.158466	0.47655	0.333776
CDC42SE2	PrEP_vs_HC	0.0267587	0.906284	0.496391	-0.13632	0.521947	0.283878	-0.363589	0.186733	0.212149	-0.113869	0.624612	0.347809	0.0507763	0.853097	0.442427	-0.353064	0.260922	0.232233	.	.	.
CDC42SE2	PWH_vs_HC	-0.102304	0.606118	0.319108	-0.159961	0.413984	0.24385	-0.129208	0.6237	0.367411	-0.106012	0.644756	0.31545	0.181736	0.464316	0.192872	-0.0523155	0.864787	0.376852	.	.	.
CDC42SE2	PWH_vs_PrEP	-0.129063	0.43656	0.272085	-0.0236412	0.87851	0.358836	0.234382	0.255379	0.153019	0.00785722	0.964226	0.468983	0.13096	0.514686	0.207651	0.300749	0.210487	0.189755	.	.	.
CDC5L	PrEP_vs_HC	.	.	.	.	.	.	.	.	.	.	.	.	0.175414	0.41007	0.287231	.	.	.	.	.	.
CDC5L	PWH_vs_HC	.	.	.	.	.	.	.	.	.	.	.	.	-0.420485	0.0574542	0.0418666	.	.	.	.	.	.
CDC5L	PWH_vs_PrEP	.	.	.	.	.	.	.	.	.	.	.	.	-0.595899	0.00184967	0.00444954	.	.	.	.	.	.
CDC73	PrEP_vs_HC	-0.135854	0.529232	0.371057	-0.0748241	0.736356	0.353569	-0.03452	0.895766	0.479962	0.0582689	0.75984	0.390336	-0.139438	0.483042	0.318965	-0.207208	0.400167	0.30987	.	.	.
CDC73	PWH_vs_HC	-0.030703	0.872108	0.408013	-0.00596119	0.976621	0.437354	0.102706	0.695738	0.391567	0.0907228	0.631201	0.310054	0.101901	0.577065	0.227977	0.129857	0.59546	0.295914	.	.	.
CDC73	PWH_vs_PrEP	0.105151	0.502796	0.299419	0.0688629	0.672973	0.304167	0.137226	0.495986	0.239804	0.0324539	0.821758	0.426167	0.241338	0.111561	0.0677169	0.337065	0.0842655	0.103327	.	.	.
CDCP1	PrEP_vs_HC	0.656361	0.20823	0.207003	0.458304	0.306177	0.1978	1.01946	0.112771	0.157718	0.519602	0.174849	0.155828	0.391792	0.451253	0.305317	0.320667	0.494319	0.353534	.	.	.
CDCP1	PWH_vs_HC	-0.555503	0.218571	0.159798	-0.792778	0.0765268	0.0740582	-0.244689	0.688115	0.390011	-0.961545	0.0190311	0.0250818	-0.624844	0.187156	0.098267	-0.786201	0.106819	0.0960139	.	.	.
CDCP1	PWH_vs_PrEP	-1.21186	0.00503492	0.0138905	-1.25108	0.00195377	0.00617646	-1.26415	0.0154571	0.02365	-1.48115	0.000114479	0.00109064	-1.01664	0.0150232	0.0163551	-1.10687	0.00639766	0.0177119	.	.	.
CDK12	PrEP_vs_HC	0.0581527	0.779757	0.458067	0.0177328	0.929301	0.408537	0.170242	0.47198	0.347086	.	.	.	0.0587152	0.73526	0.40994	-0.0606957	0.777556	0.460592	.	.	.
CDK12	PWH_vs_HC	-0.0367246	0.843712	0.40035	-0.0325853	0.85979	0.403227	0.117003	0.616258	0.364715	.	.	.	0.133929	0.407989	0.17491	-0.132835	0.53904	0.277824	.	.	.
CDK12	PWH_vs_PrEP	-0.0948773	0.533251	0.31185	-0.0503181	0.732396	0.320296	-0.0532391	0.764568	0.323578	.	.	.	0.0752141	0.557078	0.218971	-0.0721392	0.659706	0.378592	.	.	.
CDK13	PrEP_vs_HC	0.191123	0.0522499	0.0844613	0.282785	0.0219751	0.0329522	0.177564	0.28117	0.262881	-0.0725752	0.592081	0.33691	0.0914009	0.585834	0.35789	-0.22513	0.326486	0.271676	0.0787133	0.710459	0.345062
CDK13	PWH_vs_HC	0.310181	0.00198437	0.00711998	0.454474	0.00106905	0.00358032	0.414125	0.0188931	0.0444707	0.258535	0.0715634	0.0630091	0.469024	0.00532102	0.00799044	-0.00564785	0.979978	0.405672	0.418358	0.0666732	0.0772162
CDK13	PWH_vs_PrEP	0.119059	0.0897453	0.0927492	0.171689	0.0569819	0.0568471	0.236561	0.0679878	0.0616165	0.331111	0.00564729	0.0140578	0.377623	0.00644624	0.00938794	0.219482	0.212805	0.191109	0.339644	0.049927	0.0795783
CDK14	PrEP_vs_HC	-0.892506	0.00049974	0.00451746	-0.822257	3.41798e-05	0.000393851	-0.862613	0.00106272	0.00980168	-0.62465	0.00101638	0.0055836	-0.641358	0.00773466	0.023597	-0.858264	0.00242703	0.0121572	-0.730178	0.00140829	0.00541233
CDK14	PWH_vs_HC	-0.670252	0.00522515	0.0129981	-0.807072	4.83446e-05	0.00053928	-0.640013	0.00779659	0.0264302	-0.501872	0.00710202	0.0123885	-0.435515	0.0598742	0.043129	-0.74313	0.00853155	0.0194374	-0.694237	0.00242056	0.00895588
CDK14	PWH_vs_PrEP	0.222254	0.158738	0.135752	0.0151857	0.881829	0.359219	0.2226	0.177808	0.119718	0.122777	0.313011	0.236345	0.205842	0.217973	0.11045	0.115134	0.537595	0.33357	0.0359411	0.807735	0.449228
CDK17	PrEP_vs_HC	0.214983	0.136573	0.157448	0.0320248	0.759396	0.359442	0.19277	0.315047	0.281176	0.070958	0.564622	0.327536	0.0640752	0.725553	0.406952	0.0209372	0.898108	0.500587	.	.	.
CDK17	PWH_vs_HC	0.348693	0.0118036	0.0222004	0.101173	0.313545	0.202496	0.73377	0.00134652	0.00896511	0.180169	0.152994	0.109392	0.541694	0.00406633	0.00681306	0.27867	0.103577	0.0940299	.	.	.
CDK17	PWH_vs_PrEP	0.13371	0.194834	0.15486	0.0691482	0.378556	0.207635	0.541	0.00182003	0.00630085	0.109211	0.250492	0.201985	0.477619	0.00242733	0.00519968	0.257732	0.052591	0.0738197	.	.	.
CDK19	PrEP_vs_HC	-0.338427	0.11663	0.142779	-0.248145	0.134149	0.115488	-0.184368	0.472005	0.347086	-0.218493	0.1795	0.158629	-0.190571	0.547327	0.342272	-0.0908709	0.697071	0.436596	.	.	.
CDK19	PWH_vs_HC	0.282315	0.131188	0.1129	0.194995	0.194949	0.144401	0.538508	0.048731	0.0746505	0.244991	0.131749	0.0973932	0.629772	0.0432131	0.0345633	0.236642	0.318283	0.197226	.	.	.
CDK19	PWH_vs_PrEP	0.620742	0.000980659	0.00523356	0.443141	0.00199195	0.00623169	0.722877	0.00204889	0.00667395	0.463484	0.00152628	0.00566253	0.820343	0.00276012	0.00568689	0.327513	0.0801412	0.100318	.	.	.
CDK5RAP2	PrEP_vs_HC	0.125292	0.625494	0.405463	0.098108	0.675038	0.336444	0.125558	0.736645	0.435804	0.256564	0.277242	0.209043	0.188761	0.455565	0.307002	0.0317101	0.87932	0.494871	.	.	.
CDK5RAP2	PWH_vs_HC	-0.0888961	0.692317	0.348807	-0.0936206	0.662077	0.336694	0.0711433	0.847716	0.441266	-0.0555477	0.808018	0.367928	-0.0384484	0.864104	0.30034	-0.209995	0.323446	0.199438	.	.	.
CDK5RAP2	PWH_vs_PrEP	-0.214188	0.258671	0.189945	-0.191729	0.273668	0.16759	-0.0544146	0.847342	0.344613	-0.312112	0.0910976	0.100283	-0.22721	0.224857	0.113019	-0.241705	0.143184	0.146366	.	.	.
CDK8	PrEP_vs_HC	-0.436255	0.0508611	0.0837881	-0.465972	0.00388702	0.00929189	-0.509969	0.0951227	0.14184	.	.	.	-0.23416	0.330038	0.248553	-0.223108	0.188323	0.187336	.	.	.
CDK8	PWH_vs_HC	-0.182674	0.328641	0.211244	-0.199508	0.12465	0.10607	0.0743451	0.795778	0.424974	.	.	.	0.166895	0.460624	0.191631	-0.154228	0.356173	0.211262	.	.	.
CDK8	PWH_vs_PrEP	0.253581	0.108254	0.106577	0.266464	0.0169022	0.0246387	0.584315	0.0173487	0.0253975	.	.	.	0.401055	0.035339	0.0295255	0.0688798	0.584015	0.351545	.	.	.
CDKAL1	PrEP_vs_HC	-0.412473	0.00527067	0.0190969	-0.400275	0.00690325	0.014012	-0.58384	0.0115016	0.0392761	-0.367894	0.0643584	0.0794917	-0.397125	0.0295343	0.0559712	-0.532773	0.011316	0.032058	-0.795664	0.0017722	0.00613717
CDKAL1	PWH_vs_HC	-0.284509	0.0349391	0.0455318	-0.348583	0.0153998	0.0238694	-0.401294	0.0603902	0.0851305	-0.22091	0.252214	0.158081	-0.180469	0.244912	0.120243	-0.380851	0.0549295	0.0620842	-0.932494	0.000673316	0.00430141
CDKAL1	PWH_vs_PrEP	0.127964	0.189384	0.151274	0.0516919	0.593117	0.27895	0.182546	0.245182	0.149285	0.146984	0.311005	0.235061	0.216656	0.0918228	0.059197	0.151922	0.29315	0.229571	-0.13683	0.419375	0.306914
CDR2	PrEP_vs_HC	0.703912	0.000784143	0.00567906	0.68788	5.58198e-05	0.000516113	0.70445	0.0037951	0.0203074	0.747096	0.00491459	0.0162235	1.00875	0.0015632	0.008945	1.03448	1.47552e-05	0.000644602	.	.	.
CDR2	PWH_vs_HC	1.26223	7.5649e-07	0.00011762	1.26828	5.01692e-08	2.35229e-05	1.36467	1.08504e-05	0.000621282	1.36411	2.9109e-05	0.000480227	1.6544	4.85532e-06	0.000197954	1.3647	5.88547e-07	0.000170312	.	.	.
CDR2	PWH_vs_PrEP	0.558322	0.000359552	0.00295083	0.580403	1.61944e-05	0.000403902	0.660223	0.000779459	0.00398641	0.617018	0.00272241	0.00850541	0.645647	0.00398121	0.00714789	0.330219	0.0177498	0.0349915	.	.	.
CDS2	PrEP_vs_HC	.	.	.	.	.	.	0.188612	0.576734	0.385328	.	.	.	.	.	.	0.846189	0.00220666	0.0115106	.	.	.
CDS2	PWH_vs_HC	.	.	.	.	.	.	1.11698	0.00425886	0.0189772	.	.	.	.	.	.	0.738113	0.00578647	0.0159359	.	.	.
CDS2	PWH_vs_PrEP	.	.	.	.	.	.	0.928367	0.00244062	0.00723562	.	.	.	.	.	.	-0.108076	0.543253	0.335204	.	.	.
CDV3	PrEP_vs_HC	.	.	.	.	.	.	0.387574	0.327626	0.285875	.	.	.	0.198293	0.37948	0.273028	.	.	.	.	.	.
CDV3	PWH_vs_HC	.	.	.	.	.	.	-0.0568855	0.881534	0.452487	.	.	.	-0.0427839	0.834065	0.293528	.	.	.	.	.	.
CDV3	PWH_vs_PrEP	.	.	.	.	.	.	-0.44446	0.145634	0.103533	.	.	.	-0.241077	0.1545	0.0866164	.	.	.	.	.	.
CDYL	PrEP_vs_HC	-0.0102331	0.955269	0.511354	0.00564973	0.972121	0.417783	-0.322647	0.230624	0.235659	0.154179	0.414497	0.271468	0.148185	0.604152	0.363928	0.098802	0.623581	0.41031	-0.27748	0.192754	0.141178
CDYL	PWH_vs_HC	-0.0501171	0.763129	0.372935	0.0134866	0.933387	0.426882	-0.0577946	0.821274	0.432614	0.283185	0.147471	0.10606	0.126236	0.611366	0.237253	-0.0181356	0.927732	0.392339	-0.340427	0.12469	0.11872
CDYL	PWH_vs_PrEP	-0.039884	0.765311	0.393382	0.00783683	0.94913	0.376653	0.264853	0.19299	0.126668	0.129006	0.371965	0.264552	-0.0219492	0.914788	0.310648	-0.116938	0.447146	0.297097	-0.0629477	0.694755	0.414397
CEBPB	PrEP_vs_HC	-0.0255509	0.970799	0.514359	.	.	.	-0.105132	0.877148	0.473579	.	.	.	-0.346826	0.446755	0.303413	.	.	.	.	.	.
CEBPB	PWH_vs_HC	-1.01334	0.156263	0.126982	.	.	.	-0.990507	0.154004	0.151514	.	.	.	-0.71463	0.0943409	0.0609484	.	.	.	.	.	.
CEBPB	PWH_vs_PrEP	-0.98779	0.0787356	0.0847024	.	.	.	-0.885374	0.101394	0.081437	.	.	.	-0.367804	0.273341	0.130042	.	.	.	.	.	.
CELF1	PrEP_vs_HC	0.36796	0.00629134	0.021388	0.276228	0.0179998	0.0287109	0.523826	0.000200327	0.00375178	0.322501	0.0150478	0.0324849	0.321643	0.0282213	0.0545334	0.0450232	0.816732	0.474256	0.401984	0.0531261	0.0583064
CELF1	PWH_vs_HC	0.580845	0.000240054	0.00194733	0.539632	0.000180384	0.00115859	0.765886	4.19987e-06	0.0003006	0.561372	0.000366135	0.0019089	0.644922	0.000207354	0.00124551	0.308103	0.128641	0.107369	0.600326	0.00762013	0.0184036
CELF1	PWH_vs_PrEP	0.212885	0.0286581	0.0427303	0.263404	0.00508384	0.0110402	0.242059	0.00835349	0.0161973	0.238871	0.0185348	0.0331088	0.323279	0.00578995	0.00884581	0.26308	0.0908669	0.10878	0.198342	0.198829	0.198992
CELF2	PrEP_vs_HC	-0.243251	0.307552	0.26737	-0.450005	0.0242872	0.0353032	-0.816027	0.00479836	0.0228229	.	.	.	-0.300983	0.179938	0.17258	-0.470236	0.0510558	0.0824819	.	.	.
CELF2	PWH_vs_HC	-0.0803283	0.691697	0.348797	-0.259774	0.133889	0.110913	-0.252618	0.310925	0.236274	.	.	.	-0.0957379	0.622021	0.239925	-0.206276	0.366091	0.215893	.	.	.
CELF2	PWH_vs_PrEP	0.162923	0.341315	0.228471	0.190231	0.164998	0.117475	0.563409	0.00862655	0.0165844	.	.	.	0.205245	0.20615	0.106052	0.26396	0.138039	0.143588	.	.	.
CEP170	PrEP_vs_HC	0.10246	0.444967	0.333866	0.210525	0.132085	0.11479	-0.109118	0.414819	0.326168	0.420803	0.00456789	0.0153818	0.037806	0.804859	0.430255	0.212213	0.183704	0.184491	0.0805788	0.698652	0.342312
CEP170	PWH_vs_HC	0.000818682	0.995118	0.440164	0.090504	0.503409	0.279495	-0.207504	0.129827	0.135529	0.0761741	0.554885	0.281775	0.146525	0.329064	0.149233	0.0667805	0.665961	0.319485	0.295969	0.183138	0.15642
CEP170	PWH_vs_PrEP	-0.101642	0.325433	0.22151	-0.120021	0.250692	0.157385	-0.0983856	0.334106	0.183853	-0.344629	0.0029302	0.00908106	0.108719	0.34941	0.155626	-0.145432	0.227616	0.199185	0.21539	0.193886	0.197342
CEP192	PrEP_vs_HC	-0.625271	0.00188085	0.00974855	-0.618123	0.000251647	0.00144112	-0.644984	0.00807823	0.0312344	.	.	.	-0.666029	0.0416665	0.0678539	-0.518407	0.0120356	0.0326919	.	.	.
CEP192	PWH_vs_HC	-0.44817	0.00729263	0.0162756	-0.410074	0.00312836	0.00786486	-0.438468	0.0521193	0.0771993	.	.	.	-0.352005	0.225309	0.112988	-0.293656	0.126089	0.10567	.	.	.
CEP192	PWH_vs_PrEP	0.177101	0.148815	0.130581	0.208049	0.0378156	0.0428706	0.206516	0.210473	0.134196	.	.	.	0.314024	0.174041	0.0942645	0.224751	0.123728	0.13362	.	.	.
CEP350	PrEP_vs_HC	-0.0457019	0.739467	0.446056	0.0319372	0.746915	0.355688	0.0714681	0.676758	0.41891	0.00797561	0.947241	0.441892	-0.0604496	0.746667	0.412137	0.0942592	0.695619	0.436257	0.211218	0.339143	0.211761
CEP350	PWH_vs_HC	-0.130504	0.323529	0.208869	-0.132189	0.196546	0.145355	0.00477141	0.977088	0.478383	-0.167693	0.180604	0.123707	-0.242301	0.167358	0.0902511	0.0979575	0.682164	0.324404	0.00384688	0.986351	0.472032
CEP350	PWH_vs_PrEP	-0.0848019	0.410711	0.259788	-0.164126	0.0450619	0.0480762	-0.0666967	0.604838	0.275044	-0.175669	0.0726375	0.0853167	-0.181851	0.196101	0.102444	0.00369831	0.983794	0.477476	-0.207372	0.229175	0.218398
CEPT1	PrEP_vs_HC	-0.112473	0.552959	0.378537	0.0321729	0.849996	0.385133	0.148185	0.534964	0.368275	-0.115363	0.631397	0.350527	0.228508	0.353648	0.261289	0.21817	0.356092	0.287274	.	.	.
CEPT1	PWH_vs_HC	-0.0256942	0.874747	0.409042	-0.075537	0.630654	0.325835	0.24658	0.30609	0.233969	-0.524264	0.041586	0.0425549	0.324519	0.150157	0.0844409	0.079	0.735038	0.339853	.	.	.
CEPT1	PWH_vs_PrEP	0.086779	0.525508	0.30936	-0.10771	0.395063	0.214059	0.0983952	0.586582	0.2699	-0.408901	0.0382291	0.0562991	0.096011	0.588103	0.22644	-0.13917	0.436999	0.292991	.	.	.
CERS6	PrEP_vs_HC	-0.962316	0.00204194	0.0101953	-1.39295	0.000229898	0.00134537	-0.657894	0.00863849	0.0329751	-1.33697	2.67358e-05	0.000504652	-0.840699	0.00625046	0.0205562	-1.46203	0.00104588	0.0073105	-0.981009	0.00580232	0.0129352
CERS6	PWH_vs_HC	-0.238222	0.34728	0.2189	-0.548163	0.0668288	0.0672405	-0.122667	0.565132	0.343563	-0.707328	0.00561997	0.0107383	0.0012826	0.995838	0.330625	-0.712228	0.0652874	0.0698061	-0.510279	0.133575	0.123903
CERS6	PWH_vs_PrEP	0.724094	0.00209078	0.00805029	0.844785	0.00144315	0.00518261	0.535227	0.00524204	0.0116818	0.62964	0.00187342	0.00660129	0.841982	0.000624472	0.00235187	0.749802	0.0150539	0.0316958	0.470731	0.067856	0.0964575
CERT1	PrEP_vs_HC	0.0660545	0.405244	0.314276	0.180177	0.032363	0.0432089	0.190512	0.0592318	0.107083	0.070344	0.504786	0.304836	-0.0104457	0.934312	0.463102	0.107035	0.478376	0.348239	0.259985	0.12856	0.108201
CERT1	PWH_vs_HC	0.141686	0.0956511	0.0916925	0.130113	0.111888	0.0977841	0.302697	0.00551935	0.0224136	0.130707	0.242112	0.153914	0.245698	0.0722321	0.0499565	-0.0116582	0.938773	0.39479	0.314141	0.0740206	0.0830542
CERT1	PWH_vs_PrEP	0.0756316	0.223727	0.171506	-0.050064	0.399288	0.21566	0.112185	0.132011	0.0966347	0.0603629	0.462112	0.299919	0.256144	0.0177416	0.0180476	-0.118693	0.309371	0.237053	0.0541568	0.668483	0.406266
CES1	PrEP_vs_HC	0.155561	0.722161	0.440069	0.0131713	0.974218	0.418086	0.880478	0.023666	0.0636015	-0.22119	0.524554	0.312164	-0.109723	0.746476	0.412137	0.204747	0.609411	0.405169	0.0123498	0.969724	0.420793
CES1	PWH_vs_HC	-1.39782	0.00720657	0.0161608	-1.32987	0.00637997	0.0126517	-0.849987	0.0271198	0.0536389	-1.90808	0.000102254	0.000922191	-1.14622	0.00530818	0.00798586	-1.45439	0.00242897	0.00955178	-1.61655	0.000146147	0.00137824
CES1	PWH_vs_PrEP	-1.55338	0.000446621	0.00330442	-1.34304	0.000828566	0.00376768	-1.73046	1.51222e-05	0.000471172	-1.68689	1.9839e-05	0.000425175	-1.03649	0.00131129	0.00373868	-1.65914	6.5257e-05	0.00117154	-1.6289	6.12747e-06	0.000353893
CFD	PrEP_vs_HC	.	.	.	.	.	.	.	.	.	.	.	.	-1.27193	0.0060263	0.0202218	.	.	.	.	.	.
CFD	PWH_vs_HC	.	.	.	.	.	.	.	.	.	.	.	.	-2.39384	1.53716e-05	0.000320606	.	.	.	.	.	.
CFD	PWH_vs_PrEP	.	.	.	.	.	.	.	.	.	.	.	.	-1.1219	0.00178248	0.0043737	.	.	.	.	.	.
CFDP1	PrEP_vs_HC	0.156731	0.333902	0.278412	0.0353476	0.785028	0.368671	0.188924	0.456018	0.341142	0.0197099	0.892143	0.427469	0.140564	0.410725	0.28745	0.056114	0.76794	0.457743	.	.	.
CFDP1	PWH_vs_HC	0.253714	0.087737	0.0862472	0.196034	0.116198	0.101079	0.432528	0.0999211	0.115583	0.0930758	0.520771	0.268278	0.307441	0.0597569	0.0431207	0.164446	0.39319	0.225553	.	.	.
CFDP1	PWH_vs_PrEP	0.0969829	0.405846	0.257378	0.160686	0.10849	0.0875415	0.243604	0.213826	0.135488	0.0733659	0.5082	0.319356	0.166877	0.189431	0.0999917	0.108332	0.457851	0.301291	.	.	.
CFL1	PrEP_vs_HC	0.470899	0.643452	0.411341	0.589832	0.560151	0.298531	0.120203	0.884079	0.476469	.	.	.	0.0504793	0.897035	0.454658	.	.	.	.	.	.
CFL1	PWH_vs_HC	-1.01388	0.283873	0.190245	-0.885096	0.352461	0.219037	-0.950763	0.255917	0.20741	.	.	.	-0.650114	0.0810513	0.0544399	.	.	.	.	.	.
CFL1	PWH_vs_PrEP	-1.48478	0.0627445	0.0739183	-1.47493	0.0641962	0.061942	-1.07097	0.103295	0.0820158	.	.	.	-0.700594	0.0250042	0.0231919	.	.	.	.	.	.
CFLAR	PrEP_vs_HC	-0.145328	0.500766	0.359734	-0.171104	0.291443	0.191879	-0.0205057	0.91097	0.483569	0.136339	0.5174	0.30936	-0.0199318	0.91878	0.460233	-0.438876	0.106645	0.129415	-0.264384	0.191117	0.140472
CFLAR	PWH_vs_HC	-0.268363	0.215181	0.158562	-0.353116	0.0417142	0.0484708	-0.0017489	0.992283	0.482408	-0.0645686	0.760033	0.354787	-0.155425	0.403049	0.173247	-0.482899	0.0770102	0.0775432	-0.376112	0.0819134	0.0896251
CFLAR	PWH_vs_PrEP	-0.123035	0.45036	0.278201	-0.182011	0.148649	0.109532	0.0187568	0.892316	0.355184	-0.200908	0.221773	0.184605	-0.135493	0.356022	0.157789	-0.0440232	0.823211	0.432366	-0.111728	0.469694	0.330475
CGAS	PrEP_vs_HC	.	.	.	.	.	.	0.320383	0.416166	0.326168	.	.	.	0.204982	0.556355	0.345902	-0.0538087	0.895521	0.500587	.	.	.
CGAS	PWH_vs_HC	.	.	.	.	.	.	-0.361122	0.352317	0.256006	.	.	.	-0.483757	0.160422	0.0880389	-0.506828	0.2286	0.156865	.	.	.
CGAS	PWH_vs_PrEP	.	.	.	.	.	.	-0.681506	0.0336996	0.0392901	.	.	.	-0.688739	0.0167425	0.0174252	-0.45302	0.160684	0.159702	.	.	.
CGGBP1	PrEP_vs_HC	1.06166	0.000135699	0.0019679	0.848946	0.000477898	0.00221506	0.652229	0.0433311	0.0887814	0.767931	6.57888e-05	0.000931346	0.880178	0.00381406	0.0155817	0.975698	0.000244565	0.0030894	.	.	.
CGGBP1	PWH_vs_HC	0.270442	0.14538	0.121417	0.141486	0.409922	0.241914	0.0811955	0.783245	0.420907	0.126705	0.358215	0.20344	0.257226	0.295322	0.137683	0.341843	0.112665	0.098772	.	.	.
CGGBP1	PWH_vs_PrEP	-0.791217	0.000107242	0.00166248	-0.70746	0.000160055	0.00149697	-0.571034	0.0224434	0.0299988	-0.641225	2.47738e-05	0.000477938	-0.622952	0.00500235	0.00814998	-0.633854	0.000971807	0.00542243	.	.	.
CHASERR	PrEP_vs_HC	-0.026182	0.908128	0.49666	0.233198	0.309274	0.19923	0.131986	0.646117	0.410192	0.366729	0.0485268	0.0654262	0.299352	0.23487	0.203541	0.205446	0.40656	0.313202	.	.	.
CHASERR	PWH_vs_HC	0.265997	0.216085	0.158717	0.318123	0.145139	0.116563	0.601889	0.0499619	0.0753411	0.493691	0.0109083	0.0166932	0.641121	0.0149649	0.0165346	0.250083	0.315653	0.196182	.	.	.
CHASERR	PWH_vs_PrEP	0.292179	0.0975038	0.0983534	0.0849252	0.609498	0.284058	0.469903	0.0455958	0.0478662	0.126962	0.337965	0.247876	0.341769	0.0782226	0.0526518	0.0446367	0.81061	0.428748	.	.	.
CHCHD2	PrEP_vs_HC	.	.	.	.	.	.	.	.	.	.	.	.	-0.386255	0.323695	0.246247	.	.	.	.	.	.
CHCHD2	PWH_vs_HC	.	.	.	.	.	.	.	.	.	.	.	.	-1.69196	0.000460138	0.00194036	.	.	.	.	.	.
CHCHD2	PWH_vs_PrEP	.	.	.	.	.	.	.	.	.	.	.	.	-1.30571	0.000428308	0.00189679	.	.	.	.	.	.
CHCHD3	PrEP_vs_HC	-0.662858	0.000785967	0.00567906	-0.854393	2.47858e-05	0.00032849	-0.902876	0.00561983	0.0256121	-0.586575	0.0256506	0.0451715	-0.798374	0.00167199	0.00944523	-0.590601	0.0165338	0.0401279	.	.	.
CHCHD3	PWH_vs_HC	-0.443688	0.00511202	0.0128197	-0.62338	0.000212637	0.00127819	-0.414313	0.147763	0.147786	-0.605474	0.0208266	0.0261842	-0.363903	0.069513	0.0484458	-0.253386	0.263978	0.173849	.	.	.
CHCHD3	PWH_vs_PrEP	0.21917	0.0652229	0.0753157	0.231013	0.0328782	0.0387736	0.488563	0.0339147	0.0394393	-0.0188993	0.916399	0.456828	0.434471	0.0116991	0.0138495	0.337214	0.0607045	0.0811734	.	.	.
CHD1	PrEP_vs_HC	0.164469	0.275241	0.249111	0.131211	0.363658	0.221742	0.178895	0.417435	0.326168	0.332998	0.0727621	0.0851564	-0.0149266	0.933536	0.463102	0.471595	0.0154389	0.0382672	.	.	.
CHD1	PWH_vs_HC	0.243883	0.0803039	0.0808138	0.137478	0.303207	0.198832	0.155771	0.476087	0.310126	0.330913	0.0716755	0.0630091	0.210809	0.210612	0.107267	0.380807	0.0433236	0.0529692	.	.	.
CHD1	PWH_vs_PrEP	0.079414	0.461667	0.281975	0.00626758	0.952027	0.377076	-0.0231244	0.888672	0.354359	-0.00208513	0.987373	0.473254	0.225735	0.101253	0.0635561	-0.0907877	0.498561	0.319966	.	.	.
CHD2	PrEP_vs_HC	0.532677	0.000196995	0.00246572	0.54227	5.13406e-06	0.000122973	0.561267	0.000969244	0.00947973	0.343112	0.0126776	0.0290175	0.521997	0.00575775	0.0197615	0.533326	0.0119936	0.0326623	0.736004	0.00505235	0.0123613
CHD2	PWH_vs_HC	0.627388	2.7925e-05	0.000605834	0.610952	1.47703e-06	0.000108295	0.673337	0.000162502	0.00277751	0.55776	0.000460612	0.00210512	0.817325	5.61809e-05	0.000587931	0.642456	0.00348751	0.0118365	0.934709	0.00118731	0.00559098
CHD2	PWH_vs_PrEP	0.0947105	0.236221	0.177873	0.0686818	0.227826	0.14788	0.11207	0.281944	0.162451	0.214648	0.0348247	0.0521818	0.295328	0.0240386	0.0224933	0.10913	0.450844	0.298521	0.198705	0.277048	0.239456
CHD4	PrEP_vs_HC	.	.	.	.	.	.	1.08994	0.0297061	0.0724631	.	.	.	0.833654	0.013857	0.0348095	.	.	.	.	.	.
CHD4	PWH_vs_HC	.	.	.	.	.	.	0.317306	0.484203	0.313455	.	.	.	0.411767	0.158871	0.0877083	.	.	.	.	.	.
CHD4	PWH_vs_PrEP	.	.	.	.	.	.	-0.772637	0.0392907	0.0439379	.	.	.	-0.421887	0.0743236	0.0508293	.	.	.	.	.	.
CHD7	PrEP_vs_HC	0.0352665	0.944311	0.508342	-0.155444	0.638532	0.325115	.	.	.	-0.549164	0.089494	0.0990684	-0.0366241	0.93037	0.463061	0.00170875	0.995932	0.524106	.	.	.
CHD7	PWH_vs_HC	-0.28842	0.525134	0.290048	-0.463249	0.16134	0.125099	.	.	.	-0.638497	0.0503582	0.0483153	-0.307406	0.431191	0.182458	-0.308073	0.36523	0.21554	.	.	.
CHD7	PWH_vs_PrEP	-0.323686	0.384857	0.248587	-0.307805	0.225441	0.146795	.	.	.	-0.0893328	0.700006	0.389175	-0.270782	0.38545	0.16762	-0.309781	0.236019	0.203779	.	.	.
CHD8	PrEP_vs_HC	.	.	.	.	.	.	0.394864	0.0790627	0.129814	.	.	.	0.315356	0.189032	0.178123	.	.	.	.	.	.
CHD8	PWH_vs_HC	.	.	.	.	.	.	0.321019	0.138416	0.141276	.	.	.	0.366235	0.123435	0.0730937	.	.	.	.	.	.
CHD8	PWH_vs_PrEP	.	.	.	.	.	.	-0.0738443	0.644444	0.287415	.	.	.	0.0508791	0.77161	0.276889	.	.	.	.	.	.
CHD9	PrEP_vs_HC	-0.0788225	0.688935	0.427515	-0.138945	0.36084	0.22077	-0.163117	0.536047	0.368275	-0.179365	0.355673	0.246309	-0.134523	0.51131	0.328917	-0.330219	0.155262	0.16628	-0.175766	0.334766	0.209856
CHD9	PWH_vs_HC	0.413825	0.0556574	0.0633968	0.234987	0.138306	0.11337	0.552672	0.0490205	0.0746505	0.375395	0.0701701	0.0620433	0.444791	0.0399463	0.0326706	0.274787	0.232907	0.158697	0.345071	0.0728533	0.0826813
CHD9	PWH_vs_PrEP	0.492648	0.0057054	0.0152242	0.373931	0.00571252	0.0118684	0.715789	0.00271091	0.0076679	0.554761	0.0019038	0.00664764	0.579314	0.00177012	0.0043737	0.605007	0.00270765	0.0109689	0.520837	0.00145867	0.00663912
CHFR	PrEP_vs_HC	0.538087	0.134036	0.155899	0.493758	0.160958	0.130242	0.508772	0.0519449	0.0988281	0.333821	0.101869	0.108211	.	.	.	0.107857	0.702773	0.438595	.	.	.
CHFR	PWH_vs_HC	0.523	0.118524	0.106011	0.503968	0.126638	0.107078	0.726471	0.0083693	0.0272282	0.555486	0.0108855	0.0166932	.	.	.	0.360231	0.214319	0.150344	.	.	.
CHFR	PWH_vs_PrEP	-0.0150873	0.952301	0.451479	0.0102093	0.967277	0.380916	0.217699	0.247305	0.150274	0.221665	0.146344	0.139766	.	.	.	0.252375	0.250546	0.210865	.	.	.
CHIC2	PrEP_vs_HC	.	.	.	.	.	.	-0.234462	0.340164	0.293327	.	.	.	.	.	.	-0.0425216	0.806719	0.472	.	.	.
CHIC2	PWH_vs_HC	.	.	.	.	.	.	-0.0942234	0.691091	0.390633	.	.	.	.	.	.	0.141458	0.421003	0.234098	.	.	.
CHIC2	PWH_vs_PrEP	.	.	.	.	.	.	0.140238	0.445604	0.223189	.	.	.	.	.	.	0.18398	0.177625	0.171051	.	.	.
CHM	PrEP_vs_HC	-0.337675	0.129581	0.153295	-0.264313	0.173698	0.13853	-0.58685	0.0163684	0.0492173	-0.506889	0.0114603	0.0273911	-0.321241	0.206431	0.187914	-0.0707323	0.747926	0.452238	.	.	.
CHM	PWH_vs_HC	-0.316641	0.123524	0.108814	-0.373576	0.048596	0.0541217	-0.524835	0.0267965	0.0535544	-0.607194	0.00344859	0.00782761	-0.522855	0.041193	0.0334221	-0.410952	0.0773572	0.0777323	.	.	.
CHM	PWH_vs_PrEP	0.021034	0.892647	0.435241	-0.109264	0.433759	0.22806	0.0620145	0.706822	0.30646	-0.100305	0.456669	0.299057	-0.201615	0.283841	0.133775	-0.34022	0.0566911	0.0783154	.	.	.
CHML	PrEP_vs_HC	.	.	.	.	.	.	.	.	.	-0.146538	0.702465	0.373314	.	.	.	.	.	.	.	.	.
CHML	PWH_vs_HC	.	.	.	.	.	.	.	.	.	0.330912	0.388682	0.216561	.	.	.	.	.	.	.	.	.
CHML	PWH_vs_PrEP	.	.	.	.	.	.	.	.	.	0.47745	0.116049	0.11873	.	.	.	.	.	.	.	.	.
CHMP3	PrEP_vs_HC	0.213413	0.471638	0.347488	0.055694	0.817681	0.377127	-0.00910988	0.978889	0.500018	.	.	.	0.16679	0.472478	0.314097	0.0926092	0.683147	0.432525	.	.	.
CHMP3	PWH_vs_HC	-0.0373612	0.888996	0.41325	-0.0291923	0.896301	0.414295	-0.184403	0.590092	0.354357	.	.	.	-0.139785	0.51844	0.210413	-0.072775	0.748432	0.343	.	.	.
CHMP3	PWH_vs_PrEP	-0.250774	0.255466	0.188157	-0.0848863	0.634372	0.292782	-0.175293	0.504519	0.243	.	.	.	-0.306574	0.0871515	0.0569499	-0.165384	0.344416	0.254365	.	.	.
CHMP5	PrEP_vs_HC	.	.	.	.	.	.	.	.	.	.	.	.	-0.487921	0.19928	0.184535	.	.	.	.	.	.
CHMP5	PWH_vs_HC	.	.	.	.	.	.	.	.	.	.	.	.	-1.49253	0.00092845	0.00279594	.	.	.	.	.	.
CHMP5	PWH_vs_PrEP	.	.	.	.	.	.	.	.	.	.	.	.	-1.00461	0.0025066	0.00532721	.	.	.	.	.	.
CHORDC1	PrEP_vs_HC	.	.	.	.	.	.	0.944809	0.00163394	0.0118694	.	.	.	0.563578	0.0543797	0.0801701	.	.	.	.	.	.
CHORDC1	PWH_vs_HC	.	.	.	.	.	.	0.400419	0.111376	0.122613	.	.	.	-0.0515421	0.846766	0.295827	.	.	.	.	.	.
CHORDC1	PWH_vs_PrEP	.	.	.	.	.	.	-0.54439	0.00975079	0.017621	.	.	.	-0.61512	0.00863689	0.0111951	.	.	.	.	.	.
CHRM3	PrEP_vs_HC	-0.257374	0.690368	0.427922	-0.402486	0.575851	0.304497	.	.	.	-0.775844	0.155072	0.144501	-0.786775	0.290996	0.231703	-0.301778	0.690853	0.43504	.	.	.
CHRM3	PWH_vs_HC	-0.982895	0.120139	0.106536	-1.27366	0.0974098	0.087832	.	.	.	-1.13297	0.0516303	0.0491808	-1.09746	0.106409	0.066285	-1.39819	0.078691	0.0787823	.	.	.
CHRM3	PWH_vs_PrEP	-0.725521	0.144318	0.127784	-0.871175	0.129638	0.099118	.	.	.	-0.357128	0.384902	0.269286	-0.31068	0.559723	0.219798	-1.09641	0.0715183	0.0924156	.	.	.
CHST11	PrEP_vs_HC	-0.462358	0.0108368	0.0305962	-0.69679	0.00312578	0.00791293	-0.77603	0.00159871	0.0118694	-0.889754	0.00185355	0.00852798	-0.462243	0.0563803	0.0814762	-0.6019	0.0140228	0.0355995	-0.870141	0.00121654	0.00522135
CHST11	PWH_vs_HC	0.346176	0.05125	0.0594817	0.26095	0.202805	0.148577	0.216312	0.284622	0.223862	-0.117248	0.634473	0.311435	0.410391	0.0971653	0.0621895	0.500201	0.044214	0.0536569	-0.0308995	0.897188	0.446992
CHST11	PWH_vs_PrEP	0.808535	1.75546e-05	0.000553045	0.95774	2.37088e-05	0.000492342	0.992342	1.37904e-05	0.000461504	0.772506	0.000809705	0.00359101	0.872634	0.000172226	0.00109808	1.1021	1.10782e-05	0.000462443	0.839241	0.000194368	0.00226801
CHURC1	PrEP_vs_HC	.	.	.	.	.	.	.	.	.	.	.	.	-0.386213	0.095464	0.11408	.	.	.	.	.	.
CHURC1	PWH_vs_HC	.	.	.	.	.	.	.	.	.	.	.	.	-0.960887	0.000490307	0.00195981	.	.	.	.	.	.
CHURC1	PWH_vs_PrEP	.	.	.	.	.	.	.	.	.	.	.	.	-0.574674	0.00338619	0.00645151	.	.	.	.	.	.
CIITA	PrEP_vs_HC	0.42025	0.3511	0.286675	-0.00285686	0.995753	0.423496	0.0599268	0.926744	0.487385	-0.546389	0.457584	0.287904	-0.0756167	0.885879	0.451791	-0.600185	0.240545	0.219562	.	.	.
CIITA	PWH_vs_HC	1.02488	0.0194055	0.0313203	0.659378	0.20752	0.150853	0.521552	0.422584	0.287201	0.0478801	0.946972	0.405657	1.12541	0.02565	0.0241795	0.444021	0.376852	0.219484	.	.	.
CIITA	PWH_vs_PrEP	0.604625	0.0772631	0.0838177	0.662235	0.114144	0.090681	0.461625	0.35626	0.192527	0.594269	0.290866	0.225294	1.20103	0.00617559	0.00910846	1.04421	0.0135447	0.0294882	.	.	.
CIR1	PrEP_vs_HC	0.95274	0.0236774	0.0505792	0.824024	0.0424527	0.0521951	0.5114	0.055569	0.102948	0.434837	0.144783	0.137524	1.16679	0.007845	0.0238105	0.464261	0.176559	0.1799	0.768267	0.00551418	0.012586
CIR1	PWH_vs_HC	0.620098	0.0772098	0.0791516	0.321352	0.368327	0.225307	0.373412	0.141617	0.143646	0.0219961	0.938126	0.403725	0.626994	0.0765909	0.0520441	0.314417	0.351186	0.209367	0.544977	0.0409055	0.0572504
CIR1	PWH_vs_PrEP	-0.332642	0.235165	0.177351	-0.502673	0.0866247	0.0762527	-0.137988	0.465343	0.230071	-0.412841	0.0735087	0.0858291	-0.539791	0.0668808	0.0471094	-0.149844	0.555666	0.339806	-0.223289	0.243142	0.224395
CITED2	PrEP_vs_HC	.	.	.	.	.	.	.	.	.	.	.	.	0.457199	0.269313	0.223292	.	.	.	.	.	.
CITED2	PWH_vs_HC	.	.	.	.	.	.	.	.	.	.	.	.	-0.40792	0.31352	0.143783	.	.	.	.	.	.
CITED2	PWH_vs_PrEP	.	.	.	.	.	.	.	.	.	.	.	.	-0.865119	0.0118945	0.0139585	.	.	.	.	.	.
CKAP5	PrEP_vs_HC	.	.	.	.	.	.	-0.328201	0.271489	0.256515	.	.	.	0.026952	0.915265	0.459057	.	.	.	.	.	.
CKAP5	PWH_vs_HC	.	.	.	.	.	.	-0.27583	0.342233	0.251758	.	.	.	-0.0276164	0.911929	0.311388	.	.	.	.	.	.
CKAP5	PWH_vs_PrEP	.	.	.	.	.	.	0.0523705	0.811551	0.336681	.	.	.	-0.0545684	0.775735	0.278058	.	.	.	.	.	.
CLASP1	PrEP_vs_HC	0.0257777	0.83379	0.474843	0.0579944	0.640862	0.325934	-0.0567586	0.746292	0.439348	0.126357	0.44888	0.283397	-0.300324	0.150979	0.153992	0.0958937	0.558198	0.383022	0.295095	0.139478	0.112558
CLASP1	PWH_vs_HC	0.252495	0.0327497	0.0434175	0.394872	0.00462656	0.0102809	0.3786	0.0428122	0.0687624	0.363147	0.0407192	0.0421143	0.259308	0.160707	0.0880658	0.189644	0.254262	0.169221	0.319663	0.114683	0.111502
CLASP1	PWH_vs_PrEP	0.226717	0.0222855	0.0359747	0.336878	0.00264758	0.0072879	0.435358	0.00502265	0.0113458	0.23679	0.0748647	0.0867444	0.559632	0.00157324	0.00411627	0.0937499	0.453085	0.299392	0.024568	0.867552	0.466328
CLASP2	PrEP_vs_HC	-0.0284313	0.779099	0.458055	0.062736	0.581535	0.305651	-0.0334482	0.859849	0.468466	0.0339502	0.801864	0.403753	0.0787986	0.681686	0.392223	-0.0351936	0.826404	0.477142	0.432139	0.0122436	0.0210975
CLASP2	PWH_vs_HC	0.0808463	0.384092	0.236508	0.189211	0.107163	0.0946242	0.350807	0.074827	0.0967157	0.14517	0.289869	0.175217	0.279053	0.109933	0.0678065	0.0144301	0.928147	0.392339	0.100535	0.529245	0.322995
CLASP2	PWH_vs_PrEP	0.109278	0.155926	0.134183	0.126475	0.155395	0.112784	0.384256	0.0163015	0.0244676	0.111219	0.288124	0.223796	0.200254	0.16195	0.0897349	0.0496237	0.684609	0.386843	-0.331603	0.0124267	0.0311435
CLCN3	PrEP_vs_HC	.	.	.	.	.	.	-0.383324	0.208717	0.223966	.	.	.	-0.522483	0.0807854	0.102661	.	.	.	.	.	.
CLCN3	PWH_vs_HC	.	.	.	.	.	.	-0.294919	0.318482	0.239474	.	.	.	-0.17765	0.520568	0.210935	.	.	.	.	.	.
CLCN3	PWH_vs_PrEP	.	.	.	.	.	.	0.0884052	0.692297	0.30161	.	.	.	0.344833	0.119903	0.0712865	.	.	.	.	.	.
CLEC12A	PrEP_vs_HC	-1.08195	0.0432431	0.0750092	-1.41345	5.38075e-05	0.000515874	-1.32186	0.00697575	0.0288318	.	.	.	-1.13496	0.0036694	0.0152547	.	.	.	.	.	.
CLEC12A	PWH_vs_HC	-1.24465	0.0146854	0.0258006	-1.34736	3.9416e-05	0.000480026	-1.35578	0.00576314	0.022947	.	.	.	-1.1375	0.00176767	0.00414187	.	.	.	.	.	.
CLEC12A	PWH_vs_PrEP	-0.162693	0.651834	0.357728	0.0660822	0.708434	0.314157	-0.0339183	0.915708	0.362247	.	.	.	-0.0025471	0.991621	0.327237	.	.	.	.	.	.
CLEC16A	PrEP_vs_HC	-0.0391334	0.79982	0.463179	-0.122985	0.41882	0.245414	-0.167197	0.444369	0.337318	-0.201367	0.225332	0.181683	0.145145	0.567935	0.350517	-0.420311	0.0599389	0.0910789	.	.	.
CLEC16A	PWH_vs_HC	0.232827	0.106262	0.0988338	0.1157	0.406425	0.240152	0.295199	0.183666	0.168669	0.0255069	0.873115	0.38474	0.481635	0.0556917	0.0410593	-0.019894	0.924492	0.391603	.	.	.
CLEC16A	PWH_vs_PrEP	0.27196	0.0281644	0.0423172	0.238685	0.04618	0.0484587	0.462396	0.012757	0.0209544	0.226874	0.080242	0.0913294	0.33649	0.0869861	0.0569402	0.400417	0.022446	0.0405908	.	.	.
CLEC2D	PrEP_vs_HC	.	.	.	.	.	.	1.06047	0.027462	0.0689525	.	.	.	.	.	.	.	.	.	.	.	.
CLEC2D	PWH_vs_HC	.	.	.	.	.	.	-0.00493316	0.990903	0.482408	.	.	.	.	.	.	.	.	.	.	.	.
CLEC2D	PWH_vs_PrEP	.	.	.	.	.	.	-1.06541	0.00578775	0.0126015	.	.	.	.	.	.	.	.	.	.	.	.
CLEC7A	PrEP_vs_HC	0.562473	0.252235	0.23505	-0.18857	0.719268	0.347941	-0.0888721	0.824327	0.459557	.	.	.	.	.	.	.	.	.	.	.	.
CLEC7A	PWH_vs_HC	1.51383	0.0042503	0.0114597	0.950358	0.0691326	0.0688087	0.87846	0.0399173	0.0658622	.	.	.	.	.	.	.	.	.	.	.	.
CLEC7A	PWH_vs_PrEP	0.951353	0.0167922	0.0299224	1.13893	0.0104839	0.0177912	0.967332	0.00598371	0.0127818	.	.	.	.	.	.	.	.	.	.	.	.
CLIC1	PrEP_vs_HC	.	.	.	.	.	.	-0.0436603	0.955465	0.494914	.	.	.	-0.144732	0.75946	0.415887	.	.	.	.	.	.
CLIC1	PWH_vs_HC	.	.	.	.	.	.	-1.96131	0.0214777	0.0470282	.	.	.	-1.20195	0.0126363	0.0147408	.	.	.	.	.	.
CLIC1	PWH_vs_PrEP	.	.	.	.	.	.	-1.91765	0.00544032	0.0120779	.	.	.	-1.05721	0.00745682	0.0101993	.	.	.	.	.	.
CLIC4	PrEP_vs_HC	0.144828	0.603127	0.398451	0.184905	0.426825	0.248328	0.307801	0.177921	0.207658	0.434003	0.0817221	0.0927945	0.165082	0.484144	0.319514	0.1681	0.532556	0.372248	0.249335	0.338852	0.211761
CLIC4	PWH_vs_HC	-0.114889	0.647633	0.334164	-0.0905847	0.677954	0.342905	-0.128923	0.553444	0.339526	0.0858672	0.712959	0.338502	0.116001	0.572172	0.226373	-0.243093	0.367751	0.216547	-0.0962368	0.7109	0.384664
CLIC4	PWH_vs_PrEP	-0.259717	0.213402	0.165278	-0.27549	0.124074	0.0962474	-0.436724	0.0186613	0.0267222	-0.348135	0.066985	0.0806415	-0.0490812	0.771584	0.276889	-0.411193	0.0575873	0.0788725	-0.345572	0.0926995	0.12035
CLINT1	PrEP_vs_HC	0.167982	0.260523	0.239262	0.0913673	0.469457	0.265255	0.179731	0.574361	0.384601	.	.	.	-0.214636	0.190126	0.178722	-0.286655	0.228814	0.214201	.	.	.
CLINT1	PWH_vs_HC	0.118133	0.368008	0.229639	-0.0515066	0.65703	0.335397	0.455388	0.165178	0.158822	.	.	.	-0.124107	0.395499	0.170812	-0.0361621	0.876422	0.380127	.	.	.
CLINT1	PWH_vs_PrEP	-0.0498491	0.637911	0.352577	-0.142874	0.137698	0.103123	0.275658	0.264502	0.156308	.	.	.	0.0905286	0.439956	0.185447	0.250493	0.170374	0.166915	.	.	.
CLIP1	PrEP_vs_HC	0.514766	0.00314793	0.0136921	0.600682	0.00139326	0.00453296	0.515079	0.00694805	0.0288318	0.480028	0.00638194	0.0188676	0.519697	0.0246481	0.0490879	0.528766	0.0557258	0.0871527	0.562893	0.00646597	0.0139893
CLIP1	PWH_vs_HC	0.343496	0.0159816	0.0271073	0.464596	0.0055605	0.0116061	0.48283	0.0090214	0.0283767	0.475406	0.00676449	0.0121689	0.363334	0.0625099	0.0445552	0.435184	0.107573	0.0960576	0.677452	0.00185709	0.00742988
CLIP1	PWH_vs_PrEP	-0.171271	0.117368	0.111958	-0.136086	0.233878	0.15062	-0.0322492	0.794729	0.331989	-0.00462119	0.967966	0.469329	-0.156363	0.311604	0.143483	-0.0935815	0.635312	0.37078	0.114559	0.416798	0.306805
CLIP4	PrEP_vs_HC	0.774873	0.000940234	0.00627659	0.725558	0.000476109	0.00221506	0.76664	0.00992166	0.0361465	0.702043	0.000411923	0.00329603	1.04602	8.93378e-05	0.00199015	0.982993	0.000111774	0.00216481	0.73491	0.000447797	0.00285223
CLIP4	PWH_vs_HC	0.861675	0.000437306	0.00285285	0.850024	0.000137073	0.000988766	0.797369	0.00694573	0.0249344	0.851297	0.000100151	0.000922191	1.20328	1.30184e-05	0.000279351	1.01422	7.79809e-05	0.00156908	0.73655	0.000492782	0.00348538
CLIP4	PWH_vs_PrEP	0.0868015	0.53902	0.313908	0.124467	0.312669	0.184078	0.0307289	0.875248	0.351488	0.149254	0.222	0.184605	0.157262	0.292345	0.136832	0.0312298	0.829494	0.434241	0.00163932	0.989906	0.501461
CLMN	PrEP_vs_HC	-0.669814	0.0589316	0.0906581	-0.350338	0.435654	0.251195	.	.	.	.	.	.	.	.	.	.	.	.	.	.	.
CLMN	PWH_vs_HC	0.456441	0.168413	0.134648	0.470015	0.270277	0.183654	.	.	.	.	.	.	.	.	.	.	.	.	.	.	.
CLMN	PWH_vs_PrEP	1.12626	0.000500648	0.00351622	0.820354	0.0248088	0.0318346	.	.	.	.	.	.	.	.	.	.	.	.	.	.	.
CLN8	PrEP_vs_HC	.	.	.	.	.	.	-0.0758412	0.765832	0.443841	.	.	.	0.129627	0.743024	0.411549	.	.	.	.	.	.
CLN8	PWH_vs_HC	.	.	.	.	.	.	0.107268	0.670716	0.384767	.	.	.	-0.224357	0.558243	0.221615	.	.	.	.	.	.
CLN8	PWH_vs_PrEP	.	.	.	.	.	.	0.183109	0.349257	0.189668	.	.	.	-0.353984	0.242219	0.119084	.	.	.	.	.	.
CLOCK	PrEP_vs_HC	0.324507	0.0925494	0.122968	0.429993	0.0200356	0.0308543	0.353942	0.232497	0.236496	0.686224	0.00655856	0.0191466	0.828055	0.00228894	0.0113543	0.522074	0.038423	0.069151	.	.	.
CLOCK	PWH_vs_HC	0.229113	0.169915	0.135249	0.320346	0.0504995	0.0553355	0.449538	0.133857	0.138348	0.498004	0.034178	0.0375292	0.822293	0.0013167	0.00338691	0.319137	0.185425	0.13566	.	.	.
CLOCK	PWH_vs_PrEP	-0.0953937	0.473147	0.286896	-0.109647	0.371171	0.205028	0.0955958	0.663195	0.293029	-0.18822	0.263862	0.20922	-0.00576233	0.97243	0.323502	-0.202937	0.263615	0.217251	.	.	.
CLTA	PrEP_vs_HC	.	.	.	.	.	.	-0.0694522	0.781074	0.448764	.	.	.	-0.390714	0.0935968	0.112877	.	.	.	.	.	.
CLTA	PWH_vs_HC	.	.	.	.	.	.	-0.634708	0.0205193	0.0462238	.	.	.	-0.708228	0.00334503	0.00602112	.	.	.	.	.	.
CLTA	PWH_vs_PrEP	.	.	.	.	.	.	-0.565256	0.0090168	0.0168333	.	.	.	-0.317514	0.06668	0.0470319	.	.	.	.	.	.
CLTC	PrEP_vs_HC	0.520603	0.00954728	0.0290044	0.637058	0.000756744	0.00305824	0.750355	0.00339048	0.0189461	0.458396	0.0303419	0.0497053	0.457666	0.038553	0.0648405	0.548289	0.0159834	0.0392463	0.745942	0.000813371	0.00408623
CLTC	PWH_vs_HC	0.103615	0.536946	0.295	0.150683	0.314515	0.202654	0.317639	0.149432	0.148614	0.0339007	0.86154	0.38124	0.100068	0.613536	0.237326	0.0128544	0.949538	0.397885	0.25005	0.206019	0.171429
CLTC	PWH_vs_PrEP	-0.416988	0.00624997	0.01596	-0.486375	0.000736628	0.00346446	-0.432716	0.0172719	0.0253762	-0.424495	0.0112832	0.0235963	-0.357599	0.0318182	0.0273795	-0.535434	0.00327712	0.0119988	-0.495892	0.00291923	0.0108075
CLVS1	PrEP_vs_HC	.	.	.	.	.	.	.	.	.	1.61288	0.0748027	0.0871291	.	.	.	.	.	.	.	.	.
CLVS1	PWH_vs_HC	.	.	.	.	.	.	.	.	.	1.85853	0.0418926	0.0427394	.	.	.	.	.	.	.	.	.
CLVS1	PWH_vs_PrEP	.	.	.	.	.	.	.	.	.	0.245646	0.703339	0.389368	.	.	.	.	.	.	.	.	.
CMC1	PrEP_vs_HC	-0.304043	0.297469	0.261494	-0.20449	0.508043	0.278501	0.158902	0.542588	0.370782	.	.	.	-0.263008	0.345857	0.257303	-0.421596	0.194138	0.191126	.	.	.
CMC1	PWH_vs_HC	-0.226724	0.39198	0.240732	-0.161008	0.572094	0.30528	0.175532	0.494692	0.31684	.	.	.	-0.193578	0.469622	0.194778	-0.396424	0.221034	0.153476	.	.	.
CMC1	PWH_vs_PrEP	0.0773189	0.71204	0.37492	0.0434818	0.846928	0.350526	0.0166304	0.932193	0.366058	.	.	.	0.0694297	0.735867	0.26816	0.0251722	0.916393	0.459922	.	.	.
CMIP	PrEP_vs_HC	-0.763191	0.0022629	0.0109321	-0.780265	0.000907661	0.00343696	-0.766391	0.00395336	0.0209219	-0.57133	0.0245424	0.0440653	-0.656905	0.0137476	0.0346821	-0.763624	0.0131035	0.0345683	.	.	.
CMIP	PWH_vs_HC	-0.246494	0.185493	0.144564	-0.255649	0.15579	0.122149	-0.397892	0.0881499	0.107049	-0.269933	0.246837	0.156038	0.05393	0.795577	0.284277	-0.415329	0.145246	0.115736	.	.	.
CMIP	PWH_vs_PrEP	0.516697	0.00359441	0.0112513	0.524615	0.00185793	0.00595005	0.368498	0.0444013	0.0471511	0.301397	0.0999508	0.106785	0.710835	0.000855205	0.00282646	0.348295	0.111239	0.125041	.	.	.
CMPK2	PrEP_vs_HC	.	.	.	.	.	.	.	.	.	.	.	.	.	.	.	-0.433209	0.262623	0.233515	.	.	.
CMPK2	PWH_vs_HC	.	.	.	.	.	.	.	.	.	.	.	.	.	.	.	0.343786	0.370635	0.217475	.	.	.
CMPK2	PWH_vs_PrEP	.	.	.	.	.	.	.	.	.	.	.	.	.	.	.	0.776996	0.0153242	0.032124	.	.	.
CMSS1	PrEP_vs_HC	-0.763515	0.120018	0.145479	-0.726364	0.0890201	0.0883568	.	.	.	.	.	.	.	.	.	.	.	.	.	.	.
CMSS1	PWH_vs_HC	-0.542184	0.226007	0.163188	-0.685186	0.0832803	0.0787253	.	.	.	.	.	.	.	.	.	.	.	.	.	.	.
CMSS1	PWH_vs_PrEP	0.221331	0.523314	0.308626	0.0411783	0.889097	0.360477	.	.	.	.	.	.	.	.	.	.	.	.	.	.	.
CMTM6	PrEP_vs_HC	0.474748	0.491349	0.356056	.	.	.	0.251628	0.665481	0.416311	.	.	.	0.153083	0.645129	0.379134	-0.171909	0.592414	0.397818	.	.	.
CMTM6	PWH_vs_HC	-0.527085	0.414331	0.249002	.	.	.	-0.560982	0.340114	0.25096	.	.	.	-0.468668	0.128317	0.0751136	-0.830795	0.0188565	0.0314768	.	.	.
CMTM6	PWH_vs_PrEP	-1.00183	0.0644802	0.0747902	.	.	.	-0.812611	0.0821373	0.0709529	.	.	.	-0.621751	0.0196543	0.0194556	-0.658886	0.0150219	0.0316958	.	.	.
CMTM7	PrEP_vs_HC	-0.421705	0.300672	0.263297	-0.375136	0.195819	0.150632	.	.	.	.	.	.	.	.	.	-0.180566	0.593353	0.398027	.	.	.
CMTM7	PWH_vs_HC	0.458562	0.244265	0.171849	0.279765	0.299316	0.197524	.	.	.	.	.	.	.	.	.	0.218922	0.518772	0.270491	.	.	.
CMTM7	PWH_vs_PrEP	0.880267	0.0103294	0.0217415	0.654901	0.00703671	0.013724	.	.	.	.	.	.	.	.	.	0.399489	0.133929	0.140838	.	.	.
CNBP	PrEP_vs_HC	.	.	.	.	.	.	0.822135	0.000600844	0.00679413	.	.	.	0.893804	0.0076275	0.0235131	.	.	.	.	.	.
CNBP	PWH_vs_HC	.	.	.	.	.	.	-0.0834167	0.653258	0.378629	.	.	.	0.231491	0.397844	0.171734	.	.	.	.	.	.
CNBP	PWH_vs_PrEP	.	.	.	.	.	.	-0.905552	1.79155e-05	0.000508914	.	.	.	-0.662314	0.0072509	0.0100723	.	.	.	.	.	.
CNDP2	PrEP_vs_HC	.	.	.	.	.	.	-0.222924	0.488527	0.353809	.	.	.	-0.062113	0.806025	0.430487	-0.0352291	0.896923	0.500587	.	.	.
CNDP2	PWH_vs_HC	.	.	.	.	.	.	-0.443619	0.170947	0.16273	.	.	.	-0.299257	0.213398	0.108174	-0.222618	0.41876	0.233168	.	.	.
CNDP2	PWH_vs_PrEP	.	.	.	.	.	.	-0.220695	0.365623	0.195776	.	.	.	-0.237144	0.214742	0.109222	-0.187389	0.371816	0.264839	.	.	.
CNIH4	PrEP_vs_HC	.	.	.	.	.	.	.	.	.	.	.	.	0.0944461	0.776052	0.420663	.	.	.	.	.	.
CNIH4	PWH_vs_HC	.	.	.	.	.	.	.	.	.	.	.	.	-0.776056	0.0309188	0.0271969	.	.	.	.	.	.
CNIH4	PWH_vs_PrEP	.	.	.	.	.	.	.	.	.	.	.	.	-0.870502	0.00333862	0.0064213	.	.	.	.	.	.
CNOT1	PrEP_vs_HC	0.411033	0.00978117	0.0290594	0.406084	0.0421753	0.0520605	0.497915	0.0442875	0.089973	0.568697	0.000995533	0.0055102	0.340196	0.135081	0.143181	0.778561	0.000672494	0.00550854	.	.	.
CNOT1	PWH_vs_HC	0.414917	0.00470809	0.0122685	0.377616	0.0410149	0.0480167	0.671628	0.00988995	0.0296485	0.427096	0.00698489	0.0123492	0.423556	0.0528253	0.0396632	0.414748	0.0374555	0.0485524	.	.	.
CNOT1	PWH_vs_PrEP	0.00388422	0.969025	0.455244	-0.028468	0.83242	0.346844	0.173712	0.325353	0.18091	-0.141601	0.189911	0.165711	0.0833601	0.606746	0.232183	-0.363813	0.0188467	0.0363348	.	.	.
CNOT2	PrEP_vs_HC	0.119317	0.366086	0.29425	-0.0246272	0.855801	0.38621	-0.0434363	0.850905	0.465758	-0.0844575	0.610576	0.343844	-0.0937534	0.580169	0.355612	-0.018283	0.932873	0.50785	.	.	.
CNOT2	PWH_vs_HC	-0.00135515	0.990424	0.43935	-0.0685185	0.589996	0.311698	-0.0512485	0.822413	0.432923	-0.266371	0.119697	0.0908002	-0.0569217	0.705598	0.26188	-0.128928	0.554729	0.282001	.	.	.
CNOT2	PWH_vs_PrEP	-0.120672	0.212152	0.164701	-0.0438913	0.66172	0.300733	-0.00781215	0.96431	0.373785	-0.181914	0.160877	0.148323	0.0368317	0.763886	0.275273	-0.110645	0.505896	0.321663	.	.	.
CNOT4	PrEP_vs_HC	0.0765732	0.557187	0.379779	-0.117066	0.245604	0.174891	-0.0336937	0.85772	0.468157	-0.183963	0.234511	0.186182	0.107465	0.550898	0.343958	0.107002	0.686893	0.433849	.	.	.
CNOT4	PWH_vs_HC	0.0938618	0.414318	0.249002	0.00520385	0.955352	0.430927	0.139683	0.45361	0.301138	0.144579	0.341164	0.196223	0.429874	0.0149917	0.0165418	0.210385	0.430856	0.237959	.	.	.
CNOT4	PWH_vs_PrEP	0.0172886	0.853502	0.421201	0.12227	0.111327	0.0892186	0.173377	0.233658	0.143788	0.328542	0.0113331	0.0236367	0.322409	0.02387	0.0223706	0.103383	0.608873	0.361063	.	.	.
CNOT6L	PrEP_vs_HC	0.0985361	0.688334	0.427383	0.0117954	0.961449	0.415176	-0.0268311	0.943548	0.49193	.	.	.	0.0125315	0.962944	0.470296	0.402646	0.0453139	0.0768237	.	.	.
CNOT6L	PWH_vs_HC	0.222916	0.325815	0.209764	0.195037	0.394573	0.235387	0.383834	0.315238	0.238129	.	.	.	0.333999	0.21284	0.107997	0.538867	0.0107106	0.0228739	.	.	.
CNOT6L	PWH_vs_PrEP	0.12438	0.491115	0.293896	0.183241	0.317261	0.185719	0.410665	0.167571	0.115318	.	.	.	0.321468	0.127118	0.0746415	0.136221	0.346312	0.254457	.	.	.
CNTLN	PrEP_vs_HC	-0.393999	0.034312	0.0642746	-0.490386	0.00246603	0.0067346	-0.170128	0.571391	0.383427	-0.238897	0.271287	0.205805	-0.717442	0.0107986	0.0297191	-0.384155	0.135226	0.1518	-0.249912	0.219399	0.156829
CNTLN	PWH_vs_HC	-0.281803	0.0756329	0.0778832	-0.286455	0.0393456	0.0465859	-0.133137	0.653324	0.378629	-0.196531	0.356583	0.202854	-0.25641	0.256544	0.124443	-0.128962	0.602142	0.298497	-0.0959693	0.631882	0.357886
CNTLN	PWH_vs_PrEP	0.112196	0.366774	0.240435	0.203931	0.0558883	0.056096	0.0369908	0.86999	0.349842	0.0423657	0.791957	0.41773	0.461032	0.020851	0.0203663	0.255193	0.187235	0.177808	0.153943	0.317128	0.259846
CNTRL	PrEP_vs_HC	-0.0696955	0.777681	0.458055	-0.100078	0.571887	0.302994	-0.172409	0.502037	0.359107	-0.476599	0.0204344	0.038374	-0.247346	0.217932	0.194339	-0.276866	0.23515	0.217607	.	.	.
CNTRL	PWH_vs_HC	-0.071842	0.741401	0.365609	0.0999192	0.537826	0.292034	-0.211609	0.409784	0.282356	-0.463657	0.0222432	0.0274049	-0.0494783	0.779999	0.280491	-0.415761	0.0834357	0.0820705	.	.	.
CNTRL	PWH_vs_PrEP	-0.00214659	0.990398	0.460367	0.199997	0.138344	0.103512	-0.0391996	0.8393	0.343316	0.012942	0.926178	0.458739	0.197867	0.179306	0.0961514	-0.138895	0.427278	0.289506	.	.	.
COA1	PrEP_vs_HC	-0.416609	0.0226081	0.0490954	-0.455679	0.0196223	0.0303327	-0.172877	0.455799	0.341142	.	.	.	-0.409013	0.139587	0.146494	-0.472144	0.0873918	0.113261	.	.	.
COA1	PWH_vs_HC	-0.0559243	0.6984	0.351417	-0.121537	0.449513	0.258538	0.172804	0.450591	0.299655	.	.	.	0.0358272	0.885118	0.305302	-0.0449837	0.863885	0.376659	.	.	.
COA1	PWH_vs_PrEP	0.360685	0.00865935	0.0195764	0.334142	0.0195151	0.0271315	0.345681	0.062736	0.0584395	.	.	.	0.44484	0.0366091	0.0302176	0.42716	0.0462013	0.0669048	.	.	.
COG5	PrEP_vs_HC	-0.415607	0.00741638	0.0241381	-0.467756	0.000429756	0.00204922	-0.631808	0.0212772	0.0591719	-0.63893	0.00051458	0.0037905	-0.389618	0.0329878	0.0593712	-0.445174	0.0103318	0.0300783	-0.544337	0.018917	0.0282209
COG5	PWH_vs_HC	-0.0698882	0.599538	0.317062	-0.126502	0.224421	0.160207	-0.140391	0.561367	0.341768	-0.21022	0.162701	0.114398	0.140257	0.375873	0.16425	-0.146382	0.347787	0.207947	-0.158308	0.475849	0.300597
COG5	PWH_vs_PrEP	0.345719	0.00418934	0.0124739	0.341253	0.000618767	0.00326458	0.491416	0.0178099	0.0257892	0.42871	0.00148195	0.00564337	0.529875	0.000642665	0.00237958	0.298792	0.0204542	0.0382065	0.386029	0.0298969	0.054039
COLGALT1	PrEP_vs_HC	0.120843	0.636789	0.409036	0.224809	0.276708	0.186378	-0.0568571	0.784072	0.449392	.	.	.	0.213849	0.28762	0.230434	0.0561823	0.832626	0.478874	.	.	.
COLGALT1	PWH_vs_HC	-0.628323	0.0149914	0.0260433	-0.544247	0.0111443	0.0188263	-0.764749	0.0022063	0.0124463	.	.	.	-0.467812	0.0163274	0.0175408	-0.744344	0.0125423	0.0252062	.	.	.
COLGALT1	PWH_vs_PrEP	-0.749165	0.00130461	0.00610376	-0.769056	0.000171654	0.00150294	-0.707892	0.000483445	0.00301109	.	.	.	-0.68166	0.000249568	0.00135625	-0.800526	0.0011608	0.0061574	.	.	.
COMMD1	PrEP_vs_HC	-0.291344	0.0126529	0.0344969	-0.335411	0.00127167	0.00430093	-0.442396	0.131317	0.170529	-0.3605	0.0324482	0.0517261	-0.383728	0.0765091	0.100081	-0.733494	0.00513864	0.0189125	-0.257222	0.159565	0.123194
COMMD1	PWH_vs_HC	-0.0708963	0.436424	0.256705	-0.22207	0.0132046	0.0212859	0.00691245	0.980034	0.478544	-0.312888	0.0559108	0.0517347	-0.0252389	0.888641	0.306128	-0.381997	0.107361	0.0960576	-0.377511	0.048055	0.0624054
COMMD1	PWH_vs_PrEP	0.220448	0.00986212	0.0210298	0.113342	0.0829449	0.0742847	0.449309	0.049389	0.0500295	0.0476115	0.683472	0.383302	0.35849	0.0270649	0.0245686	0.351497	0.0562127	0.0778946	-0.120289	0.380342	0.293187
COMMD10	PrEP_vs_HC	-0.627719	4.48134e-05	0.000938602	-0.650846	4.6833e-06	0.000121008	-0.472792	0.0117733	0.0399267	-0.926355	9.5498e-06	0.000281201	-0.740486	0.000141741	0.00255907	-0.622925	0.00283579	0.0131964	-0.580593	0.0103191	0.0190712
COMMD10	PWH_vs_HC	-0.303178	0.0113042	0.0216096	-0.4443	0.000189215	0.00119888	-0.103998	0.524114	0.329059	-0.540206	0.00146602	0.00429271	-0.137318	0.314081	0.14396	-0.255304	0.160435	0.122946	-0.323391	0.139284	0.127408
COMMD10	PWH_vs_PrEP	0.324541	0.00120834	0.0059005	0.206546	0.00730288	0.0140764	0.368794	0.00966322	0.0175179	0.386149	0.00225483	0.00743595	0.603167	5.03871e-05	0.000637498	0.367621	0.0140403	0.0302223	0.257203	0.116845	0.142429
COMT	PrEP_vs_HC	.	.	.	.	.	.	.	.	.	.	.	.	0.338603	0.194307	0.181159	.	.	.	.	.	.
COMT	PWH_vs_HC	.	.	.	.	.	.	.	.	.	.	.	.	0.00170648	0.994438	0.330429	.	.	.	.	.	.
COMT	PWH_vs_PrEP	.	.	.	.	.	.	.	.	.	.	.	.	-0.336896	0.0915964	0.0590981	.	.	.	.	.	.
COP1	PrEP_vs_HC	-0.227508	0.0582605	0.0898768	-0.203232	0.0458869	0.0549189	-0.447852	0.00169596	0.0121724	-0.314708	0.0430039	0.0605298	-0.125458	0.509023	0.328407	-0.309121	0.115512	0.136849	-0.172771	0.358181	0.219895
COP1	PWH_vs_HC	-0.0831838	0.469156	0.269833	-0.0964486	0.319622	0.204729	-0.268378	0.033678	0.0603557	-0.170313	0.26284	0.162509	0.149804	0.433191	0.182735	-0.144526	0.450968	0.244283	-0.217913	0.256053	0.198583
COP1	PWH_vs_PrEP	0.144324	0.110107	0.107319	0.106783	0.15343	0.111653	0.179474	0.0580363	0.0555554	0.144395	0.207521	0.176834	0.275262	0.0711307	0.0491857	0.164595	0.262454	0.216891	-0.0451416	0.750933	0.430778
COPA	PrEP_vs_HC	0.447286	0.033423	0.0628231	0.640935	0.000986073	0.0036272	0.732417	0.0158361	0.0481053	0.177611	0.196204	0.167339	0.576892	0.00875046	0.0255095	0.49864	0.0127467	0.0338344	.	.	.
COPA	PWH_vs_HC	0.0587527	0.728281	0.360809	0.147393	0.304628	0.199345	0.346626	0.210209	0.183481	-0.167197	0.217549	0.143023	0.254856	0.15523	0.0865178	0.0499407	0.780368	0.3511	.	.	.
COPA	PWH_vs_PrEP	-0.388534	0.0137538	0.026184	-0.493542	0.000677638	0.00338456	-0.38579	0.0765101	0.0670534	-0.344808	0.00385908	0.0110296	-0.322036	0.0348385	0.029324	-0.448699	0.0044876	0.0143799	.	.	.
COPB1	PrEP_vs_HC	0.552277	0.0819846	0.113876	0.593018	0.051438	0.0592797	0.647733	0.0396242	0.0839859	0.612445	0.00790559	0.0213958	0.30521	0.209171	0.189532	0.753451	0.00328921	0.0141653	.	.	.
COPB1	PWH_vs_HC	-0.118198	0.661881	0.33852	-0.0453182	0.861564	0.403227	-0.0807639	0.779019	0.420016	-0.0549076	0.78164	0.361381	-0.345351	0.118166	0.0714234	-0.18588	0.401072	0.228929	.	.	.
COPB1	PWH_vs_PrEP	-0.670475	0.00809141	0.0185937	-0.638336	0.0080169	0.0149622	-0.728497	0.00476917	0.0110494	-0.667353	0.000569697	0.00280016	-0.650561	0.00172374	0.00429465	-0.93933	4.33874e-05	0.000968751	.	.	.
COPB2	PrEP_vs_HC	.	.	.	.	.	.	0.334143	0.274255	0.258635	.	.	.	0.143182	0.630906	0.374127	.	.	.	.	.	.
COPB2	PWH_vs_HC	.	.	.	.	.	.	-0.497808	0.105879	0.119167	.	.	.	-0.570441	0.0611122	0.0438272	.	.	.	.	.	.
COPB2	PWH_vs_PrEP	.	.	.	.	.	.	-0.831951	0.00226275	0.00706551	.	.	.	-0.713623	0.00546466	0.00858442	.	.	.	.	.	.
COPE	PrEP_vs_HC	.	.	.	.	.	.	.	.	.	.	.	.	-0.555811	0.223827	0.197946	.	.	.	.	.	.
COPE	PWH_vs_HC	.	.	.	.	.	.	.	.	.	.	.	.	-1.02976	0.0318407	0.0276458	.	.	.	.	.	.
COPE	PWH_vs_PrEP	.	.	.	.	.	.	.	.	.	.	.	.	-0.473953	0.173398	0.0941461	.	.	.	.	.	.
CORO1C	PrEP_vs_HC	0.515044	0.0226101	0.0490954	0.62462	0.0024075	0.00663508	0.619487	0.0152992	0.0468997	0.505003	0.0100598	0.0251032	0.659073	0.00564682	0.0194373	0.602329	0.0449799	0.0765589	0.570502	0.0184259	0.027849
CORO1C	PWH_vs_HC	0.468746	0.0370327	0.0475204	0.423204	0.0250336	0.0343706	0.542555	0.0284875	0.0551068	0.332123	0.075536	0.0653358	0.750289	0.00214892	0.00460636	0.291936	0.303812	0.191598	0.54265	0.0264424	0.0415607
CORO1C	PWH_vs_PrEP	-0.0462983	0.765078	0.393382	-0.201416	0.134217	0.101346	-0.0769329	0.655504	0.291053	-0.17288	0.204687	0.175114	0.0912159	0.560519	0.220004	-0.310393	0.158057	0.157582	-0.0278523	0.869618	0.466328
CORO2A	PrEP_vs_HC	0.901095	0.0119453	0.0329758	1.01804	0.00145759	0.00465818	.	.	.	0.733395	0.00130452	0.00652047	1.12095	0.000167078	0.00281223	0.809753	0.00383141	0.0155703	.	.	.
CORO2A	PWH_vs_HC	0.891056	0.00753541	0.016658	0.645125	0.0152889	0.0237368	.	.	.	0.484678	0.017578	0.0236377	0.9702	0.000332821	0.00166471	0.52418	0.0426775	0.0524144	.	.	.
CORO2A	PWH_vs_PrEP	-0.0100398	0.964978	0.454136	-0.372913	0.0639078	0.0618519	.	.	.	-0.248717	0.0916549	0.100753	-0.150749	0.370606	0.162562	-0.285573	0.132865	0.140026	.	.	.
COX4I1	PrEP_vs_HC	.	.	.	.	.	.	-0.984952	0.0720209	0.122795	.	.	.	-0.490833	0.314737	0.242241	.	.	.	.	.	.
COX4I1	PWH_vs_HC	.	.	.	.	.	.	-1.77041	0.00320936	0.015494	.	.	.	-1.06992	0.0301272	0.0266982	.	.	.	.	.	.
COX4I1	PWH_vs_PrEP	.	.	.	.	.	.	-0.785463	0.0584243	0.0558628	.	.	.	-0.57909	0.118849	0.0708654	.	.	.	.	.	.
COX5A	PrEP_vs_HC	.	.	.	.	.	.	.	.	.	.	.	.	-0.688494	0.125789	0.136628	.	.	.	.	.	.
COX5A	PWH_vs_HC	.	.	.	.	.	.	.	.	.	.	.	.	-1.37959	0.00515705	0.00781618	.	.	.	.	.	.
COX5A	PWH_vs_PrEP	.	.	.	.	.	.	.	.	.	.	.	.	-0.691095	0.0482587	0.0370084	.	.	.	.	.	.
COX6B1	PrEP_vs_HC	.	.	.	.	.	.	.	.	.	.	.	.	-0.217398	0.471094	0.313354	.	.	.	.	.	.
COX6B1	PWH_vs_HC	.	.	.	.	.	.	.	.	.	.	.	.	-1.49372	0.000145745	0.000974115	.	.	.	.	.	.
COX6B1	PWH_vs_PrEP	.	.	.	.	.	.	.	.	.	.	.	.	-1.27632	4.92928e-05	0.000637498	.	.	.	.	.	.
COX7A2	PrEP_vs_HC	.	.	.	.	.	.	.	.	.	.	.	.	-0.83308	0.0325326	0.0587451	.	.	.	.	.	.
COX7A2	PWH_vs_HC	.	.	.	.	.	.	.	.	.	.	.	.	-2.05078	3.93322e-05	0.000501965	.	.	.	.	.	.
COX7A2	PWH_vs_PrEP	.	.	.	.	.	.	.	.	.	.	.	.	-1.2177	0.000428679	0.00189679	.	.	.	.	.	.
COX7C	PrEP_vs_HC	.	.	.	.	.	.	.	.	.	.	.	.	-1.25851	0.000119413	0.0023896	.	.	.	.	.	.
COX7C	PWH_vs_HC	.	.	.	.	.	.	.	.	.	.	.	.	-1.63339	7.12797e-06	0.000215267	.	.	.	.	.	.
COX7C	PWH_vs_PrEP	.	.	.	.	.	.	.	.	.	.	.	.	-0.374879	0.0573141	0.0421515	.	.	.	.	.	.
COX8A	PrEP_vs_HC	.	.	.	.	.	.	.	.	.	.	.	.	-0.855891	0.0184614	0.0412817	.	.	.	.	.	.
COX8A	PWH_vs_HC	.	.	.	.	.	.	.	.	.	.	.	.	-1.43674	0.000473542	0.00194036	.	.	.	.	.	.
COX8A	PWH_vs_PrEP	.	.	.	.	.	.	.	.	.	.	.	.	-0.580848	0.0313985	0.0272133	.	.	.	.	.	.
CPEB2	PrEP_vs_HC	0.42937	0.021766	0.047949	0.293281	0.0793928	0.081678	0.173876	0.609547	0.396855	0.0668944	0.759804	0.390336	0.322202	0.17076	0.166632	0.443097	0.0698557	0.0985759	0.602345	0.0108421	0.0195317
CPEB2	PWH_vs_HC	0.559859	0.00189673	0.00693895	0.418028	0.0157748	0.0241711	0.376917	0.272155	0.216736	0.245481	0.268963	0.165088	0.686566	0.00398568	0.00670095	0.535511	0.031788	0.0438463	0.646234	0.00844218	0.0195543
CPEB2	PWH_vs_PrEP	0.130489	0.290128	0.204288	0.124747	0.29976	0.17878	0.203041	0.433767	0.21982	0.178587	0.291076	0.225294	0.364365	0.0413587	0.033059	0.0924135	0.598866	0.358015	0.0438893	0.788957	0.443325
CPEB3	PrEP_vs_HC	0.316942	0.194317	0.197398	0.0547065	0.734754	0.353158	0.111195	0.699603	0.42631	0.0650982	0.751064	0.387722	0.196528	0.294533	0.232993	-0.0969025	0.703771	0.438957	.	.	.
CPEB3	PWH_vs_HC	0.320632	0.142401	0.119641	0.149335	0.321097	0.205393	0.254213	0.379547	0.268237	0.234794	0.258331	0.160545	0.447785	0.0186199	0.0193253	0.347539	0.185301	0.13566	.	.	.
CPEB3	PWH_vs_PrEP	0.00368938	0.982771	0.458359	0.0946281	0.428655	0.227029	0.143018	0.514597	0.24667	0.169696	0.284176	0.222182	0.251256	0.0799453	0.0536765	0.444442	0.0341246	0.0546963	.	.	.
CPEB4	PrEP_vs_HC	0.410189	0.0125671	0.0343572	0.398257	0.00234133	0.00651248	0.446355	0.0185459	0.0530533	0.614405	0.00171182	0.00818276	0.351515	0.109095	0.124124	0.226057	0.197891	0.193499	0.457115	0.0457717	0.052535
CPEB4	PWH_vs_HC	0.650953	0.000446251	0.00285514	0.505753	0.000375794	0.00180717	0.667232	0.00115584	0.00824134	0.767981	0.000301667	0.00175903	0.715148	0.00199092	0.00439949	0.37769	0.0388751	0.0496065	0.587717	0.016819	0.031572
CPEB4	PWH_vs_PrEP	0.240765	0.0414226	0.0542286	0.107496	0.200463	0.135405	0.220877	0.099878	0.0806494	0.153576	0.222579	0.184688	0.363633	0.0300921	0.0265515	0.151633	0.25153	0.210926	0.130602	0.437752	0.315615
CPED1	PrEP_vs_HC	-1.6235	0.00169481	0.00923649	-2.22816	2.68366e-05	0.000345508	-0.933257	0.19202	0.214108	.	.	.	-2.05459	0.000982884	0.00718368	-2.06864	0.00021628	0.002996	.	.	.
CPED1	PWH_vs_HC	-1.21349	0.00545284	0.0133259	-1.76276	0.000107957	0.00086526	-0.708703	0.31331	0.237455	.	.	.	-1.4623	0.00489151	0.00759731	-1.40353	0.00488504	0.0144221	.	.	.
CPED1	PWH_vs_PrEP	0.410008	0.189346	0.151274	0.4654	0.0895266	0.0778907	0.224554	0.66999	0.295308	.	.	.	0.592292	0.121355	0.0717537	0.665113	0.0571598	0.0785111	.	.	.
CPM	PrEP_vs_HC	-0.599187	0.00755084	0.0243187	-0.507081	0.0294196	0.0406024	-0.160873	0.350831	0.296021	-0.0378301	0.832395	0.41208	-0.315375	0.23463	0.203541	-0.587568	0.0691572	0.098212	-0.350836	0.275632	0.185852
CPM	PWH_vs_HC	-0.832644	0.000890509	0.00432143	-1.05957	0.000233529	0.00134997	-0.209062	0.226901	0.192998	-0.286928	0.130782	0.0968907	-0.662197	0.0213578	0.0210471	-0.968323	0.00563414	0.0156749	-0.838625	0.0192871	0.0345427
CPM	PWH_vs_PrEP	-0.233457	0.131233	0.120684	-0.552486	0.00407882	0.00951514	-0.0481894	0.708182	0.306755	-0.249098	0.0862144	0.0968415	-0.346822	0.0951312	0.0603686	-0.380755	0.115344	0.127878	-0.487789	0.0600155	0.091185
CPNE8	PrEP_vs_HC	-0.0678366	0.594274	0.394476	-0.203308	0.149034	0.123789	-0.179346	0.421697	0.328416	-0.121355	0.420621	0.272806	-0.122963	0.552151	0.344194	-0.170679	0.39672	0.307656	-0.529643	0.0751772	0.0759632
CPNE8	PWH_vs_HC	-0.262088	0.0401221	0.0505632	-0.318093	0.0302523	0.0391294	-0.508389	0.0307994	0.0576445	-0.284494	0.0726863	0.0635207	-0.0665689	0.710363	0.26317	-0.299448	0.144379	0.115214	-0.614944	0.046234	0.0609539
CPNE8	PWH_vs_PrEP	-0.194252	0.0536592	0.0652618	-0.114785	0.271385	0.166316	-0.329042	0.0633166	0.0587381	-0.163139	0.165018	0.151201	0.0563937	0.704306	0.259343	-0.128769	0.398846	0.278092	-0.0853008	0.695468	0.414397
CPQ	PrEP_vs_HC	-0.651406	0.00418051	0.0166234	-0.372329	0.0172608	0.0280283	-0.825235	0.0148247	0.0461424	0.140407	0.549456	0.32076	-0.25514	0.31323	0.241642	-0.362697	0.0861303	0.112598	-0.639654	0.0203657	0.0294099
CPQ	PWH_vs_HC	-0.309204	0.0798799	0.0806042	-0.32614	0.0214894	0.0304231	-0.224237	0.449765	0.299454	0.0737663	0.750432	0.35225	-0.0549747	0.802989	0.286156	-0.364322	0.0850535	0.0829193	-0.27185	0.299789	0.221118
CPQ	PWH_vs_PrEP	0.342203	0.0249771	0.0391548	0.0461894	0.649716	0.296917	0.600998	0.0175773	0.0255654	-0.0666405	0.706692	0.389723	0.200166	0.276641	0.131227	-0.00162565	0.991494	0.4786	0.367804	0.0721261	0.0998204
CPSF2	PrEP_vs_HC	0.151	0.594508	0.394476	0.189484	0.314813	0.201179	0.286975	0.251086	0.247496	.	.	.	0.39385	0.0751727	0.0987249	-0.118852	0.566817	0.387414	.	.	.
CPSF2	PWH_vs_HC	-0.0272404	0.917823	0.420749	-0.0792155	0.645874	0.330964	0.141176	0.558124	0.340696	.	.	.	0.19301	0.331706	0.150181	-0.211722	0.313985	0.195749	.	.	.
CPSF2	PWH_vs_PrEP	-0.178241	0.399168	0.254133	-0.268699	0.0660098	0.0631154	-0.145798	0.433064	0.219587	.	.	.	-0.20084	0.205879	0.10598	-0.09287	0.556553	0.339916	.	.	.
CPSF6	PrEP_vs_HC	0.333203	0.142798	0.16059	0.217463	0.283874	0.189253	0.139375	0.524525	0.365949	.	.	.	.	.	.	.	.	.	.	.	.
CPSF6	PWH_vs_HC	0.553771	0.0174329	0.0288861	0.423802	0.0374486	0.0450741	0.297141	0.178517	0.166071	.	.	.	.	.	.	.	.	.	.	.	.
CPSF6	PWH_vs_PrEP	0.220568	0.187489	0.150955	0.206339	0.175048	0.122824	0.157766	0.343713	0.187202	.	.	.	.	.	.	.	.	.	.	.	.
CPVL	PrEP_vs_HC	.	.	.	.	.	.	.	.	.	.	.	.	-0.961733	0.000352731	0.00446303	-0.728567	0.00966892	0.0289646	.	.	.
CPVL	PWH_vs_HC	.	.	.	.	.	.	.	.	.	.	.	.	-1.72844	3.06859e-07	4.17025e-05	-1.56617	1.40779e-05	0.000529991	.	.	.
CPVL	PWH_vs_PrEP	.	.	.	.	.	.	.	.	.	.	.	.	-0.766707	0.00017115	0.00109808	-0.837599	0.000458952	0.00358244	.	.	.
CREB1	PrEP_vs_HC	-0.0763818	0.492206	0.356442	-0.307624	0.0123383	0.0220188	-0.24299	0.198335	0.217524	-0.226712	0.219806	0.17898	-0.47342	0.028562	0.054922	-0.510779	0.0131221	0.0345683	.	.	.
CREB1	PWH_vs_HC	-0.0582313	0.544418	0.29718	-0.298826	0.00888807	0.0161213	-0.094431	0.605642	0.36067	-0.243798	0.184506	0.125806	-0.132906	0.458805	0.191362	0.0494623	0.788409	0.353551	.	.	.
CREB1	PWH_vs_PrEP	0.0181505	0.81919	0.411758	0.00879745	0.910919	0.366258	0.148559	0.29462	0.167918	-0.0170858	0.899851	0.451401	0.340514	0.0302424	0.0266175	0.560242	0.00106365	0.00574391	.	.	.
CREB5	PrEP_vs_HC	.	.	.	.	.	.	-0.0874633	0.83646	0.463399	.	.	.	.	.	.	.	.	.	.	.	.
CREB5	PWH_vs_HC	.	.	.	.	.	.	-0.797777	0.0745605	0.0966987	.	.	.	.	.	.	.	.	.	.	.	.
CREB5	PWH_vs_PrEP	.	.	.	.	.	.	-0.710314	0.0415408	0.0452153	.	.	.	.	.	.	.	.	.	.	.	.
CREBBP	PrEP_vs_HC	0.535229	0.000852393	0.00594229	0.452015	0.00161678	0.00500711	0.627368	0.0110087	0.0384231	0.314534	0.0252368	0.044766	0.511214	0.0361632	0.0625371	0.372548	0.0227897	0.0506239	.	.	.
CREBBP	PWH_vs_HC	0.354539	0.00572249	0.013753	0.433888	0.00119398	0.00388767	0.539406	0.0227159	0.0486437	0.274928	0.0438418	0.0436739	0.600764	0.00818081	0.0109535	0.415722	0.0126819	0.0254243	.	.	.
CREBBP	PWH_vs_PrEP	-0.18069	0.0626263	0.0738681	-0.0181273	0.829988	0.346059	-0.0879624	0.592476	0.271589	-0.0396056	0.681557	0.382801	0.08955	0.584412	0.225662	0.0431741	0.703634	0.393364	.	.	.
CREBRF	PrEP_vs_HC	1.0402	0.000123011	0.00193562	1.02802	3.07617e-06	0.000101285	0.815422	0.00396231	0.0209219	0.297997	0.10769	0.111971	1.10494	7.55312e-05	0.00183777	0.956269	0.000577955	0.00509095	.	.	.
CREBRF	PWH_vs_HC	0.695412	0.00138359	0.0057112	0.829477	1.14055e-05	0.000238563	0.504364	0.0487639	0.0746505	0.719439	0.00103575	0.00346821	0.942997	0.000114989	0.000852395	0.830954	0.00182036	0.00810298	.	.	.
CREBRF	PWH_vs_PrEP	-0.344783	0.0272049	0.0410651	-0.198548	0.0558515	0.056096	-0.311058	0.102748	0.0816536	0.421441	0.00663408	0.0158988	-0.161941	0.284789	0.133993	-0.125314	0.462572	0.303482	.	.	.
CREG1	PrEP_vs_HC	0.564402	0.335835	0.278993	0.53933	0.320164	0.203481	0.458664	0.353264	0.296667	0.0593572	0.844469	0.414728	0.130309	0.642775	0.378504	0.216032	0.545121	0.37577	.	.	.
CREG1	PWH_vs_HC	-0.657746	0.220965	0.160292	-0.681943	0.181962	0.136412	-0.503363	0.302922	0.232819	-0.970657	0.00553009	0.0106568	-0.848874	0.00316308	0.00580902	-0.753523	0.0480748	0.0565687	.	.	.
CREG1	PWH_vs_PrEP	-1.22215	0.0113355	0.0229105	-1.22127	0.00754025	0.0142995	-0.962028	0.0189308	0.0270226	-1.03001	0.000480759	0.00245691	-0.979184	0.000214317	0.00125752	-0.969555	0.00246525	0.0103549	.	.	.
CRIM1	PrEP_vs_HC	-1.0064	0.00371742	0.0153682	-1.93149	2.12861e-06	9.81225e-05	-0.755525	0.0504396	0.0970342	.	.	.	-1.04116	0.00179585	0.00989955	-1.58211	0.000189399	0.00287797	-2.03247	2.75007e-07	4.90463e-05
CRIM1	PWH_vs_HC	-1.23501	0.000449899	0.00285514	-2.15292	5.24738e-07	5.46743e-05	-0.950711	0.0168107	0.0419243	.	.	.	-1.30111	7.51849e-05	0.000681183	-1.60219	0.000163477	0.00205716	-2.77699	4.71428e-09	9.33618e-07
CRIM1	PWH_vs_PrEP	-0.228601	0.291821	0.204602	-0.221424	0.229991	0.148932	-0.195186	0.475451	0.233314	.	.	.	-0.259958	0.205148	0.105738	-0.0200871	0.935096	0.465372	-0.744515	0.000934488	0.0053681
CRTC3	PrEP_vs_HC	0.22251	0.260666	0.239262	0.4983	0.00213548	0.00609026	-0.117181	0.677673	0.41891	0.341075	0.0927667	0.100735	0.464879	0.0186658	0.0415811	0.273646	0.271672	0.238161	0.501659	0.00997331	0.0187231
CRTC3	PWH_vs_HC	0.38331	0.0375173	0.0479443	0.58911	0.000403182	0.00190773	0.128436	0.645682	0.375149	0.42636	0.0391406	0.0410461	0.624577	0.00121234	0.00323898	0.221094	0.371259	0.217685	0.488304	0.013052	0.0257961
CRTC3	PWH_vs_PrEP	0.1608	0.259998	0.190337	0.0908101	0.36196	0.20222	0.245616	0.259943	0.155215	0.085285	0.559561	0.338935	0.159697	0.228091	0.114106	-0.0525521	0.777086	0.417973	-0.0133546	0.920473	0.486751
CRYBG1	PrEP_vs_HC	-0.274676	0.0660575	0.098327	-0.300578	0.0192306	0.0297782	0.0890946	0.691297	0.42368	-0.250896	0.180802	0.159396	-0.476022	0.0262968	0.0514055	-0.635579	0.00702218	0.0240206	.	.	.
CRYBG1	PWH_vs_HC	-0.546203	0.000559028	0.0032917	-0.658424	3.08014e-05	0.000414239	-0.170265	0.44639	0.297726	-0.89122	0.000199867	0.001422	-0.779053	0.000355194	0.0017343	-0.840645	0.000909901	0.00576939	.	.	.
CRYBG1	PWH_vs_PrEP	-0.271526	0.0167744	0.0299224	-0.357846	0.000872202	0.00389707	-0.25936	0.141764	0.101661	-0.640324	0.000347605	0.00223534	-0.303031	0.0457684	0.0357376	-0.205066	0.203744	0.186655	.	.	.
CRYBG3	PrEP_vs_HC	-0.0618151	0.733734	0.443598	-0.0699717	0.668303	0.334417	-0.176566	0.41598	0.326168	.	.	.	0.11499	0.546153	0.342081	-0.202651	0.314959	0.263548	.	.	.
CRYBG3	PWH_vs_HC	-0.165696	0.325448	0.209672	-0.150944	0.328206	0.208377	-0.22949	0.290089	0.226511	.	.	.	0.0794643	0.65425	0.247691	-0.294625	0.152221	0.119376	.	.	.
CRYBG3	PWH_vs_PrEP	-0.10388	0.43905	0.272971	-0.0809723	0.503349	0.250472	-0.0529239	0.744703	0.317969	.	.	.	-0.0355256	0.799458	0.283922	-0.0919745	0.544429	0.335714	.	.	.
CSDE1	PrEP_vs_HC	0.326979	0.203866	0.203767	0.285306	0.248107	0.175784	0.506846	0.0715815	0.12222	0.366466	0.0262381	0.0455447	0.627682	0.017384	0.0402145	0.603924	0.0180414	0.0419422	0.665651	0.0101535	0.0188732
CSDE1	PWH_vs_HC	-0.115349	0.594414	0.31489	-0.168052	0.449947	0.258538	0.206431	0.432261	0.291713	-0.119482	0.424167	0.231938	0.127492	0.54049	0.216677	0.124765	0.590162	0.294702	0.14207	0.542719	0.327644
CSDE1	PWH_vs_PrEP	-0.442328	0.02642	0.0405065	-0.453358	0.0215385	0.0291442	-0.300415	0.147665	0.104565	-0.485948	0.000702738	0.00326681	-0.50019	0.00999111	0.0124838	-0.479159	0.0143345	0.0305836	-0.523581	0.00827767	0.0228367
CSF2RA	PrEP_vs_HC	.	.	.	.	.	.	-0.290684	0.467063	0.345359	.	.	.	.	.	.	.	.	.	.	.	.
CSF2RA	PWH_vs_HC	.	.	.	.	.	.	-0.764876	0.0667935	0.0909516	.	.	.	.	.	.	.	.	.	.	.	.
CSF2RA	PWH_vs_PrEP	.	.	.	.	.	.	-0.474192	0.129506	0.0955248	.	.	.	.	.	.	.	.	.	.	.	.
CSGALNACT2	PrEP_vs_HC	-0.105052	0.536018	0.372844	-0.168118	0.279992	0.188168	-0.38882	0.123861	0.164957	-0.159653	0.3295	0.235952	0.0297342	0.882055	0.451218	0.0438654	0.845014	0.483084	.	.	.
CSGALNACT2	PWH_vs_HC	0.173206	0.250233	0.174599	0.242374	0.100148	0.0896973	-0.0758848	0.749143	0.408719	0.0153216	0.923414	0.40064	0.278036	0.146096	0.0828095	0.0494332	0.825777	0.365499	.	.	.
CSGALNACT2	PWH_vs_PrEP	0.278259	0.036934	0.0503081	0.410492	0.00256982	0.00722707	0.312935	0.102531	0.0816536	0.174974	0.166226	0.151623	0.248302	0.107273	0.0659546	0.00556774	0.973965	0.476851	.	.	.
CSNK1A1	PrEP_vs_HC	0.241773	0.0106551	0.030248	0.272476	0.00380817	0.00917641	0.208585	0.179981	0.20929	0.262015	0.0623462	0.0779215	0.34197	0.0312789	0.0577029	0.18297	0.236702	0.217947	0.275437	0.130273	0.108201
CSNK1A1	PWH_vs_HC	-0.131459	0.101599	0.0959319	-0.0748974	0.34554	0.216018	-0.129928	0.380794	0.268598	-0.155829	0.248489	0.156936	0.0230481	0.858363	0.299118	-0.202053	0.191645	0.138968	-0.0204622	0.91002	0.452247
CSNK1A1	PWH_vs_PrEP	-0.373232	3.37565e-05	0.000885159	-0.347373	5.77957e-05	0.000743259	-0.338513	0.00894981	0.0168124	-0.417844	0.000884899	0.0038363	-0.318922	0.00817145	0.0107588	-0.385023	0.00393091	0.0132423	-0.295899	0.0416517	0.0698655
CSNK1G1	PrEP_vs_HC	0.121061	0.415264	0.31808	0.115796	0.407613	0.240726	-0.0578079	0.717345	0.429925	0.121483	0.476959	0.295548	0.398644	0.0856581	0.106568	0.233471	0.225367	0.212302	.	.	.
CSNK1G1	PWH_vs_HC	0.272706	0.0480825	0.0571754	0.246534	0.0685335	0.0684016	0.360044	0.0356848	0.0621055	0.522022	0.00710635	0.0123885	0.830756	0.000803456	0.00258025	0.510402	0.0147447	0.0277766	.	.	.
CSNK1G1	PWH_vs_PrEP	0.151645	0.167616	0.140153	0.130738	0.210255	0.139556	0.417852	0.00353174	0.00893884	0.40054	0.00694857	0.0164987	0.432112	0.0157784	0.0168553	0.276931	0.0676964	0.0881962	.	.	.
CSNK2A1	PrEP_vs_HC	0.14828	0.538037	0.372844	0.262963	0.160652	0.1302	0.138417	0.507886	0.36171	.	.	.	0.172839	0.438823	0.300175	-0.168728	0.41557	0.318163	.	.	.
CSNK2A1	PWH_vs_HC	-0.129317	0.563032	0.304225	0.101605	0.546942	0.296126	-0.0382325	0.851838	0.442606	.	.	.	0.188173	0.379467	0.165256	-0.198392	0.341086	0.20514	.	.	.
CSNK2A1	PWH_vs_PrEP	-0.277597	0.132666	0.121478	-0.161359	0.237134	0.151767	-0.17665	0.270777	0.159225	.	.	.	0.0153337	0.925739	0.31255	-0.029664	0.849156	0.440214	.	.	.
CST3	PrEP_vs_HC	-1.03373	0.285346	0.2547	-0.92717	0.326558	0.205948	-0.793221	0.307371	0.276755	.	.	.	-1.55343	0.000740522	0.00633556	.	.	.	.	.	.
CST3	PWH_vs_HC	-2.36722	0.0154616	0.0264658	-2.21575	0.0215097	0.0304231	-1.45612	0.0704747	0.0941747	.	.	.	-1.8248	9.48924e-05	0.000773255	.	.	.	.	.	.
CST3	PWH_vs_PrEP	-1.33348	0.0717076	0.0799516	-1.28858	0.0770843	0.0706503	-0.662898	0.261865	0.155572	.	.	.	-0.271373	0.327477	0.148387	.	.	.	.	.	.
CSTB	PrEP_vs_HC	-0.207742	0.523938	0.36899	-0.256872	0.412442	0.242782	0.0801076	0.794943	0.452005	-0.571635	0.0760743	0.0881915	-0.501664	0.104367	0.121281	-0.190892	0.54074	0.375217	-0.449889	0.148165	0.117468
CSTB	PWH_vs_HC	-1.28339	0.00148468	0.00593108	-1.30255	0.000995995	0.00339631	-0.940799	0.00770029	0.0263866	-1.63228	0.000113157	0.00096885	-1.04116	0.00349122	0.00614182	-1.22869	0.00110574	0.00623747	-1.45754	0.000228382	0.00196647
CSTB	PWH_vs_PrEP	-1.07565	0.000709982	0.00433369	-1.04568	0.000640368	0.00329431	-1.02091	0.000616322	0.00348963	-1.06064	0.000429302	0.00241729	-0.539497	0.0296976	0.0263384	-1.0378	0.000466517	0.00358323	-1.00765	0.00047108	0.00339607
CSTF3	PrEP_vs_HC	-0.134849	0.676181	0.4235	-0.221304	0.509642	0.278827	-0.201355	0.38721	0.311277	.	.	.	-0.424228	0.0256633	0.0505839	-0.524733	0.171011	0.175441	.	.	.
CSTF3	PWH_vs_HC	-0.113931	0.706212	0.354202	-0.241203	0.446362	0.257425	-0.0323913	0.886078	0.454278	.	.	.	-0.162074	0.344787	0.154474	-0.185837	0.618145	0.304035	.	.	.
CSTF3	PWH_vs_PrEP	0.0209182	0.929876	0.444734	-0.0198991	0.935573	0.372088	0.168963	0.338095	0.185371	.	.	.	0.262155	0.0592995	0.0433362	0.338895	0.241107	0.206059	.	.	.
CTBP2	PrEP_vs_HC	0.111702	0.572461	0.386128	0.237015	0.215223	0.159835	0.291307	0.297927	0.271875	-0.0643245	0.712227	0.376113	0.346006	0.198417	0.184025	-0.0357063	0.881002	0.495376	-0.0491084	0.840794	0.384985
CTBP2	PWH_vs_HC	0.343983	0.0628915	0.0692736	0.404536	0.0377657	0.0452871	0.379176	0.175207	0.164972	0.303044	0.0986498	0.0793421	0.736962	0.00536757	0.00803077	0.297708	0.223529	0.154552	0.460818	0.0767243	0.0856028
CTBP2	PWH_vs_PrEP	0.232282	0.120034	0.113761	0.167522	0.238689	0.152525	0.0878692	0.671986	0.295755	0.367369	0.013929	0.0271433	0.390956	0.0530801	0.0397598	0.333414	0.0815614	0.101566	0.509926	0.0137314	0.0327168
CTBS	PrEP_vs_HC	.	.	.	.	.	.	.	.	.	.	.	.	-0.444527	0.110253	0.124608	.	.	.	.	.	.
CTBS	PWH_vs_HC	.	.	.	.	.	.	.	.	.	.	.	.	-0.871399	0.00420191	0.00693578	.	.	.	.	.	.
CTBS	PWH_vs_PrEP	.	.	.	.	.	.	.	.	.	.	.	.	-0.426873	0.0473139	0.0365765	.	.	.	.	.	.
CTNNA1	PrEP_vs_HC	0.473177	0.000612575	0.00491317	0.552983	4.32883e-05	0.000433468	0.692208	0.00272102	0.0168009	0.504114	0.00335614	0.0125411	0.671993	0.000827906	0.00662523	0.303405	0.0449302	0.0765589	0.557477	0.0202712	0.0293925
CTNNA1	PWH_vs_HC	0.235457	0.0232569	0.0346331	0.350369	0.00131939	0.00417988	0.437563	0.0336777	0.0603557	0.281017	0.0667409	0.0595929	0.474924	0.00396708	0.00668347	-0.0926733	0.512538	0.268041	0.568031	0.0185493	0.0338573
CTNNA1	PWH_vs_PrEP	-0.237719	0.0078468	0.0183136	-0.202614	0.00994277	0.0170487	-0.254645	0.0955441	0.0781014	-0.223097	0.0575285	0.0738665	-0.197069	0.107164	0.0659373	-0.396079	0.00195297	0.00897155	0.0105542	0.949648	0.491034
CTNNB1	PrEP_vs_HC	0.659001	0.0666301	0.0987764	0.482669	0.184887	0.145269	1.08082	0.00273737	0.0168009	0.440615	0.0939486	0.101259	1.02899	0.00653956	0.0210957	0.592506	0.0767831	0.104688	0.234545	0.537663	0.287095
CTNNB1	PWH_vs_HC	-0.112213	0.733324	0.362922	-0.261146	0.463353	0.263989	0.142191	0.627534	0.36891	-0.31065	0.233578	0.150183	0.168074	0.59887	0.234208	-0.102343	0.74534	0.342692	-0.328147	0.412517	0.271864
CTNNB1	PWH_vs_PrEP	-0.771214	0.00854878	0.0194616	-0.743815	0.014533	0.0224247	-0.938632	0.00091391	0.00424898	-0.751265	0.00143693	0.00554311	-0.86092	0.00310323	0.00611381	-0.694849	0.0102915	0.0245183	-0.562692	0.0706166	0.0990387
CTNNBL1	PrEP_vs_HC	-0.267879	0.197485	0.199198	-0.269808	0.13317	0.115147	0.0756396	0.791069	0.451164	.	.	.	-0.0685491	0.767619	0.417842	-0.253039	0.214618	0.205312	.	.	.
CTNNBL1	PWH_vs_HC	-0.175532	0.345485	0.218252	-0.193165	0.238939	0.168342	0.171538	0.54721	0.337454	.	.	.	-0.0952102	0.663713	0.250435	-0.009655	0.961227	0.401549	.	.	.
CTNNBL1	PWH_vs_PrEP	0.0923475	0.532438	0.311561	0.0766424	0.546678	0.263278	0.0958988	0.658341	0.291979	.	.	.	-0.0266611	0.876521	0.301249	0.243384	0.122426	0.132965	.	.	.
CTNND1	PrEP_vs_HC	-0.153397	0.255334	0.236916	-0.0710046	0.626047	0.320831	-0.19584	0.35232	0.296545	-0.271534	0.0406604	0.0584608	-0.491914	0.0136197	0.0345813	-0.0603976	0.682262	0.432443	.	.	.
CTNND1	PWH_vs_HC	-0.0245656	0.829451	0.394989	0.0734981	0.583082	0.30956	0.0177927	0.931089	0.467658	-0.0107661	0.928912	0.401994	-0.00392344	0.980455	0.327504	-0.0630867	0.669207	0.320478	.	.	.
CTNND1	PWH_vs_PrEP	0.128832	0.1891	0.151274	0.144503	0.189941	0.130276	0.213633	0.188374	0.124422	0.260768	0.0126782	0.025951	0.487991	0.00179975	0.00438948	-0.00268914	0.980829	0.477199	.	.	.
CTSA	PrEP_vs_HC	.	.	.	.	.	.	-0.849747	0.0812789	0.129896	.	.	.	-0.838927	0.0879353	0.1086	.	.	.	.	.	.
CTSA	PWH_vs_HC	.	.	.	.	.	.	-1.93727	0.000692922	0.00634815	.	.	.	-2.00541	0.000471986	0.00194036	.	.	.	.	.	.
CTSA	PWH_vs_PrEP	.	.	.	.	.	.	-1.08752	0.00671428	0.0138196	.	.	.	-1.16648	0.00426484	0.00751785	.	.	.	.	.	.
CTSB	PrEP_vs_HC	-0.00541328	0.981714	0.517331	0.140107	0.587231	0.308045	0.440882	0.11588	0.160201	0.334088	0.175185	0.155939	-0.225083	0.273335	0.224125	0.0123872	0.955545	0.514569	0.238524	0.364642	0.220448
CTSB	PWH_vs_HC	-0.934099	0.00186941	0.00692041	-0.877388	0.00473236	0.010369	-0.20682	0.438115	0.294782	-0.903777	0.00230835	0.00594367	-0.916514	0.000573974	0.00216745	-0.842177	0.00190516	0.00828893	-0.797209	0.00723458	0.017798
CTSB	PWH_vs_PrEP	-0.928685	0.000198356	0.00222668	-1.0175	0.000176364	0.00150294	-0.647702	0.0059601	0.0127818	-1.23786	1.01737e-05	0.000316219	-0.691431	0.000508133	0.00213186	-0.854564	0.000146116	0.00194842	-1.03573	7.51312e-05	0.00126023
CTSC	PrEP_vs_HC	-1.54416	0.0055275	0.0197034	-1.63497	0.000827593	0.00322874	-1.03879	0.0972921	0.143438	-1.49793	0.0065928	0.0191466	-1.67679	0.00206793	0.0107556	-1.32653	0.00900319	0.0280107	-1.49094	0.00240801	0.00753436
CTSC	PWH_vs_HC	-1.02023	0.0463881	0.0556948	-1.28738	0.00487276	0.0106513	-1.11257	0.0716491	0.0949539	-1.54164	0.00548213	0.0105946	-1.18431	0.0198745	0.0201065	-0.704212	0.131612	0.108629	-1.37182	0.00594026	0.0160235
CTSC	PWH_vs_PrEP	0.523928	0.159993	0.135991	0.347595	0.245183	0.154871	-0.0737805	0.868665	0.349676	-0.0437132	0.903632	0.452324	0.492474	0.170396	0.0927247	0.62232	0.0836421	0.10322	0.119122	0.716346	0.417215
CTSD	PrEP_vs_HC	-0.019856	0.955911	0.511354	0.141714	0.742273	0.354128	0.943366	0.0263093	0.0680302	-0.2573	0.501944	0.303369	0.0966997	0.696566	0.397876	0.0421597	0.911645	0.502935	-0.177483	0.641154	0.323929
CTSD	PWH_vs_HC	-0.859715	0.033528	0.0441777	-0.694977	0.129591	0.108697	0.205164	0.591051	0.354562	-1.27641	0.00524992	0.0103638	-0.41457	0.128285	0.0751136	-0.867745	0.0372703	0.0485433	-0.936648	0.0257624	0.0408159
CTSD	PWH_vs_PrEP	-0.839859	0.0088468	0.0198622	-0.836691	0.0231838	0.0306282	-0.738202	0.0222495	0.0299166	-1.01911	0.00348477	0.0102639	-0.511269	0.0176773	0.018016	-0.909905	0.00640142	0.0177119	-0.759166	0.0177139	0.0384881
CTSH	PrEP_vs_HC	-0.737552	0.146677	0.163191	-1.06085	0.133975	0.115488	-0.88962	0.0807301	0.129896	.	.	.	-1.26344	0.00545177	0.0189873	.	.	.	.	.	.
CTSH	PWH_vs_HC	-2.20139	0.000247064	0.00196993	-2.58277	0.00137848	0.00430885	-1.53392	0.00584272	0.023058	.	.	.	-2.04785	2.6479e-05	0.000423357	.	.	.	.	.	.
CTSH	PWH_vs_PrEP	-1.46384	0.00114609	0.00568371	-1.52193	0.00899334	0.0160563	-0.644299	0.0936707	0.0773655	.	.	.	-0.784411	0.0135058	0.01521	.	.	.	.	.	.
CTSL	PrEP_vs_HC	-1.02508	0.0403008	0.0710321	-1.00615	0.0235439	0.034501	-1.02009	0.0218471	0.0603977	-0.973888	0.0187762	0.0361995	-0.837524	0.0293157	0.0558443	-0.934785	0.0246115	0.052488	-1.4884	0.00168682	0.00589875
CTSL	PWH_vs_HC	-2.4736	8.7743e-05	0.00113686	-2.33226	5.68971e-05	0.000572193	-2.54833	1.73235e-05	0.000826601	-2.32873	2.859e-05	0.000480227	-2.18122	2.2908e-05	0.000381213	-2.36796	1.42549e-05	0.000529991	-2.55887	1.2553e-05	0.000355144
CTSL	PWH_vs_PrEP	-1.44853	0.00093105	0.00510838	-1.32611	0.000710673	0.00340069	-1.52824	0.000180936	0.00163635	-1.35485	0.000315224	0.0021338	-1.3437	0.000170029	0.00109808	-1.43318	0.0001534	0.00195071	-1.07047	0.00304676	0.0110504
CTSS	PrEP_vs_HC	0.271241	0.434623	0.328567	0.135906	0.710267	0.345442	0.828668	0.0143315	0.0452051	-0.074972	0.8398	0.414352	0.105472	0.739843	0.411521	0.125374	0.721715	0.447168	0.228963	0.44178	0.251695
CTSS	PWH_vs_HC	-0.513143	0.165606	0.133068	-0.52711	0.172198	0.131282	0.127059	0.668993	0.384017	-0.922663	0.0304805	0.0347673	-0.570712	0.105093	0.0656157	-0.72072	0.065723	0.07018	-0.645233	0.0443596	0.0599657
CTSS	PWH_vs_PrEP	-0.784383	0.0104942	0.0219463	-0.663016	0.0319631	0.0382372	-0.70161	0.00745765	0.014896	-0.847691	0.0102588	0.0221687	-0.676184	0.0150435	0.0163551	-0.846094	0.00696314	0.0189924	-0.874196	0.00123162	0.00600547
CTSZ	PrEP_vs_HC	-0.645928	0.165637	0.177647	-0.19222	0.742126	0.354128	-0.400174	0.499882	0.358138	.	.	.	-0.917139	0.0113095	0.0306958	-0.195014	0.568319	0.387935	.	.	.
CTSZ	PWH_vs_HC	-0.808274	0.0552125	0.0630393	-0.658433	0.234574	0.165516	-0.13184	0.81843	0.43211	.	.	.	-0.685505	0.0381767	0.0317002	-0.666925	0.0644553	0.0691877	.	.	.
CTSZ	PWH_vs_PrEP	-0.162346	0.616805	0.344756	-0.466213	0.287663	0.173961	0.268333	0.546575	0.257491	.	.	.	0.231634	0.339232	0.152424	-0.471911	0.0833313	0.102968	.	.	.
CTTNBP2NL	PrEP_vs_HC	.	.	.	.	.	.	-0.174508	0.447971	0.337795	.	.	.	.	.	.	.	.	.	.	.	.
CTTNBP2NL	PWH_vs_HC	.	.	.	.	.	.	-0.172976	0.443586	0.296373	.	.	.	.	.	.	.	.	.	.	.	.
CTTNBP2NL	PWH_vs_PrEP	.	.	.	.	.	.	0.0015327	0.992865	0.380782	.	.	.	.	.	.	.	.	.	.	.	.
CUL1	PrEP_vs_HC	-0.323515	0.0309779	0.0601783	-0.245234	0.0359579	0.0463091	-0.194766	0.415703	0.326168	-0.223386	0.204376	0.171154	-0.381824	0.0403925	0.0665131	-0.550325	0.0198495	0.0454404	-0.4648	0.00865645	0.0167809
CUL1	PWH_vs_HC	-0.267298	0.0426826	0.0527391	-0.291794	0.0122969	0.0203016	-0.0352706	0.879371	0.452397	-0.113613	0.50522	0.26287	-0.120573	0.426396	0.180899	-0.41928	0.0648008	0.0693765	-0.330834	0.0508501	0.0643473
CUL1	PWH_vs_PrEP	0.0562168	0.570692	0.327856	-0.0465601	0.559551	0.267212	0.159495	0.378044	0.199994	0.109772	0.401784	0.276562	0.261251	0.0502151	0.0380666	0.131045	0.42541	0.289145	0.133966	0.275394	0.239456
CUL2	PrEP_vs_HC	-0.0756396	0.50854	0.363255	0.013417	0.883878	0.394925	0.581613	0.0245118	0.0652891	0.123991	0.354823	0.246184	-0.256037	0.141571	0.147788	0.0511935	0.796973	0.46797	0.213254	0.30206	0.196969
CUL2	PWH_vs_HC	-0.350364	0.00321447	0.00961134	-0.346012	0.00124297	0.00399175	0.288962	0.22765	0.193253	-0.101791	0.440337	0.239425	-0.358831	0.0281468	0.0257588	-0.21882	0.281012	0.180987	-0.209329	0.311186	0.2241
CUL2	PWH_vs_PrEP	-0.274724	0.00475399	0.0134577	-0.359429	0.000136593	0.00137101	-0.292652	0.116069	0.0885777	-0.225782	0.0377335	0.0557822	-0.102794	0.403792	0.173454	-0.270013	0.0899151	0.108113	-0.422583	0.0135305	0.0324224
CUL3	PrEP_vs_HC	-0.110593	0.314331	0.271336	0.133568	0.242899	0.174148	-8.27166e-05	0.999624	0.506523	-0.0436982	0.759659	0.390336	-0.162178	0.298632	0.234586	0.0257046	0.901092	0.500681	0.197878	0.244684	0.169141
CUL3	PWH_vs_HC	-0.0232966	0.802772	0.385432	0.163204	0.128116	0.107943	0.135191	0.439483	0.295009	-0.00188034	0.98936	0.415583	0.0702054	0.607688	0.236567	-0.1824	0.384289	0.22214	0.0942779	0.573293	0.3369
CUL3	PWH_vs_PrEP	0.0872964	0.272141	0.195729	0.0296364	0.716943	0.316123	0.135273	0.316599	0.177242	0.0418179	0.699035	0.389175	0.232383	0.0512384	0.0385946	-0.208105	0.198926	0.184352	-0.1036	0.418134	0.306805
CUL4A	PrEP_vs_HC	0.291664	0.0773975	0.109156	0.243742	0.107116	0.100472	0.420721	0.0731785	0.12373	0.334843	0.0345418	0.0534218	0.318422	0.136207	0.143826	-0.0517516	0.803483	0.470632	.	.	.
CUL4A	PWH_vs_HC	0.437094	0.00679212	0.0154921	0.340476	0.0209224	0.0299083	0.667202	0.0083065	0.0271009	0.629983	0.000589315	0.00244548	0.749724	0.00119266	0.0032309	0.293633	0.172224	0.128531	.	.	.
CUL4A	PWH_vs_PrEP	0.14543	0.209781	0.163903	0.0967343	0.364956	0.202957	0.246481	0.156494	0.10953	0.29514	0.016473	0.0305308	0.431302	0.0112035	0.0134933	0.345384	0.0426073	0.0635849	.	.	.
CUL5	PrEP_vs_HC	0.0312831	0.815994	0.468364	-0.159372	0.241936	0.173734	-0.024305	0.899139	0.480909	.	.	.	-0.209586	0.303902	0.236679	-0.234721	0.16588	0.172422	.	.	.
CUL5	PWH_vs_HC	0.0441599	0.714375	0.35619	-0.178684	0.161478	0.125099	0.226591	0.247642	0.204171	.	.	.	0.007002	0.970212	0.324895	-0.112636	0.495565	0.261514	.	.	.
CUL5	PWH_vs_PrEP	0.0128768	0.895156	0.436059	-0.0193123	0.842802	0.349278	0.250896	0.101986	0.0815875	.	.	.	0.216588	0.157808	0.0880643	0.122085	0.335099	0.250769	.	.	.
CUX1	PrEP_vs_HC	-0.490474	0.00485117	0.0178709	-0.270061	0.039141	0.0493226	-0.450802	0.0484193	0.094521	-0.0380348	0.858194	0.416999	-0.455075	0.0389487	0.0650601	-0.48369	0.0115943	0.0321531	-0.298349	0.174761	0.131795
CUX1	PWH_vs_HC	-0.342757	0.0223192	0.0337997	-0.107825	0.361452	0.222369	-0.173953	0.403903	0.280158	-0.0353871	0.866892	0.382496	-0.184821	0.305593	0.141341	-0.449359	0.0172229	0.0302027	-0.0157519	0.942048	0.462033
CUX1	PWH_vs_PrEP	0.147717	0.184214	0.149489	0.162236	0.0888361	0.0775359	0.276849	0.0982834	0.0796799	0.00264765	0.986892	0.473254	0.270253	0.0817158	0.0545037	0.0343307	0.791177	0.42224	0.282597	0.0985033	0.124455
CWC27	PrEP_vs_HC	-0.755039	0.0218395	0.048015	-0.752554	0.00450139	0.0103225	-0.667834	0.034858	0.0779499	.	.	.	.	.	.	.	.	.	.	.	.
CWC27	PWH_vs_HC	-0.522618	0.0757221	0.0778832	-0.570793	0.0155888	0.0240431	-0.222703	0.438575	0.294857	.	.	.	.	.	.	.	.	.	.	.	.
CWC27	PWH_vs_PrEP	0.232421	0.295401	0.206217	0.181761	0.279178	0.170205	0.445131	0.0576239	0.0553318	.	.	.	.	.	.	.	.	.	.	.	.
CXCL16	PrEP_vs_HC	.	.	.	.	.	.	-0.20407	0.718576	0.430303	.	.	.	-0.0317091	0.954034	0.467965	.	.	.	.	.	.
CXCL16	PWH_vs_HC	.	.	.	.	.	.	-2.0937	0.00191701	0.0117397	.	.	.	-1.41643	0.0118444	0.0140993	.	.	.	.	.	.
CXCL16	PWH_vs_PrEP	.	.	.	.	.	.	-1.88963	0.000543529	0.00322505	.	.	.	-1.38472	0.00345109	0.00654437	.	.	.	.	.	.
CXCL2	PrEP_vs_HC	.	.	.	.	.	.	1.19195	0.0611484	0.109393	.	.	.	.	.	.	.	.	.	.	.	.
CXCL2	PWH_vs_HC	.	.	.	.	.	.	-1.00454	0.100489	0.11568	.	.	.	.	.	.	.	.	.	.	.	.
CXCL2	PWH_vs_PrEP	.	.	.	.	.	.	-2.19649	0.000224939	0.00189951	.	.	.	.	.	.	.	.	.	.	.	.
CXCL3	PrEP_vs_HC	.	.	.	.	.	.	0.403296	0.478219	0.349938	.	.	.	.	.	.	.	.	.	.	.	.
CXCL3	PWH_vs_HC	.	.	.	.	.	.	-2.21175	0.00126624	0.00863134	.	.	.	.	.	.	.	.	.	.	.	.
CXCL3	PWH_vs_PrEP	.	.	.	.	.	.	-2.61505	2.63253e-05	0.000594669	.	.	.	.	.	.	.	.	.	.	.	.
CXCL5	PrEP_vs_HC	0.0115134	0.991347	0.51899	-0.103499	0.913555	0.404773	0.187181	0.827533	0.460392	.	.	.	-0.562851	0.5362	0.338902	.	.	.	.	.	.
CXCL5	PWH_vs_HC	-3.38654	0.00456881	0.0121085	-3.08723	0.00607551	0.0122923	-3.2545	0.00174157	0.0109583	.	.	.	-3.37672	0.00238364	0.00487626	.	.	.	.	.	.
CXCL5	PWH_vs_PrEP	-3.39805	0.000789659	0.00450997	-2.98373	0.00115931	0.00448526	-3.44168	0.000113574	0.00131567	.	.	.	-2.81387	0.00106166	0.0032318	.	.	.	.	.	.
CXCL8	PrEP_vs_HC	1.57594	0.0539444	0.0861129	1.9675	0.0142121	0.024443	0.250681	0.465265	0.345307	0.668445	0.0704855	0.0838246	1.73679	0.0208899	0.0440427	.	.	.	.	.	.
CXCL8	PWH_vs_HC	-2.18371	0.00681504	0.0155065	-1.80782	0.0138843	0.0222563	-2.80826	9.74584e-07	0.00014211	-2.20873	2.19665e-05	0.000424519	-2.00278	0.00433124	0.00703148	.	.	.	.	.	.
CXCL8	PWH_vs_PrEP	-3.75965	1.30989e-05	0.000481727	-3.77532	6.32502e-06	0.00026354	-3.05894	1.51536e-08	4.56412e-06	-2.87717	4.6361e-08	1.7888e-05	-3.73956	1.96984e-06	0.00019938	.	.	.	.	.	.
CYB5A	PrEP_vs_HC	.	.	.	.	.	.	.	.	.	.	.	.	-0.534103	0.243119	0.208257	.	.	.	.	.	.
CYB5A	PWH_vs_HC	.	.	.	.	.	.	.	.	.	.	.	.	-1.09006	0.0235377	0.0225533	.	.	.	.	.	.
CYB5A	PWH_vs_PrEP	.	.	.	.	.	.	.	.	.	.	.	.	-0.555955	0.114148	0.0687202	.	.	.	.	.	.
CYB5R3	PrEP_vs_HC	.	.	.	.	.	.	.	.	.	.	.	.	-0.43457	0.283092	0.228773	.	.	.	.	.	.
CYB5R3	PWH_vs_HC	.	.	.	.	.	.	.	.	.	.	.	.	-1.27708	0.00482256	0.00751487	.	.	.	.	.	.
CYB5R3	PWH_vs_PrEP	.	.	.	.	.	.	.	.	.	.	.	.	-0.842506	0.0122908	0.0142437	.	.	.	.	.	.
CYB5R4	PrEP_vs_HC	0.516746	0.000964889	0.00636403	0.723609	3.50412e-05	0.000393851	0.4431	0.0413023	0.0860963	0.426418	0.0109105	0.0264768	0.700101	0.00155781	0.008945	0.646496	0.00179922	0.0101969	.	.	.
CYB5R4	PWH_vs_HC	0.612269	7.18752e-05	0.00103839	0.809225	4.7164e-06	0.000152509	0.53503	0.0158966	0.0403646	0.701433	0.000267967	0.00163291	0.944508	4.97646e-05	0.000563591	0.676609	0.00126614	0.00668153	.	.	.
CYB5R4	PWH_vs_PrEP	0.095523	0.292127	0.204602	0.0856158	0.329094	0.190344	0.0919305	0.545551	0.257411	0.275016	0.0253375	0.0411632	0.244406	0.0837598	0.0554868	0.0301137	0.818793	0.431462	.	.	.
CYBA	PrEP_vs_HC	-1.4954	0.0201983	0.0458716	-1.20467	0.0967797	0.0935829	-1.2308	0.0350997	0.0783442	-1.61487	0.00750357	0.0206108	-1.50198	0.00129772	0.00827006	-1.37427	0.00400113	0.0160118	.	.	.
CYBA	PWH_vs_HC	-2.08303	0.00119221	0.00524621	-2.0351	0.00700591	0.013518	-1.47452	0.0124248	0.0343089	-2.50915	0.000250635	0.00158439	-1.5757	0.00083845	0.00266888	-2.07804	0.000125119	0.00182134	.	.	.
CYBA	PWH_vs_PrEP	-0.587633	0.173796	0.143236	-0.83043	0.119223	0.0931843	-0.243721	0.546225	0.257491	-0.894284	0.0378998	0.0559208	-0.0737176	0.799317	0.283922	-0.703771	0.0366127	0.0569998	.	.	.
CYBB	PrEP_vs_HC	-0.972243	0.00454391	0.0171992	-1.70951	0.00138376	0.00453296	0.0353686	0.900132	0.481011	-1.25847	0.00673934	0.0193794	-1.10845	0.00498864	0.0180068	-1.51981	0.000362678	0.00392019	-1.18758	0.00568754	0.0128398
CYBB	PWH_vs_HC	-0.945821	0.00654956	0.0150492	-1.50958	0.00364035	0.00882652	-0.17789	0.525748	0.329242	-1.67225	0.000987015	0.00335486	-1.14642	0.00515157	0.00781618	-1.35775	0.00109561	0.00622326	-1.11249	0.0101957	0.0220199
CYBB	PWH_vs_PrEP	0.0264218	0.905197	0.437645	0.199937	0.542275	0.262777	-0.213259	0.325768	0.18103	-0.413789	0.191531	0.166069	-0.0379652	0.885499	0.303305	0.16206	0.530874	0.331149	0.0750827	0.796693	0.44545
CYFIP1	PrEP_vs_HC	0.492908	0.0125705	0.0343572	0.719153	0.000599939	0.00262188	0.802314	0.00283297	0.0171497	0.753402	0.00196875	0.0088913	0.456872	0.0518003	0.0781082	0.775069	0.0154752	0.0382672	.	.	.
CYFIP1	PWH_vs_HC	0.543378	0.00281547	0.00887337	0.733756	0.000261215	0.00141591	0.96554	0.000598175	0.0058549	0.507429	0.0211413	0.0264324	0.571371	0.00857711	0.011309	0.691459	0.0277698	0.0402022	.	.	.
CYFIP1	PWH_vs_PrEP	0.0504696	0.685571	0.366689	0.0146028	0.901599	0.363754	0.163226	0.341765	0.186478	-0.245973	0.12095	0.122326	0.1145	0.47254	0.196019	-0.0836097	0.70305	0.393364	.	.	.
CYLD	PrEP_vs_HC	-0.146085	0.606076	0.398789	-0.243539	0.285503	0.18969	-0.205395	0.410493	0.32422	.	.	.	-0.180058	0.42151	0.29209	-0.3	0.0977036	0.121807	.	.	.
CYLD	PWH_vs_HC	-0.346401	0.200918	0.151523	-0.475696	0.0377132	0.045282	-0.457242	0.0762847	0.0975737	.	.	.	-0.0731342	0.726012	0.266984	-0.275593	0.125705	0.105457	.	.	.
CYLD	PWH_vs_PrEP	-0.200316	0.343375	0.229692	-0.232157	0.174666	0.122661	-0.251847	0.190148	0.12541	.	.	.	0.106924	0.517173	0.208239	0.0244068	0.852503	0.441472	.	.	.
CYP1B1	PrEP_vs_HC	.	.	.	.	.	.	0.436458	0.317662	0.282534	.	.	.	.	.	.	.	.	.	.	.	.
CYP1B1	PWH_vs_HC	.	.	.	.	.	.	0.683099	0.125191	0.132595	.	.	.	.	.	.	.	.	.	.	.	.
CYP1B1	PWH_vs_PrEP	.	.	.	.	.	.	0.246641	0.452352	0.225818	.	.	.	.	.	.	.	.	.	.	.	.
CYP20A1	PrEP_vs_HC	.	.	.	.	.	.	.	.	.	.	.	.	0.437148	0.0533653	0.0793703	.	.	.	.	.	.
CYP20A1	PWH_vs_HC	.	.	.	.	.	.	.	.	.	.	.	.	0.151887	0.460924	0.191658	.	.	.	.	.	.
CYP20A1	PWH_vs_PrEP	.	.	.	.	.	.	.	.	.	.	.	.	-0.28526	0.087186	0.0569499	.	.	.	.	.	.
CYP27A1	PrEP_vs_HC	0.102061	0.499191	0.359734	-0.191745	0.163801	0.131686	-0.135437	0.538136	0.369049	-0.4422	0.0106814	0.0261948	-0.111365	0.536349	0.338902	0.0972069	0.672334	0.429048	-0.294982	0.111179	0.0986482
CYP27A1	PWH_vs_HC	0.24035	0.139301	0.117542	0.016118	0.904809	0.417763	0.160989	0.460037	0.303295	-0.271037	0.10825	0.0848438	0.295734	0.130172	0.0759793	0.253955	0.300343	0.19029	-0.205396	0.277981	0.212145
CYP27A1	PWH_vs_PrEP	0.138289	0.246615	0.182879	0.207863	0.0579982	0.0575817	0.296425	0.0898385	0.0752703	0.171164	0.165993	0.151591	0.407099	0.0100565	0.0124893	0.156749	0.387295	0.272812	0.0895862	0.520179	0.353609
CYRIB	PrEP_vs_HC	-0.547428	1.07247e-05	0.00042189	-0.419769	0.00185884	0.00551057	-0.412736	0.00089486	0.00908973	-0.149698	0.259794	0.201311	-0.3771	0.0306726	0.0574029	-0.708742	0.000730192	0.0057563	-0.544863	0.00709775	0.0146341
CYRIB	PWH_vs_HC	-0.271541	0.00436114	0.0116574	-0.179343	0.118784	0.101887	-0.113685	0.25798	0.208345	-0.0128168	0.922323	0.400423	-0.0844064	0.584719	0.230666	-0.318362	0.0744272	0.0759317	-0.0852036	0.647437	0.3622
CYRIB	PWH_vs_PrEP	0.275887	0.000497551	0.00351622	0.240426	0.0115742	0.0189763	0.29905	0.00127343	0.00509549	0.136881	0.182942	0.162802	0.292693	0.0255442	0.0234511	0.39038	0.00766275	0.0203232	0.45966	0.00400793	0.0133141
CYSTM1	PrEP_vs_HC	.	.	.	.	.	.	0.727867	0.00590865	0.026378	.	.	.	0.474059	0.0652824	0.0892089	.	.	.	.	.	.
CYSTM1	PWH_vs_HC	.	.	.	.	.	.	0.0788184	0.723584	0.402009	.	.	.	-0.184718	0.432803	0.182689	.	.	.	.	.	.
CYSTM1	PWH_vs_PrEP	.	.	.	.	.	.	-0.649049	0.00185967	0.00637875	.	.	.	-0.658777	0.00228936	0.00507966	.	.	.	.	.	.
CYTH1	PrEP_vs_HC	0.324114	0.00402816	0.0160991	0.476205	0.0012725	0.00430093	0.486371	0.00802014	0.0311101	0.393544	0.0102829	0.0254872	0.570063	0.00255215	0.0120237	0.350405	0.0444039	0.0759032	0.401663	0.121421	0.105551
CYTH1	PWH_vs_HC	0.459179	0.000257948	0.00197243	0.57573	0.000281113	0.00150635	0.584506	0.00211038	0.0121679	0.400693	0.0101862	0.0160981	0.761417	0.00012065	0.000878382	0.681314	0.000672034	0.0048645	0.480664	0.0786318	0.0865126
CYTH1	PWH_vs_PrEP	0.135065	0.0753489	0.0828694	0.0995252	0.276508	0.169061	0.0981344	0.419252	0.216295	0.00714968	0.94465	0.464608	0.191354	0.11764	0.0705077	0.330909	0.0155284	0.0321557	0.0790008	0.68437	0.410566
DAB2	PrEP_vs_HC	-0.00214718	0.991365	0.51899	0.0478575	0.794134	0.371066	-0.070532	0.733213	0.434906	0.067975	0.725043	0.379074	0.316798	0.0947503	0.113803	0.171586	0.460005	0.338934	-0.429413	0.062127	0.0657571
DAB2	PWH_vs_HC	-0.135723	0.444775	0.259978	-0.0902512	0.615353	0.321185	-0.344568	0.105236	0.11885	-0.080688	0.678671	0.326961	0.100086	0.536845	0.215427	-0.282161	0.230933	0.157804	-0.335594	0.145976	0.132005
DAB2	PWH_vs_PrEP	-0.133576	0.361158	0.238484	-0.138109	0.32555	0.188692	-0.274036	0.0951005	0.0780471	-0.148663	0.321609	0.240718	-0.216712	0.11385	0.068643	-0.453747	0.0188929	0.036351	0.093819	0.577374	0.372489
DAD1	PrEP_vs_HC	.	.	.	.	.	.	.	.	.	.	.	.	-0.794478	0.0570133	0.0818619	.	.	.	.	.	.
DAD1	PWH_vs_HC	.	.	.	.	.	.	.	.	.	.	.	.	-1.70563	0.000498282	0.00197793	.	.	.	.	.	.
DAD1	PWH_vs_PrEP	.	.	.	.	.	.	.	.	.	.	.	.	-0.911153	0.00717994	0.0100723	.	.	.	.	.	.
DAP3	PrEP_vs_HC	.	.	.	.	.	.	0.655174	0.0386372	0.0828142	.	.	.	0.359541	0.0659018	0.0897438	.	.	.	.	.	.
DAP3	PWH_vs_HC	.	.	.	.	.	.	0.413073	0.164875	0.158677	.	.	.	0.107973	0.548366	0.218545	.	.	.	.	.	.
DAP3	PWH_vs_PrEP	.	.	.	.	.	.	-0.242102	0.280997	0.162135	.	.	.	-0.251567	0.0842243	0.0555817	.	.	.	.	.	.
DAPK1	PrEP_vs_HC	-0.981806	0.00430461	0.0166844	-0.965295	0.000342901	0.00174592	-1.20873	0.00540508	0.0248345	-0.835864	0.00563642	0.0175726	-0.875278	0.0146751	0.0361003	-1.11938	0.000938336	0.00676831	-0.875596	0.00251471	0.00772845
DAPK1	PWH_vs_HC	-0.719768	0.0295201	0.040558	-0.894482	0.000742292	0.00286073	-0.696863	0.074088	0.0965844	-0.932656	0.0037276	0.00832129	-0.528924	0.128117	0.0751136	-0.953376	0.00477436	0.0144221	-0.888122	0.00290144	0.00979105
DAPK1	PWH_vs_PrEP	0.262039	0.253153	0.186735	0.0708128	0.648608	0.29674	0.511862	0.0851475	0.0725677	-0.0967925	0.632601	0.36684	0.346354	0.178158	0.0957556	0.166001	0.447059	0.297097	-0.012526	0.948012	0.490793
DAPP1	PrEP_vs_HC	.	.	.	.	.	.	.	.	.	.	.	.	.	.	.	-0.901294	0.051568	0.0829259	.	.	.
DAPP1	PWH_vs_HC	.	.	.	.	.	.	.	.	.	.	.	.	.	.	.	-0.532641	0.230331	0.157725	.	.	.
DAPP1	PWH_vs_PrEP	.	.	.	.	.	.	.	.	.	.	.	.	.	.	.	0.368653	0.272709	0.223023	.	.	.
DARS1	PrEP_vs_HC	-0.00792253	0.954875	0.511354	0.108423	0.460758	0.262147	0.234892	0.385821	0.310984	0.201849	0.190803	0.164279	-0.0263955	0.902082	0.455736	0.0688259	0.768817	0.457743	.	.	.
DARS1	PWH_vs_HC	-0.26543	0.0473547	0.0566366	-0.0977913	0.467129	0.264867	0.167436	0.531129	0.331284	0.030738	0.835226	0.373739	-0.0334119	0.863141	0.300229	-0.281064	0.24134	0.16274	.	.	.
DARS1	PWH_vs_PrEP	-0.257507	0.0229408	0.0368498	-0.206215	0.0708224	0.0666887	-0.067456	0.739449	0.316505	-0.171111	0.145957	0.139618	-0.00701646	0.964222	0.321421	-0.34989	0.0644885	0.0851657	.	.	.
DCAF10	PrEP_vs_HC	0.101589	0.618973	0.402985	-0.167495	0.275692	0.186378	-0.278123	0.336908	0.291568	-0.228224	0.174725	0.155828	0.152203	0.54677	0.342257	-0.0702002	0.673294	0.429399	.	.	.
DCAF10	PWH_vs_HC	0.0328756	0.857491	0.404011	-0.0577739	0.676419	0.342314	-0.268799	0.34774	0.254131	0.122686	0.449656	0.242156	0.2822	0.248862	0.12175	0.127731	0.446885	0.242841	.	.	.
DCAF10	PWH_vs_PrEP	-0.0687134	0.644034	0.354757	0.109721	0.328236	0.189982	0.00932426	0.965437	0.373913	0.35091	0.0118504	0.0245168	0.129997	0.48972	0.201085	0.197932	0.132447	0.139893	.	.	.
DCAF5	PrEP_vs_HC	-0.147871	0.207667	0.206629	-0.0581897	0.559416	0.298492	0.095121	0.663695	0.415628	-0.124885	0.416914	0.272083	0.0817881	0.61649	0.367981	-0.0455355	0.759969	0.455319	-0.14968	0.290222	0.192415
DCAF5	PWH_vs_HC	0.0338262	0.733309	0.362922	0.0613079	0.51848	0.284827	0.14822	0.498491	0.317617	0.0423733	0.778066	0.360222	0.514472	0.00257585	0.00512285	0.100135	0.503556	0.264536	-0.0647102	0.645815	0.361803
DCAF5	PWH_vs_PrEP	0.181698	0.0423263	0.0550429	0.119498	0.122578	0.0952669	0.0530992	0.748692	0.319101	0.167258	0.161151	0.148398	0.432684	0.00216373	0.00499401	0.145671	0.210278	0.189745	0.0849696	0.428432	0.310997
DCAF6	PrEP_vs_HC	-0.111827	0.665019	0.42025	-0.0817397	0.752747	0.357234	-0.220512	0.430552	0.332475	-0.00917413	0.974034	0.448704	0.0792446	0.713875	0.403662	0.187681	0.327614	0.272138	.	.	.
DCAF6	PWH_vs_HC	0.0881437	0.703939	0.353252	0.0493727	0.836385	0.39692	0.234167	0.400626	0.278667	-0.069352	0.803803	0.367112	0.374656	0.0842992	0.0560215	0.27811	0.155293	0.120973	.	.	.
DCAF6	PWH_vs_PrEP	0.19997	0.296769	0.206776	0.131112	0.494855	0.248045	0.454679	0.0452616	0.0477768	-0.0601779	0.778107	0.414391	0.295411	0.0816493	0.0545037	0.0904291	0.531304	0.331149	.	.	.
DCAF7	PrEP_vs_HC	-0.00131709	0.99618	0.520028	-0.187077	0.3981	0.236502	-0.296391	0.267209	0.255203	.	.	.	0.0328811	0.881724	0.451218	-0.25051	0.1699	0.17521	.	.	.
DCAF7	PWH_vs_HC	0.171367	0.487748	0.275933	0.0496716	0.804666	0.387484	-0.0828371	0.749579	0.408762	.	.	.	0.18795	0.355161	0.157478	-0.17246	0.336902	0.203292	.	.	.
DCAF7	PWH_vs_PrEP	0.172684	0.394191	0.251663	0.236748	0.156289	0.113333	0.213554	0.290522	0.166354	.	.	.	0.155069	0.344171	0.153715	0.0780499	0.56341	0.342795	.	.	.
DCP1A	PrEP_vs_HC	.	.	.	.	.	.	0.515416	0.1246	0.165395	.	.	.	.	.	.	-0.0579723	0.824721	0.476944	.	.	.
DCP1A	PWH_vs_HC	.	.	.	.	.	.	0.280077	0.381373	0.268598	.	.	.	.	.	.	0.411344	0.131425	0.108629	.	.	.
DCP1A	PWH_vs_PrEP	.	.	.	.	.	.	-0.235339	0.338899	0.185393	.	.	.	.	.	.	0.469316	0.0303428	0.0504016	.	.	.
DCP2	PrEP_vs_HC	0.330355	0.030058	0.0591213	0.288082	0.0480971	0.0566845	0.729514	0.00117079	0.0100958	0.300919	0.0838495	0.0945181	0.195246	0.350832	0.259858	0.33713	0.0621402	0.092284	.	.	.
DCP2	PWH_vs_HC	0.38709	0.00617021	0.0144626	0.388605	0.00691724	0.0133744	0.652287	0.00259061	0.0136714	0.3993	0.0259391	0.0307811	0.382295	0.0540809	0.040309	0.633421	0.00185744	0.00816821	.	.	.
DCP2	PWH_vs_PrEP	0.0567348	0.570308	0.327828	0.100523	0.316053	0.18554	-0.0772274	0.575135	0.266406	0.0983807	0.433592	0.291148	0.187049	0.224828	0.113019	0.296292	0.0343922	0.0549418	.	.	.
DCSTAMP	PrEP_vs_HC	-0.4953	0.467783	0.346269	-1.41667	0.0778049	0.0802276	.	.	.	.	.	.	.	.	.	.	.	.	.	.	.
DCSTAMP	PWH_vs_HC	1.35189	0.0546726	0.0625041	0.602473	0.403771	0.239187	.	.	.	.	.	.	.	.	.	.	.	.	.	.	.
DCSTAMP	PWH_vs_PrEP	1.84719	0.002692	0.00935619	2.01914	0.0029184	0.00772342	.	.	.	.	.	.	.	.	.	.	.	.	.	.	.
DCTN4	PrEP_vs_HC	.	.	.	.	.	.	-0.402652	0.0887145	0.136676	.	.	.	.	.	.	.	.	.	.	.	.
DCTN4	PWH_vs_HC	.	.	.	.	.	.	-0.0304892	0.889356	0.45508	.	.	.	.	.	.	.	.	.	.	.	.
DCTN4	PWH_vs_PrEP	.	.	.	.	.	.	0.372162	0.0417927	0.0453877	.	.	.	.	.	.	.	.	.	.	.	.
DCUN1D1	PrEP_vs_HC	0.572574	0.0279207	0.0564288	0.489292	0.0384341	0.0487851	0.590572	0.0472432	0.0933753	0.52555	0.0267875	0.0458592	0.796663	0.000573315	0.00543621	0.695087	0.000991616	0.00697775	.	.	.
DCUN1D1	PWH_vs_HC	0.414301	0.0714364	0.0752168	0.380557	0.0745856	0.0726293	0.510153	0.0781148	0.0988197	0.336822	0.130104	0.096494	0.46515	0.0162182	0.0174466	0.233807	0.188549	0.137576	.	.	.
DCUN1D1	PWH_vs_PrEP	-0.158273	0.365204	0.240344	-0.108736	0.496865	0.248598	-0.0804191	0.700084	0.304249	-0.188728	0.25797	0.205439	-0.331513	0.0263425	0.0240456	-0.46128	0.00285255	0.0110246	.	.	.
DDHD1	PrEP_vs_HC	0.410773	0.000500361	0.00451746	0.523099	0.000173845	0.00111791	0.433497	0.112621	0.157718	0.0791163	0.485833	0.29712	0.37866	0.00507874	0.0180068	0.313855	0.0696355	0.0983977	0.594603	0.0147855	0.0243035
DDHD1	PWH_vs_HC	0.714744	3.35035e-06	0.000218545	0.754046	6.11732e-06	0.000185047	0.845931	0.00517276	0.0214953	0.456552	0.00154131	0.00447443	0.849584	3.61551e-06	0.00017941	0.460555	0.0134236	0.0262674	0.690096	0.00655868	0.0168686
DDHD1	PWH_vs_PrEP	0.303971	0.000688787	0.00425753	0.230947	0.00991023	0.0170351	0.412434	0.0520647	0.0515269	0.377436	0.000684807	0.00322228	0.470924	9.52374e-05	0.000810001	0.1467	0.252948	0.211547	0.0954926	0.57459	0.371837
DDI2	PrEP_vs_HC	0.295597	0.107288	0.135365	0.368449	0.00742107	0.0147435	0.723834	0.00452106	0.0224818	0.527041	0.0114043	0.0273459	0.44233	0.0746945	0.0983472	0.375248	0.0291292	0.0581452	.	.	.
DDI2	PWH_vs_HC	0.817595	0.000143487	0.00143932	0.747688	1.07784e-05	0.000238563	1.2142	5.98354e-05	0.00159354	0.773446	0.000747751	0.00284145	1.0155	0.000297916	0.0015848	0.448841	0.0114479	0.0236459	.	.	.
DDI2	PWH_vs_PrEP	0.521998	0.00110116	0.0055709	0.37924	0.000685004	0.00338456	0.490364	0.00907022	0.0168981	0.246406	0.0925305	0.101283	0.573167	0.00438209	0.00761438	0.0735935	0.542361	0.335085	.	.	.
DDX10	PrEP_vs_HC	-0.530354	0.0440213	0.076	-0.549627	0.00836698	0.0160435	-0.268144	0.488454	0.353809	.	.	.	-0.409443	0.0633721	0.0876125	-0.68625	0.0311601	0.0597268	.	.	.
DDX10	PWH_vs_HC	-0.3194	0.151895	0.12486	-0.396948	0.0293392	0.0383333	0.330249	0.393203	0.274565	.	.	.	-0.0825422	0.671812	0.252676	-0.449972	0.139748	0.112684	.	.	.
DDX10	PWH_vs_PrEP	0.210954	0.24127	0.17981	0.152679	0.257692	0.160798	0.598393	0.0557847	0.0541993	.	.	.	0.326901	0.0470883	0.0364519	0.236278	0.298062	0.23175	.	.	.
DDX17	PrEP_vs_HC	0.432358	0.000143636	0.00202834	0.449286	1.39335e-05	0.000216501	0.430878	0.00364696	0.0200345	0.400061	0.0037381	0.0133048	0.401614	0.00300169	0.0130998	0.228186	0.271415	0.238135	0.51952	0.00741646	0.0150306
DDX17	PWH_vs_HC	0.267883	0.00594169	0.0141763	0.303341	0.000536208	0.00229685	0.267743	0.045278	0.0712243	0.222061	0.0777254	0.0667176	0.232695	0.0532522	0.039837	0.0593102	0.769742	0.348997	0.228677	0.211884	0.174537
DDX17	PWH_vs_PrEP	-0.164475	0.0192936	0.0326564	-0.145945	0.012026	0.0195385	-0.163135	0.101061	0.0812869	-0.178	0.0625529	0.0774447	-0.168919	0.0656812	0.0466116	-0.168875	0.28316	0.226978	-0.290842	0.0418521	0.0699219
DDX21	PrEP_vs_HC	.	.	.	.	.	.	0.445897	0.185335	0.212079	.	.	.	0.290559	0.268933	0.223134	.	.	.	.	.	.
DDX21	PWH_vs_HC	.	.	.	.	.	.	-0.264323	0.413449	0.284125	.	.	.	-0.298888	0.234479	0.116758	.	.	.	.	.	.
DDX21	PWH_vs_PrEP	.	.	.	.	.	.	-0.71022	0.0110205	0.0189673	.	.	.	-0.589447	0.00721943	0.0100723	.	.	.	.	.	.
DDX24	PrEP_vs_HC	.	.	.	.	.	.	0.0448083	0.862982	0.469319	.	.	.	-0.0789479	0.811925	0.432156	.	.	.	.	.	.
DDX24	PWH_vs_HC	.	.	.	.	.	.	-1.23226	0.000255454	0.00356756	.	.	.	-1.15437	0.00205117	0.00446432	.	.	.	.	.	.
DDX24	PWH_vs_PrEP	.	.	.	.	.	.	-1.27707	1.43172e-05	0.00046202	.	.	.	-1.07542	0.000528644	0.00218256	.	.	.	.	.	.
DDX3X	PrEP_vs_HC	0.686866	0.0555713	0.0873143	0.840234	0.00608557	0.012814	0.414583	0.128015	0.168245	.	.	.	0.83262	0.00129868	0.00827006	0.459532	0.0742324	0.102274	.	.	.
DDX3X	PWH_vs_HC	0.103994	0.738442	0.364488	0.278606	0.263395	0.180289	-0.0540403	0.833909	0.436998	.	.	.	0.216144	0.275018	0.130988	-0.0114385	0.96251	0.401675	.	.	.
DDX3X	PWH_vs_PrEP	-0.582872	0.0313576	0.04537	-0.561629	0.0109447	0.0182348	-0.468623	0.0302974	0.036501	.	.	.	-0.616476	0.0011913	0.00355952	-0.470971	0.0208863	0.038439	.	.	.
DDX46	PrEP_vs_HC	0.233943	0.349437	0.285795	0.219023	0.445458	0.255215	0.328836	0.172077	0.203406	.	.	.	0.200753	0.380501	0.273429	0.154663	0.534917	0.373152	.	.	.
DDX46	PWH_vs_HC	0.00584903	0.979162	0.436642	0.0865878	0.742499	0.366266	0.153044	0.50996	0.322827	.	.	.	0.0141985	0.945472	0.319438	-0.0591261	0.811613	0.3604	.	.	.
DDX46	PWH_vs_PrEP	-0.228094	0.218677	0.168827	-0.132435	0.529137	0.258767	-0.175792	0.326613	0.181276	.	.	.	-0.186554	0.270675	0.129305	-0.213789	0.266903	0.218834	.	.	.
DDX5	PrEP_vs_HC	-0.43512	0.0209441	0.0467935	-0.180278	0.345551	0.214326	-0.525398	0.018046	0.0521208	-0.477424	0.0197314	0.0372439	-0.259951	0.175426	0.169492	-0.132053	0.538517	0.374666	0.101319	0.67803	0.335837
DDX5	PWH_vs_HC	-0.723507	0.000878102	0.00431142	-0.621162	0.00542507	0.0114322	-0.903855	0.000410076	0.00484134	-1.02909	7.3282e-05	0.000807033	-0.615488	0.00453601	0.00725237	-0.694445	0.0048776	0.0144221	-0.293864	0.256881	0.198722
DDX5	PWH_vs_PrEP	-0.288386	0.0401695	0.0532303	-0.440884	0.00816398	0.0150996	-0.378457	0.0232093	0.0306148	-0.55167	0.00144381	0.00554311	-0.355537	0.0224577	0.0213685	-0.562392	0.00317042	0.0117962	-0.395183	0.050099	0.0795783
DDX6	PrEP_vs_HC	0.53794	0.0393848	0.0701958	0.497992	0.055406	0.0625723	0.912507	0.000422488	0.00588767	.	.	.	0.480906	0.0317116	0.0581378	.	.	.	.	.	.
DDX6	PWH_vs_HC	0.204069	0.367713	0.229608	0.150001	0.508561	0.281944	0.617574	0.00681685	0.0245952	.	.	.	0.454253	0.0316621	0.0276042	.	.	.	.	.	.
DDX6	PWH_vs_PrEP	-0.333872	0.0759904	0.0830772	-0.347991	0.0678406	0.0643044	-0.294933	0.0669299	0.0609021	.	.	.	-0.0266536	0.861012	0.298581	.	.	.	.	.	.
DDX60	PrEP_vs_HC	-0.15368	0.820603	0.469298	-0.206421	0.748971	0.356219	-0.239974	0.656563	0.413974	.	.	.	-0.300647	0.531867	0.337248	0.136204	0.637888	0.415511	.	.	.
DDX60	PWH_vs_HC	-0.283579	0.659941	0.337898	-0.0699879	0.908032	0.419045	-0.480577	0.37099	0.264838	.	.	.	-0.197201	0.667633	0.251516	0.54826	0.0726094	0.0746868	.	.	.
DDX60	PWH_vs_PrEP	-0.129899	0.796327	0.404429	0.136433	0.774961	0.331512	-0.240603	0.555747	0.260589	.	.	.	0.103446	0.771775	0.276889	0.412056	0.0757378	0.0966968	.	.	.
DDX60L	PrEP_vs_HC	-0.716949	0.112944	0.140054	-0.36769	0.391388	0.233793	-0.289424	0.437617	0.334097	-0.0503793	0.911133	0.432726	-0.32111	0.445396	0.302742	0.00298191	0.993195	0.524106	-0.475728	0.278284	0.186581
DDX60L	PWH_vs_HC	0.00640037	0.988121	0.438537	0.332647	0.438761	0.253978	-0.0230072	0.949764	0.472069	0.29659	0.523077	0.269215	0.38267	0.339284	0.152427	0.521824	0.163766	0.124491	0.248613	0.582429	0.340751
DDX60L	PWH_vs_PrEP	0.723349	0.0425504	0.0552088	0.700337	0.0458599	0.0484587	0.266417	0.34797	0.189292	0.346969	0.326365	0.241907	0.70378	0.0358628	0.0298756	0.518842	0.0708787	0.0918363	0.724341	0.0434485	0.0714503
DECR1	PrEP_vs_HC	-0.369861	0.204477	0.204193	-0.350964	0.11495	0.10443	0.0501177	0.894137	0.479518	-0.736996	0.00939059	0.0240865	-0.281274	0.34154	0.255541	-0.483688	0.0404026	0.0719204	.	.	.
DECR1	PWH_vs_HC	-0.736175	0.00944454	0.019304	-0.825876	0.000916175	0.003262	-0.312756	0.408797	0.282271	-1.28849	0.000120256	0.000983073	-0.807441	0.00675794	0.00955951	-0.459619	0.0498248	0.0576436	.	.	.
DECR1	PWH_vs_PrEP	-0.366314	0.0898529	0.0927623	-0.474911	0.0085003	0.0156513	-0.362874	0.217022	0.136938	-0.551494	0.0100205	0.0219115	-0.526167	0.0236815	0.0222454	0.0240686	0.884947	0.451113	.	.	.
DEGS1	PrEP_vs_HC	.	.	.	.	.	.	.	.	.	.	.	.	-0.375255	0.0874408	0.10833	.	.	.	.	.	.
DEGS1	PWH_vs_HC	.	.	.	.	.	.	.	.	.	.	.	.	-1.14552	3.76066e-05	0.000501965	.	.	.	.	.	.
DEGS1	PWH_vs_PrEP	.	.	.	.	.	.	.	.	.	.	.	.	-0.770263	0.000166558	0.00109808	.	.	.	.	.	.
DEK	PrEP_vs_HC	0.65438	0.124622	0.149041	0.470433	0.161813	0.130788	0.421419	0.169343	0.200768	.	.	.	0.49006	0.0784582	0.101588	0.267756	0.240481	0.219562	.	.	.
DEK	PWH_vs_HC	0.152969	0.684693	0.346667	0.13468	0.655379	0.334737	0.196836	0.505505	0.321143	.	.	.	0.40663	0.102051	0.0644064	0.0672539	0.763066	0.347992	.	.	.
DEK	PWH_vs_PrEP	-0.501411	0.111095	0.107852	-0.335752	0.17457	0.122661	-0.224583	0.324816	0.180834	.	.	.	-0.0834296	0.664172	0.247833	-0.200502	0.247634	0.209291	.	.	.
DENND1A	PrEP_vs_HC	-0.193168	0.197917	0.199268	-0.376393	0.0273281	0.0388462	-0.193806	0.324848	0.285318	-0.111579	0.61995	0.346262	-0.275439	0.231405	0.201632	-0.34332	0.0880079	0.113421	-0.28618	0.147301	0.117279
DENND1A	PWH_vs_HC	0.127195	0.379755	0.234926	0.00860458	0.955376	0.430927	0.154445	0.418582	0.28635	0.0511235	0.820389	0.37093	0.231384	0.265708	0.127899	0.169848	0.379292	0.220341	0.276273	0.179694	0.156082
DENND1A	PWH_vs_PrEP	0.320364	0.0109197	0.0223406	0.384998	0.00544219	0.0115788	0.348251	0.0292512	0.0356687	0.162702	0.348764	0.253653	0.506823	0.00702288	0.00994165	0.513168	0.00275729	0.0110246	0.562453	0.00147239	0.00663912
DENND1B	PrEP_vs_HC	-0.573939	0.0234189	0.0501851	-0.475044	0.0722484	0.0756838	-0.551155	0.188855	0.213148	-0.634423	0.0165813	0.0340006	-0.655274	0.0556104	0.0809582	-0.579488	0.0618162	0.0919329	-0.567942	0.00960587	0.0182251
DENND1B	PWH_vs_HC	0.158012	0.445211	0.260069	0.113409	0.640545	0.329313	0.263601	0.511799	0.323276	0.026234	0.910814	0.3967	0.187332	0.505063	0.205917	0.408237	0.172545	0.128653	-0.0684424	0.731937	0.393894
DENND1B	PWH_vs_PrEP	0.731951	0.000648743	0.00410404	0.588453	0.0069461	0.0136537	0.814756	0.0174432	0.0254623	0.660657	0.00227174	0.00743701	0.842607	0.00227672	0.00507966	0.987725	0.000414959	0.00334792	0.4995	0.00391294	0.0132277
DENND2D	PrEP_vs_HC	.	.	.	.	.	.	.	.	.	.	.	.	0.270656	0.232795	0.202528	.	.	.	.	.	.
DENND2D	PWH_vs_HC	.	.	.	.	.	.	.	.	.	.	.	.	0.521697	0.0275176	0.0252682	.	.	.	.	.	.
DENND2D	PWH_vs_PrEP	.	.	.	.	.	.	.	.	.	.	.	.	0.251041	0.146409	0.0832524	.	.	.	.	.	.
DENND4A	PrEP_vs_HC	0.332123	0.036242	0.0667548	0.188588	0.174146	0.138764	0.171846	0.561642	0.37969	-0.0219808	0.908302	0.432218	0.0972652	0.587985	0.358271	-0.0426798	0.855569	0.486466	.	.	.
DENND4A	PWH_vs_HC	0.433346	0.00389901	0.0108597	0.220497	0.0920627	0.084888	0.506734	0.100391	0.11568	0.268808	0.169531	0.11833	0.529113	0.00467426	0.00733451	-0.00848822	0.971116	0.403619	.	.	.
DENND4A	PWH_vs_PrEP	0.101223	0.339459	0.227384	0.0319091	0.745412	0.323923	0.334888	0.149542	0.105646	0.290789	0.0602146	0.0756785	0.431848	0.00444957	0.00768041	0.0341915	0.847991	0.439847	.	.	.
DENND4C	PrEP_vs_HC	0.8674	0.0210456	0.0469252	0.620854	0.0523412	0.0599373	0.699345	0.101791	0.148112	0.306001	0.250506	0.195971	0.973175	0.0183462	0.0411801	0.690353	0.0601085	0.0912044	0.406481	0.131156	0.108292
DENND4C	PWH_vs_HC	0.954087	0.0149726	0.0260433	0.680804	0.0386007	0.0459943	0.71927	0.0905739	0.108953	0.494566	0.0857283	0.0716769	1.3202	0.00313594	0.00579736	0.611339	0.0960092	0.0890368	0.68434	0.018384	0.0337108
DENND4C	PWH_vs_PrEP	0.0866868	0.738165	0.38501	0.0599507	0.791503	0.335969	0.0199254	0.948226	0.369624	0.188565	0.35901	0.258435	0.347026	0.235444	0.116603	-0.0790134	0.765005	0.414429	0.277859	0.176037	0.186414
DENND5A	PrEP_vs_HC	0.326389	0.0766502	0.108799	0.247545	0.0993103	0.0954454	0.963874	2.51313e-05	0.000916833	0.103818	0.585528	0.334846	0.338906	0.137945	0.145158	0.134926	0.414925	0.318163	0.359662	0.161895	0.124453
DENND5A	PWH_vs_HC	0.542258	0.0057121	0.013753	0.417903	0.0106332	0.0182623	1.12806	3.63721e-06	0.000277683	0.398555	0.0529187	0.0496955	0.758735	0.00170258	0.00400086	0.450549	0.0131938	0.0260518	0.564586	0.0417086	0.0577685
DENND5A	PWH_vs_PrEP	0.215869	0.112174	0.108575	0.170358	0.132237	0.100311	0.164181	0.175847	0.119019	0.294737	0.0578478	0.0741079	0.41983	0.0184507	0.018559	0.315623	0.020899	0.038439	0.204925	0.297724	0.252219
DERL1	PrEP_vs_HC	.	.	.	.	.	.	.	.	.	.	.	.	-0.242354	0.364001	0.266437	.	.	.	.	.	.
DERL1	PWH_vs_HC	.	.	.	.	.	.	.	.	.	.	.	.	-0.478635	0.0792905	0.0534774	.	.	.	.	.	.
DERL1	PWH_vs_PrEP	.	.	.	.	.	.	.	.	.	.	.	.	-0.23628	0.244471	0.119755	.	.	.	.	.	.
DGKH	PrEP_vs_HC	0.15505	0.318085	0.272676	0.0731673	0.643735	0.327026	0.0431815	0.856231	0.46777	-0.161496	0.478665	0.295716	-0.0174581	0.942984	0.465125	0.0101362	0.959294	0.515423	0.305298	0.289295	0.192415
DGKH	PWH_vs_HC	0.56155	0.00251204	0.00816532	0.456845	0.0119094	0.0197663	0.568819	0.0283278	0.0549835	0.279918	0.23478	0.150812	0.685739	0.00710399	0.00991893	0.485884	0.0251767	0.0374335	0.652401	0.0381037	0.0546816
DGKH	PWH_vs_PrEP	0.4065	0.00354599	0.0111714	0.383678	0.0065843	0.0132161	0.525638	0.0106096	0.0184155	0.441414	0.0217042	0.0368916	0.703197	0.00127074	0.00368946	0.475748	0.00606625	0.0174378	0.347103	0.127399	0.150068
DGLUCY	PrEP_vs_HC	-0.232439	0.136184	0.157235	-0.165996	0.254222	0.178526	-0.215867	0.359524	0.299534	-0.279052	0.138005	0.133322	-0.0245566	0.884025	0.451638	-0.367386	0.0237791	0.0521586	.	.	.
DGLUCY	PWH_vs_HC	0.27737	0.0501409	0.0585429	0.22964	0.108398	0.0956248	0.410403	0.0920026	0.109708	0.0673739	0.706271	0.336661	0.585701	0.0012816	0.00331185	0.357408	0.026956	0.0395136	.	.	.
DGLUCY	PWH_vs_PrEP	0.509809	0.00037257	0.00295818	0.395636	0.00229173	0.00680938	0.626271	0.00295851	0.00796704	0.346426	0.0221279	0.037529	0.610258	0.000160343	0.00109808	0.724793	1.07022e-05	0.000462443	.	.	.
DHRSX	PrEP_vs_HC	-0.316884	0.105925	0.134571	-0.346394	0.0514261	0.0592797	-0.237012	0.45465	0.341019	-0.142412	0.443528	0.281466	-0.34955	0.106777	0.122668	-0.153501	0.544776	0.37577	.	.	.
DHRSX	PWH_vs_HC	0.287897	0.0933733	0.0899862	0.190061	0.226714	0.16106	0.611633	0.0643924	0.0886306	0.155905	0.397607	0.220263	0.480911	0.0180228	0.0188549	0.575759	0.0346635	0.0463283	.	.	.
DHRSX	PWH_vs_PrEP	0.60478	0.000551451	0.00371423	0.536455	0.000638068	0.00329431	0.848646	0.0028457	0.00786407	0.298317	0.0471989	0.0649244	0.830461	5.90454e-05	0.000679298	0.72926	0.00157244	0.00781871	.	.	.
DHX15	PrEP_vs_HC	0.33283	0.0653605	0.097683	0.416485	0.032825	0.0435676	0.323666	0.0886931	0.136676	0.525734	0.0412287	0.0591622	0.42558	0.0469572	0.0738225	0.539096	0.0249589	0.0526535	.	.	.
DHX15	PWH_vs_HC	0.286147	0.078779	0.0799694	0.252659	0.141884	0.115196	0.523527	0.0102355	0.0304454	0.404971	0.101334	0.0809235	0.380348	0.0569128	0.0415836	0.25972	0.248215	0.166415	.	.	.
DHX15	PWH_vs_PrEP	-0.0466826	0.704414	0.371866	-0.163826	0.222962	0.145757	0.199861	0.157934	0.110367	-0.120763	0.504338	0.317558	-0.0452319	0.758852	0.2739	-0.279376	0.109982	0.124082	.	.	.
DHX29	PrEP_vs_HC	.	.	.	.	.	.	.	.	.	.	.	.	0.126102	0.542851	0.340736	.	.	.	.	.	.
DHX29	PWH_vs_HC	.	.	.	.	.	.	.	.	.	.	.	.	-0.262464	0.20392	0.104983	.	.	.	.	.	.
DHX29	PWH_vs_PrEP	.	.	.	.	.	.	.	.	.	.	.	.	-0.388566	0.0226765	0.0215261	.	.	.	.	.	.
DHX36	PrEP_vs_HC	0.304627	0.0849496	0.11638	0.156803	0.284985	0.189544	0.222427	0.271523	0.256515	-0.398878	0.0187847	0.0361995	-0.0152903	0.942324	0.465125	-0.000726952	0.996671	0.524106	.	.	.
DHX36	PWH_vs_HC	-0.072749	0.618827	0.323959	-0.21036	0.126748	0.107078	-0.0296403	0.880358	0.452438	-0.301309	0.0614905	0.0556789	-0.20153	0.297069	0.138339	-0.414292	0.0293071	0.0414018	.	.	.
DHX36	PWH_vs_PrEP	-0.377376	0.00722666	0.0174819	-0.367163	0.00367358	0.0089719	-0.252067	0.110084	0.0854536	0.0975698	0.402471	0.276562	-0.18624	0.237733	0.117378	-0.413565	0.00650806	0.0179552	.	.	.
DHX9	PrEP_vs_HC	0.310926	0.0269242	0.0554321	0.278445	0.08312	0.0841674	0.330509	0.0923197	0.139677	0.122412	0.409459	0.269919	0.277152	0.107222	0.122668	0.491904	0.0134356	0.0347824	.	.	.
DHX9	PWH_vs_HC	0.290472	0.0203392	0.0321893	0.159066	0.262585	0.179866	0.507595	0.0148055	0.0385338	-0.0313455	0.828877	0.372526	0.316303	0.0466573	0.0362331	0.140969	0.433444	0.238744	.	.	.
DHX9	PWH_vs_PrEP	-0.020454	0.823333	0.413415	-0.119379	0.29127	0.175241	0.177086	0.222019	0.139282	-0.153758	0.180346	0.16145	0.0391514	0.743578	0.270119	-0.350935	0.0190251	0.0363865	.	.	.
DIAPH1	PrEP_vs_HC	0.33158	0.244396	0.230277	0.28392	0.288325	0.19078	0.24472	0.381936	0.309738	0.187208	0.417444	0.272187	0.323703	0.274556	0.224699	0.167024	0.43449	0.328444	.	.	.
DIAPH1	PWH_vs_HC	0.200427	0.411911	0.248791	0.151481	0.530463	0.288872	0.0150775	0.955746	0.473808	-0.0478526	0.832094	0.373476	0.0937992	0.715513	0.264597	-0.0183915	0.930727	0.392871	.	.	.
DIAPH1	PWH_vs_PrEP	-0.131153	0.514977	0.305926	-0.132439	0.49328	0.247708	-0.229643	0.281	0.162135	-0.23506	0.187683	0.165145	-0.229904	0.283961	0.133775	-0.185416	0.259741	0.215845	.	.	.
DIAPH2	PrEP_vs_HC	-0.456178	0.00760965	0.0243656	-0.475882	0.00142454	0.00460149	-0.346136	0.0963386	0.14276	-0.604537	0.00700643	0.019914	-0.529242	0.0136112	0.0345813	-0.612639	0.00649884	0.0227129	-0.371702	0.0364223	0.0446443
DIAPH2	PWH_vs_HC	-0.117279	0.439594	0.257986	-0.173888	0.167013	0.128058	-0.0312518	0.872875	0.450117	-0.244066	0.235736	0.150996	-0.0398186	0.837132	0.2941	-0.267558	0.196114	0.141082	-0.0713587	0.670747	0.371566
DIAPH2	PWH_vs_PrEP	0.338899	0.00941344	0.020567	0.301994	0.00526185	0.0113075	0.314884	0.0505159	0.0507162	0.360471	0.0287838	0.0453305	0.489424	0.00424027	0.00749665	0.345081	0.0351398	0.0557649	0.300343	0.0283658	0.0531028
DICER1	PrEP_vs_HC	0.290807	0.0251644	0.0528965	0.105244	0.378579	0.228367	0.422857	0.00454334	0.0224818	0.0847703	0.479641	0.295716	0.0685261	0.660178	0.384532	0.253343	0.178961	0.181116	0.358607	0.0356875	0.0438945
DICER1	PWH_vs_HC	0.298063	0.0211513	0.0329962	0.131014	0.278321	0.187361	0.414102	0.00469353	0.0202827	0.092755	0.447512	0.242156	0.136693	0.360651	0.159133	0.283424	0.134005	0.109939	0.0992694	0.549925	0.328034
DICER1	PWH_vs_PrEP	0.00725626	0.934417	0.445379	0.0257699	0.773903	0.331404	-0.00875463	0.926852	0.364912	0.0079847	0.930166	0.459829	0.068167	0.556871	0.218971	0.0300803	0.828194	0.434034	-0.259337	0.0485156	0.0776515
DIP2B	PrEP_vs_HC	0.104478	0.310194	0.268818	0.211232	0.0479463	0.0566845	0.0533559	0.767995	0.44427	0.315239	0.0492309	0.0658427	0.316535	0.061558	0.0859093	0.117185	0.544508	0.37577	-0.0516873	0.823928	0.3797
DIP2B	PWH_vs_HC	0.353894	0.00216274	0.00751094	0.369329	0.0022362	0.0061084	0.331926	0.0763884	0.0975737	0.521223	0.00334177	0.00770762	0.722576	0.000110171	0.000852395	0.508694	0.0163759	0.0294877	0.376619	0.131462	0.122805
DIP2B	PWH_vs_PrEP	0.249416	0.00478649	0.0134716	0.158098	0.0510282	0.0519785	0.27857	0.0561956	0.0544813	0.205984	0.085763	0.0964749	0.406041	0.00283431	0.00573799	0.391509	0.0156676	0.0323495	0.428306	0.0280116	0.052912
DIS3L2	PrEP_vs_HC	-0.722411	0.00985888	0.0290594	-0.547076	0.0520352	0.0596627	-0.829884	0.0119044	0.0399685	.	.	.	.	.	.	-0.868837	0.00730729	0.0245613	.	.	.
DIS3L2	PWH_vs_HC	-0.452476	0.0665507	0.0720234	-0.380077	0.137113	0.112885	-0.273824	0.343724	0.252344	.	.	.	.	.	.	-0.260114	0.366549	0.216007	.	.	.
DIS3L2	PWH_vs_PrEP	0.269935	0.150505	0.131045	0.166999	0.391907	0.212489	0.55606	0.0220389	0.0297663	.	.	.	.	.	.	0.608723	0.0120051	0.0269303	.	.	.
DISC1	PrEP_vs_HC	-1.25788	0.00210739	0.0104559	-1.3209	0.000694391	0.0028972	-0.933076	0.0426609	0.0878588	.	.	.	-1.32663	0.00119146	0.00796684	-1.07341	0.00269738	0.0129139	.	.	.
DISC1	PWH_vs_HC	-0.25668	0.38158	0.23543	-0.396862	0.165947	0.127553	0.100388	0.812162	0.429593	.	.	.	0.0213096	0.94502	0.319438	0.046443	0.877988	0.380375	.	.	.
DISC1	PWH_vs_PrEP	1.0012	0.00101489	0.00527217	0.924042	0.000996	0.00415553	1.03346	0.00592571	0.0127483	.	.	.	1.34794	6.54987e-05	0.000679951	1.11985	0.000190807	0.00220716	.	.	.
DISP1	PrEP_vs_HC	-0.565838	0.151993	0.166655	-0.388129	0.150659	0.124799	0.134305	0.77274	0.445939	-0.436133	0.164541	0.149587	-0.514849	0.148644	0.152607	-0.810928	0.0845188	0.111889	.	.	.
DISP1	PWH_vs_HC	-0.275308	0.407236	0.247417	-0.133054	0.587469	0.311064	0.0599772	0.89536	0.457539	-0.276476	0.364884	0.206707	-0.060973	0.843289	0.295118	-0.580679	0.205713	0.145745	.	.	.
DISP1	PWH_vs_PrEP	0.29053	0.297225	0.206799	0.255076	0.198315	0.134505	-0.074328	0.831968	0.341856	0.159658	0.48986	0.311381	0.453876	0.0853815	0.056208	0.230249	0.500484	0.320161	.	.	.
DLD	PrEP_vs_HC	0.348965	0.186507	0.193159	0.316813	0.313303	0.200678	0.258004	0.300495	0.272654	.	.	.	0.141034	0.531595	0.337248	0.236967	0.328429	0.272429	.	.	.
DLD	PWH_vs_HC	-0.396731	0.111008	0.101528	-0.440002	0.143102	0.115624	-0.29587	0.231003	0.195232	.	.	.	-0.400523	0.0675727	0.0475404	-0.531421	0.0392587	0.049842	.	.	.
DLD	PWH_vs_PrEP	-0.745696	0.00148151	0.00637397	-0.756815	0.00503639	0.0109986	-0.553874	0.00887862	0.0167803	.	.	.	-0.541557	0.00467649	0.00792193	-0.768388	0.000665101	0.00432051	.	.	.
DLEU2	PrEP_vs_HC	-0.408169	0.101861	0.130613	-0.47876	0.0132696	0.0232661	-0.479983	0.025712	0.0672897	-0.475307	0.0162356	0.0334783	-0.70495	0.0157891	0.037736	-0.485862	0.0261631	0.0537199	-0.724161	0.00532137	0.0123613
DLEU2	PWH_vs_HC	-0.0464577	0.847341	0.401117	-0.162135	0.353896	0.219632	0.0863186	0.65631	0.379017	-0.138104	0.449257	0.242156	0.0213486	0.935009	0.317144	-0.199046	0.331325	0.20181	-0.0912383	0.694226	0.380205
DLEU2	PWH_vs_PrEP	0.361711	0.0638889	0.0744581	0.316625	0.0278334	0.0347095	0.566301	0.00173155	0.00614321	0.337203	0.0246489	0.0407296	0.726299	0.00228975	0.00507966	0.286816	0.0757138	0.0966968	0.632923	0.00205907	0.00823489
DLG1	PrEP_vs_HC	0.0599617	0.652915	0.416384	-0.165073	0.197392	0.151269	-0.259911	0.305517	0.275958	-0.256882	0.0698431	0.0834653	-0.221402	0.224196	0.197946	0.0741156	0.743719	0.451521	-0.0967335	0.609464	0.311447
DLG1	PWH_vs_HC	0.225852	0.0819291	0.0819191	0.0457121	0.711868	0.355268	-0.0255062	0.916621	0.465289	-0.173457	0.202272	0.135597	0.33372	0.0446907	0.0353085	0.269123	0.243493	0.163787	0.15353	0.433548	0.279674
DLG1	PWH_vs_PrEP	0.16589	0.106745	0.105623	0.210785	0.0403845	0.0448345	0.234405	0.223836	0.139741	0.0834252	0.413058	0.28183	0.555123	0.000574402	0.0022361	0.195007	0.26654	0.218723	0.250264	0.100163	0.125008
DMTF1	PrEP_vs_HC	0.0957612	0.616128	0.401802	-0.00963274	0.945754	0.412346	-0.037037	0.844369	0.464429	0.355295	0.0286064	0.0479138	0.232017	0.282577	0.228773	0.362237	0.119999	0.14034	.	.	.
DMTF1	PWH_vs_HC	0.436689	0.0200365	0.031895	0.262901	0.0603479	0.0632668	0.460285	0.026255	0.0531212	0.376554	0.0205047	0.0261194	0.677878	0.00373626	0.00644097	0.808325	0.00232016	0.00928572	.	.	.
DMTF1	PWH_vs_PrEP	0.340928	0.0258344	0.0400272	0.272534	0.0195973	0.0271999	0.497322	0.00351163	0.00891292	0.0212594	0.849016	0.434752	0.445861	0.0115717	0.0137389	0.446088	0.0177134	0.0349915	.	.	.
DMXL1	PrEP_vs_HC	0.692713	0.000733917	0.00551166	0.609033	0.00196915	0.00572461	0.385772	0.0263355	0.0680302	0.516127	0.0190742	0.0363766	0.87179	0.000545774	0.00532916	0.636033	0.00759739	0.0252078	0.636645	0.0150464	0.0244937
DMXL1	PWH_vs_HC	1.1065	1.13576e-05	0.000365357	1.08801	1.3788e-05	0.000258591	1.08038	7.91937e-06	0.000503838	0.94525	0.000366879	0.0019089	1.25058	8.73673e-06	0.000227164	1.28078	1.94452e-05	0.000636205	1.06602	0.000367304	0.00279773
DMXL1	PWH_vs_PrEP	0.413788	0.0043501	0.0128741	0.478975	0.00159726	0.00547836	0.694609	4.58693e-05	0.00088183	0.429123	0.0129393	0.0262073	0.378786	0.0205137	0.0201339	0.644743	0.000972648	0.00542243	0.429375	0.0289543	0.0536144
DMXL2	PrEP_vs_HC	-0.111347	0.604655	0.398759	0.0135942	0.943382	0.412216	-0.19971	0.370211	0.303515	-0.0089739	0.96581	0.446873	0.0850144	0.709487	0.402337	-0.148983	0.562388	0.384889	-0.0958439	0.667247	0.33257
DMXL2	PWH_vs_HC	-0.150277	0.50498	0.282734	-0.150601	0.446917	0.257586	-0.136327	0.532615	0.331669	-0.276003	0.227861	0.147488	-0.0227978	0.924519	0.31424	-0.226061	0.414303	0.232427	-0.306079	0.21205	0.174537
DMXL2	PWH_vs_PrEP	-0.0389308	0.815315	0.410917	-0.164195	0.276686	0.169061	0.0633832	0.70321	0.305187	-0.267029	0.121838	0.122902	-0.107812	0.548387	0.216818	-0.0770783	0.703462	0.393364	-0.210235	0.243073	0.224395
DNAAF9	PrEP_vs_HC	0.158956	0.358093	0.289692	0.219742	0.214235	0.159828	0.209581	0.221586	0.230833	0.187061	0.264251	0.203804	0.327839	0.214633	0.192707	0.0386816	0.89106	0.498573	.	.	.
DNAAF9	PWH_vs_HC	0.665205	0.0011988	0.00525044	0.736245	0.000845866	0.0030864	0.719428	0.000544403	0.00560431	0.625438	0.00193119	0.00519122	0.86857	0.00181262	0.00421587	0.464663	0.113083	0.0988202	.	.	.
DNAAF9	PWH_vs_PrEP	0.506249	0.00143128	0.00633611	0.516503	0.00154565	0.00547836	0.509847	0.00108587	0.0047399	0.438377	0.00331748	0.00988432	0.540731	0.0106147	0.0129834	0.425981	0.0616127	0.0821589	.	.	.
DNAJA1	PrEP_vs_HC	-0.07513	0.726515	0.441386	0.0482867	0.852925	0.385443	0.27688	0.299555	0.27242	-0.18728	0.410771	0.269919	-0.279199	0.225583	0.198611	-0.210504	0.392928	0.306302	0.0294215	0.88721	0.398062
DNAJA1	PWH_vs_HC	-0.750893	0.00176058	0.0066441	-0.779284	0.00777685	0.0145181	-0.510323	0.0630254	0.0873792	-0.880586	0.00137112	0.00415885	-0.709808	0.00467121	0.00733451	-0.84383	0.00307991	0.0109531	-0.499608	0.0268957	0.0419404
DNAJA1	PWH_vs_PrEP	-0.675763	0.000781404	0.00449728	-0.827571	0.000896508	0.00392483	-0.787204	0.00127066	0.00509549	-0.693306	0.00108605	0.00450583	-0.430609	0.0201298	0.0198052	-0.633326	0.00343305	0.0122447	-0.52903	0.00369344	0.0126952
DNAJB14	PrEP_vs_HC	-0.0155102	0.891767	0.492501	-0.116488	0.269881	0.184875	-0.199219	0.273738	0.25835	-0.0994592	0.403387	0.268573	0.0254882	0.874162	0.449517	0.0206882	0.897965	0.500587	0.170987	0.362414	0.220169
DNAJB14	PWH_vs_HC	-0.210734	0.0493581	0.058065	-0.212914	0.0409299	0.0479772	-0.261561	0.153336	0.151116	-0.345257	0.00943916	0.0151654	-0.142023	0.328036	0.14885	-0.0625636	0.698948	0.327811	0.0824085	0.657891	0.36681
DNAJB14	PWH_vs_PrEP	-0.195224	0.0313538	0.04537	-0.0964263	0.21722	0.142686	-0.062342	0.644448	0.287415	-0.245798	0.0141921	0.0273796	-0.167511	0.165774	0.091252	-0.0832519	0.500866	0.320161	-0.0885781	0.532399	0.357785
DNAJB6	PrEP_vs_HC	0.247301	0.164611	0.176891	0.362551	0.009377	0.0176056	0.0191668	0.907874	0.482662	0.387638	0.0244107	0.0439359	0.0164616	0.922002	0.46126	0.219549	0.241223	0.219666	.	.	.
DNAJB6	PWH_vs_HC	-0.117259	0.439708	0.257986	0.0976962	0.385956	0.231856	-0.174076	0.296308	0.228964	0.159264	0.310754	0.183416	-0.0940372	0.536747	0.215427	-0.141248	0.444734	0.242351	.	.	.
DNAJB6	PWH_vs_PrEP	-0.36456	0.0104837	0.0219463	-0.264855	0.00965349	0.0167115	-0.193243	0.13886	0.100437	-0.228375	0.0692613	0.0826085	-0.110499	0.373663	0.163637	-0.360797	0.0189713	0.0363711	.	.	.
DNAJC1	PrEP_vs_HC	0.164575	0.247418	0.232131	0.114358	0.306156	0.1978	-0.0793595	0.726237	0.433346	-0.0656557	0.669343	0.363105	0.0528063	0.766464	0.417599	-0.136872	0.486314	0.351337	.	.	.
DNAJC1	PWH_vs_HC	-0.0134143	0.911005	0.41946	0.0261221	0.794603	0.384089	-0.207058	0.364363	0.262268	-0.240599	0.128865	0.0957846	-0.0599785	0.705959	0.261895	-0.192444	0.331848	0.20181	.	.	.
DNAJC1	PWH_vs_PrEP	-0.177989	0.0927098	0.0951085	-0.0882358	0.282443	0.171694	-0.127699	0.461046	0.228894	-0.174943	0.147315	0.14052	-0.112785	0.388433	0.168152	-0.0555717	0.708522	0.394121	.	.	.
DNAJC13	PrEP_vs_HC	0.582994	0.00181352	0.00955755	0.661548	0.000174904	0.00111791	0.450742	0.0146248	0.0458886	0.671444	2.11945e-05	0.000445777	0.481152	0.0121345	0.032195	0.675415	0.00244658	0.0121572	0.949079	0.000229923	0.00181376
DNAJC13	PWH_vs_HC	0.577162	0.00086129	0.00431142	0.672525	0.000124585	0.00094217	0.69254	0.000683216	0.00634815	0.561679	0.00011467	0.000969538	0.668044	0.000411446	0.00187429	0.833757	0.000425253	0.00366142	1.0608	8.78532e-05	0.00112291
DNAJC13	PWH_vs_PrEP	-0.00583194	0.957542	0.453084	0.0109767	0.90913	0.366115	0.241798	0.0664404	0.0607626	-0.109765	0.190474	0.165711	0.186892	0.143401	0.081945	0.158342	0.27673	0.224399	0.111717	0.47757	0.333776
DNAJC15	PrEP_vs_HC	.	.	.	.	.	.	.	.	.	.	.	.	-0.51426	0.0684835	0.0921866	.	.	.	.	.	.
DNAJC15	PWH_vs_HC	.	.	.	.	.	.	.	.	.	.	.	.	-0.966057	0.00209208	0.00450105	.	.	.	.	.	.
DNAJC15	PWH_vs_PrEP	.	.	.	.	.	.	.	.	.	.	.	.	-0.451797	0.0376071	0.0308214	.	.	.	.	.	.
DNAJC3	PrEP_vs_HC	0.166347	0.469002	0.346704	0.199285	0.376608	0.227483	0.568016	0.0169365	0.0500008	0.169028	0.527308	0.313044	0.0200201	0.939794	0.464971	-0.0564282	0.822906	0.476157	0.245535	0.356649	0.219712
DNAJC3	PWH_vs_HC	-0.356044	0.119723	0.106471	-0.594785	0.0170946	0.025681	-0.214905	0.313274	0.237455	-0.588701	0.0406826	0.0421143	-0.741358	0.00876902	0.0114589	-0.734817	0.00948569	0.0211411	-0.660787	0.0256304	0.0408159
DNAJC3	PWH_vs_PrEP	-0.522391	0.00811719	0.0186092	-0.79407	0.000386353	0.00239088	-0.782921	0.000237441	0.00197599	-0.75773	0.00200216	0.00692839	-0.761378	0.00141461	0.0038961	-0.678389	0.00267339	0.0109222	-0.906322	0.000358305	0.00288948
DNAJC5	PrEP_vs_HC	.	.	.	.	.	.	0.516365	0.0280706	0.0700176	.	.	.	.	.	.	0.650197	0.00964753	0.0289646	.	.	.
DNAJC5	PWH_vs_HC	.	.	.	.	.	.	0.792256	0.00199266	0.0120072	.	.	.	.	.	.	0.787501	0.00272901	0.0101004	.	.	.
DNAJC5	PWH_vs_PrEP	.	.	.	.	.	.	0.275892	0.10423	0.0823198	.	.	.	.	.	.	0.137304	0.421875	0.287264	.	.	.
DNAJC6	PrEP_vs_HC	-0.264319	0.615196	0.40167	-0.325975	0.652845	0.329979	.	.	.	.	.	.	.	.	.	.	.	.	.	.	.
DNAJC6	PWH_vs_HC	1.27167	0.0198853	0.0317107	1.21468	0.0961205	0.0869202	.	.	.	.	.	.	.	.	.	.	.	.	.	.	.
DNAJC6	PWH_vs_PrEP	1.53599	0.00146183	0.00635625	1.54066	0.0123204	0.0198526	.	.	.	.	.	.	.	.	.	.	.	.	.	.	.
DNAJC7	PrEP_vs_HC	.	.	.	.	.	.	0.573903	0.142262	0.179122	.	.	.	0.646715	0.0785572	0.101588	.	.	.	.	.	.
DNAJC7	PWH_vs_HC	.	.	.	.	.	.	-0.369213	0.325094	0.242787	.	.	.	-0.209003	0.53155	0.213829	.	.	.	.	.	.
DNAJC7	PWH_vs_PrEP	.	.	.	.	.	.	-0.943117	0.00462957	0.0108653	.	.	.	-0.855718	0.00455132	0.00774229	.	.	.	.	.	.
DNAJC8	PrEP_vs_HC	.	.	.	.	.	.	.	.	.	.	.	.	0.549279	0.0747186	0.0983472	.	.	.	.	.	.
DNAJC8	PWH_vs_HC	.	.	.	.	.	.	.	.	.	.	.	.	-0.631473	0.0397348	0.0325629	.	.	.	.	.	.
DNAJC8	PWH_vs_PrEP	.	.	.	.	.	.	.	.	.	.	.	.	-1.18075	7.64301e-05	0.000719623	.	.	.	.	.	.
DNM1L	PrEP_vs_HC	0.026007	0.876408	0.486805	0.144336	0.381614	0.229125	0.19271	0.363274	0.300304	.	.	.	-0.0468937	0.792672	0.426563	0.254568	0.156451	0.166943	.	.	.
DNM1L	PWH_vs_HC	-0.333958	0.0439876	0.0539939	-0.344717	0.037492	0.0450741	-0.023723	0.908646	0.462677	.	.	.	-0.251274	0.15288	0.085559	-0.129645	0.459407	0.247055	.	.	.
DNM1L	PWH_vs_PrEP	-0.359965	0.0105981	0.0220221	-0.489053	0.00121584	0.00459035	-0.216433	0.185517	0.123074	.	.	.	-0.204381	0.138269	0.0798577	-0.384213	0.00993677	0.0240263	.	.	.
DNM2	PrEP_vs_HC	0.655376	0.113043	0.140054	0.56651	0.0625781	0.0681115	0.627447	0.0964491	0.14276	0.605724	0.0220173	0.0406214	0.721355	0.0141556	0.0351853	0.546475	0.0360636	0.0665699	.	.	.
DNM2	PWH_vs_HC	0.503746	0.170513	0.135609	0.397163	0.145882	0.116823	0.242607	0.497406	0.317499	0.539758	0.0358828	0.0388338	0.573731	0.0300492	0.0266911	0.516806	0.0460065	0.0551773	.	.	.
DNM2	PWH_vs_PrEP	-0.15163	0.597748	0.337833	-0.169347	0.421095	0.22389	-0.38484	0.170597	0.116513	-0.0659652	0.714969	0.392132	-0.147624	0.44849	0.188656	-0.0296682	0.871392	0.448112	.	.	.
DNMT3A	PrEP_vs_HC	-0.208976	0.598897	0.396671	-0.298748	0.379993	0.228761	.	.	.	.	.	.	.	.	.	.	.	.	.	.	.
DNMT3A	PWH_vs_HC	0.865514	0.0305987	0.0412963	0.600396	0.072465	0.0711555	.	.	.	.	.	.	.	.	.	.	.	.	.	.	.
DNMT3A	PWH_vs_PrEP	1.07449	0.00245387	0.00877848	0.899144	0.0028071	0.00752565	.	.	.	.	.	.	.	.	.	.	.	.	.	.	.
DOCK1	PrEP_vs_HC	-0.588563	0.000645251	0.00505286	-0.499212	0.00565213	0.012157	-0.582463	0.136569	0.174262	-0.433566	0.0176911	0.0352932	-0.621012	0.0204804	0.04349	-1.04707	0.000220026	0.002996	-0.792841	0.00128488	0.00538856
DOCK1	PWH_vs_HC	-0.37324	0.00625626	0.0145909	-0.328191	0.0398114	0.0469595	-0.315823	0.402577	0.279576	-0.34222	0.0496521	0.0477055	-0.286626	0.19615	0.102004	-0.602947	0.0133991	0.0262674	-0.311139	0.149467	0.134854
DOCK1	PWH_vs_PrEP	0.215323	0.040112	0.0532264	0.171022	0.149588	0.110025	0.26664	0.355748	0.192365	0.0913454	0.464195	0.300513	0.334386	0.072968	0.0500713	0.444125	0.0160724	0.0327626	0.481702	0.0069322	0.0195099
DOCK10	PrEP_vs_HC	-1.44427	0.00017745	0.00232685	-1.66663	3.42705e-05	0.000393851	-0.919135	0.00113065	0.00982039	-1.4037	0.00261825	0.0107676	-1.28306	0.000304058	0.00413033	-1.33871	0.000243535	0.0030894	-1.172	0.000336016	0.00235008
DOCK10	PWH_vs_HC	-0.797139	0.0122507	0.0228569	-1.04141	0.00187195	0.00538411	-0.618986	0.0145607	0.0380697	-1.63285	0.000773978	0.00286076	-0.521035	0.0575349	0.0418879	-0.652068	0.0329118	0.0447211	-0.776868	0.0109062	0.0232243
DOCK10	PWH_vs_PrEP	0.647135	0.00861461	0.0195204	0.625222	0.00876532	0.0157887	0.300149	0.0974558	0.0791177	-0.229147	0.440113	0.293542	0.762029	0.0018354	0.00444954	0.686646	0.00548023	0.0163912	0.395129	0.0667692	0.0964575
DOCK11	PrEP_vs_HC	0.839414	0.00400693	0.0160991	0.701226	0.0143237	0.0245413	0.888061	0.000539834	0.00671007	0.465628	0.0619239	0.0775254	0.802228	0.00937237	0.0268583	0.801099	0.00695567	0.0240206	0.614235	0.0293491	0.0382064
DOCK11	PWH_vs_HC	0.899832	0.00291343	0.00908997	0.728654	0.0127557	0.0207665	0.954451	0.000271192	0.00365369	0.753113	0.00744136	0.0128075	1.1023	0.00115631	0.00317463	0.727764	0.0133727	0.0262674	0.8275	0.00588664	0.0160235
DOCK11	PWH_vs_PrEP	0.0604178	0.74714	0.387555	0.027428	0.886919	0.360031	0.0663899	0.661919	0.292851	0.287485	0.129666	0.128448	0.300067	0.164689	0.0909018	-0.0733347	0.71275	0.395015	0.213265	0.294108	0.250166
DOCK2	PrEP_vs_HC	-0.575542	4.51633e-05	0.000938602	-0.438446	0.00112087	0.00393052	-0.826078	2.61508e-05	0.000921902	-0.37648	0.00844576	0.0226083	-0.738219	8.36026e-05	0.00192339	-0.271845	0.186349	0.186079	-0.663408	0.00109522	0.00499198
DOCK2	PWH_vs_HC	-0.0684342	0.488387	0.276127	-0.00339777	0.974772	0.437089	-0.313331	0.0318007	0.0585618	-0.173244	0.184892	0.125942	0.0147807	0.913281	0.311459	0.0707695	0.724836	0.33648	-0.118875	0.49437	0.308363
DOCK2	PWH_vs_PrEP	0.507108	1.17651e-05	0.000481727	0.435049	0.000129406	0.00131491	0.512747	0.000178412	0.00163635	0.203236	0.0483368	0.0662534	0.753	3.4145e-06	0.000211269	0.342615	0.0373464	0.0575544	0.544533	0.000620664	0.00406674
DOCK3	PrEP_vs_HC	-0.159139	0.873491	0.486162	-0.211262	0.759968	0.359524	-1.21527	0.0871363	0.136258	0.047855	0.924678	0.436281	.	.	.	.	.	.	.	.	.
DOCK3	PWH_vs_HC	1.53299	0.114556	0.103357	0.870042	0.184219	0.137718	1.09185	0.11796	0.12696	0.989068	0.0648618	0.0583411	.	.	.	.	.	.	.	.	.
DOCK3	PWH_vs_PrEP	1.69213	0.0359152	0.0495251	1.0813	0.0489906	0.0504651	2.30712	0.000452152	0.00285699	0.941213	0.0260066	0.041879	.	.	.	.	.	.	.	.	.
DOCK4	PrEP_vs_HC	-1.33274	0.01617	0.0404367	-1.73995	0.00281047	0.00733079	-0.975815	0.00450603	0.0224818	-1.47972	0.00744273	0.0206108	-1.31569	0.0141003	0.0351218	-1.52409	0.00251782	0.0123937	-1.81733	0.000783437	0.00399207
DOCK4	PWH_vs_HC	-0.813436	0.128954	0.112011	-1.01334	0.0547521	0.0586781	-0.487232	0.108354	0.120744	-1.2704	0.0237823	0.0288286	-0.821845	0.118378	0.0714485	-0.850132	0.0785689	0.0787564	-1.1299	0.0277958	0.043174
DOCK4	PWH_vs_PrEP	0.519306	0.188156	0.150977	0.726611	0.0656785	0.0630029	0.488583	0.0413794	0.0452153	0.20932	0.57971	0.348344	0.493847	0.199975	0.103865	0.673962	0.0605108	0.0811404	0.687436	0.063981	0.0948863
DOCK5	PrEP_vs_HC	-0.717356	0.0513257	0.0838777	.	.	.	-0.859967	0.0271156	0.0689525	.	.	.	.	.	.	.	.	.	.	.	.
DOCK5	PWH_vs_HC	-0.444137	0.189862	0.146259	.	.	.	-0.613146	0.0961598	0.11268	.	.	.	.	.	.	.	.	.	.	.	.
DOCK5	PWH_vs_PrEP	0.273219	0.292474	0.204602	.	.	.	0.246821	0.362745	0.194915	.	.	.	.	.	.	.	.	.	.	.	.
DOCK7	PrEP_vs_HC	0.470533	0.00104676	0.00678217	0.425773	5.19565e-05	0.000512761	0.288128	0.229356	0.234994	0.311798	0.0277997	0.0471534	0.56914	0.000684446	0.00607594	0.223975	0.202041	0.196325	0.605415	0.00161241	0.00578125
DOCK7	PWH_vs_HC	0.340467	0.00547098	0.0133259	0.28875	0.00140067	0.00434923	0.100704	0.661527	0.380877	0.166431	0.210654	0.139419	0.57997	0.000173076	0.00112902	0.266234	0.131207	0.108629	0.570056	0.00337657	0.0108884
DOCK7	PWH_vs_PrEP	-0.130066	0.133856	0.122025	-0.137023	0.0247806	0.0318346	-0.187424	0.296629	0.168458	-0.145367	0.153895	0.143254	0.0108304	0.910736	0.309704	0.042259	0.744153	0.406176	-0.0353588	0.778725	0.438915
DOCK8	PrEP_vs_HC	-0.600805	0.00482221	0.0178709	-0.638548	0.00314622	0.00794236	-0.516362	0.0305016	0.0725387	-0.733283	0.0099422	0.0249416	-0.526545	0.00987454	0.0278246	-0.493928	0.0383792	0.069151	-0.790109	0.00309086	0.00874987
DOCK8	PWH_vs_HC	0.05781	0.752845	0.369641	-0.00342011	0.984938	0.438982	0.0834157	0.699614	0.39292	-0.275992	0.288684	0.174813	0.191632	0.301491	0.13976	0.224759	0.327748	0.200679	0.227782	0.339107	0.238145
DOCK8	PWH_vs_PrEP	0.658615	0.000347525	0.00293005	0.635128	0.00044252	0.00256489	0.599778	0.00253337	0.00737472	0.457291	0.029722	0.0461721	0.718177	0.000107293	0.000848711	0.718687	0.000670509	0.00432051	1.01789	2.58683e-05	0.00060265
DOP1A	PrEP_vs_HC	-0.491351	0.340784	0.281803	-0.702533	0.142001	0.120503	-0.369383	0.366144	0.300798	.	.	.	-0.980788	0.0308199	0.0574029	-1.002	0.032207	0.0613967	.	.	.
DOP1A	PWH_vs_HC	-0.417982	0.35412	0.22261	-0.618015	0.1568	0.122531	-0.193618	0.627913	0.368944	.	.	.	-0.384581	0.332009	0.150235	-0.342716	0.430569	0.237959	.	.	.
DOP1A	PWH_vs_PrEP	0.0733688	0.841074	0.418025	0.0845181	0.800958	0.33821	0.175765	0.565926	0.263856	.	.	.	0.596207	0.0682883	0.0477091	0.659281	0.0588804	0.0799678	.	.	.
DOP1B	PrEP_vs_HC	0.377128	0.188464	0.19437	0.332034	0.260523	0.180884	0.355289	0.160955	0.193486	.	.	.	.	.	.	.	.	.	.	.	.
DOP1B	PWH_vs_HC	0.567221	0.0470432	0.0564087	0.381763	0.174337	0.132364	0.916696	0.00183471	0.0114167	.	.	.	.	.	.	.	.	.	.	.	.
DOP1B	PWH_vs_PrEP	0.190093	0.362965	0.239515	0.049729	0.815285	0.342133	0.561407	0.00821816	0.0160382	.	.	.	.	.	.	.	.	.	.	.	.
DPP8	PrEP_vs_HC	0.469728	0.0509918	0.0837881	0.356385	0.043474	0.0528879	0.335645	0.15063	0.185176	.	.	.	0.350374	0.142057	0.148033	0.499929	0.00531947	0.0193035	.	.	.
DPP8	PWH_vs_HC	0.505516	0.0276344	0.0390012	0.406768	0.0173089	0.0258461	0.423053	0.0724044	0.0955252	.	.	.	0.475627	0.0462116	0.0359555	0.562991	0.00232726	0.00928572	.	.	.
DPP8	PWH_vs_PrEP	0.0357883	0.826985	0.41407	0.0503831	0.674086	0.304503	0.0874076	0.607411	0.275659	.	.	.	0.125253	0.46965	0.19502	0.0630619	0.59561	0.356811	.	.	.
DPYD	PrEP_vs_HC	-0.919172	0.000489783	0.00451746	-0.849631	0.000919682	0.00345346	-1.07803	9.62835e-06	0.000607402	-0.816996	0.00088972	0.00515718	-1.02806	0.000169116	0.00281223	-0.959387	0.00233694	0.0118343	-0.739041	0.00141116	0.00541233
DPYD	PWH_vs_HC	-0.615314	0.0100181	0.0199614	-0.446353	0.0445409	0.0507084	-0.727965	0.000373797	0.00455387	-0.639668	0.00667075	0.0120677	-0.490078	0.0325862	0.0281473	-0.608395	0.0383264	0.0490595	-0.610134	0.00631137	0.016555
DPYD	PWH_vs_PrEP	0.303858	0.0678079	0.0766473	0.403278	0.0196972	0.0272924	0.350066	0.0106152	0.0184155	0.177328	0.25456	0.203776	0.537984	0.00385801	0.00702009	0.350992	0.101539	0.117597	0.128908	0.392328	0.29816
DPYSL2	PrEP_vs_HC	.	.	.	.	.	.	0.430173	0.17591	0.206107	.	.	.	-0.245365	0.531236	0.337233	.	.	.	.	.	.
DPYSL2	PWH_vs_HC	.	.	.	.	.	.	0.454275	0.148546	0.14831	.	.	.	-0.324941	0.387852	0.167954	.	.	.	.	.	.
DPYSL2	PWH_vs_PrEP	.	.	.	.	.	.	0.024102	0.917047	0.362474	.	.	.	-0.0795765	0.78376	0.280067	.	.	.	.	.	.
DRAM1	PrEP_vs_HC	0.192643	0.356749	0.289475	0.573322	0.0004803	0.00221506	0.374761	0.173385	0.204641	0.650603	7.40632e-05	0.0010287	0.177638	0.470378	0.313301	0.0885936	0.713836	0.443722	0.599134	0.00478751	0.0121976
DRAM1	PWH_vs_HC	-0.0835988	0.681238	0.34581	0.250658	0.0622444	0.0640097	-0.0390135	0.880665	0.452438	0.407907	0.00396964	0.00871775	-0.0108683	0.962318	0.323627	-0.0626802	0.79408	0.354733	0.47275	0.0253982	0.0407276
DRAM1	PWH_vs_PrEP	-0.276242	0.093667	0.095889	-0.322664	0.00443419	0.00999875	-0.413774	0.0543844	0.0533551	-0.242695	0.0164981	0.0305308	-0.188507	0.305939	0.141883	-0.151274	0.413656	0.284285	-0.126383	0.388696	0.29744
DRAM2	PrEP_vs_HC	-0.165447	0.45351	0.339352	-0.338912	0.157274	0.128386	-0.0256357	0.903958	0.482152	.	.	.	-0.247732	0.380808	0.273483	0.263325	0.289955	0.248781	.	.	.
DRAM2	PWH_vs_HC	-0.102366	0.618137	0.323894	-0.235538	0.285145	0.190858	0.142669	0.497026	0.317447	.	.	.	-0.17633	0.512913	0.208491	0.0662151	0.786532	0.353096	.	.	.
DRAM2	PWH_vs_PrEP	0.0630807	0.696386	0.369248	0.103374	0.545474	0.263213	0.168304	0.302856	0.170925	.	.	.	0.0714017	0.731855	0.267269	-0.19711	0.297597	0.23175	.	.	.
DSE	PrEP_vs_HC	-0.365589	0.357393	0.289666	-0.462166	0.306737	0.19802	-0.198311	0.502135	0.359107	-0.317507	0.31164	0.228954	-0.464774	0.216709	0.193834	-1.03518	0.0136966	0.0350257	.	.	.
DSE	PWH_vs_HC	-1.3215	0.00194318	0.00699909	-1.57211	0.00177915	0.00518131	-1.44595	0.000185628	0.00282804	-1.58114	0.000135126	0.00105492	-1.23645	0.00142936	0.003571	-1.7108	0.000348471	0.0033533	.	.	.
[truncated: 6,379 more rows]

## Sheet: ATAC
Table S6. Group-wise snMulti pseudobulk differential accessibility analysis.
			AM.0			AM.1			AM.2			AM.3			AM.4			AM.5			AM.6
peak	gene	Group	logFC	P.Value	FDR	logFC	P.Value	FDR	logFC	P.Value	FDR	logFC	P.Value	FDR	logFC	P.Value	FDR	logFC	P.Value	FDR	logFC	P.Value	FDR
chr12-9117884-9118826	A2M	PrEP_vs_HC	0.0045396	0.967826	0.666964	-0.0736723	0.551742	0.524238	-0.150946	0.374694	0.551112	0.200719	0.30008	0.573924	-0.0121391	0.950189	0.798835	-0.0882238	0.717239	0.765759	0.124633	0.700766	0.901173
chr12-9117884-9118826	A2M	PWH_vs_HC	0.0104991	0.93051	0.484744	0.0826597	0.539398	0.364028	-0.24183	0.192621	0.325606	0.177979	0.379257	0.477053	0.00886508	0.964959	0.633079	-0.35875	0.162322	0.408824	0.310179	0.343722	0.697934
chr12-9117884-9118826	A2M	PWH_vs_PrEP	0.00595952	0.946541	0.520494	0.156332	0.124466	0.231651	-0.0908843	0.500414	0.523078	-0.0227394	0.879329	0.799225	0.0210042	0.889232	0.739116	-0.270526	0.158317	0.576371	0.185546	0.454283	0.920556
chr22-42676493-42677490	A4GALT	PrEP_vs_HC	-0.480284	0.288236	0.396579	.	.	.	-1.14716	0.0291359	0.24444	.	.	.	-0.696581	0.0826362	0.340178	.	.	.	.	.	.
chr22-42676493-42677490	A4GALT	PWH_vs_HC	-0.244051	0.593393	0.382184	.	.	.	-0.800302	0.11903	0.262477	.	.	.	-0.780512	0.0534068	0.18992	.	.	.	.	.	.
chr22-42676493-42677490	A4GALT	PWH_vs_PrEP	0.236234	0.493123	0.374128	.	.	.	0.34686	0.36783	0.462223	.	.	.	-0.0839311	0.778578	0.710783	.	.	.	.	.	.
chr22-42752796-42753901	A4GALT	PrEP_vs_HC	.	.	.	.	.	.	.	.	.	-0.0748718	0.824106	0.771443	.	.	.	.	.	.	.	.	.
chr22-42752796-42753901	A4GALT	PWH_vs_HC	.	.	.	.	.	.	.	.	.	-0.197947	0.575928	0.55662	.	.	.	.	.	.	.	.	.
chr22-42752796-42753901	A4GALT	PWH_vs_PrEP	.	.	.	.	.	.	.	.	.	-0.123076	0.640036	0.751781	.	.	.	.	.	.	.	.	.
chr22-42755537-42756492	A4GALT	PrEP_vs_HC	0.0177301	0.959876	0.665971	0.382161	0.139842	0.2688	0.521111	0.282467	0.504026	0.554234	0.0188032	0.206734	-0.0271564	0.933532	0.796942	.	.	.	.	.	.
chr22-42755537-42756492	A4GALT	PWH_vs_HC	-0.271229	0.476998	0.338874	0.161807	0.55493	0.369244	-0.0197977	0.968076	0.653664	0.6033	0.0149961	0.0963166	-0.644317	0.059841	0.198208	.	.	.	.	.	.
chr22-42755537-42756492	A4GALT	PWH_vs_PrEP	-0.288959	0.308049	0.290371	-0.220354	0.278942	0.350989	-0.540909	0.152237	0.314386	0.0490652	0.780375	0.77992	-0.61716	0.0183733	0.238449	.	.	.	.	.	.
chr22-42931178-42932204	A4GALT	PrEP_vs_HC	-0.304582	0.014651	0.0854886	-0.31494	0.007778	0.0570139	-0.431117	0.0121656	0.191076	-0.605393	0.00148721	0.0791961	-0.498812	0.0140311	0.166507	-0.301137	0.193115	0.56889	-0.635387	0.079635	0.702121
chr22-42931178-42932204	A4GALT	PWH_vs_HC	-0.449838	0.00160866	0.0103779	-0.360796	0.00547065	0.0210486	-0.248858	0.163903	0.302101	-0.490223	0.0112819	0.0803474	-0.445337	0.0325853	0.152559	-0.445045	0.0676065	0.291741	-0.9696	0.00843924	0.274268
chr22-42931178-42932204	A4GALT	PWH_vs_PrEP	-0.145256	0.118801	0.173053	-0.0458556	0.590318	0.504517	0.182259	0.165323	0.325654	0.11517	0.40196	0.680592	0.0534758	0.722174	0.693789	-0.143908	0.41978	0.741643	-0.334213	0.221085	0.900065
chr12-53320983-53321942	AAAS	PrEP_vs_HC	-0.00305925	0.977088	0.668317	0.0402662	0.69089	0.575876	-0.0586645	0.75415	0.67601	0.111958	0.491472	0.677848	-0.22797	0.279848	0.544397	-0.064236	0.75779	0.778181	-0.406841	0.220607	0.775051
chr12-53320983-53321942	AAAS	PWH_vs_HC	0.0144385	0.899157	0.475968	-0.0686821	0.534234	0.362387	-0.0938528	0.643559	0.56123	0.0822956	0.62829	0.577066	-0.314365	0.153928	0.303676	0.00583481	0.9785	0.737304	-0.146558	0.656708	0.804255
chr12-53320983-53321942	AAAS	PWH_vs_PrEP	0.0174977	0.835292	0.490696	-0.108948	0.187729	0.2837	-0.0351883	0.81318	0.627191	-0.029662	0.814489	0.788227	-0.0863947	0.595071	0.669575	0.0700708	0.665138	0.826581	0.260283	0.301586	0.919964
chr12-53379330-53380268	AAAS	PrEP_vs_HC	0.0686663	0.461153	0.492114	0.0329166	0.660638	0.566701	-0.00714027	0.961143	0.722742	-0.289838	0.00717956	0.147615	0.1373	0.271439	0.538449	-0.117805	0.467289	0.701632	-0.158357	0.49048	0.871206
chr12-53379330-53380268	AAAS	PWH_vs_HC	-0.0310208	0.750598	0.434327	-0.0362086	0.655436	0.403314	-0.193662	0.230808	0.354471	-0.265262	0.0180309	0.107461	-0.0138832	0.913901	0.621294	-0.0652535	0.700592	0.669895	-0.18755	0.428096	0.739145
chr12-53379330-53380268	AAAS	PWH_vs_PrEP	-0.099687	0.180211	0.214652	-0.0691252	0.254141	0.333851	-0.186521	0.118974	0.28083	0.0245767	0.757485	0.775239	-0.151184	0.121992	0.423708	0.052551	0.677205	0.83166	-0.0291935	0.868993	0.939294
chr12-53535397-53536363	AAAS	PrEP_vs_HC	-0.18801	0.377214	0.45021	-0.152891	0.544411	0.52152	-0.286142	0.417059	0.56797	.	.	.	-0.412387	0.265423	0.534597	.	.	.	.	.	.
chr12-53535397-53536363	AAAS	PWH_vs_HC	0.283345	0.212386	0.207341	0.0892715	0.739862	0.42768	0.249108	0.479758	0.497874	.	.	.	0.0743929	0.841655	0.602762	.	.	.	.	.	.
chr12-53535397-53536363	AAAS	PWH_vs_PrEP	0.471355	0.0100004	0.0495861	0.242163	0.231427	0.318191	0.53525	0.052531	0.194951	.	.	.	0.48678	0.0903517	0.392289	.	.	.	.	.	.
chr2-69576620-69577514	AAK1	PrEP_vs_HC	0.377211	0.0886696	0.219796	0.425487	0.0471983	0.151462	0.412996	0.257077	0.488724	-0.00770376	0.981311	0.803996	0.631201	0.051475	0.276866	.	.	.	.	.	.
chr2-69576620-69577514	AAK1	PWH_vs_HC	1.01743	0.000277178	0.0038537	0.852456	0.00101211	0.00753974	1.0401	0.00733867	0.071839	0.439281	0.208852	0.359339	1.36061	0.000153646	0.0113293	.	.	.	.	.	.
chr2-69576620-69577514	AAK1	PWH_vs_PrEP	0.640218	0.00119332	0.0190051	0.426969	0.0153405	0.0802787	0.627109	0.0290629	0.149745	0.446985	0.0890315	0.416628	0.729404	0.00459791	0.178978	.	.	.	.	.	.
chr2-69582010-69583227	AAK1	PrEP_vs_HC	0.353767	0.132137	0.271871	0.195667	0.281106	0.383934	0.325303	0.282258	0.503818	0.0204205	0.943423	0.797877	0.420804	0.148066	0.427648	0.138656	0.646968	0.749584	-0.118496	0.7391	0.901736
chr2-69582010-69583227	AAK1	PWH_vs_HC	1.15485	0.000164857	0.00280753	0.986605	6.96055e-05	0.00159286	1.29338	0.000366959	0.0168929	0.676924	0.0305256	0.137491	1.11515	0.000565272	0.0185644	1.03352	0.00180916	0.052665	0.325769	0.358717	0.704483
chr2-69582010-69583227	AAK1	PWH_vs_PrEP	0.801084	0.000303922	0.0114563	0.790937	2.59478e-05	0.00670498	0.968081	0.000307673	0.0190768	0.656503	0.00595934	0.149519	0.694348	0.0033171	0.153391	0.894868	0.000436203	0.0652529	0.444265	0.103827	0.854721
chr2-69604638-69605704	AAK1	PrEP_vs_HC	-0.909676	0.0363664	0.140275	-0.570744	0.182056	0.30902	-0.56992	0.134533	0.409463	.	.	.	-0.947442	0.119351	0.395483	.	.	.	.	.	.
chr2-69604638-69605704	AAK1	PWH_vs_HC	-0.000172985	0.999665	0.502189	-0.0959168	0.824126	0.451846	0.506213	0.181397	0.317038	.	.	.	-0.585663	0.33005	0.420782	.	.	.	.	.	.
chr2-69604638-69605704	AAK1	PWH_vs_PrEP	0.909503	0.00874653	0.0466096	0.474827	0.15336	0.256483	1.07613	0.000664964	0.0236417	.	.	.	0.361778	0.427754	0.609079	.	.	.	.	.	.
chr11-77630710-77631700	AAMDC	PrEP_vs_HC	-0.129575	0.665016	0.576575	0.0575536	0.85349	0.625292	-0.79614	0.0631461	0.324403	-0.204937	0.614416	0.716272	0.115599	0.720368	0.745523	-0.154348	0.604903	0.738017	.	.	.
chr11-77630710-77631700	AAMDC	PWH_vs_HC	-0.202755	0.527867	0.358766	-0.0516556	0.878593	0.46616	-0.985733	0.0294277	0.136471	-0.314195	0.46161	0.513872	-0.253504	0.447243	0.474813	-0.323911	0.291372	0.498846	.	.	.
chr11-77630710-77631700	AAMDC	PWH_vs_PrEP	-0.0731803	0.756495	0.465613	-0.109209	0.660862	0.529465	-0.189594	0.558539	0.541942	-0.109259	0.730143	0.769469	-0.369103	0.145006	0.446922	-0.169563	0.461035	0.762609	.	.	.
chr11-77820507-77821473	AAMDC	PrEP_vs_HC	-0.263333	0.0199027	0.102251	-0.070699	0.486536	0.494226	0.0163859	0.92223	0.715085	-0.0811106	0.576315	0.702765	-0.277406	0.0842116	0.342722	-0.164215	0.398149	0.675957	-0.205326	0.520289	0.873216
chr11-77820507-77821473	AAMDC	PWH_vs_HC	-0.361957	0.00422396	0.0178567	-0.104117	0.34939	0.284036	-0.271697	0.143714	0.284852	-0.212119	0.167685	0.32607	-0.177377	0.279602	0.39539	-0.218847	0.282834	0.493523	-0.167973	0.601613	0.789932
chr11-77820507-77821473	AAMDC	PWH_vs_PrEP	-0.098624	0.23886	0.250204	-0.0334179	0.679043	0.537852	-0.288083	0.0384359	0.171538	-0.131009	0.250511	0.601656	0.100029	0.413234	0.605485	-0.0546325	0.71704	0.834971	0.0373539	0.878048	0.939294
chr11-77994402-77995341	AAMDC	PrEP_vs_HC	-0.186695	0.0574527	0.177973	-0.0774392	0.451988	0.477422	0.121142	0.444964	0.577935	-0.147104	0.343993	0.603932	-0.0286593	0.845558	0.779352	0.00721088	0.967312	0.812909	-0.698914	0.0166046	0.495375
chr11-77994402-77995341	AAMDC	PWH_vs_HC	-0.197833	0.0593197	0.0910565	-0.0812974	0.467814	0.33592	0.215882	0.214011	0.343285	-0.0608743	0.706283	0.609499	-0.0276025	0.856204	0.606298	0.246877	0.185097	0.43269	-0.634334	0.0314678	0.386988
chr11-77994402-77995341	AAMDC	PWH_vs_PrEP	-0.0111377	0.879247	0.503632	-0.00385817	0.962249	0.616353	0.09474	0.453553	0.5011	0.0862297	0.475032	0.706177	0.00105678	0.9926	0.760367	0.239666	0.086875	0.472928	0.0645808	0.766734	0.936477
chr17-76557199-76558018	AANAT	PrEP_vs_HC	0.0433645	0.638416	0.567116	0.0863468	0.423647	0.462519	-0.128206	0.560083	0.62524	-0.0144066	0.936443	0.796334	-0.0556318	0.804917	0.769256	0.0299982	0.911248	0.804024	.	.	.
chr17-76557199-76558018	AANAT	PWH_vs_HC	-0.0315449	0.747958	0.433637	0.058719	0.614182	0.389112	-0.102947	0.664648	0.568687	0.15815	0.406041	0.490762	-0.238871	0.309718	0.410826	0.113513	0.684277	0.666842	.	.	.
chr17-76557199-76558018	AANAT	PWH_vs_PrEP	-0.0749094	0.308973	0.290462	-0.0276278	0.746127	0.557444	0.0252592	0.884819	0.645692	0.172557	0.226213	0.580639	-0.183239	0.297704	0.556795	0.0835152	0.689168	0.834528	.	.	.
chr17-76597135-76598385	AANAT	PrEP_vs_HC	-0.151612	0.264348	0.382027	-0.236576	0.1657	0.293918	0.284767	0.189851	0.448822	-0.43925	0.0140575	0.191677	-0.139969	0.490522	0.661672	-0.204173	0.40774	0.681016	0.63765	0.0466237	0.648565
chr17-76597135-76598385	AANAT	PWH_vs_HC	-0.622727	0.000380919	0.00451446	-0.573591	0.00486363	0.0196703	-0.285117	0.223686	0.348525	-0.627325	0.00124237	0.0244493	-0.607658	0.00632138	0.0681204	-0.505908	0.0538026	0.266664	0.245538	0.440108	0.740272
chr17-76597135-76598385	AANAT	PWH_vs_PrEP	-0.471116	0.000301341	0.0114563	-0.337015	0.019131	0.0900743	-0.569884	0.00213787	0.0441852	-0.188076	0.162929	0.522921	-0.467689	0.00507433	0.182183	-0.301735	0.119898	0.52779	-0.392113	0.106899	0.859505
chr9-104775020-104775981	ABCA1	PrEP_vs_HC	-0.297853	0.161041	0.301478	-0.284386	0.154628	0.283884	-0.407981	0.278766	0.501108	-0.224844	0.450018	0.658902	-0.187036	0.561783	0.688742	.	.	.	.	.	.
chr9-104775020-104775981	ABCA1	PWH_vs_HC	-0.551788	0.0209992	0.047398	-0.901929	0.000392447	0.00434503	-0.848933	0.0372691	0.151497	-0.383865	0.222063	0.370258	-0.847948	0.0135105	0.101249	.	.	.	.	.	.
chr9-104775020-104775981	ABCA1	PWH_vs_PrEP	-0.253934	0.131376	0.180151	-0.617542	0.000760427	0.0220549	-0.440952	0.137769	0.298435	-0.159021	0.493138	0.711957	-0.660913	0.0109199	0.199945	.	.	.	.	.	.
chr9-104834870-104835802	ABCA1	PrEP_vs_HC	-0.105291	0.493211	0.507847	-0.376587	0.0933056	0.217598	-0.123409	0.571117	0.62943	-0.359466	0.116896	0.432718	-0.186425	0.483302	0.658323	-0.661328	0.0191008	0.317885	-0.416337	0.210896	0.775051
chr9-104834870-104835802	ABCA1	PWH_vs_HC	-0.153738	0.350246	0.283396	-0.464557	0.0590521	0.095544	-0.0916867	0.696315	0.578444	-0.447726	0.0643059	0.205197	-0.373492	0.178492	0.324525	-0.425004	0.133566	0.378656	-0.462566	0.163199	0.597635
chr9-104834870-104835802	ABCA1	PWH_vs_PrEP	-0.0484465	0.687417	0.444215	-0.0879703	0.609219	0.512169	0.0317227	0.854194	0.638825	-0.0882606	0.615193	0.746489	-0.187067	0.364551	0.589249	0.236324	0.263046	0.66447	-0.0462294	0.853649	0.939294
chr9-104860005-104860899	ABCA1	PrEP_vs_HC	-0.616355	0.0102292	0.0718089	-0.724878	0.0312938	0.12131	0.016476	0.959411	0.722157	-1.10164	0.00395556	0.117023	-0.736918	0.10606	0.37694	.	.	.	.	.	.
chr9-104860005-104860899	ABCA1	PWH_vs_HC	-0.329398	0.157895	0.172559	-0.644522	0.0677821	0.104037	0.427836	0.200617	0.331452	-0.556395	0.142495	0.303647	-0.859319	0.0626132	0.202493	.	.	.	.	.	.
chr9-104860005-104860899	ABCA1	PWH_vs_PrEP	0.286957	0.102229	0.15923	0.0803556	0.74629	0.557444	0.411359	0.105899	0.268801	0.545245	0.0568034	0.350553	-0.122401	0.719685	0.692463	.	.	.	.	.	.
chr9-104861328-104862148	ABCA1	PrEP_vs_HC	.	.	.	.	.	.	-0.922411	0.0243892	0.235066	.	.	.	.	.	.	.	.	.	.	.	.
chr9-104861328-104862148	ABCA1	PWH_vs_HC	.	.	.	.	.	.	-0.790391	0.0500692	0.176722	.	.	.	.	.	.	.	.	.	.	.	.
chr9-104861328-104862148	ABCA1	PWH_vs_PrEP	.	.	.	.	.	.	0.132021	0.657055	0.578725	.	.	.	.	.	.	.	.	.	.	.	.
chr9-104865887-104866877	ABCA1	PrEP_vs_HC	.	.	.	.	.	.	0.147672	0.712231	0.665966	.	.	.	.	.	.	.	.	.	.	.	.
chr9-104865887-104866877	ABCA1	PWH_vs_HC	.	.	.	.	.	.	-0.274614	0.491524	0.501842	.	.	.	.	.	.	.	.	.	.	.	.
chr9-104865887-104866877	ABCA1	PWH_vs_PrEP	.	.	.	.	.	.	-0.422285	0.170981	0.330538	.	.	.	.	.	.	.	.	.	.	.	.
chr9-104868677-104869582	ABCA1	PrEP_vs_HC	-0.458194	0.00233426	0.034868	-0.377903	0.0258611	0.109646	-0.214451	0.228645	0.471869	-0.935929	0.000125303	0.0278025	-0.157256	0.541734	0.681301	-0.497544	0.0431515	0.398499	-0.340546	0.306583	0.816367
chr9-104868677-104869582	ABCA1	PWH_vs_HC	-0.419169	0.00686998	0.0241685	-0.398024	0.0298091	0.0620191	-0.166458	0.384251	0.449447	-0.831728	0.000804634	0.0200367	-0.226932	0.396429	0.454943	-0.559153	0.0285262	0.206731	-0.342779	0.300464	0.677015
chr9-104868677-104869582	ABCA1	PWH_vs_PrEP	0.0390246	0.702906	0.447263	-0.0201212	0.87258	0.591194	0.0479931	0.731508	0.603514	0.104202	0.536897	0.725585	-0.069676	0.726618	0.696472	-0.0616092	0.739028	0.841947	-0.00223322	0.992909	0.947689
chr9-104872851-104873836	ABCA1	PrEP_vs_HC	-0.856777	0.000240833	0.0122277	-0.972087	0.000127125	0.0068498	-0.339968	0.12368	0.399522	-0.267346	0.286095	0.56447	-1.17467	0.000125803	0.0207736	-0.750193	0.029544	0.354419	.	.	.
chr9-104872851-104873836	ABCA1	PWH_vs_HC	-1.24817	7.74843e-06	0.000682589	-1.61127	7.74442e-07	0.000208834	-0.379523	0.112277	0.256091	-0.819419	0.00336312	0.0429908	-1.5038	6.01189e-06	0.00405583	-1.25915	0.000696243	0.040121	.	.	.
chr9-104872851-104873836	ABCA1	PWH_vs_PrEP	-0.391392	0.0154245	0.0580285	-0.63918	0.000822382	0.0225787	-0.0395548	0.817939	0.628668	-0.552073	0.00724183	0.163287	-0.329131	0.124948	0.428749	-0.508954	0.0535021	0.401233	.	.	.
chr9-104926230-104927148	ABCA1	PrEP_vs_HC	-0.586107	0.00676406	0.05845	-0.575929	0.0242729	0.105471	-0.23246	0.315798	0.523347	-0.182684	0.456053	0.660216	-0.642524	0.0309081	0.227542	-0.230236	0.444432	0.693168	.	.	.
chr9-104926230-104927148	ABCA1	PWH_vs_HC	-0.57057	0.0122993	0.0342602	-0.889557	0.00266859	0.0134053	-0.282549	0.259913	0.376976	-0.113133	0.658271	0.588572	-0.753744	0.0149161	0.10503	-0.2879	0.345214	0.534698	.	.	.
chr9-104926230-104927148	ABCA1	PWH_vs_PrEP	0.0155373	0.918715	0.513496	-0.313628	0.110589	0.21873	-0.0500894	0.783739	0.619906	0.0695519	0.714886	0.767722	-0.11122	0.616546	0.672282	-0.0576647	0.801516	0.856842	.	.	.
chr9-104927772-104928728	ABCA1	PrEP_vs_HC	-1.38256	8.82384e-05	0.00653488	-1.29198	0.000104843	0.0059186	-0.366755	0.21175	0.458955	-0.442108	0.175485	0.479157	-0.491381	0.127771	0.405129	-0.740447	0.0216369	0.329248	.	.	.
chr9-104927772-104928728	ABCA1	PWH_vs_HC	-1.5293	6.42719e-05	0.00176011	-1.84206	4.34223e-06	0.000486279	-0.808668	0.0141618	0.0946445	-0.770545	0.0278132	0.131088	-0.433493	0.190094	0.33302	-1.17392	0.000572856	0.035507	.	.	.
chr9-104927772-104928728	ABCA1	PWH_vs_PrEP	-0.14674	0.500713	0.376743	-0.550075	0.0162183	0.0827461	-0.441914	0.0622875	0.210284	-0.328437	0.196154	0.553964	0.0578879	0.813147	0.720103	-0.433477	0.0736977	0.450151	.	.	.
chr9-104960945-104961871	ABCA1	PrEP_vs_HC	.	.	.	.	.	.	-0.807253	0.102138	0.373675	.	.	.	.	.	.	.	.	.	.	.	.
chr9-104960945-104961871	ABCA1	PWH_vs_HC	.	.	.	.	.	.	-1.37354	0.00770313	0.0731856	.	.	.	.	.	.	.	.	.	.	.	.
chr9-104960945-104961871	ABCA1	PWH_vs_PrEP	.	.	.	.	.	.	-0.566284	0.130547	0.293161	.	.	.	.	.	.	.	.	.	.	.	.
chr9-104989342-104990241	ABCA1	PrEP_vs_HC	-0.808369	0.000319409	0.0134505	-0.761365	0.00253736	0.0320377	-0.184014	0.506401	0.605341	-0.487205	0.111795	0.426538	-0.769221	0.0407126	0.25431	.	.	.	.	.	.
chr9-104989342-104990241	ABCA1	PWH_vs_HC	-0.663443	0.00305925	0.0147332	-0.926915	0.000928192	0.00718993	0.0809758	0.77918	0.604732	-0.258516	0.41448	0.493919	-0.740681	0.0515899	0.187905	.	.	.	.	.	.
chr9-104989342-104990241	ABCA1	PWH_vs_PrEP	0.144926	0.320202	0.296776	-0.165551	0.348	0.389861	0.264989	0.223898	0.37509	0.228689	0.332851	0.650792	0.0285399	0.918488	0.748087	.	.	.	.	.	.
chr9-104991275-104992144	ABCA1	PrEP_vs_HC	-0.388857	0.0272773	0.121921	-0.129964	0.356218	0.427197	-0.0836259	0.641618	0.6482	-0.286422	0.140173	0.450754	-0.181818	0.440258	0.635286	-0.67307	0.014882	0.291638	0.310006	0.387237	0.853382
chr9-104991275-104992144	ABCA1	PWH_vs_HC	-0.734499	0.000523807	0.00544719	-0.570557	0.00126367	0.00864149	-0.457411	0.0244342	0.123928	-0.648779	0.00261451	0.0380808	-0.678286	0.00830059	0.0787226	-1.24266	5.57732e-05	0.00942972	-0.304947	0.39305	0.724732
chr9-104991275-104992144	ABCA1	PWH_vs_PrEP	-0.345641	0.0145064	0.0561211	-0.440593	0.000818164	0.0225787	-0.373785	0.0132662	0.100521	-0.362356	0.0198734	0.24366	-0.496468	0.00960825	0.199945	-0.56959	0.00820773	0.201866	-0.614952	0.0267826	0.767957
chr9-104993217-104994205	ABCA1	PrEP_vs_HC	.	.	.	.	.	.	0.231353	0.513296	0.609231	.	.	.	.	.	.	.	.	.	.	.	.
chr9-104993217-104994205	ABCA1	PWH_vs_HC	.	.	.	.	.	.	0.284773	0.427084	0.472871	.	.	.	.	.	.	.	.	.	.	.	.
chr9-104993217-104994205	ABCA1	PWH_vs_PrEP	.	.	.	.	.	.	0.0534196	0.843023	0.635866	.	.	.	.	.	.	.	.	.	.	.	.
chr9-105006789-105007684	ABCA1	PrEP_vs_HC	-0.186331	0.111882	0.247853	-0.0596453	0.643698	0.560489	-0.313701	0.169874	0.436336	0.303454	0.120454	0.436254	-0.247019	0.351968	0.589591	-0.34545	0.233306	0.592388	-0.121525	0.724685	0.901338
chr9-105006789-105007684	ABCA1	PWH_vs_HC	-0.421337	0.00245661	0.0132148	-0.206716	0.150594	0.168518	-0.54712	0.0306932	0.138795	0.0477758	0.81211	0.638378	-0.244134	0.373383	0.444016	-0.615296	0.041125	0.234619	-0.247878	0.472466	0.747586
chr9-105006789-105007684	ABCA1	PWH_vs_PrEP	-0.235006	0.0157627	0.0585516	-0.14707	0.162958	0.265021	-0.233419	0.197551	0.353795	-0.255678	0.0946012	0.424965	0.002885	0.98872	0.760105	-0.269846	0.225567	0.632897	-0.126353	0.630008	0.931784
chr9-105052926-105053829	ABCA1	PrEP_vs_HC	-0.16069	0.387827	0.45621	0.235768	0.249043	0.360974	0.222084	0.365868	0.548766	0.535067	0.0186091	0.206734	0.353464	0.221709	0.496356	0.53868	0.101084	0.478706	.	.	.
chr9-105052926-105053829	ABCA1	PWH_vs_HC	-0.533394	0.0140239	0.036945	-0.134469	0.540553	0.364246	-0.37052	0.166595	0.30448	0.526482	0.026254	0.125761	0.188516	0.522667	0.505571	-0.26819	0.411042	0.570197	.	.	.
chr9-105052926-105053829	ABCA1	PWH_vs_PrEP	-0.372704	0.0188929	0.0643406	-0.370238	0.031104	0.112642	-0.592603	0.00451868	0.0591823	-0.00858464	0.959583	0.813248	-0.164949	0.456648	0.62083	-0.80687	0.00219012	0.1215	.	.	.
chr9-105063118-105063919	ABCA1	PrEP_vs_HC	.	.	.	.	.	.	0.144057	0.717369	0.666637	.	.	.	.	.	.	.	.	.	.	.	.
chr9-105063118-105063919	ABCA1	PWH_vs_HC	.	.	.	.	.	.	-0.225249	0.57012	0.534684	.	.	.	.	.	.	.	.	.	.	.	.
chr9-105063118-105063919	ABCA1	PWH_vs_PrEP	.	.	.	.	.	.	-0.369306	0.22687	0.37794	.	.	.	.	.	.	.	.	.	.	.	.
chr9-105064304-105065280	ABCA1	PrEP_vs_HC	0.0180129	0.87661	0.640957	0.0729298	0.507503	0.503703	-0.241349	0.203471	0.454442	-0.0865814	0.641727	0.724329	0.180372	0.435012	0.631915	0.0714318	0.763375	0.778951	-0.291079	0.413023	0.857529
chr9-105064304-105065280	ABCA1	PWH_vs_HC	-0.111339	0.373343	0.294201	-0.169928	0.164003	0.177116	-0.377976	0.0694879	0.206924	-0.0280212	0.885558	0.658504	0.0916793	0.700866	0.567071	-0.164065	0.506355	0.612899	-0.929046	0.0106657	0.281559
chr9-105064304-105065280	ABCA1	PWH_vs_PrEP	-0.129352	0.169121	0.207256	-0.242858	0.0113677	0.0694527	-0.136627	0.361487	0.459191	0.0585602	0.686491	0.761576	-0.0886925	0.619495	0.672282	-0.235497	0.205641	0.615476	-0.637968	0.0207586	0.767957
chr9-105066064-105066984	ABCA1	PrEP_vs_HC	-0.791163	0.000767532	0.0205266	-0.39939	0.0421263	0.142905	-0.692451	0.0122757	0.191076	-0.365168	0.217356	0.51796	-1.06581	0.00719147	0.120195	.	.	.	.	.	.
chr9-105066064-105066984	ABCA1	PWH_vs_HC	-0.8732	0.000577454	0.00573204	-0.54807	0.0124989	0.0359754	-0.71279	0.0147821	0.0958368	-0.411964	0.184966	0.338477	-1.28643	0.00179948	0.0351097	.	.	.	.	.	.
chr9-105066064-105066984	ABCA1	PWH_vs_PrEP	-0.0820372	0.596913	0.411762	-0.148679	0.318567	0.374449	-0.0203382	0.920985	0.656009	-0.0467955	0.837476	0.790996	-0.220624	0.445024	0.617214	.	.	.	.	.	.
chr9-105124338-105125274	ABCA1	PrEP_vs_HC	-1.41171	9.04692e-05	0.00659858	-1.45936	0.000252973	0.0100192	-0.224438	0.503475	0.604196	-1.01943	0.00522402	0.131221	-1.05872	0.00345284	0.0884643	.	.	.	.	.	.
chr9-105124338-105125274	ABCA1	PWH_vs_HC	-1.45642	9.73686e-05	0.00222854	-1.46372	0.000465589	0.00472509	-0.484584	0.167108	0.3051	-0.985081	0.00950069	0.0744138	-0.701998	0.046351	0.177553	.	.	.	.	.	.
chr9-105124338-105125274	ABCA1	PWH_vs_PrEP	-0.044709	0.837018	0.490769	-0.00436044	0.986392	0.622446	-0.260146	0.318284	0.434662	0.0343481	0.897756	0.802517	0.35672	0.173905	0.471466	.	.	.	.	.	.
chr9-105141113-105142097	ABCA1	PrEP_vs_HC	-1.32179	2.8816e-05	0.00355683	-1.62852	3.194e-05	0.00305422	-0.83863	0.0156162	0.205832	.	.	.	-1.26603	0.00592175	0.108059	.	.	.	.	.	.
chr9-105141113-105142097	ABCA1	PWH_vs_HC	-1.26637	6.51163e-05	0.00176011	-1.74655	2.2075e-05	0.000840116	-0.511984	0.143126	0.284478	.	.	.	-1.54015	0.00109988	0.0258519	.	.	.	.	.	.
chr9-105141113-105142097	ABCA1	PWH_vs_PrEP	0.0554128	0.761602	0.467415	-0.118038	0.611147	0.512635	0.326645	0.207989	0.362409	.	.	.	-0.274121	0.408177	0.604626	.	.	.	.	.	.
chr9-105142379-105143351	ABCA1	PrEP_vs_HC	.	.	.	.	.	.	-0.646072	0.041442	0.280173	.	.	.	.	.	.	.	.	.	.	.	.
chr9-105142379-105143351	ABCA1	PWH_vs_HC	.	.	.	.	.	.	-0.421079	0.192347	0.325402	.	.	.	.	.	.	.	.	.	.	.	.
chr9-105142379-105143351	ABCA1	PWH_vs_PrEP	.	.	.	.	.	.	0.224993	0.346783	0.449896	.	.	.	.	.	.	.	.	.	.	.	.
chr9-105154567-105155508	ABCA1	PrEP_vs_HC	-0.432089	0.0667633	0.189968	-0.564659	0.022162	0.100771	-0.525856	0.098338	0.370454	.	.	.	-0.220499	0.586899	0.695487	.	.	.	.	.	.
chr9-105154567-105155508	ABCA1	PWH_vs_HC	-0.473493	0.0593214	0.0910565	-0.466129	0.0687754	0.105062	-0.512374	0.114275	0.258027	.	.	.	-0.0962678	0.814711	0.594753	.	.	.	.	.	.
chr9-105154567-105155508	ABCA1	PWH_vs_PrEP	-0.0414037	0.813984	0.483569	0.0985292	0.585972	0.503438	0.0134825	0.954953	0.662368	.	.	.	0.124231	0.689127	0.68593	.	.	.	.	.	.
chr9-105156815-105157734	ABCA1	PrEP_vs_HC	-0.569382	0.0305814	0.128508	-0.699134	0.00778825	0.0570139	-0.262385	0.376038	0.551112	.	.	.	-0.887283	0.0251015	0.211885	.	.	.	.	.	.
chr9-105156815-105157734	ABCA1	PWH_vs_HC	-0.599605	0.0292059	0.0582003	-0.668621	0.0149597	0.0398008	-0.429037	0.160714	0.299704	.	.	.	-1.01941	0.0112368	0.0929506	.	.	.	.	.	.
chr9-105156815-105157734	ABCA1	PWH_vs_PrEP	-0.0302235	0.873851	0.502338	0.0305125	0.869696	0.590728	-0.166652	0.463526	0.506252	.	.	.	-0.132122	0.649428	0.678749	.	.	.	.	.	.
chr19-1252171-1253568	ABCA7	PrEP_vs_HC	-0.182377	0.0203772	0.103474	-0.193718	0.0371776	0.134276	-0.0551283	0.665988	0.655734	-0.336726	0.00715809	0.147615	-0.28449	0.0492344	0.273802	-0.296786	0.075862	0.444398	-0.0250731	0.921341	0.930095
chr19-1252171-1253568	ABCA7	PWH_vs_HC	-0.10397	0.185596	0.190092	-0.143439	0.141504	0.162181	-0.121625	0.382841	0.448217	-0.171167	0.172215	0.328545	-0.181251	0.216185	0.353707	-0.0786924	0.646682	0.654707	0.178732	0.49117	0.750689
chr19-1252171-1253568	ABCA7	PWH_vs_PrEP	0.0784069	0.178529	0.213781	0.0502787	0.472187	0.451708	-0.0664968	0.514499	0.528564	0.165559	0.0791584	0.401781	0.10324	0.344796	0.58043	0.218094	0.0937892	0.487203	0.203805	0.29874	0.919964
chr7-20394827-20395760	ABCB5	PrEP_vs_HC	0.107975	0.766167	0.61033	.	.	.	.	.	.	0.265628	0.451179	0.659493	.	.	.	.	.	.	.	.	.
chr7-20394827-20395760	ABCB5	PWH_vs_HC	-0.822115	0.0371735	0.0679785	.	.	.	.	.	.	0.0742032	0.840057	0.646369	.	.	.	.	.	.	.	.	.
chr7-20394827-20395760	ABCB5	PWH_vs_PrEP	-0.93009	0.00352224	0.0305978	.	.	.	.	.	.	-0.191425	0.485944	0.71042	.	.	.	.	.	.	.	.	.
chr7-20399218-20400165	ABCB5	PrEP_vs_HC	.	.	.	.	.	.	.	.	.	1.01571	0.00465078	0.125042	.	.	.	.	.	.	.	.	.
chr7-20399218-20400165	ABCB5	PWH_vs_HC	.	.	.	.	.	.	.	.	.	0.382912	0.281276	0.41061	.	.	.	.	.	.	.	.	.
chr7-20399218-20400165	ABCB5	PWH_vs_PrEP	.	.	.	.	.	.	.	.	.	-0.632797	0.0208124	0.246011	.	.	.	.	.	.	.	.	.
chr7-20407401-20409056	ABCB5	PrEP_vs_HC	.	.	.	0.481068	0.262207	0.370777	.	.	.	1.12323	0.0204015	0.210363	.	.	.	.	.	.	.	.	.
chr7-20407401-20409056	ABCB5	PWH_vs_HC	.	.	.	-0.489416	0.284022	0.250047	.	.	.	0.182088	0.708284	0.609505	.	.	.	.	.	.	.	.	.
chr7-20407401-20409056	ABCB5	PWH_vs_PrEP	.	.	.	-0.970484	0.00846457	0.0623247	.	.	.	-0.941141	0.0133528	0.209317	.	.	.	.	.	.	.	.	.
chr7-20434991-20435932	ABCB5	PrEP_vs_HC	-0.775855	0.127928	0.266939	-0.699641	0.105172	0.232388	.	.	.	-0.667917	0.0832953	0.380088	-0.667146	0.0933504	0.356871	.	.	.	.	.	.
chr7-20434991-20435932	ABCB5	PWH_vs_HC	-1.96244	0.00146004	0.00971566	-1.95941	0.000339965	0.00402132	.	.	.	-2.03431	1.21513e-05	0.00218064	-0.993193	0.0165498	0.109883	.	.	.	.	.	.
chr7-20434991-20435932	ABCB5	PWH_vs_PrEP	-1.18658	0.00647003	0.0397594	-1.25977	0.00115911	0.0266357	.	.	.	-1.36639	5.1582e-05	0.032304	-0.326048	0.279277	0.545754	.	.	.	.	.	.
chr7-20438428-20439363	ABCB5	PrEP_vs_HC	-0.406519	0.186772	0.323532	-0.256718	0.301262	0.396257	-0.00791654	0.981929	0.726497	0.151646	0.640256	0.723727	-0.581545	0.138541	0.416968	.	.	.	.	.	.
chr7-20438428-20439363	ABCB5	PWH_vs_HC	-1.06155	0.0037283	0.0166424	-0.703083	0.0151366	0.0400475	-0.657897	0.0796754	0.21851	-0.355605	0.298865	0.424218	-0.910297	0.025815	0.13636	.	.	.	.	.	.
chr7-20438428-20439363	ABCB5	PWH_vs_PrEP	-0.655034	0.0121318	0.0525157	-0.446366	0.0322141	0.11477	-0.64998	0.0227578	0.134327	-0.507252	0.0515599	0.342116	-0.328753	0.271544	0.54164	.	.	.	.	.	.
chr7-20444152-20445124	ABCB5	PrEP_vs_HC	0.144167	0.751832	0.60508	0.198937	0.662417	0.567003	0.0632827	0.877042	0.705244	-0.0748458	0.852781	0.779205	-0.616438	0.102311	0.371938	.	.	.	.	.	.
chr7-20444152-20445124	ABCB5	PWH_vs_HC	-0.394607	0.416268	0.313519	-0.371673	0.447412	0.32779	-0.167234	0.689054	0.577065	-0.340839	0.422958	0.498032	-0.754187	0.050318	0.185639	.	.	.	.	.	.
chr7-20444152-20445124	ABCB5	PWH_vs_PrEP	-0.538773	0.143862	0.189158	-0.570611	0.124165	0.231607	-0.230517	0.465461	0.506472	-0.265993	0.400809	0.680592	-0.137748	0.626787	0.673434	.	.	.	.	.	.
chr7-20448859-20449751	ABCB5	PrEP_vs_HC	-0.509936	0.172849	0.311748	-0.267417	0.542262	0.520728	.	.	.	-0.207047	0.515069	0.68582	-0.880961	0.0246763	0.211885	.	.	.	.	.	.
chr7-20448859-20449751	ABCB5	PWH_vs_HC	-1.54741	0.000678784	0.00616982	-1.37822	0.00759134	0.0261094	.	.	.	-0.692432	0.0439928	0.16553	-1.12491	0.00546532	0.0628726	.	.	.	.	.	.
chr7-20448859-20449751	ABCB5	PWH_vs_PrEP	-1.03748	0.00170036	0.0221353	-1.11081	0.00424486	0.0447169	.	.	.	-0.485385	0.056846	0.350553	-0.243954	0.399941	0.601047	.	.	.	.	.	.
chr7-20450307-20451230	ABCB5	PrEP_vs_HC	0.167697	0.627408	0.562852	0.36374	0.203132	0.32447	0.428454	0.321931	0.526424	0.330076	0.174869	0.479157	0.30113	0.437254	0.633981	0.749693	0.0415918	0.395449	.	.	.
chr7-20450307-20451230	ABCB5	PWH_vs_HC	-0.20262	0.584982	0.3795	-0.229358	0.452958	0.33054	-0.502828	0.262655	0.378553	-0.357204	0.161166	0.319165	-0.0819835	0.83645	0.601893	0.19256	0.594029	0.643248	.	.	.
chr7-20450307-20451230	ABCB5	PWH_vs_PrEP	-0.370318	0.185728	0.218366	-0.593099	0.0147653	0.0783168	-0.931282	0.00853062	0.0829295	-0.68728	0.000807902	0.0607066	-0.383114	0.204034	0.493354	-0.557133	0.0472117	0.388391	.	.	.
chr7-20458250-20459180	ABCB5	PrEP_vs_HC	-0.0256769	0.935101	0.65907	0.311755	0.396634	0.448391	0.306441	0.398494	0.560106	0.557386	0.0309233	0.252178	-0.0761297	0.787101	0.764944	.	.	.	.	.	.
chr7-20458250-20459180	ABCB5	PWH_vs_HC	-0.711304	0.0471129	0.0791831	-0.744946	0.0722873	0.107931	-0.642063	0.104535	0.247952	0.231041	0.378031	0.476518	-0.313335	0.285676	0.399136	.	.	.	.	.	.
chr7-20458250-20459180	ABCB5	PWH_vs_PrEP	-0.685627	0.0125393	0.0533727	-1.0567	0.00171889	0.0306386	-0.948503	0.00227386	0.0449009	-0.326345	0.0996894	0.434791	-0.237206	0.280711	0.546145	.	.	.	.	.	.
chr7-20466230-20467228	ABCB5	PrEP_vs_HC	-0.1362	0.44808	0.486018	-0.158019	0.401885	0.451136	0.138872	0.533655	0.614637	0.133471	0.516193	0.68582	-0.197839	0.404631	0.615217	-0.433161	0.102862	0.478706	-0.292923	0.403796	0.857529
chr7-20466230-20467228	ABCB5	PWH_vs_HC	-0.595222	0.00553685	0.0212289	-0.583704	0.00926402	0.0294336	-0.438819	0.0757319	0.214036	-0.111449	0.604461	0.568813	-0.43063	0.0857769	0.236408	-0.696937	0.013203	0.146286	-0.681596	0.054041	0.431774
chr7-20466230-20467228	ABCB5	PWH_vs_PrEP	-0.459023	0.00412124	0.0328178	-0.425685	0.00965972	0.0652627	-0.577691	0.00263779	0.0475579	-0.24492	0.132429	0.482304	-0.232791	0.209191	0.497707	-0.263776	0.19591	0.609328	-0.388673	0.146742	0.874356
chr7-20468197-20469150	ABCB5	PrEP_vs_HC	0.121494	0.677794	0.58108	0.126704	0.617096	0.550012	0.239629	0.483309	0.595485	0.448362	0.157634	0.464874	0.518569	0.104438	0.374738	0.353936	0.322137	0.64369	.	.	.
chr7-20468197-20469150	ABCB5	PWH_vs_HC	0.026224	0.932865	0.485112	-0.16245	0.556068	0.369519	0.0739952	0.832902	0.622252	0.369734	0.262821	0.398619	0.495911	0.127543	0.28175	-0.0135135	0.96978	0.735811	.	.	.
chr7-20468197-20469150	ABCB5	PWH_vs_PrEP	-0.09527	0.679496	0.44133	-0.289154	0.163097	0.26506	-0.165634	0.530155	0.534969	-0.0786276	0.74686	0.773083	-0.0226582	0.924975	0.750347	-0.36745	0.180127	0.602183	.	.	.
chr7-20474000-20474924	ABCB5	PrEP_vs_HC	0.105185	0.778336	0.612824	0.364403	0.228031	0.343744	0.643858	0.103485	0.373675	-0.0209972	0.940573	0.797058	0.316401	0.516046	0.667931	.	.	.	.	.	.
chr7-20474000-20474924	ABCB5	PWH_vs_HC	-0.641562	0.123606	0.146377	-0.427881	0.19503	0.198629	0.172089	0.664777	0.5687	-0.720707	0.0194022	0.110658	-0.355191	0.475785	0.487281	.	.	.	.	.	.
chr7-20474000-20474924	ABCB5	PWH_vs_PrEP	-0.746747	0.0203943	0.0665811	-0.792284	0.00327813	0.0398899	-0.471769	0.121068	0.2834	-0.69971	0.00303938	0.119113	-0.671592	0.0791581	0.383742	.	.	.	.	.	.
chr7-20476800-20477729	ABCB5	PrEP_vs_HC	-0.166017	0.76992	0.611103	0.327966	0.567836	0.530608	0.645081	0.213927	0.461102	0.360282	0.207791	0.511333	-0.459338	0.10683	0.377594	.	.	.	.	.	.
chr7-20476800-20477729	ABCB5	PWH_vs_HC	-1.35964	0.0368955	0.0676451	-1.08803	0.093141	0.126302	-0.805504	0.139118	0.281208	-0.820748	0.00871077	0.0704854	-0.956829	0.00206701	0.0372146	.	.	.	.	.	.
chr7-20476800-20477729	ABCB5	PWH_vs_PrEP	-1.19362	0.0153313	0.0579632	-1.416	0.0056768	0.0521008	-1.45059	0.000995317	0.029458	-1.18103	6.46615e-06	0.00874256	-0.49749	0.0265881	0.271142	.	.	.	.	.	.
chr7-20479362-20480363	ABCB5	PrEP_vs_HC	0.391664	0.338792	0.42702	0.779939	0.0211883	0.0976956	1.38753	0.005627	0.148688	0.516327	0.0757237	0.369757	0.672816	0.0813734	0.337727	0.16872	0.623314	0.742989	.	.	.
chr7-20479362-20480363	ABCB5	PWH_vs_HC	-0.390466	0.369442	0.292474	-0.34925	0.312048	0.265279	0.643256	0.176825	0.313178	-0.00225055	0.993945	0.681867	0.281293	0.46569	0.482512	-0.626095	0.0755663	0.301841	.	.	.
chr7-20479362-20480363	ABCB5	PWH_vs_PrEP	-0.78213	0.0232711	0.0695877	-1.12919	0.000242407	0.018	-0.744271	0.0437761	0.181022	-0.518578	0.024299	0.262828	-0.391523	0.182217	0.479015	-0.794815	0.00417158	0.15169	.	.	.
chr7-151271601-151272551	ABCB8	PrEP_vs_HC	-0.119679	0.518273	0.518794	0.00173939	0.992685	0.657663	0.190855	0.399452	0.560173	-0.216675	0.327001	0.592293	-0.363599	0.13158	0.410496	-0.287928	0.309366	0.638923	0.262752	0.463191	0.871206
chr7-151271601-151272551	ABCB8	PWH_vs_HC	-0.30853	0.129193	0.151191	-0.31951	0.133294	0.155933	0.0468468	0.847253	0.626332	-0.225723	0.330021	0.444943	-0.493495	0.0510325	0.186891	-0.334695	0.253006	0.482696	0.0242727	0.945493	0.868159
chr7-151271601-151272551	ABCB8	PWH_vs_PrEP	-0.188851	0.204109	0.229933	-0.321249	0.0452822	0.136699	-0.144008	0.423326	0.488848	-0.00904853	0.957834	0.812957	-0.129896	0.48099	0.63113	-0.046767	0.829718	0.864277	-0.23848	0.380387	0.919964
chr16-15976691-15977640	ABCC1	PrEP_vs_HC	0.0485569	0.878839	0.6417	-0.121444	0.720224	0.586202	0.181587	0.484676	0.596098	-0.155348	0.631204	0.72064	0.25483	0.495797	0.66332	0.410006	0.243605	0.604796	.	.	.
chr16-15976691-15977640	ABCC1	PWH_vs_HC	-0.43118	0.217903	0.210712	-0.684035	0.076487	0.111826	0.176452	0.528632	0.518039	-0.607008	0.0802108	0.229802	-0.247755	0.517881	0.50403	-0.244095	0.493095	0.608616	.	.	.
chr16-15976691-15977640	ABCC1	PWH_vs_PrEP	-0.479737	0.0704798	0.130321	-0.562591	0.0493993	0.142709	-0.00513523	0.980049	0.667981	-0.45166	0.0803509	0.403566	-0.502586	0.0870977	0.391192	-0.654101	0.0187734	0.295402	.	.	.
chr16-16021647-16022701	ABCC1	PrEP_vs_HC	.	.	.	.	.	.	0.74851	0.034093	0.26006	.	.	.	.	.	.	.	.	.	.	.	.
chr16-16021647-16022701	ABCC1	PWH_vs_HC	.	.	.	.	.	.	0.319448	0.35904	0.435088	.	.	.	.	.	.	.	.	.	.	.	.
chr16-16021647-16022701	ABCC1	PWH_vs_PrEP	.	.	.	.	.	.	-0.429062	0.10759	0.270533	.	.	.	.	.	.	.	.	.	.	.	.
chr16-16075594-16076561	ABCC1	PrEP_vs_HC	0.171659	0.289144	0.397231	0.13591	0.610062	0.547203	0.3875	0.0998142	0.371823	0.344551	0.179077	0.482113	0.620692	0.0328321	0.234872	0.42671	0.174402	0.556216	0.122096	0.726411	0.901338
chr16-16075594-16076561	ABCC1	PWH_vs_HC	0.44557	0.01643	0.0405765	0.511373	0.0890877	0.122466	0.661034	0.0119108	0.0861306	0.657718	0.0175902	0.106181	0.771933	0.0112935	0.0929506	0.513616	0.111311	0.350597	0.134746	0.699037	0.814918
chr16-16075594-16076561	ABCC1	PWH_vs_PrEP	0.273911	0.040765	0.0947396	0.375463	0.0890906	0.195328	0.273534	0.1415	0.302536	0.313167	0.119075	0.464632	0.151241	0.487543	0.632085	0.0869058	0.71576	0.834971	0.0126508	0.961933	0.944931
chr17-50634083-50635007	ABCC3	PrEP_vs_HC	0.163924	0.14263	0.284072	0.266172	0.00887181	0.0614513	0.208009	0.275834	0.499623	-0.025032	0.892142	0.78868	0.381691	0.0472729	0.269848	0.1445	0.545182	0.72581	0.00230352	0.994922	0.935621
chr17-50634083-50635007	ABCC3	PWH_vs_HC	0.265802	0.0324142	0.0625542	0.403661	0.000691095	0.0061414	0.591638	0.00681078	0.068201	0.119494	0.537991	0.544956	0.162309	0.40446	0.458602	-0.10865	0.661015	0.659883	0.226878	0.530464	0.768905
chr17-50634083-50635007	ABCC3	PWH_vs_PrEP	0.101878	0.242641	0.252297	0.137489	0.0730848	0.174904	0.383629	0.0155175	0.109783	0.144526	0.319382	0.645655	-0.219382	0.136276	0.441238	-0.253149	0.17653	0.599587	0.224575	0.41549	0.919964
chr17-50638949-50639837	ABCC3	PrEP_vs_HC	0.0872028	0.616589	0.557718	0.312141	0.174745	0.302601	0.268306	0.292434	0.510492	0.362792	0.213637	0.515944	-0.18489	0.573583	0.691152	0.104235	0.761882	0.778951	.	.	.
chr17-50638949-50639837	ABCC3	PWH_vs_HC	0.412426	0.0382657	0.069275	0.495064	0.0544072	0.0907981	0.757717	0.00901368	0.0764683	0.279811	0.356814	0.46497	0.461194	0.175628	0.321961	0.102587	0.76682	0.69232	.	.	.
chr17-50638949-50639837	ABCC3	PWH_vs_PrEP	0.325224	0.0280514	0.0774716	0.182923	0.313217	0.371263	0.489411	0.0201406	0.125314	-0.0829808	0.712064	0.767454	0.646084	0.0145838	0.216458	-0.00164776	0.994986	0.88875	.	.	.
chr17-50640516-50641448	ABCC3	PrEP_vs_HC	0.114546	0.555261	0.532249	0.0532799	0.770833	0.60224	0.285318	0.154089	0.42478	-0.0361801	0.890127	0.788524	-0.0291387	0.912192	0.792523	0.272823	0.332516	0.648946	-0.00721057	0.983045	0.932451
chr17-50640516-50641448	ABCC3	PWH_vs_HC	0.153546	0.458967	0.332186	-0.13865	0.487101	0.343153	0.491896	0.0268878	0.131355	-0.294874	0.286588	0.415555	-0.0595211	0.827801	0.599469	-0.119401	0.679198	0.665659	-0.0654728	0.846054	0.85323
chr17-50640516-50641448	ABCC3	PWH_vs_PrEP	0.0390002	0.797789	0.479283	-0.19193	0.198006	0.29247	0.206578	0.1929	0.349433	-0.258694	0.210895	0.565658	-0.0303824	0.882013	0.737907	-0.392224	0.0760534	0.454551	-0.0582622	0.820866	0.939294
chr3-183779785-183780708	ABCC5	PrEP_vs_HC	-0.450925	0.216215	0.345446	-0.596028	0.126598	0.255395	-0.126363	0.679948	0.658211	.	.	.	-0.436486	0.257314	0.528844	.	.	.	.	.	.
chr3-183779785-183780708	ABCC5	PWH_vs_HC	0.281034	0.455211	0.330519	0.0562106	0.888476	0.468782	0.797849	0.0164625	0.101592	.	.	.	0.191242	0.619597	0.542765	.	.	.	.	.	.
chr3-183779785-183780708	ABCC5	PWH_vs_PrEP	0.73196	0.016178	0.0590047	0.652239	0.0389963	0.125364	0.924212	0.000488599	0.0217659	.	.	.	0.627728	0.0372609	0.295457	.	.	.	.	.	.
chr3-184004148-184005068	ABCC5	PrEP_vs_HC	0.613572	0.0193283	0.100371	0.723887	0.000213322	0.00898645	0.508404	0.129217	0.404748	0.368701	0.192102	0.495063	0.291347	0.408762	0.618713	.	.	.	.	.	.
chr3-184004148-184005068	ABCC5	PWH_vs_HC	1.09459	0.000482108	0.00518679	1.00548	1.45721e-05	0.000698917	0.964065	0.00704253	0.0699609	0.461098	0.12137	0.2835	0.508028	0.161386	0.310283	.	.	.	.	.	.
chr3-184004148-184005068	ABCC5	PWH_vs_PrEP	0.481018	0.0200169	0.0658438	0.281588	0.0365486	0.122048	0.455661	0.0788271	0.232613	0.0923973	0.67122	0.758404	0.216681	0.42342	0.608087	.	.	.	.	.	.
chr4-145175350-145176271	ABCE1	PrEP_vs_HC	0.383084	0.0930788	0.225927	0.468424	0.0150856	0.0816645	0.306261	0.312574	0.522151	0.688602	0.0116188	0.176777	0.722866	0.0227586	0.207132	0.0542677	0.857779	0.799574	.	.	.
chr4-145175350-145176271	ABCE1	PWH_vs_HC	0.882989	0.00135917	0.00928514	0.814922	0.000437634	0.00456034	0.973848	0.00399062	0.050739	1.03396	0.000554429	0.0164721	0.672212	0.0383631	0.164656	0.337258	0.278543	0.490446	.	.	.
chr4-145175350-145176271	ABCE1	PWH_vs_PrEP	0.499905	0.00922734	0.0478408	0.346498	0.0225842	0.0981291	0.667587	0.00749556	0.0785765	0.345362	0.094467	0.424965	-0.0506539	0.829683	0.724243	0.282991	0.22848	0.63298	.	.	.
chr6-30496293-30497249	ABCF1	PrEP_vs_HC	-0.0777999	0.665825	0.576575	0.0225082	0.898038	0.634697	-0.0351352	0.862625	0.70275	0.0458342	0.809025	0.76758	-0.0747368	0.791284	0.766194	0.113293	0.686356	0.757755	.	.	.
chr6-30496293-30497249	ABCF1	PWH_vs_HC	-0.509519	0.0153785	0.0390259	-0.484741	0.0191896	0.0472699	-0.429079	0.0583038	0.189918	-0.150993	0.449488	0.508781	-0.510599	0.0869351	0.237757	-0.374732	0.196463	0.443003	.	.	.
chr6-30496293-30497249	ABCF1	PWH_vs_PrEP	-0.431719	0.00669484	0.0405408	-0.50725	0.00179389	0.0306625	-0.393944	0.0201339	0.125314	-0.196827	0.189413	0.546894	-0.435862	0.0525955	0.340382	-0.488025	0.0287898	0.324133	.	.	.
chr6-30516071-30516938	ABCF1	PrEP_vs_HC	0.164225	0.160142	0.300313	-0.0661493	0.471057	0.485936	0.0388008	0.817499	0.691492	-0.1067	0.494364	0.678817	0.134791	0.487117	0.659475	-0.196552	0.419936	0.687253	0.432833	0.198629	0.775051
chr6-30516071-30516938	ABCF1	PWH_vs_HC	0.264931	0.0404721	0.0714998	0.0878393	0.38017	0.298917	0.00519997	0.977184	0.654832	-0.286971	0.0854425	0.235813	0.157979	0.433104	0.469101	0.0416256	0.868878	0.713815	0.703981	0.0389238	0.396409
chr6-30516071-30516938	ABCF1	PWH_vs_PrEP	0.100706	0.269186	0.268644	0.153989	0.045745	0.137409	-0.0336008	0.801619	0.624526	-0.180271	0.144051	0.496539	0.0231874	0.877103	0.737125	0.238178	0.211043	0.620215	0.271148	0.288397	0.919964
chr6-30717038-30717985	ABCF1	PrEP_vs_HC	-0.0649789	0.422642	0.473815	0.104178	0.281205	0.383934	-0.0641609	0.68105	0.658472	-0.0417345	0.738061	0.749813	-0.0524978	0.717753	0.745367	-0.0286287	0.876526	0.80147	-0.0671719	0.799656	0.914435
chr6-30717038-30717985	ABCF1	PWH_vs_HC	-0.112934	0.19741	0.197981	0.124535	0.237154	0.22321	-0.142277	0.403883	0.459607	0.0225815	0.862549	0.653234	-0.0364528	0.807754	0.592605	-0.171669	0.376875	0.555006	0.0182742	0.94592	0.868159
chr6-30717038-30717985	ABCF1	PWH_vs_PrEP	-0.0479551	0.451674	0.357467	0.0203574	0.788388	0.568866	-0.0781163	0.531202	0.535127	0.0643161	0.509428	0.716498	0.016045	0.886305	0.739116	-0.143041	0.323111	0.702538	0.085446	0.674248	0.934674
chr6-30719736-30720593	ABCF1	PrEP_vs_HC	-0.176139	0.065561	0.188906	-0.0077493	0.936393	0.644699	-0.189285	0.330567	0.531026	-0.171811	0.315349	0.585286	-0.27915	0.161328	0.440917	-0.253265	0.2644	0.611412	0.137254	0.674853	0.901173
chr6-30719736-30720593	ABCF1	PWH_vs_HC	-0.0579614	0.551942	0.367623	-0.020191	0.848323	0.458224	-0.211044	0.316192	0.410591	-0.066554	0.708445	0.609505	-0.121395	0.552357	0.519288	-0.111549	0.633937	0.65225	-0.116702	0.721518	0.819228
chr6-30719736-30720593	ABCF1	PWH_vs_PrEP	0.118177	0.112401	0.167824	-0.0124417	0.872405	0.591194	-0.0217593	0.887208	0.64591	0.105257	0.428806	0.687736	0.157755	0.304163	0.560067	0.141715	0.419326	0.741643	-0.253955	0.30969	0.919964
chr6-30744022-30744993	ABCF1	PrEP_vs_HC	-0.161491	0.379658	0.451631	-0.0846943	0.703714	0.580224	-0.0286714	0.90583	0.712719	0.186968	0.494504	0.678817	-0.314308	0.214693	0.491651	-0.141114	0.648611	0.749584	.	.	.
chr6-30744022-30744993	ABCF1	PWH_vs_HC	-0.65732	0.00317616	0.0151126	-0.366253	0.14231	0.162642	-0.353589	0.183599	0.318988	-0.0453778	0.873703	0.655606	-0.593813	0.026906	0.138693	-0.500158	0.119844	0.364105	.	.	.
chr6-30744022-30744993	ABCF1	PWH_vs_PrEP	-0.495829	0.00272516	0.0276109	-0.281558	0.125256	0.232209	-0.324918	0.0996228	0.262537	-0.232345	0.278895	0.620199	-0.279505	0.155102	0.457044	-0.359044	0.13731	0.559052	.	.	.
chr6-30752084-30753071	ABCF1	PrEP_vs_HC	-0.429872	0.145204	0.286239	-0.153082	0.449036	0.476644	-0.0770922	0.745098	0.673997	-0.0268448	0.925431	0.795236	-0.340757	0.201671	0.478123	-0.21553	0.492357	0.70957	.	.	.
chr6-30752084-30753071	ABCF1	PWH_vs_HC	-1.32122	0.000404317	0.00469457	-0.789843	0.00182685	0.0106783	-0.509719	0.0543865	0.183498	-0.958334	0.00300161	0.0408073	-0.921241	0.0017556	0.0349361	-1.25745	0.000336444	0.0310845	.	.	.
chr6-30752084-30753071	ABCF1	PWH_vs_PrEP	-0.891347	0.000918593	0.0172114	-0.636761	0.000818603	0.0225787	-0.432627	0.0279909	0.147323	-0.931489	0.000205848	0.032304	-0.580483	0.0071843	0.189716	-1.04192	0.000104905	0.0504378	.	.	.
chr6-30768896-30769876	ABCF1	PrEP_vs_HC	0.229654	0.166358	0.306595	-0.090786	0.71552	0.584031	0.49764	0.0575501	0.312972	-0.342655	0.119886	0.436254	0.32816	0.224747	0.500141	0.41332	0.225296	0.587867	.	.	.
chr6-30768896-30769876	ABCF1	PWH_vs_HC	0.311981	0.0830451	0.113854	0.210826	0.439065	0.324596	0.583078	0.040605	0.158387	0.278758	0.223777	0.37147	0.30759	0.269122	0.389016	0.230019	0.503938	0.612005	.	.	.
chr6-30768896-30769876	ABCF1	PWH_vs_PrEP	0.0823266	0.519336	0.383733	0.301612	0.140631	0.246476	0.0854377	0.672063	0.583521	0.621412	0.000787853	0.0607066	-0.0205704	0.920702	0.748846	-0.183302	0.480319	0.770941	.	.	.
chr6-30781450-30782441	ABCF1	PrEP_vs_HC	0.0646652	0.591834	0.546723	0.186252	0.13989	0.2688	0.0111415	0.94957	0.719862	-0.118379	0.435482	0.653317	-0.0105677	0.952921	0.799093	0.0755855	0.74705	0.776678	-0.0615651	0.85567	0.922756
chr6-30781450-30782441	ABCF1	PWH_vs_HC	-0.405884	0.00527635	0.0205415	-0.147202	0.276152	0.245464	-0.404632	0.0412252	0.15981	-0.134465	0.397316	0.487795	-0.243598	0.195729	0.33707	-0.311712	0.205643	0.450995	-0.0806573	0.812938	0.848592
chr6-30781450-30782441	ABCF1	PWH_vs_PrEP	-0.470549	0.000107695	0.0087583	-0.333453	0.00282002	0.0374257	-0.415774	0.00572779	0.0675679	-0.016086	0.891286	0.800436	-0.23303	0.100393	0.402288	-0.387298	0.0388799	0.358701	-0.0190922	0.941076	0.943931
chr6-30816854-30817818	ABCF1	PrEP_vs_HC	-0.667307	0.0733777	0.198986	-1.04612	0.00140061	0.0244904	-0.383613	0.187333	0.446172	-1.41361	0.000544635	0.0496899	-0.691345	0.0849586	0.344295	.	.	.	.	.	.
chr6-30816854-30817818	ABCF1	PWH_vs_HC	-0.993986	0.0168441	0.041093	-1.44096	0.000154908	0.00255837	-0.559562	0.0785941	0.217078	-1.81849	4.67044e-05	0.00405538	-0.92915	0.0261093	0.13685	.	.	.	.	.	.
chr6-30816854-30817818	ABCF1	PWH_vs_PrEP	-0.326679	0.25335	0.259635	-0.39484	0.0905145	0.196937	-0.17595	0.44171	0.495855	-0.404885	0.16753	0.523828	-0.237805	0.433286	0.611911	.	.	.	.	.	.
chr7-151271601-151272551	ABCF2	PrEP_vs_HC	-0.119679	0.518273	0.518794	0.00173939	0.992685	0.657663	0.190855	0.399452	0.560173	-0.216675	0.327001	0.592293	-0.363599	0.13158	0.410496	-0.287928	0.309366	0.638923	0.262752	0.463191	0.871206
chr7-151271601-151272551	ABCF2	PWH_vs_HC	-0.30853	0.129193	0.151191	-0.31951	0.133294	0.155933	0.0468468	0.847253	0.626332	-0.225723	0.330021	0.444943	-0.493495	0.0510325	0.186891	-0.334695	0.253006	0.482696	0.0242727	0.945493	0.868159
chr7-151271601-151272551	ABCF2	PWH_vs_PrEP	-0.188851	0.204109	0.229933	-0.321249	0.0452822	0.136699	-0.144008	0.423326	0.488848	-0.00904853	0.957834	0.812957	-0.129896	0.48099	0.63113	-0.046767	0.829718	0.864277	-0.23848	0.380387	0.919964
chr3-184178271-184179156	ABCF3	PrEP_vs_HC	0.344887	0.283028	0.394116	0.0558183	0.824734	0.6186	0.502675	0.148632	0.420082	-0.392625	0.211822	0.514359	-0.396122	0.286492	0.547944	.	.	.	.	.	.
chr3-184178271-184179156	ABCF3	PWH_vs_HC	0.175393	0.597627	0.383437	-0.122804	0.652969	0.402575	0.178554	0.604162	0.546842	-0.549902	0.0988063	0.255779	-0.721214	0.0584588	0.196683	.	.	.	.	.	.
chr3-184178271-184179156	ABCF3	PWH_vs_PrEP	-0.169494	0.494358	0.374395	-0.178622	0.37778	0.404814	-0.32412	0.219738	0.372547	-0.157277	0.517856	0.71812	-0.325092	0.252192	0.533154	.	.	.	.	.	.
chr21-42080157-42081582	ABCG1	PrEP_vs_HC	-0.24796	0.0439732	0.156204	-0.12832	0.303664	0.398123	-0.191187	0.257246	0.488761	-0.108756	0.532556	0.690685	-0.313946	0.090634	0.355191	-0.263822	0.172768	0.555389	0.260346	0.429977	0.859669
chr21-42080157-42081582	ABCG1	PWH_vs_HC	-0.168626	0.184396	0.189152	0.028282	0.832608	0.454169	-0.0856003	0.636621	0.559094	-0.12472	0.494004	0.528902	-0.187812	0.322276	0.417725	-0.122974	0.53764	0.625123	-0.0799847	0.810006	0.847636
chr21-42080157-42081582	ABCG1	PWH_vs_PrEP	0.0793341	0.389983	0.330296	0.156602	0.123162	0.231284	0.105587	0.429283	0.491798	-0.0159644	0.906111	0.802861	0.126135	0.373118	0.59226	0.140848	0.345829	0.71634	-0.340331	0.17987	0.886343
chr21-42195084-42195989	ABCG1	PrEP_vs_HC	0.349763	0.00871745	0.0670362	0.204032	0.064102	0.180736	0.30407	0.115523	0.388055	0.274284	0.123413	0.436254	0.561961	0.0112241	0.151847	0.176477	0.474943	0.705118	0.0716604	0.819127	0.919086
chr21-42195084-42195989	ABCG1	PWH_vs_HC	0.305616	0.0267467	0.0555156	0.231066	0.0547248	0.0911109	0.382788	0.0689129	0.20613	0.337345	0.0722485	0.218151	0.264012	0.232272	0.365709	0.221688	0.388169	0.559467	-0.236901	0.452904	0.740272
chr21-42195084-42195989	ABCG1	PWH_vs_PrEP	-0.044147	0.640852	0.427341	0.0270347	0.746652	0.557525	0.0787176	0.60095	0.55837	0.0630611	0.643755	0.751905	-0.297949	0.0752555	0.378189	0.0452112	0.812922	0.859637	-0.308561	0.199945	0.898453
chr21-42211984-42212910	ABCG1	PrEP_vs_HC	0.0753976	0.693259	0.586886	0.144737	0.409522	0.454409	0.907367	0.0416508	0.280173	0.220043	0.39635	0.632115	-0.0169563	0.950995	0.798835	0.498733	0.133917	0.518479	.	.	.
chr21-42211984-42212910	ABCG1	PWH_vs_HC	0.186451	0.368066	0.291899	0.145722	0.443767	0.326212	0.547326	0.219103	0.346489	0.26743	0.325652	0.441333	-0.0160527	0.954978	0.630369	0.58835	0.0802468	0.308515	.	.	.
chr21-42211984-42212910	ABCG1	PWH_vs_PrEP	0.111053	0.465313	0.363268	0.000984847	0.994326	0.624193	-0.360041	0.280714	0.415618	0.0473862	0.813752	0.788227	0.000903547	0.996618	0.761272	0.0896168	0.719863	0.834971	.	.	.
chr21-42221418-42222142	ABCG1	PrEP_vs_HC	.	.	.	.	.	.	.	.	.	.	.	.	0.014251	0.972534	0.801887	.	.	.	.	.	.
chr21-42221418-42222142	ABCG1	PWH_vs_HC	.	.	.	.	.	.	.	.	.	.	.	.	0.186695	0.653174	0.552611	.	.	.	.	.	.
chr21-42221418-42222142	ABCG1	PWH_vs_PrEP	.	.	.	.	.	.	.	.	.	.	.	.	0.172444	0.585114	0.66905	.	.	.	.	.	.
chr21-42222177-42223023	ABCG1	PrEP_vs_HC	.	.	.	0.279181	0.380204	0.439771	.	.	.	0.162152	0.653305	0.728877	.	.	.	.	.	.	.	.	.
chr21-42222177-42223023	ABCG1	PWH_vs_HC	.	.	.	0.224249	0.507122	0.35156	.	.	.	-0.0934906	0.804293	0.63656	.	.	.	.	.	.	.	.	.
chr21-42222177-42223023	ABCG1	PWH_vs_PrEP	.	.	.	-0.0549322	0.824927	0.580825	.	.	.	-0.255643	0.365927	0.66705	.	.	.	.	.	.	.	.	.
chr21-42227639-42228655	ABCG1	PrEP_vs_HC	0.121708	0.425618	0.475044	0.117651	0.474888	0.487933	0.104867	0.549876	0.620762	-0.0658009	0.672516	0.7337	0.0211664	0.904489	0.791004	-0.0971808	0.621379	0.742989	0.193525	0.516591	0.871206
chr21-42227639-42228655	ABCG1	PWH_vs_HC	-0.21779	0.189106	0.192609	-0.127283	0.477215	0.339467	-0.29253	0.131286	0.274902	-0.0197106	0.903486	0.661249	-0.0905166	0.620417	0.542836	-0.230947	0.265443	0.484872	-0.0937434	0.756709	0.83408
chr21-42227639-42228655	ABCG1	PWH_vs_PrEP	-0.339498	0.0103578	0.0500984	-0.244934	0.0733088	0.175289	-0.397398	0.00760268	0.0793721	0.0460902	0.703822	0.766227	-0.111683	0.415836	0.605735	-0.133766	0.38482	0.732596	-0.287269	0.211686	0.900065
chr21-42229478-42230371	ABCG1	PrEP_vs_HC	-0.105	0.73426	0.5997	-0.0391374	0.880439	0.629412	0.738173	0.0882976	0.357841	-0.261297	0.456052	0.660216	-0.376777	0.350058	0.588441	.	.	.	.	.	.
chr21-42229478-42230371	ABCG1	PWH_vs_HC	-0.755907	0.0266278	0.0554364	-0.401493	0.158608	0.17403	-0.251064	0.550833	0.527788	-0.499871	0.177784	0.333723	-0.342667	0.398909	0.456177	.	.	.	.	.	.
chr21-42229478-42230371	ABCG1	PWH_vs_PrEP	-0.650907	0.0129527	0.0538728	-0.362356	0.0897493	0.196049	-0.989238	0.00416898	0.0572873	-0.238574	0.383583	0.677054	0.0341102	0.91123	0.745991	.	.	.	.	.	.
chr21-42232881-42233936	ABCG1	PrEP_vs_HC	-0.343449	0.0198897	0.102251	-0.173505	0.215414	0.334295	-0.539182	0.00632103	0.157373	-0.425675	0.0183314	0.206734	-0.291443	0.12632	0.403835	-0.0827471	0.725541	0.768376	0.0457649	0.897837	0.926832
chr21-42232881-42233936	ABCG1	PWH_vs_HC	-0.393373	0.0136427	0.0366742	-0.225204	0.142581	0.162717	-0.595327	0.00540301	0.0599954	-0.280947	0.12691	0.291023	-0.335652	0.0912059	0.242614	0.0254258	0.917389	0.722849	-0.0440771	0.901609	0.856093
chr21-42232881-42233936	ABCG1	PWH_vs_PrEP	-0.0499237	0.64166	0.42765	-0.0516992	0.63703	0.522244	-0.0561446	0.70184	0.592458	0.144728	0.286178	0.624546	-0.0442086	0.761007	0.706379	0.108173	0.555384	0.797171	-0.089842	0.74048	0.934674
chr4-88028849-88029689	ABCG2	PrEP_vs_HC	.	.	.	0.679501	0.0195384	0.0934747	.	.	.	.	.	.	.	.	.	.	.	.	.	.	.
chr4-88028849-88029689	ABCG2	PWH_vs_HC	.	.	.	0.495642	0.097402	0.129522	.	.	.	.	.	.	.	.	.	.	.	.	.	.	.
chr4-88028849-88029689	ABCG2	PWH_vs_PrEP	.	.	.	-0.183859	0.390669	0.410291	.	.	.	.	.	.	.	.	.	.	.	.	.	.	.
chr4-88158407-88159336	ABCG2	PrEP_vs_HC	0.348267	0.00648512	0.0571388	0.371181	0.00128693	0.0236683	0.822283	0.000580821	0.0656762	0.358744	0.0308774	0.252178	0.7566	0.000421526	0.0395737	0.493144	0.0235828	0.335614	-0.108369	0.725895	0.901338
chr4-88158407-88159336	ABCG2	PWH_vs_HC	0.298988	0.0234219	0.0508848	0.325611	0.00656628	0.0237503	0.748757	0.00285113	0.0433027	0.465349	0.00859112	0.0697673	0.767292	0.000544611	0.0183425	0.341001	0.125054	0.369859	0.244562	0.434246	0.740272
chr4-88158407-88159336	ABCG2	PWH_vs_PrEP	-0.0492785	0.584866	0.408166	-0.0455701	0.563861	0.493648	-0.0735258	0.665759	0.582137	0.106605	0.395118	0.680389	0.0106927	0.943453	0.752443	-0.152143	0.354031	0.719004	0.352931	0.139061	0.874356
chr4-88162240-88163274	ABCG2	PrEP_vs_HC	0.730078	0.00298766	0.039447	0.679546	0.00465047	0.0427483	0.790122	0.0841933	0.351983	0.4373	0.122073	0.436254	0.80823	0.0234797	0.208907	.	.	.	.	.	.
chr4-88162240-88163274	ABCG2	PWH_vs_HC	0.519154	0.0333519	0.0636798	0.318311	0.17839	0.187377	0.19797	0.657385	0.566002	0.18358	0.528485	0.541761	0.4332	0.219843	0.356401	.	.	.	.	.	.
chr4-88162240-88163274	ABCG2	PWH_vs_PrEP	-0.210924	0.220131	0.239631	-0.361235	0.0444347	0.13527	-0.592152	0.0886928	0.249102	-0.25372	0.245759	0.597098	-0.37503	0.160362	0.459489	.	.	.	.	.	.
chr4-88166314-88167245	ABCG2	PrEP_vs_HC	.	.	.	1.00574	0.00220707	0.030004	.	.	.	0.514509	0.100983	0.409249	.	.	.	.	.	.	.	.	.
chr4-88166314-88167245	ABCG2	PWH_vs_HC	.	.	.	0.469776	0.13155	0.15451	.	.	.	0.629589	0.0574458	0.192229	.	.	.	.	.	.	.	.	.
chr4-88166314-88167245	ABCG2	PWH_vs_PrEP	.	.	.	-0.535964	0.0258964	0.103949	.	.	.	0.11508	0.631445	0.749558	.	.	.	.	.	.	.	.	.
chr4-88456423-88457471	ABCG2	PrEP_vs_HC	0.218668	0.0334844	0.134101	0.0326613	0.744671	0.593111	0.0302341	0.854483	0.701519	-0.182723	0.238724	0.534362	0.217458	0.283909	0.547175	0.123552	0.503032	0.71046	-0.17528	0.580822	0.890545
chr4-88456423-88457471	ABCG2	PWH_vs_HC	0.179472	0.0938222	0.123043	0.0423721	0.698262	0.415167	-0.0286789	0.872391	0.631643	-0.106471	0.508257	0.533446	0.234753	0.265038	0.387818	0.0920696	0.632071	0.651463	0.0782068	0.806765	0.847636
chr4-88456423-88457471	ABCG2	PWH_vs_PrEP	-0.0391959	0.605941	0.414945	0.00971073	0.903382	0.600674	-0.058913	0.653914	0.578307	0.0762525	0.524692	0.721495	0.0172945	0.911714	0.746101	-0.0314821	0.825962	0.864277	0.253487	0.297602	0.919964
chr20-25203574-25204494	ABHD12	PrEP_vs_HC	0.105314	0.629732	0.56338	0.0830719	0.673301	0.570906	-0.486196	0.205664	0.455049	.	.	.	-0.106765	0.739916	0.749969	.	.	.	.	.	.
chr20-25203574-25204494	ABHD12	PWH_vs_HC	0.527585	0.0323954	0.0625542	0.317613	0.144255	0.164199	-0.04387	0.908784	0.640944	.	.	.	0.223484	0.494077	0.49563	.	.	.	.	.	.
chr20-25203574-25204494	ABHD12	PWH_vs_PrEP	0.422271	0.0224447	0.0686444	0.234541	0.143752	0.248455	0.442326	0.134522	0.296336	.	.	.	0.330249	0.185508	0.481226	.	.	.	.	.	.
chr20-25309816-25311043	ABHD12	PrEP_vs_HC	0.070627	0.363506	0.440854	0.0536495	0.568665	0.530931	0.0461676	0.765632	0.67923	-0.117534	0.418902	0.645136	-0.00293331	0.985311	0.804215	-0.172488	0.31712	0.641202	0.0197995	0.953889	0.932187
chr20-25309816-25311043	ABHD12	PWH_vs_HC	-0.0188806	0.818003	0.454387	0.066653	0.51594	0.35539	-0.162449	0.337178	0.423841	-0.0292561	0.846636	0.647677	0.0801398	0.627859	0.545683	-0.305218	0.0947525	0.329256	0.31174	0.370315	0.708185
chr20-25309816-25311043	ABHD12	PWH_vs_PrEP	-0.0895076	0.152185	0.195019	0.0130035	0.862038	0.588739	-0.208617	0.098807	0.261598	0.0882782	0.435592	0.690032	0.0830731	0.502501	0.638114	-0.13273	0.323079	0.702538	0.291941	0.268079	0.915211
chr13-108269401-108270348	ABHD13	PrEP_vs_HC	-0.127798	0.459086	0.490888	-0.184907	0.156988	0.286066	-0.277121	0.170686	0.436673	-0.640799	0.00195384	0.0909479	-0.471318	0.0424886	0.259008	-0.369054	0.129691	0.513021	-0.141273	0.671467	0.901173
chr13-108269401-108270348	ABHD13	PWH_vs_HC	-0.0109887	0.95193	0.489491	-0.158422	0.258679	0.235309	-0.0319909	0.881621	0.634039	-0.457138	0.0282474	0.132443	-0.304447	0.197399	0.337953	-0.291476	0.245425	0.478017	0.0134617	0.967563	0.868953
chr13-108269401-108270348	ABHD13	PWH_vs_PrEP	0.116809	0.391555	0.330967	0.0264849	0.793507	0.57011	0.24513	0.128695	0.290484	0.183661	0.22352	0.577288	0.166871	0.341973	0.579322	0.0775781	0.676668	0.83166	0.154734	0.540646	0.931784
[truncated: 40,602 more rows]
