# Supplementary material for: Continuous antiretroviral therapy induces progressive senescence-like reprogramming of alveolar macrophages
Source: Front Immunol. 2026 Apr 22;17:1805936. doi: 10.3389/fimmu.2026.1805936 (PMC13144088; doi:10.3389/fimmu.2026.1805936)
Supplement: Supplementary file 10 [file Table8.xlsx]

## Sheet: RNA
Table S8. snMulti pseudobulk differential transcriptomic in response to ex vivo SARS-CoV-2 challenge.
		AM.0			AM.1			AM.2			AM.3			AM.4			AM.5			AM.6
gene	Group	logFC	P.Value	FDR	logFC	P.Value	FDR	logFC	P.Value	FDR	logFC	P.Value	FDR	logFC	P.Value	FDR	logFC	P.Value	FDR	logFC	P.Value	FDR
AAK1	HC	0.186295	0.0493575	0.151417	0.188203	0.0559112	0.23736	0.215867	0.0972602	0.279759	0.303332	0.146161	0.678468	0.140185	0.472442	0.730923	0.547805	0.0393499	0.72999	0.234377	0.398602	0.818829
AAK1	PrEP	-0.0594575	0.475686	0.999752	-0.0588848	0.499098	0.981924	0.0849034	0.514386	0.995957	0.0790656	0.692161	0.997307	-0.247047	0.255682	0.999442	-0.251952	0.292279	0.943791	0.289612	0.274316	0.975798
AAK1	PWH	-0.16513	0.351584	0.998611	-0.236251	0.281668	0.997724	-0.00216418	0.992897	0.998434	-0.237907	0.582594	0.99844	-0.219791	0.504958	0.998295	-0.251017	0.638425	0.999993	-0.18457	0.744377	0.99841
AATF	HC	.	.	.	-0.0777846	0.475776	0.45285	0.281633	0.180616	0.350577	.	.	.	-0.0050055	0.985638	0.83197	0.0956162	0.699864	0.964503	.	.	.
AATF	PrEP	.	.	.	0.0991385	0.445106	0.981924	0.0959715	0.648743	0.995957	.	.	.	0.162924	0.619821	0.999442	-0.10631	0.660021	0.950596	.	.	.
AATF	PWH	.	.	.	0.0289144	0.828629	0.997724	0.129609	0.639589	0.998434	.	.	.	-0.203253	0.784186	0.998295	0.0221083	0.960518	0.999993	.	.	.
ABCA1	HC	0.0225065	0.928083	0.517246	.	.	.	-0.067933	0.838362	0.635124	.	.	.	-0.0854349	0.773298	0.796784	.	.	.	.	.	.
ABCA1	PrEP	-0.162148	0.561947	0.999752	.	.	.	-0.472972	0.180292	0.995957	.	.	.	-0.0348685	0.91666	0.999442	.	.	.	.	.	.
ABCA1	PWH	-0.487497	0.360755	0.998611	.	.	.	-0.2415	0.731624	0.998434	.	.	.	-1.21433	0.041593	0.998295	.	.	.	.	.	.
ABCC1	HC	0.0142857	0.908832	0.513095	0.138512	0.420859	0.435349	0.172109	0.270803	0.411433	0.105582	0.610813	0.783851	0.0113103	0.95578	0.827429	0.151829	0.602085	0.964503	0.233146	0.416078	0.818829
ABCC1	PrEP	-0.0596063	0.654698	0.999752	-0.0470122	0.793549	0.995347	-0.0332839	0.82838	0.995957	-0.165198	0.423578	0.997307	-0.0787604	0.727646	0.999442	0.0654797	0.818891	0.950596	-0.17724	0.496912	0.975798
ABCC1	PWH	-0.301164	0.275385	0.998611	-0.351564	0.387492	0.997724	-0.185629	0.560913	0.998434	-0.430313	0.309964	0.99844	-0.376359	0.30229	0.998295	-0.207671	0.744211	0.999993	-0.0604649	0.914908	0.99841
ABCC3	HC	-0.425396	0.00976206	0.0916826	-0.45174	0.0156844	0.157421	-0.342931	0.103563	0.286551	.	.	.	-0.275748	0.195755	0.624444	-0.555416	0.137759	0.878739	0.248713	0.248066	0.818829
ABCC3	PrEP	-0.139171	0.330854	0.999752	-0.144591	0.405402	0.981924	0.166813	0.424954	0.995957	.	.	.	-0.147328	0.527858	0.999442	-0.174965	0.614856	0.950596	-0.145284	0.485567	0.975798
ABCC3	PWH	-0.433331	0.118115	0.998611	-0.578119	0.0816199	0.997724	-0.241491	0.548442	0.998434	.	.	.	-0.385874	0.32142	0.998295	-0.579701	0.385671	0.999993	0.420269	0.357753	0.99841
ABCC5	HC	.	.	.	-0.375849	0.148676	0.293616	.	.	.	.	.	.	.	.	.	.	.	.	.	.	.
ABCC5	PrEP	.	.	.	-0.0608203	0.827065	0.995347	.	.	.	.	.	.	.	.	.	.	.	.	.	.	.
ABCC5	PWH	.	.	.	-0.506023	0.0547453	0.997724	.	.	.	.	.	.	.	.	.	.	.	.	.	.	.
ABCE1	HC	.	.	.	.	.	.	.	.	.	.	.	.	-0.424253	0.0712786	0.566205	.	.	.	.	.	.
ABCE1	PrEP	.	.	.	.	.	.	.	.	.	.	.	.	0.18463	0.450446	0.999442	.	.	.	.	.	.
ABCE1	PWH	.	.	.	.	.	.	.	.	.	.	.	.	0.657711	0.26209	0.998295	.	.	.	.	.	.
ABCF1	HC	.	.	.	.	.	.	.	.	.	.	.	.	0.442998	0.192535	0.624444	.	.	.	.	.	.
ABCF1	PrEP	.	.	.	.	.	.	.	.	.	.	.	.	-0.34607	0.299436	0.999442	.	.	.	.	.	.
ABCF1	PWH	.	.	.	.	.	.	.	.	.	.	.	.	-1.06782	0.188733	0.998295	.	.	.	.	.	.
ABCG1	HC	-0.111405	0.762496	0.469912	-0.0684142	0.83449	0.564085	-0.17591	0.536482	0.534884	0.167673	0.492967	0.777894	-0.127866	0.653004	0.773814	-0.367826	0.349966	0.941142	-0.130166	0.717886	0.826779
ABCG1	PrEP	0.443775	0.270474	0.999752	0.48324	0.174522	0.981924	0.232136	0.447328	0.995957	0.361317	0.181033	0.997307	0.701886	0.0361549	0.999442	0.468018	0.235713	0.943791	0.411251	0.244919	0.975798
ABCG1	PWH	0.317915	0.684721	0.998611	0.331203	0.685772	0.997724	0.343605	0.464919	0.998434	0.127787	0.82365	0.99844	0.617013	0.208568	0.998295	-0.0822202	0.91656	0.999993	0.159143	0.832376	0.99841
ABCG2	HC	.	.	.	.	.	.	.	.	.	0.174637	0.705825	0.787974	0.408739	0.188184	0.624444	.	.	.	.	.	.
ABCG2	PrEP	.	.	.	.	.	.	.	.	.	0.247823	0.581249	0.997307	0.224436	0.523962	0.999442	.	.	.	.	.	.
ABCG2	PWH	.	.	.	.	.	.	.	.	.	-0.0984659	0.906362	0.99844	-0.0217969	0.976829	0.998295	.	.	.	.	.	.
ABHD12	HC	-0.0860996	0.570403	0.408557	0.0323073	0.791524	0.553303	-0.0274262	0.839044	0.635124	-0.129048	0.602483	0.783851	-0.102274	0.549543	0.754092	0.0136574	0.95938	0.972602	-0.27209	0.416922	0.818829
ABHD12	PrEP	-0.0632035	0.702058	0.999752	-0.0401589	0.765657	0.995347	0.00410956	0.977957	0.995957	-0.103425	0.668659	0.997307	-0.0995594	0.597456	0.999442	0.117304	0.659933	0.950596	-0.192698	0.529677	0.975798
ABHD12	PWH	-0.349268	0.284693	0.998611	-0.37408	0.211665	0.997724	-0.411066	0.138583	0.998434	-0.340359	0.480308	0.99844	-0.592119	0.0662604	0.998295	-0.264751	0.642456	0.999993	0.28063	0.671608	0.99841
ABHD2	HC	-0.158279	0.208465	0.260488	-0.392587	0.0173439	0.159777	-0.111945	0.537267	0.535087	.	.	.	-0.51509	0.0269948	0.466849	-0.690032	0.118483	0.878739	.	.	.
ABHD2	PrEP	0.0419925	0.811188	0.999752	0.16352	0.305492	0.981924	0.349103	0.0924028	0.995957	.	.	.	0.0227742	0.923903	0.999442	0.435639	0.292985	0.943791	.	.	.
ABHD2	PWH	0.108091	0.630862	0.998611	0.194009	0.31788	0.997724	-0.0543647	0.846052	0.998434	.	.	.	-0.0903708	0.852916	0.998295	0.128823	0.863102	0.999993	.	.	.
ABHD3	HC	0.181844	0.0800958	0.174956	0.0726852	0.359448	0.407556	-0.0585311	0.742656	0.612952	-0.326253	0.132287	0.671229	-0.27196	0.114775	0.59871	-0.0721641	0.785909	0.965003	.	.	.
ABHD3	PrEP	-0.0894105	0.478477	0.999752	0.0536416	0.552041	0.986066	0.0516093	0.783807	0.995957	-0.40194	0.0594614	0.997307	-0.0324563	0.862305	0.999442	0.30858	0.253115	0.943791	.	.	.
ABHD3	PWH	-0.0286043	0.871504	0.998611	0.0349269	0.813857	0.997724	0.16517	0.537209	0.998434	-0.210491	0.532575	0.99844	0.296507	0.421485	0.998295	-0.276205	0.578743	0.999993	.	.	.
ABHD5	HC	0.0872769	0.653725	0.438219	0.0102725	0.965305	0.593932	-0.138481	0.473497	0.510575	0.409677	0.132419	0.671229	0.0505026	0.840837	0.817232	0.463079	0.257987	0.923254	0.395593	0.326882	0.818829
ABHD5	PrEP	0.169411	0.45693	0.999752	0.507892	0.069348	0.981924	0.0484523	0.807652	0.995957	0.37406	0.171296	0.997307	0.501821	0.0946237	0.999442	0.168087	0.668397	0.950596	0.0445495	0.903958	0.986234
ABHD5	PWH	0.554107	0.185091	0.998611	0.645288	0.278981	0.997724	0.331849	0.233711	0.998434	0.583962	0.304315	0.99844	0.913753	0.0592131	0.998295	0.69547	0.38291	0.999993	0.647138	0.426964	0.99841
ABI1	HC	0.128663	0.439681	0.366214	0.0747407	0.638018	0.510217	0.00209475	0.990327	0.670492	0.114176	0.530653	0.777894	-0.00229669	0.99257	0.83197	0.346383	0.191115	0.897465	-0.0861427	0.694159	0.826779
ABI1	PrEP	-0.139615	0.396481	0.999752	-0.0874921	0.588505	0.987948	-0.200174	0.27429	0.995957	-0.0947178	0.619696	0.997307	0.166112	0.531202	0.999442	-0.116662	0.640619	0.950596	-0.395524	0.0715616	0.975798
ABI1	PWH	-0.00865039	0.980189	0.998611	-0.00351221	0.99275	0.997724	0.0323073	0.928554	0.998434	-0.0774783	0.856003	0.99844	0.127485	0.757553	0.998295	-0.244707	0.672145	0.999993	0.10733	0.807755	0.99841
ABL1	HC	-0.118326	0.267717	0.289189	-0.187345	0.164201	0.301934	0.192597	0.21109	0.378431	.	.	.	.	.	.	0.0429932	0.862531	0.965251	.	.	.
ABL1	PrEP	0.15003	0.419647	0.999752	-0.0988632	0.509395	0.981924	0.0736206	0.635652	0.995957	.	.	.	.	.	.	-0.337672	0.182153	0.943791	.	.	.
ABL1	PWH	0.111112	0.530025	0.998611	0.00874644	0.959568	0.997724	-0.0139455	0.945491	0.998434	.	.	.	.	.	.	0.178431	0.690447	0.999993	.	.	.
ABL2	HC	-0.0741193	0.407449	0.351813	0.0747024	0.533798	0.477665	0.195077	0.177648	0.35027	0.200814	0.340289	0.721927	-0.298009	0.294456	0.679539	-0.0566699	0.861403	0.965251	.	.	.
ABL2	PrEP	-0.0909534	0.396839	0.999752	-0.197563	0.18079	0.981924	0.179623	0.252222	0.995957	-0.20376	0.331469	0.997307	0.0918398	0.772249	0.999442	0.101721	0.751424	0.950596	.	.	.
ABL2	PWH	-0.126028	0.475032	0.998611	-0.141933	0.566666	0.997724	0.285901	0.288074	0.998434	-0.450258	0.305188	0.99844	0.229595	0.687375	0.998295	-0.00476875	0.993906	0.999993	.	.	.
ABR	HC	-0.0869297	0.628556	0.428487	0.0286128	0.872134	0.57151	0.150621	0.456554	0.500996	-0.102028	0.460117	0.768638	-0.152538	0.432719	0.719086	0.0333775	0.905999	0.967514	-0.0578139	0.794688	0.826779
ABR	PrEP	-0.130749	0.435081	0.999752	-0.249903	0.190667	0.981924	-0.216299	0.290366	0.995957	-0.0964239	0.518297	0.997307	0.0299924	0.873852	0.999442	-0.1382	0.613461	0.950596	0.0192521	0.9325	0.997125
ABR	PWH	-0.203601	0.606226	0.998611	-0.224669	0.62971	0.997724	-0.0826977	0.84823	0.998434	-0.0878205	0.806082	0.99844	-0.179519	0.566399	0.998295	-0.206838	0.757033	0.999993	0.153464	0.773082	0.99841
ABTB2	HC	.	.	.	.	.	.	.	.	.	.	.	.	.	.	.	.	.	.	.	.	.
ABTB2	PrEP	.	.	.	.	.	.	.	.	.	.	.	.	.	.	.	.	.	.	.	.	.
ABTB2	PWH	.	.	.	.	.	.	.	.	.	.	.	.	.	.	.	.	.	.	.	.	.
ACAA2	HC	.	.	.	.	.	.	.	.	.	.	.	.	0.163197	0.573219	0.760513	.	.	.	.	.	.
ACAA2	PrEP	.	.	.	.	.	.	.	.	.	.	.	.	0.216544	0.499141	0.999442	.	.	.	.	.	.
ACAA2	PWH	.	.	.	.	.	.	.	.	.	.	.	.	0.766789	0.317062	0.998295	.	.	.	.	.	.
ACADVL	HC	.	.	.	.	.	.	0.0218179	0.92196	0.654682	.	.	.	0.104315	0.737551	0.789774	.	.	.	.	.	.
ACADVL	PrEP	.	.	.	.	.	.	-0.48179	0.0624645	0.995957	.	.	.	-0.243583	0.508815	0.999442	.	.	.	.	.	.
ACADVL	PWH	.	.	.	.	.	.	-1.15082	0.00377209	0.495054	.	.	.	-1.08104	0.201688	0.998295	.	.	.	.	.	.
ACAP2	HC	-0.0571153	0.537782	0.398318	-0.0311342	0.69742	0.529523	-0.0645548	0.697319	0.594944	-0.0978496	0.467461	0.772925	-0.148273	0.414695	0.710711	-0.283964	0.255497	0.923254	0.134061	0.550741	0.82439
ACAP2	PrEP	-0.0625511	0.46252	0.999752	-0.115444	0.178251	0.981924	-0.268491	0.127239	0.995957	-0.0261334	0.855156	0.997307	-0.128516	0.458326	0.999442	-0.391913	0.112031	0.943791	-0.357107	0.133195	0.975798
ACAP2	PWH	-0.114171	0.57601	0.998611	-0.0377482	0.856383	0.997724	-0.203517	0.58217	0.998434	-0.0100735	0.976604	0.99844	-0.142246	0.621921	0.998295	-0.429956	0.45951	0.999993	-0.221124	0.666975	0.99841
ACBD3	HC	-0.0182335	0.856589	0.502494	-0.0165299	0.873029	0.57151	-0.0216791	0.905555	0.650008	0.139035	0.5237	0.777894	0.172382	0.30757	0.679539	-0.0901331	0.670701	0.964503	.	.	.
ACBD3	PrEP	-0.0433408	0.759708	0.999752	-0.184803	0.155426	0.981924	0.0411656	0.829779	0.995957	0.175459	0.40605	0.997307	-0.13139	0.489062	0.999442	0.0573271	0.781935	0.950596	.	.	.
ACBD3	PWH	-0.256654	0.213822	0.998611	-0.259814	0.224373	0.997724	-0.220529	0.40571	0.998434	-0.0207913	0.95672	0.99844	0.0876303	0.786992	0.998295	-0.368114	0.355806	0.999993	.	.	.
ACBD6	HC	-0.152155	0.18546	0.245742	-0.291408	0.00837074	0.135398	-0.323604	0.0862273	0.271875	-0.142104	0.419685	0.753842	-0.33059	0.155919	0.619605	-0.0775339	0.773979	0.965003	.	.	.
ACBD6	PrEP	0.0577896	0.704411	0.999752	-0.128208	0.205604	0.981924	0.174016	0.350264	0.995957	0.151267	0.368622	0.997307	-0.0651267	0.801739	0.999442	-0.0425416	0.872487	0.952837	.	.	.
ACBD6	PWH	0.154992	0.458852	0.998611	0.0114368	0.942342	0.997724	0.330532	0.207061	0.998434	-0.00395518	0.989379	0.99844	-0.821817	0.149713	0.998295	-0.0627878	0.900883	0.999993	.	.	.
ACER3	HC	-0.0961229	0.49614	0.381733	0.0509458	0.627122	0.509146	-0.049921	0.746485	0.615475	0.0339814	0.796049	0.800403	0.0847538	0.672286	0.775875	-0.29599	0.246994	0.923254	-0.273716	0.306568	0.818829
ACER3	PrEP	0.22138	0.13025	0.999752	0.131324	0.23541	0.981924	-0.0304104	0.856591	0.995957	-0.0645397	0.64198	0.997307	0.055387	0.792973	0.999442	0.0013636	0.995512	0.963578	0.0298078	0.902546	0.986234
ACER3	PWH	0.317841	0.308055	0.998611	0.238518	0.378991	0.997724	0.390506	0.223935	0.998434	0.0559558	0.856414	0.99844	0.687406	0.0597963	0.998295	0.228467	0.684045	0.999993	0.427471	0.432533	0.99841
ACIN1	HC	0.107873	0.158769	0.226922	-0.00798005	0.934886	0.586407	0.100869	0.494482	0.517704	0.344987	0.0751955	0.639692	-0.132819	0.405945	0.705336	-0.168538	0.528579	0.964503	.	.	.
ACIN1	PrEP	-0.000589659	0.995382	0.999752	0.0509991	0.658167	0.989676	-0.0178607	0.907667	0.995957	-0.0550884	0.739639	0.997307	-0.0171028	0.925307	0.999442	-0.260659	0.327256	0.943791	.	.	.
ACIN1	PWH	-0.197858	0.172634	0.998611	-0.221907	0.222915	0.997724	-0.406956	0.0865804	0.998434	-0.196207	0.522639	0.99844	-0.376941	0.309672	0.998295	0.0201518	0.967013	0.999993	.	.	.
ACO1	HC	-0.18654	0.347342	0.32472	-0.0759676	0.671347	0.521334	-0.0923217	0.570008	0.548507	-0.0336714	0.811693	0.800403	-0.144616	0.496783	0.741356	-0.248477	0.335619	0.941142	-0.0250464	0.940089	0.841817
ACO1	PrEP	0.378469	0.0755861	0.999752	0.500779	0.0241364	0.981924	0.166591	0.353048	0.995957	0.39145	0.0300008	0.997307	0.432776	0.0594572	0.999442	0.368046	0.157978	0.943791	0.48725	0.140072	0.975798
ACO1	PWH	0.537994	0.219319	0.998611	0.482715	0.300868	0.997724	0.122613	0.705576	0.998434	0.363824	0.330558	0.99844	0.410294	0.246932	0.998295	0.418612	0.476199	0.999993	0.0551824	0.935723	0.99841
ACOT13	HC	.	.	.	.	.	.	.	.	.	.	.	.	0.5618	0.037004	0.497428	.	.	.	.	.	.
ACOT13	PrEP	.	.	.	.	.	.	.	.	.	.	.	.	-0.0923033	0.727338	0.999442	.	.	.	.	.	.
ACOT13	PWH	.	.	.	.	.	.	.	.	.	.	.	.	-0.0196864	0.974764	0.998295	.	.	.	.	.	.
ACOX1	HC	-0.105144	0.380362	0.339758	-0.161101	0.307372	0.385155	-0.652104	0.00210319	0.043532	.	.	.	-0.107526	0.583506	0.760513	-0.37844	0.196443	0.900597	.	.	.
ACOX1	PrEP	-0.198743	0.245095	0.999752	-0.255242	0.181573	0.981924	0.0482347	0.770917	0.995957	.	.	.	-0.0820334	0.71239	0.999442	0.311155	0.27038	0.943791	.	.	.
ACOX1	PWH	-0.238612	0.306438	0.998611	-0.275038	0.270342	0.997724	0.200076	0.38525	0.998434	.	.	.	-0.0457181	0.904047	0.998295	0.581126	0.269976	0.999993	.	.	.
ACP5	HC	0.590312	0.265939	0.288742	0.246985	0.583679	0.494265	0.404955	0.326239	0.446956	0.0653546	0.904416	0.806844	-0.0135813	0.972626	0.830251	0.0542306	0.926354	0.971072	.	.	.
ACP5	PrEP	0.180224	0.755053	0.999752	0.0145893	0.976837	0.99878	0.289195	0.496472	0.995957	0.182813	0.730503	0.997307	0.3458	0.364753	0.999442	0.178858	0.758486	0.950596	.	.	.
ACP5	PWH	-0.332437	0.745697	0.998611	-0.465309	0.646439	0.997724	0.103998	0.899549	0.998434	-0.229623	0.820169	0.99844	0.514431	0.423737	0.998295	0.0731331	0.950023	0.999993	.	.	.
ACSL1	HC	0.235541	0.430303	0.362264	0.315786	0.412676	0.432594	0.199586	0.347036	0.452357	0.22644	0.366519	0.740344	0.187875	0.536615	0.751214	0.188814	0.641033	0.964503	0.49675	0.114907	0.818829
ACSL1	PrEP	0.636847	0.0391803	0.999752	0.355954	0.355266	0.981924	0.296994	0.172709	0.995957	0.221419	0.416281	0.997307	0.493904	0.0832361	0.999442	0.451114	0.230001	0.943791	0.510897	0.11089	0.975798
ACSL1	PWH	0.605889	0.372462	0.998611	0.406803	0.684983	0.997724	0.056251	0.905701	0.998434	0.225091	0.731904	0.99844	0.612938	0.213108	0.998295	0.683412	0.489065	0.999993	0.488895	0.485306	0.99841
ACSL3	HC	.	.	.	0.223123	0.105919	0.268546	0.513032	0.00417331	0.0658538	0.180209	0.348015	0.72671	0.0572631	0.710502	0.785359	0.0020421	0.99424	0.974546	.	.	.
ACSL3	PrEP	.	.	.	-0.191542	0.220153	0.981924	0.16045	0.285372	0.995957	0.0993117	0.576287	0.997307	-0.332888	0.087262	0.999442	-0.221431	0.4303	0.950596	.	.	.
ACSL3	PWH	.	.	.	-0.0989419	0.551531	0.997724	0.417579	0.0532366	0.998434	0.0125641	0.968234	0.99844	-0.607625	0.127537	0.998295	-0.223821	0.665083	0.999993	.	.	.
ACSL4	HC	-0.148967	0.418703	0.357458	0.0946936	0.561647	0.485912	0.231362	0.229189	0.388586	.	.	.	-0.103392	0.586265	0.760513	-0.200864	0.543093	0.964503	.	.	.
ACSL4	PrEP	-0.125059	0.625444	0.999752	-0.294754	0.154219	0.981924	0.0333977	0.867857	0.995957	.	.	.	-0.245625	0.274199	0.999442	-0.844588	0.0230018	0.879498	.	.	.
ACSL4	PWH	0.107516	0.755343	0.998611	0.121775	0.591744	0.997724	0.0449293	0.893181	0.998434	.	.	.	-0.222378	0.594166	0.998295	-0.0338258	0.955062	0.999993	.	.	.
ACSL5	HC	-0.0733702	0.569816	0.408557	.	.	.	-0.148743	0.383011	0.47344	.	.	.	-0.0120838	0.948892	0.825475	.	.	.	.	.	.
ACSL5	PrEP	-0.000303782	0.99897	0.999752	.	.	.	0.073797	0.673158	0.995957	.	.	.	-0.233358	0.30433	0.999442	.	.	.	.	.	.
ACSL5	PWH	0.028745	0.882403	0.998611	.	.	.	-0.238615	0.319408	0.998434	.	.	.	-0.691408	0.156641	0.998295	.	.	.	.	.	.
ACTB	HC	0.371028	0.491502	0.381319	0.160696	0.762964	0.545444	-0.0998413	0.772634	0.61962	-0.151282	0.817793	0.800403	-0.0119756	0.968784	0.829747	-0.105075	0.830814	0.965003	.	.	.
ACTB	PrEP	-0.242473	0.637878	0.999752	-0.254967	0.642429	0.989676	-0.20294	0.558925	0.995957	-0.254604	0.699497	0.997307	0.0238202	0.928208	0.999442	-0.294596	0.546415	0.950596	.	.	.
ACTB	PWH	-0.209467	0.854248	0.998611	-0.397481	0.757956	0.997724	-0.470324	0.554142	0.998434	-0.333558	0.809399	0.99844	-0.189392	0.695896	0.998295	-0.458896	0.681918	0.999993	.	.	.
ACTG1	HC	0.384372	0.262954	0.287415	0.531128	0.119915	0.276401	-0.0565526	0.81659	0.631156	.	.	.	-0.131953	0.632632	0.771959	.	.	.	.	.	.
ACTG1	PrEP	-0.707845	0.249726	0.999752	-0.495144	0.205007	0.981924	-0.504568	0.0760926	0.995957	.	.	.	-0.389223	0.21473	0.999442	.	.	.	.	.	.
ACTG1	PWH	-0.548279	0.344122	0.998611	-0.588145	0.122767	0.997724	-0.597496	0.146353	0.998434	.	.	.	-0.514564	0.288203	0.998295	.	.	.	.	.	.
ACTN1	HC	0.111084	0.389956	0.344068	0.142176	0.295532	0.380303	0.0954496	0.564249	0.546339	0.0940623	0.635233	0.783851	0.123001	0.557112	0.756275	0.115043	0.683273	0.964503	-0.138408	0.611935	0.825229
ACTN1	PrEP	0.0958134	0.46721	0.999752	0.0302851	0.819534	0.995347	-0.23783	0.207168	0.995957	-0.116001	0.569146	0.997307	0.107496	0.613389	0.999442	0.240184	0.396224	0.950596	-0.51455	0.0599133	0.975798
ACTN1	PWH	-0.125387	0.640674	0.998611	-0.173384	0.589082	0.997724	0.19877	0.545293	0.998434	-0.284466	0.51819	0.99844	-0.233458	0.499502	0.998295	0.00523828	0.993139	0.999993	-0.571418	0.306896	0.99841
ACTN4	HC	.	.	.	.	.	.	-0.138976	0.365533	0.464605	.	.	.	-0.0357326	0.845712	0.817232	.	.	.	.	.	.
ACTN4	PrEP	.	.	.	.	.	.	0.0875446	0.580027	0.995957	.	.	.	0.354731	0.122102	0.999442	.	.	.	.	.	.
ACTN4	PWH	.	.	.	.	.	.	-0.033342	0.871304	0.998434	.	.	.	0.48378	0.32939	0.998295	.	.	.	.	.	.
ACTR2	HC	0.14984	0.468913	0.378066	0.0581151	0.678449	0.522331	-0.218901	0.132698	0.316599	0.1738	0.201121	0.698731	0.0463258	0.807443	0.804867	-0.0699891	0.791372	0.965003	-0.094156	0.66023	0.826779
ACTR2	PrEP	0.0364102	0.848612	0.999752	-0.105408	0.46191	0.981924	0.0119889	0.929527	0.995957	-0.0660984	0.628293	0.997307	0.0629042	0.722399	0.999442	0.0761662	0.767558	0.950596	-0.206516	0.313025	0.975798
ACTR2	PWH	0.00274069	0.995011	0.998611	-0.0706537	0.840523	0.997724	0.0514141	0.861544	0.998434	0.165709	0.59209	0.99844	0.0127184	0.9664	0.998295	0.0474107	0.938597	0.999993	-0.236974	0.59145	0.99841
ACTR3	HC	-0.0100905	0.924718	0.517106	0.00292333	0.979148	0.595927	-0.106328	0.445276	0.496962	-0.122314	0.369659	0.740344	-0.00691809	0.97176	0.830223	-0.106208	0.671011	0.964503	-0.0968338	0.660501	0.826779
ACTR3	PrEP	0.0434747	0.661035	0.999752	-0.0537427	0.635791	0.989676	-0.135665	0.332699	0.995957	-0.0235909	0.867399	0.997307	0.132886	0.470007	0.999442	-0.32179	0.197607	0.943791	0.0611552	0.768747	0.986234
ACTR3	PWH	0.080365	0.732129	0.998611	-0.0575204	0.839914	0.997724	0.0184162	0.951779	0.998434	-0.192483	0.560209	0.99844	0.0441269	0.887127	0.998295	0.0652187	0.911839	0.999993	-0.239267	0.603482	0.99841
ACVR1	HC	.	.	.	.	.	.	-0.00240841	0.990213	0.670492	0.0852925	0.751091	0.793491	.	.	.	.	.	.	.	.	.
ACVR1	PrEP	.	.	.	.	.	.	-0.255282	0.234724	0.995957	-0.0955356	0.709091	0.997307	.	.	.	.	.	.	.	.	.
ACVR1	PWH	.	.	.	.	.	.	-0.0710431	0.794294	0.998434	0.164557	0.723958	0.99844	.	.	.	.	.	.	.	.	.
ACYP2	HC	-0.0248533	0.933668	0.51838	0.132256	0.481575	0.455158	-0.130937	0.649729	0.57494	0.118199	0.515548	0.777894	0.238684	0.442894	0.719086	0.333885	0.258494	0.923254	-0.160683	0.664583	0.826779
ACYP2	PrEP	0.221742	0.484648	0.999752	0.224752	0.250538	0.981924	0.0947386	0.758388	0.995957	0.389536	0.072097	0.997307	0.0363112	0.913951	0.999442	0.140642	0.620299	0.950596	0.153697	0.650141	0.975798
ACYP2	PWH	-0.0644552	0.918839	0.998611	0.0491708	0.915891	0.997724	0.0635577	0.89555	0.998434	0.142913	0.75589	0.99844	-0.247843	0.63802	0.998295	-0.172797	0.778962	0.999993	-0.0821191	0.911635	0.99841
ADA2	HC	0.300339	0.049412	0.151417	0.316752	0.177595	0.311726	0.307913	0.189443	0.358581	.	.	.	0.112159	0.625242	0.769725	0.0604857	0.855061	0.965251	.	.	.
ADA2	PrEP	-0.180684	0.457746	0.999752	-0.109822	0.673592	0.990681	0.0246047	0.916027	0.995957	.	.	.	-0.00932346	0.971922	0.999442	-0.445767	0.189087	0.943791	.	.	.
ADA2	PWH	-0.591743	0.0219273	0.998611	-0.705992	0.0388006	0.997724	-0.726732	0.0394442	0.998434	.	.	.	-0.616861	0.252848	0.998295	-0.123039	0.839119	0.999993	.	.	.
ADAM10	HC	0.0160607	0.912784	0.513786	-0.0777446	0.554618	0.48459	-0.190339	0.251741	0.402565	-0.0825039	0.620196	0.783851	-0.0346907	0.859897	0.817232	-0.249954	0.315652	0.941142	0.335273	0.236935	0.818829
ADAM10	PrEP	-0.0774537	0.61109	0.999752	-0.100179	0.464817	0.981924	-0.0508349	0.764407	0.995957	0.0110302	0.948623	0.997307	1.62944e-05	0.999938	0.999947	-0.155631	0.520677	0.950596	0.0123582	0.960535	0.997125
ADAM10	PWH	-0.216102	0.495949	0.998611	-0.0974267	0.755874	0.997724	-0.177316	0.589602	0.998434	-0.0862197	0.818598	0.99844	-0.390471	0.250327	0.998295	-0.349273	0.507364	0.999993	0.104031	0.848591	0.99841
ADAM17	HC	0.0543023	0.583142	0.413264	0.028555	0.749236	0.544207	-0.0485707	0.701857	0.596717	0.273042	0.0700387	0.639692	0.131857	0.52467	0.748081	0.393524	0.135869	0.878739	-0.0478002	0.822172	0.829036
ADAM17	PrEP	0.00278645	0.975039	0.999752	0.0569937	0.527705	0.981924	-0.0933747	0.464451	0.995957	-0.173709	0.25695	0.997307	0.0887551	0.642087	0.999442	0.12645	0.590304	0.950596	0.0677079	0.751374	0.986234
ADAM17	PWH	0.0780888	0.719565	0.998611	0.00722912	0.975348	0.997724	-0.0687763	0.801925	0.998434	-0.184152	0.612917	0.99844	0.136882	0.675781	0.998295	0.265712	0.656661	0.999993	-0.0799574	0.869878	0.99841
ADAM19	HC	.	.	.	.	.	.	.	.	.	.	.	.	.	.	.	.	.	.	.	.	.
ADAM19	PrEP	.	.	.	.	.	.	.	.	.	.	.	.	.	.	.	.	.	.	.	.	.
ADAM19	PWH	.	.	.	.	.	.	.	.	.	.	.	.	.	.	.	.	.	.	.	.	.
ADAM9	HC	-0.339409	0.0108398	0.0944539	0.0235749	0.886992	0.572772	-0.12626	0.483614	0.514102	-0.190458	0.333392	0.718524	-0.429054	0.07541	0.566205	-0.246256	0.414425	0.941142	.	.	.
ADAM9	PrEP	-0.234059	0.163344	0.999752	-0.131231	0.507211	0.981924	-0.0274684	0.885173	0.995957	-0.208851	0.270057	0.997307	-0.428259	0.117957	0.999442	-0.135506	0.640194	0.950596	.	.	.
ADAM9	PWH	-0.421755	0.0541685	0.998611	-0.377771	0.183357	0.997724	-0.268531	0.376846	0.998434	-0.407378	0.241262	0.99844	-0.774438	0.140366	0.998295	-0.230363	0.668405	0.999993	.	.	.
ADAR	HC	0.638859	0.00119164	0.0354438	0.735168	0.000116809	0.0124386	0.732377	0.00043568	0.0152445	0.941223	0.00337915	0.355141	0.64755	0.0153623	0.408685	0.600874	0.083437	0.822777	.	.	.
ADAR	PrEP	0.155561	0.350571	0.999752	0.282305	0.0343346	0.981924	0.0175221	0.906275	0.995957	0.472234	0.0574277	0.997307	0.538592	0.0577606	0.999442	-0.125685	0.691634	0.950596	.	.	.
ADAR	PWH	0.261265	0.290878	0.998611	0.40777	0.0583142	0.997724	0.171561	0.436359	0.998434	0.351719	0.37836	0.99844	0.799335	0.0812343	0.998295	0.0571437	0.928983	0.999993	.	.	.
ADD1	HC	-0.100098	0.320522	0.314417	-0.0518238	0.573832	0.490149	-0.38454	0.0427208	0.209478	0.19349	0.447966	0.766661	-0.0962444	0.743254	0.790604	0.314147	0.192124	0.900027	.	.	.
ADD1	PrEP	0.16228	0.363324	0.999752	-0.181651	0.123252	0.981924	-0.0518082	0.768514	0.995957	-0.286776	0.239328	0.997307	-0.0773695	0.822393	0.999442	-0.319758	0.175856	0.943791	.	.	.
ADD1	PWH	-0.27535	0.131777	0.998611	-0.217405	0.156519	0.997724	-0.191035	0.422004	0.998434	-0.537563	0.209314	0.99844	-0.303556	0.690225	0.998295	-0.455167	0.292934	0.999993	.	.	.
ADGRE5	HC	.	.	.	.	.	.	0.302591	0.0847583	0.271253	.	.	.	.	.	.	.	.	.	.	.	.
ADGRE5	PrEP	.	.	.	.	.	.	0.0905824	0.58946	0.995957	.	.	.	.	.	.	.	.	.	.	.	.
ADGRE5	PWH	.	.	.	.	.	.	-0.157178	0.476414	0.998434	.	.	.	.	.	.	.	.	.	.	.	.
ADIPOR2	HC	0.0353903	0.723304	0.460056	0.109179	0.335879	0.397038	-0.159597	0.316213	0.440529	0.520292	0.0115107	0.4896	-0.00855751	0.960483	0.828517	0.0601634	0.819471	0.965003	.	.	.
ADIPOR2	PrEP	0.241738	0.103358	0.999752	0.276323	0.0600247	0.981924	0.210597	0.213129	0.995957	0.332764	0.0615487	0.997307	0.0215199	0.913725	0.999442	0.625607	0.0329278	0.879498	.	.	.
ADIPOR2	PWH	0.61614	0.0143213	0.998611	0.571241	0.0342344	0.997724	0.329595	0.150077	0.998434	0.534839	0.0999334	0.99844	0.00145873	0.996807	0.999119	0.475924	0.335535	0.999993	.	.	.
ADK	HC	-0.398439	0.0422913	0.150315	-0.35694	0.0199493	0.166096	-0.275842	0.300916	0.432222	-0.415907	0.104007	0.654638	-0.360824	0.1036	0.593366	-0.420899	0.203976	0.907937	-0.0857893	0.784862	0.826779
ADK	PrEP	-0.0195695	0.910206	0.999752	-0.0270502	0.83149	0.996803	0.123375	0.639415	0.995957	-0.274266	0.260455	0.997307	-0.134089	0.563962	0.999442	-0.135225	0.66704	0.950596	-0.05734	0.841677	0.986234
ADK	PWH	-0.0561625	0.871473	0.998611	-0.0419044	0.88587	0.997724	0.0825799	0.87924	0.998434	-0.06944	0.887458	0.99844	-0.095028	0.795057	0.998295	-0.266762	0.683537	0.999993	0.180297	0.775078	0.99841
ADNP	HC	-0.316101	0.0301281	0.135094	-0.104578	0.271725	0.362403	-0.522883	0.00357228	0.059362	.	.	.	-0.352087	0.0457276	0.524167	-0.187448	0.570297	0.964503	.	.	.
ADNP	PrEP	-0.0350237	0.867574	0.999752	0.00506857	0.96207	0.99878	-0.192872	0.203779	0.995957	.	.	.	0.100817	0.590303	0.999442	-0.549344	0.108977	0.943791	.	.	.
ADNP	PWH	-0.196459	0.359223	0.998611	0.191246	0.199756	0.997724	-0.259313	0.195751	0.998434	.	.	.	0.223792	0.576613	0.998295	-0.361179	0.546139	0.999993	.	.	.
ADPGK	HC	0.02858	0.781793	0.476093	0.031893	0.723218	0.536486	0.280099	0.0969181	0.279759	0.131959	0.453583	0.768528	0.0772665	0.668305	0.775875	0.0326323	0.886709	0.965526	.	.	.
ADPGK	PrEP	-0.0073554	0.955569	0.999752	-0.138195	0.212179	0.981924	0.177124	0.295583	0.995957	-0.0944784	0.568373	0.997307	-0.0382312	0.852776	0.999442	0.514759	0.0429059	0.879498	.	.	.
ADPGK	PWH	-0.0791788	0.695983	0.998611	-0.0159539	0.930719	0.997724	-0.294341	0.219997	0.998434	-0.0993473	0.738222	0.99844	0.414733	0.277669	0.998295	-0.0527364	0.904605	0.999993	.	.	.
ADTRP	HC	-0.0945976	0.508957	0.386624	-0.108693	0.565241	0.486245	-0.398554	0.0702386	0.251677	-0.135581	0.533904	0.777894	0.0801114	0.732712	0.789298	0.0235491	0.9375	0.971072	-0.00488748	0.983539	0.85076
ADTRP	PrEP	-0.0906878	0.486966	0.999752	-0.0119636	0.948299	0.99878	-0.0499171	0.81233	0.995957	0.098105	0.679133	0.997307	-0.0247022	0.908733	0.999442	-0.105388	0.710512	0.950596	0.0922892	0.714591	0.986234
ADTRP	PWH	-0.251605	0.433041	0.998611	-0.134422	0.787533	0.997724	0.0679894	0.868024	0.998434	0.0968998	0.868352	0.99844	0.161881	0.664044	0.998295	-0.371867	0.607929	0.999993	0.0357432	0.953547	0.99841
AEBP2	HC	-0.207878	0.0263319	0.130534	-0.365349	0.00766816	0.130478	-0.286232	0.132373	0.316297	-0.094348	0.544146	0.777894	-0.0671186	0.692592	0.780713	-0.498743	0.0446468	0.755389	.	.	.
AEBP2	PrEP	-0.0312712	0.781815	0.999752	0.138345	0.260718	0.981924	0.011247	0.9521	0.995957	-0.0333808	0.820457	0.997307	0.208678	0.305933	0.999442	0.337351	0.142046	0.943791	.	.	.
AEBP2	PWH	-0.13996	0.344932	0.998611	-0.0430539	0.820906	0.997724	0.0911398	0.726195	0.998434	-0.0258801	0.923934	0.99844	0.659157	0.137644	0.998295	0.104858	0.795792	0.999993	.	.	.
AFDN	HC	.	.	.	-0.238932	0.038803	0.21307	-0.329591	0.110481	0.296238	-0.572202	0.00807624	0.397252	-0.00490376	0.984682	0.83197	-0.549634	0.137522	0.878739	.	.	.
AFDN	PrEP	.	.	.	-0.156758	0.193399	0.981924	0.349996	0.107118	0.995957	-0.299904	0.0885363	0.997307	-0.319888	0.299653	0.999442	0.224034	0.516908	0.950596	.	.	.
AFDN	PWH	.	.	.	-0.156193	0.388865	0.997724	0.416892	0.139009	0.998434	-0.181731	0.538063	0.99844	-1.22825	0.0788736	0.998295	-0.110615	0.864638	0.999993	.	.	.
AFF1	HC	0.0373543	0.720581	0.459869	-0.0589029	0.50558	0.465333	0.240657	0.121015	0.305951	0.0719629	0.662883	0.783851	0.233947	0.239199	0.64626	0.177343	0.475234	0.950907	-0.11214	0.781068	0.826779
AFF1	PrEP	-0.0313092	0.771447	0.999752	-0.110896	0.238283	0.981924	0.0537553	0.71937	0.995957	0.0491733	0.771013	0.997307	-0.251638	0.246547	0.999442	-0.505381	0.0590749	0.879498	0.33876	0.367961	0.975798
AFF1	PWH	0.0493967	0.823062	0.998611	-0.0852854	0.687869	0.997724	0.102734	0.732731	0.998434	-0.0412219	0.909927	0.99844	-0.00957656	0.97655	0.998295	0.372751	0.497286	0.999993	0.0687959	0.932033	0.99841
AFF4	HC	-0.00536268	0.951172	0.521625	0.0289248	0.830388	0.56384	0.0234938	0.845938	0.635124	-0.0250473	0.874901	0.803398	0.0347667	0.840081	0.817232	-0.0842091	0.705024	0.964503	0.243176	0.316396	0.818829
AFF4	PrEP	0.0984476	0.325112	0.999752	-0.0606937	0.68296	0.990681	0.191742	0.172329	0.995957	-0.0815188	0.618101	0.997307	0.00292453	0.987814	0.999442	-0.0623573	0.776391	0.950596	-0.249889	0.264917	0.975798
AFF4	PWH	-0.122434	0.508684	0.998611	-0.207623	0.513288	0.997724	-0.140394	0.558049	0.998434	-0.247623	0.483544	0.99844	-0.0676163	0.8237	0.998295	-0.121598	0.794349	0.999993	-0.0329736	0.944207	0.99841
AFG2A	HC	-0.200894	0.0348742	0.140283	-0.174519	0.158529	0.299666	-0.0911707	0.518311	0.526801	.	.	.	0.198828	0.216105	0.634786	-0.212679	0.405363	0.941142	.	.	.
AFG2A	PrEP	0.108141	0.285935	0.999752	0.035064	0.791519	0.995347	0.270217	0.0916093	0.995957	.	.	.	0.113289	0.530415	0.999442	0.581118	0.037768	0.879498	.	.	.
AFG2A	PWH	0.270905	0.115528	0.998611	0.0921353	0.711869	0.997724	0.376221	0.0947795	0.998434	.	.	.	0.726191	0.0565011	0.998295	0.0477058	0.919826	0.999993	.	.	.
AFTPH	HC	-0.216473	0.0510658	0.154469	0.025084	0.733478	0.539167	0.145476	0.327373	0.447053	-0.149256	0.412093	0.753842	-0.217066	0.205322	0.624628	-0.157577	0.5487	0.964503	0.0788091	0.806332	0.826779
AFTPH	PrEP	-0.00236941	0.982801	0.999752	-0.0692128	0.427342	0.981924	0.0154658	0.920937	0.995957	0.14962	0.39937	0.997307	0.0894988	0.633378	0.999442	-0.189928	0.466341	0.950596	-0.0255109	0.936723	0.997125
AFTPH	PWH	0.0712561	0.707797	0.998611	0.103043	0.524321	0.997724	-0.0605372	0.811435	0.998434	0.111591	0.738688	0.99844	0.296574	0.350542	0.998295	-0.283079	0.579819	0.999993	0.0519002	0.940775	0.99841
AGAP3	HC	.	.	.	.	.	.	-0.302654	0.0940239	0.278732	.	.	.	.	.	.	.	.	.	.	.	.
AGAP3	PrEP	.	.	.	.	.	.	-0.233224	0.203182	0.995957	.	.	.	.	.	.	.	.	.	.	.	.
AGAP3	PWH	.	.	.	.	.	.	-0.582233	0.0284169	0.987142	.	.	.	.	.	.	.	.	.	.	.	.
AGFG1	HC	-0.0810191	0.476622	0.378768	-0.0239624	0.853193	0.565629	-0.236842	0.122464	0.308297	-0.0873257	0.630658	0.783851	-0.16169	0.343618	0.693733	-0.285385	0.290576	0.929915	0.114011	0.596614	0.82471
AGFG1	PrEP	0.285159	0.0438412	0.999752	0.218203	0.143706	0.981924	0.108565	0.495415	0.995957	0.223439	0.244942	0.997307	0.0496106	0.786751	0.999442	0.182789	0.48562	0.950596	0.370933	0.0820463	0.975798
AGFG1	PWH	0.151766	0.524649	0.998611	0.20552	0.510055	0.997724	-0.00672309	0.981025	0.998434	0.3578	0.374228	0.99844	0.096029	0.737445	0.998295	0.189449	0.729904	0.999993	-0.152151	0.722222	0.99841
AGO3	HC	-0.0386168	0.736304	0.465444	-0.0466799	0.69144	0.527176	0.00777067	0.963735	0.664916	-0.14488	0.389481	0.752049	-0.0392029	0.842017	0.817232	-0.0881632	0.732975	0.965003	-0.190838	0.429514	0.818829
AGO3	PrEP	-0.00156025	0.989787	0.999752	-0.0869148	0.48522	0.981924	-0.0709202	0.706961	0.995957	-0.0704827	0.678498	0.997307	-0.375559	0.106689	0.999442	-0.355009	0.184815	0.943791	0.446819	0.0622041	0.975798
AGO3	PWH	-0.03854	0.872581	0.998611	-0.0305057	0.913045	0.997724	-0.00227194	0.994636	0.998434	-0.0862521	0.814551	0.99844	-0.142301	0.678811	0.998295	-0.334847	0.546648	0.999993	0.190616	0.68921	0.99841
AGO4	HC	-0.119543	0.181693	0.244476	-0.106113	0.259927	0.356236	-0.26414	0.105196	0.288069	-0.21216	0.177812	0.694477	-0.269494	0.146641	0.610995	-0.354673	0.280677	0.929915	.	.	.
AGO4	PrEP	-0.159238	0.221486	0.999752	-0.216665	0.0689968	0.981924	-0.278771	0.102432	0.995957	-0.505472	0.0067698	0.997307	-0.320665	0.139516	0.999442	-0.211879	0.501014	0.950596	.	.	.
AGO4	PWH	-0.465891	0.0197396	0.998611	-0.312787	0.0964211	0.997724	-0.157951	0.466294	0.998434	-0.371338	0.187881	0.99844	-1.09821	0.0215399	0.998295	-0.739441	0.222574	0.999993	.	.	.
AGPAT3	HC	0.242406	0.0393821	0.147162	0.176654	0.194795	0.318038	0.282845	0.175484	0.348469	0.3634	0.193918	0.698731	0.183817	0.417352	0.712536	0.473999	0.0708029	0.822777	.	.	.
AGPAT3	PrEP	0.104813	0.492427	0.999752	0.0491917	0.740863	0.995347	0.00580632	0.977632	0.995957	0.399974	0.136693	0.997307	0.154217	0.554315	0.999442	0.386621	0.124381	0.943791	.	.	.
AGPAT3	PWH	-0.0252562	0.890858	0.998611	-0.236924	0.324463	0.997724	0.0898249	0.750207	0.998434	-0.0141764	0.974593	0.99844	0.0841216	0.868216	0.998295	0.0495557	0.912269	0.999993	.	.	.
AGPAT4	HC	-0.186234	0.140137	0.21557	-0.110478	0.273884	0.364182	-0.0916249	0.463095	0.504139	0.00425453	0.979203	0.817384	-0.285299	0.120096	0.59871	-0.0527918	0.831476	0.965003	-0.27612	0.275429	0.818829
AGPAT4	PrEP	0.013921	0.909456	0.999752	-0.199635	0.0801022	0.981924	-0.0856401	0.528147	0.995957	0.0508549	0.76172	0.997307	0.0671476	0.728091	0.999442	0.0644952	0.792738	0.950596	-0.665121	0.0135474	0.975798
AGPAT4	PWH	-0.0251898	0.917371	0.998611	-0.140441	0.547059	0.997724	0.0800384	0.724154	0.998434	0.0817558	0.82075	0.99844	-0.100972	0.741908	0.998295	-0.219204	0.676006	0.999993	-0.257587	0.607052	0.99841
AGPS	HC	-0.145208	0.33307	0.318593	-0.117377	0.4018	0.427132	-0.121654	0.374044	0.467923	0.0291652	0.84931	0.802765	-0.097086	0.64398	0.771965	-0.22645	0.419857	0.941142	-0.223685	0.417417	0.818829
AGPS	PrEP	0.132418	0.334492	0.999752	0.273706	0.0751478	0.981924	0.0464624	0.733613	0.995957	0.349158	0.0653666	0.997307	0.129376	0.519278	0.999442	0.083881	0.750494	0.950596	0.0308837	0.914469	0.993159
AGPS	PWH	0.168046	0.601026	0.998611	0.228414	0.533808	0.997724	0.10693	0.703783	0.998434	0.398008	0.351345	0.99844	0.209533	0.535287	0.998295	0.0663752	0.919292	0.999993	0.295079	0.675257	0.99841
AGTPBP1	HC	-0.40007	0.000678627	0.0298484	-0.162042	0.236835	0.347289	-0.15945	0.342525	0.452101	0.238686	0.235282	0.701134	-0.305784	0.145789	0.610995	-0.49781	0.061079	0.79272	.	.	.
AGTPBP1	PrEP	-0.224078	0.0479346	0.999752	-0.0987375	0.517943	0.981924	-0.143811	0.415839	0.995957	0.0172808	0.923817	0.997307	-0.12295	0.598372	0.999442	-0.402597	0.111931	0.943791	.	.	.
AGTPBP1	PWH	-0.0868029	0.518321	0.998611	-0.0260389	0.91505	0.997724	-0.139134	0.579057	0.998434	0.0519792	0.872674	0.99844	-0.458971	0.337135	0.998295	-0.315949	0.483725	0.999993	.	.	.
AHCTF1	HC	.	.	.	-0.118137	0.367102	0.412055	-0.0537162	0.733393	0.610046	.	.	.	-0.295622	0.171954	0.624444	.	.	.	.	.	.
AHCTF1	PrEP	.	.	.	-0.163459	0.297832	0.981924	-0.125809	0.453207	0.995957	.	.	.	-0.0282731	0.906956	0.999442	.	.	.	.	.	.
AHCTF1	PWH	.	.	.	0.0379506	0.821875	0.997724	0.0681168	0.755077	0.998434	.	.	.	-0.071022	0.896819	0.998295	.	.	.	.	.	.
AHCYL1	HC	.	.	.	.	.	.	-0.100137	0.548404	0.538306	.	.	.	0.419981	0.0754584	0.566205	.	.	.	.	.	.
AHCYL1	PrEP	.	.	.	.	.	.	0.148419	0.401084	0.995957	.	.	.	-0.113822	0.655722	0.999442	.	.	.	.	.	.
AHCYL1	PWH	.	.	.	.	.	.	0.394534	0.11019	0.998434	.	.	.	0.411192	0.491916	0.998295	.	.	.	.	.	.
AHCYL2	HC	-0.186204	0.174413	0.238698	-0.464582	0.00743769	0.129904	-0.464841	0.0257523	0.170302	.	.	.	.	.	.	.	.	.	.	.	.
AHCYL2	PrEP	0.00420401	0.98528	0.999752	0.139438	0.367978	0.981924	0.213919	0.272291	0.995957	.	.	.	.	.	.	.	.	.	.	.	.
AHCYL2	PWH	0.159611	0.468501	0.998611	0.017004	0.92742	0.997724	0.364004	0.166881	0.998434	.	.	.	.	.	.	.	.	.	.	.	.
AHI1	HC	-0.123437	0.458395	0.373733	-0.186783	0.210333	0.328571	-0.482517	0.011915	0.113198	0.0444785	0.815009	0.800403	-0.167611	0.483525	0.736473	-0.50567	0.0868867	0.822777	-0.313448	0.199434	0.818829
AHI1	PrEP	-0.106962	0.479867	0.999752	-0.054846	0.693705	0.990681	-0.0218509	0.891325	0.995957	0.116067	0.586667	0.997307	-0.0955252	0.674257	0.999442	-0.19325	0.46907	0.950596	0.175022	0.493285	0.975798
AHI1	PWH	-0.139327	0.700602	0.998611	-0.109823	0.769104	0.997724	0.231186	0.493345	0.998434	0.00399853	0.994011	0.99844	-0.142368	0.708296	0.998295	-0.396965	0.537628	0.999993	-0.402336	0.535471	0.99841
AHNAK	HC	-0.153355	0.60992	0.422305	-0.158942	0.653319	0.514061	-0.0635652	0.823824	0.632899	-0.209199	0.38139	0.749278	-0.563458	0.0426628	0.524167	-0.282328	0.479821	0.950907	-0.319864	0.252718	0.818829
AHNAK	PrEP	-0.311292	0.309329	0.999752	-0.402632	0.281676	0.981924	-0.358071	0.226237	0.995957	-0.239429	0.347538	0.997307	-0.0681223	0.763686	0.999442	-0.575023	0.159841	0.943791	-0.087142	0.725566	0.986234
AHNAK	PWH	-0.565344	0.389589	0.998611	-0.805025	0.364653	0.997724	-0.679684	0.295095	0.998434	-0.513955	0.378303	0.99844	-0.446414	0.271152	0.998295	-0.360627	0.690885	0.999993	-0.59804	0.286376	0.99841
AHR	HC	-0.142199	0.372403	0.33517	-0.140262	0.472973	0.451853	-0.104798	0.53752	0.535087	0.203661	0.209677	0.701134	-0.153504	0.389183	0.702138	-0.33602	0.13216	0.878739	.	.	.
AHR	PrEP	0.0682044	0.695583	0.999752	0.198091	0.37066	0.981924	-0.096952	0.603468	0.995957	0.0356197	0.814433	0.997307	0.0885562	0.648042	0.999442	0.0884157	0.671017	0.950596	.	.	.
AHR	PWH	-0.00189895	0.995196	0.998611	0.163543	0.708981	0.997724	0.162371	0.624978	0.998434	0.19391	0.538295	0.99844	-0.165792	0.587204	0.998295	0.17641	0.677866	0.999993	.	.	.
AKAP10	HC	-0.0966449	0.20989	0.260513	-0.189406	0.0463432	0.228048	-0.277278	0.0802536	0.265362	0.0757592	0.657681	0.783851	-0.287774	0.130489	0.610995	-0.446807	0.0892874	0.829042	.	.	.
AKAP10	PrEP	-0.0196033	0.84133	0.999752	0.0860961	0.373098	0.981924	0.122993	0.429029	0.995957	-0.0621364	0.69901	0.997307	-0.282886	0.194084	0.999442	0.0438582	0.853798	0.950596	.	.	.
AKAP10	PWH	-0.0971483	0.49537	0.998611	0.0714968	0.636321	0.997724	0.217064	0.324459	0.998434	0.00680401	0.980999	0.99844	-0.325628	0.439776	0.998295	0.139777	0.756782	0.999993	.	.	.
AKAP13	HC	0.0279915	0.847301	0.499306	0.0296612	0.834581	0.564085	-0.039212	0.823073	0.632875	-0.111778	0.580842	0.783851	-0.0695545	0.751987	0.792141	-0.0831366	0.805757	0.965003	0.0310436	0.900919	0.840755
AKAP13	PrEP	0.121064	0.362688	0.999752	0.10541	0.459372	0.981924	0.0359425	0.836441	0.995957	0.119491	0.596296	0.997307	0.337406	0.101426	0.999442	0.322405	0.301803	0.943791	0.0696271	0.7968	0.986234
AKAP13	PWH	0.00511015	0.987565	0.998611	0.0539342	0.887125	0.997724	0.134846	0.742033	0.998434	-0.0509224	0.928078	0.99844	0.0938592	0.785811	0.998295	-0.0446463	0.956444	0.999993	0.114712	0.868401	0.99841
AKAP9	HC	-0.232227	0.310012	0.307633	-0.097092	0.665386	0.520281	-0.330775	0.0790025	0.262861	-0.0333908	0.873946	0.803398	-0.296338	0.25048	0.650026	-0.28172	0.29082	0.929915	-0.0117629	0.971008	0.846089
AKAP9	PrEP	0.135013	0.531698	0.999752	0.107856	0.634181	0.989676	0.116514	0.536681	0.995957	-0.117799	0.590544	0.997307	0.123201	0.627461	0.999442	-0.203024	0.430841	0.950596	0.173095	0.562518	0.975798
AKAP9	PWH	-0.154501	0.744214	0.998611	-0.210909	0.707297	0.997724	-0.0570024	0.868957	0.998434	-0.182016	0.700653	0.99844	-0.256268	0.535032	0.998295	-0.210659	0.72451	0.999993	-0.37924	0.563401	0.99841
AKIRIN2	HC	.	.	.	.	.	.	0.395832	0.0547526	0.226266	.	.	.	0.311935	0.119021	0.59871	0.570279	0.0349481	0.682259	.	.	.
AKIRIN2	PrEP	.	.	.	.	.	.	0.0727031	0.706609	0.995957	.	.	.	-0.119834	0.581592	0.999442	0.377132	0.124911	0.943791	.	.	.
AKIRIN2	PWH	.	.	.	.	.	.	-0.12136	0.632674	0.998434	.	.	.	0.289465	0.569834	0.998295	0.203387	0.633702	0.999993	.	.	.
AKR1A1	HC	0.139531	0.0967945	0.187334	0.0832973	0.47243	0.451853	0.0798737	0.66159	0.579111	.	.	.	0.196564	0.283741	0.675818	-0.00296795	0.992941	0.974546	.	.	.
AKR1A1	PrEP	0.0400105	0.765241	0.999752	-0.187206	0.194668	0.981924	0.0791856	0.67829	0.995957	.	.	.	-0.24021	0.261273	0.999442	-0.100794	0.758438	0.950596	.	.	.
AKR1A1	PWH	-0.274329	0.0642863	0.998611	-0.316993	0.0609898	0.997724	-0.502905	0.0705624	0.998434	.	.	.	-0.0777961	0.849933	0.998295	-0.535109	0.388809	0.999993	.	.	.
AKR1B1	HC	0.2192	0.504846	0.384765	0.216476	0.507815	0.466502	-0.248701	0.380914	0.472579	-0.10177	0.683168	0.785273	-0.01268	0.971267	0.830223	0.239896	0.451738	0.941297	.	.	.
AKR1B1	PrEP	-0.0876645	0.811762	0.999752	-0.146763	0.679829	0.990681	-0.113411	0.710053	0.995957	-0.0405654	0.874618	0.997307	-0.182578	0.619216	0.999442	-0.300017	0.345019	0.94829	.	.	.
AKR1B1	PWH	-0.336319	0.611132	0.998611	-0.488311	0.517425	0.997724	-0.730927	0.178713	0.998434	-0.371799	0.514856	0.99844	-0.452006	0.445125	0.998295	-0.876633	0.19481	0.999993	.	.	.
AKR1C3	HC	.	.	.	.	.	.	.	.	.	.	.	.	-0.31218	0.397276	0.703268	.	.	.	.	.	.
AKR1C3	PrEP	.	.	.	.	.	.	.	.	.	.	.	.	-0.39878	0.358901	0.999442	.	.	.	.	.	.
AKR1C3	PWH	.	.	.	.	.	.	.	.	.	.	.	.	-0.818483	0.389101	0.998295	.	.	.	.	.	.
AKT3	HC	0.0390255	0.860465	0.502494	0.0497277	0.789013	0.553071	-0.0755059	0.760731	0.617257	0.0580705	0.744437	0.791564	0.213925	0.369845	0.695401	-0.153563	0.570465	0.964503	0.146477	0.501846	0.818829
AKT3	PrEP	0.481731	0.0479635	0.999752	0.414158	0.0559996	0.981924	0.430647	0.114651	0.995957	0.482544	0.0308406	0.997307	0.520456	0.0484453	0.999442	0.492109	0.0783762	0.892764	-0.156295	0.436319	0.975798
AKT3	PWH	0.286393	0.558602	0.998611	0.300412	0.534044	0.997724	0.237499	0.64654	0.998434	0.410536	0.359319	0.99844	0.527968	0.189165	0.998295	0.511164	0.430421	0.999993	-0.333792	0.448823	0.99841
ALAS1	HC	0.724382	0.00354418	0.0602587	0.657591	0.000891558	0.0379755	0.675752	0.0102931	0.105837	.	.	.	0.83257	0.000515829	0.0622162	0.412088	0.248927	0.923254	.	.	.
ALAS1	PrEP	0.38649	0.0916982	0.999752	0.20301	0.176674	0.981924	0.347855	0.153887	0.995957	.	.	.	0.448763	0.033808	0.999442	0.395525	0.261465	0.943791	.	.	.
ALAS1	PWH	0.475622	0.187551	0.998611	0.272192	0.256514	0.997724	0.127232	0.719762	0.998434	.	.	.	0.763326	0.0236054	0.998295	0.430979	0.521876	0.999993	.	.	.
ALCAM	HC	0.106664	0.555942	0.403509	-0.0873312	0.512064	0.46872	0.292727	0.181832	0.350577	-0.125521	0.497556	0.777894	0.0716523	0.706238	0.784833	0.240427	0.392079	0.941142	0.465059	0.174017	0.818829
ALCAM	PrEP	0.0657834	0.694433	0.999752	-0.0450448	0.736522	0.995347	0.513171	0.0289452	0.995957	-0.117852	0.547273	0.997307	-0.126607	0.530384	0.999442	-0.285006	0.303951	0.943791	-0.139402	0.646205	0.975798
ALCAM	PWH	-0.0172559	0.96454	0.998611	-0.169926	0.599242	0.997724	0.355754	0.480627	0.998434	0.0605516	0.891582	0.99844	-0.485797	0.145211	0.998295	0.219288	0.731446	0.999993	0.392175	0.558954	0.99841
ALDH1A1	HC	0.258451	0.0247927	0.126889	0.176499	0.305036	0.385155	.	.	.	.	.	.	-0.0674171	0.794544	0.799428	.	.	.	.	.	.
ALDH1A1	PrEP	0.110979	0.430662	0.999752	0.151898	0.438368	0.981924	.	.	.	.	.	.	0.181954	0.540019	0.999442	.	.	.	.	.	.
ALDH1A1	PWH	-0.0502883	0.774675	0.998611	0.0855724	0.797326	0.997724	.	.	.	.	.	.	-0.0132525	0.978737	0.998295	.	.	.	.	.	.
ALDH1A2	HC	-0.0303259	0.741794	0.467225	-0.0111842	0.930866	0.586374	-0.264287	0.0922567	0.277348	0.510284	0.036988	0.638573	0.0569252	0.783932	0.799428	.	.	.	.	.	.
ALDH1A2	PrEP	0.193943	0.170511	0.999752	-0.0253681	0.865399	0.997921	0.392296	0.0253599	0.995957	-0.143655	0.491112	0.997307	0.312932	0.214135	0.999442	.	.	.	.	.	.
ALDH1A2	PWH	0.244648	0.193318	0.998611	0.0175485	0.946006	0.997724	0.388843	0.0778742	0.998434	0.0936773	0.821944	0.99844	0.491672	0.329946	0.998295	.	.	.	.	.	.
ALDH2	HC	0.0263301	0.888773	0.508115	0.0394986	0.850583	0.565629	-0.241711	0.248044	0.402565	-0.276909	0.402084	0.753842	-0.0746002	0.725701	0.788499	-0.000804674	0.998322	0.974546	0.0221332	0.930934	0.841817
ALDH2	PrEP	0.103849	0.565978	0.999752	-0.049739	0.814102	0.995347	-0.14277	0.52377	0.995957	-0.0687352	0.83017	0.997307	0.155214	0.430979	0.999442	-0.512552	0.194488	0.943791	-0.136722	0.562442	0.975798
ALDH2	PWH	0.104002	0.798529	0.998611	0.198662	0.706653	0.997724	0.0107599	0.978421	0.998434	0.0865588	0.896366	0.99844	-0.0984501	0.76962	0.998295	-0.488596	0.575632	0.999993	0.591838	0.261874	0.99841
ALDH3A2	HC	.	.	.	-0.0496317	0.718679	0.534948	.	.	.	.	.	.	0.195906	0.280483	0.675015	-0.218936	0.362329	0.941142	.	.	.
ALDH3A2	PrEP	.	.	.	-0.231059	0.181958	0.981924	.	.	.	.	.	.	0.180525	0.389015	0.999442	0.272519	0.249704	0.943791	.	.	.
ALDH3A2	PWH	.	.	.	-0.114505	0.596737	0.997724	.	.	.	.	.	.	0.286819	0.498241	0.998295	0.257288	0.547138	0.999993	.	.	.
ALG13	HC	-0.108687	0.287888	0.29907	-0.204306	0.0617859	0.239977	-0.11055	0.520872	0.527744	.	.	.	-0.199795	0.383341	0.701908	-0.0836911	0.706423	0.964503	.	.	.
ALG13	PrEP	-0.183701	0.216357	0.999752	0.0150802	0.890715	0.997921	-0.0429754	0.810062	0.995957	.	.	.	0.0618728	0.814684	0.999442	-0.226552	0.310756	0.943791	.	.	.
ALG13	PWH	-0.00294642	0.9874	0.998611	0.0134933	0.942936	0.997724	-0.16879	0.480744	0.998434	.	.	.	0.358254	0.526673	0.998295	-0.0641268	0.876051	0.999993	.	.	.
ALOX5	HC	-0.156782	0.485843	0.381075	-0.108305	0.603215	0.499365	-0.960686	0.00951658	0.101114	.	.	.	-0.00228395	0.993016	0.83197	-0.270143	0.520993	0.964503	.	.	.
ALOX5	PrEP	0.189356	0.436361	0.999752	0.30502	0.204006	0.981924	0.240294	0.454876	0.995957	.	.	.	0.365354	0.220831	0.999442	-0.178883	0.665637	0.950596	.	.	.
ALOX5	PWH	0.532318	0.273573	0.998611	0.331065	0.497249	0.997724	0.22165	0.611446	0.998434	.	.	.	0.636745	0.176277	0.998295	0.118583	0.887543	0.999993	.	.	.
ALOX5AP	HC	.	.	.	.	.	.	.	.	.	.	.	.	0.346431	0.385246	0.702138	.	.	.	.	.	.
ALOX5AP	PrEP	.	.	.	.	.	.	.	.	.	.	.	.	0.0275736	0.942086	0.999442	.	.	.	.	.	.
ALOX5AP	PWH	.	.	.	.	.	.	.	.	.	.	.	.	1.07136	0.257958	0.998295	.	.	.	.	.	.
ALPK1	HC	0.0520527	0.728606	0.461709	0.104472	0.443513	0.4445	0.104258	0.616389	0.563114	.	.	.	0.0144722	0.944365	0.824518	0.0386608	0.922684	0.971072	.	.	.
ALPK1	PrEP	0.138083	0.424108	0.999752	0.315097	0.0716999	0.981924	-0.0119914	0.956678	0.995957	.	.	.	0.268728	0.269513	0.999442	0.433139	0.286026	0.943791	.	.	.
ALPK1	PWH	0.0469681	0.877515	0.998611	0.316763	0.304029	0.997724	0.103626	0.762741	0.998434	.	.	.	-0.0713948	0.856996	0.998295	0.295759	0.719387	0.999993	.	.	.
AMBRA1	HC	-0.141816	0.082473	0.176011	-0.0124838	0.893134	0.574584	-0.205582	0.268369	0.410466	-0.0529409	0.712105	0.787974	-0.215734	0.186921	0.624444	-0.000890804	0.997134	0.974546	.	.	.
AMBRA1	PrEP	0.130173	0.16717	0.999752	-0.0519889	0.632985	0.989676	0.174318	0.367767	0.995957	0.0428921	0.7534	0.997307	0.0689829	0.702327	0.999442	0.014239	0.953639	0.961743	.	.	.
AMBRA1	PWH	0.129457	0.378348	0.998611	0.114557	0.565525	0.997724	0.168207	0.529985	0.998434	0.235623	0.357909	0.99844	0.271886	0.423732	0.998295	0.172922	0.717908	0.999993	.	.	.
AMIGO2	HC	.	.	.	-0.0563306	0.779958	0.55064	.	.	.	.	.	.	-0.0362689	0.869019	0.817232	-0.0898523	0.803539	0.965003	.	.	.
AMIGO2	PrEP	.	.	.	-0.142535	0.552229	0.986066	.	.	.	.	.	.	-0.199751	0.440924	0.999442	0.109628	0.754185	0.950596	.	.	.
AMIGO2	PWH	.	.	.	-0.315206	0.326786	0.997724	.	.	.	.	.	.	-0.244551	0.629396	0.998295	0.085495	0.894734	0.999993	.	.	.
AMPD3	HC	.	.	.	.	.	.	-0.360536	0.0620296	0.238792	.	.	.	.	.	.	.	.	.	.	.	.
AMPD3	PrEP	.	.	.	.	.	.	-0.257894	0.179294	0.995957	.	.	.	.	.	.	.	.	.	.	.	.
AMPD3	PWH	.	.	.	.	.	.	-0.661313	0.0191198	0.822498	.	.	.	.	.	.	.	.	.	.	.	.
AMZ1	HC	.	.	.	.	.	.	-0.456442	0.126564	0.311588	.	.	.	.	.	.	.	.	.	.	.	.
AMZ1	PrEP	.	.	.	.	.	.	-0.0656077	0.815444	0.995957	.	.	.	.	.	.	.	.	.	.	.	.
AMZ1	PWH	.	.	.	.	.	.	-0.262302	0.477838	0.998434	.	.	.	.	.	.	.	.	.	.	.	.
ANAPC10	HC	-0.018808	0.836456	0.49654	.	.	.	.	.	.	.	.	.	.	.	.	.	.	.	.	.	.
ANAPC10	PrEP	0.221918	0.212832	0.999752	.	.	.	.	.	.	.	.	.	.	.	.	.	.	.	.	.	.
ANAPC10	PWH	0.072065	0.621706	0.998611	.	.	.	.	.	.	.	.	.	.	.	.	.	.	.	.	.	.
ANK2	HC	.	.	.	.	.	.	.	.	.	.	.	.	.	.	.	-0.530248	0.142736	0.880078	.	.	.
ANK2	PrEP	.	.	.	.	.	.	.	.	.	.	.	.	.	.	.	0.530015	0.138423	0.943791	.	.	.
ANK2	PWH	.	.	.	.	.	.	.	.	.	.	.	.	.	.	.	-0.352093	0.593415	0.999993	.	.	.
ANKFY1	HC	0.476466	0.0015419	0.040529	0.57676	0.000383896	0.0251278	0.671083	0.00210204	0.043532	.	.	.	0.188098	0.358331	0.693733	0.702334	0.0272217	0.604708	.	.	.
ANKFY1	PrEP	0.207413	0.217079	0.999752	0.0320532	0.766011	0.995347	-0.0409884	0.808931	0.995957	.	.	.	0.156714	0.509779	0.999442	0.272182	0.33113	0.946956	.	.	.
ANKFY1	PWH	0.301874	0.115496	0.998611	0.346926	0.0359726	0.997724	0.238511	0.30807	0.998434	.	.	.	0.112151	0.823267	0.998295	0.361147	0.501483	0.999993	.	.	.
ANKHD1	HC	-0.179026	0.0473135	0.150892	-0.0358125	0.657258	0.516523	-0.196478	0.138045	0.320674	-0.105042	0.440908	0.763723	-0.189614	0.279949	0.675015	0.0348368	0.869884	0.965251	-0.508051	0.0673321	0.818829
ANKHD1	PrEP	-0.162388	0.0712442	0.999752	-0.134831	0.134076	0.981924	0.0642776	0.628679	0.995957	-0.0195209	0.886658	0.997307	-0.0525198	0.776151	0.999442	-0.107601	0.61104	0.950596	-0.157421	0.501294	0.975798
ANKHD1	PWH	-0.0973867	0.553414	0.998611	-0.153257	0.440228	0.997724	-0.110738	0.662846	0.998434	0.0260926	0.929561	0.99844	-0.194583	0.502009	0.998295	-0.270355	0.56314	0.999993	-0.0781344	0.877767	0.99841
ANKIB1	HC	0.0465	0.71151	0.456945	0.00479271	0.956239	0.591155	-0.129208	0.443537	0.495846	-0.0568121	0.713656	0.787974	0.0257547	0.922557	0.821708	0.65395	0.0609307	0.79272	0.213334	0.307373	0.818829
ANKIB1	PrEP	-0.0155	0.913603	0.999752	0.0760933	0.446426	0.981924	0.162374	0.37162	0.995957	0.0560502	0.711418	0.997307	-0.300648	0.326983	0.999442	0.364185	0.259971	0.943791	0.203931	0.299591	0.975798
ANKIB1	PWH	-0.0515873	0.838768	0.998611	0.035785	0.85743	0.997724	0.190514	0.500182	0.998434	0.132569	0.659488	0.99844	-0.0917139	0.850033	0.998295	0.337015	0.602913	0.999993	0.0159854	0.969202	0.99841
ANKRD10	HC	0.0180391	0.847266	0.499306	-0.0337086	0.710379	0.533029	0.151725	0.324536	0.446273	0.153589	0.469941	0.772925	-0.0157088	0.935028	0.822435	0.107157	0.727872	0.965003	0.493762	0.178783	0.818829
ANKRD10	PrEP	-0.00106898	0.992894	0.999752	-0.0811118	0.449777	0.981924	0.0199254	0.900163	0.995957	0.0521376	0.797937	0.997307	0.00210247	0.99246	0.999442	0.107727	0.723156	0.950596	-0.240885	0.499281	0.975798
ANKRD10	PWH	0.18086	0.341301	0.998611	0.158864	0.41788	0.997724	0.0652428	0.77587	0.998434	-0.191275	0.626076	0.99844	0.3304	0.441654	0.998295	0.45901	0.443271	0.999993	-0.284028	0.711825	0.99841
ANKRD11	HC	-0.0622111	0.596515	0.41773	-0.0377844	0.750829	0.544207	-0.0145296	0.919133	0.654623	-0.0719658	0.643139	0.783851	-0.147485	0.418251	0.712883	-0.112878	0.654614	0.964503	-0.0109485	0.976659	0.847302
ANKRD11	PrEP	-0.0560296	0.6546	0.999752	-0.0502818	0.685277	0.990681	-0.0407217	0.79497	0.995957	-0.209087	0.208593	0.997307	0.0162701	0.933996	0.999442	-0.162856	0.516502	0.950596	0.237641	0.494413	0.975798
ANKRD11	PWH	-0.19622	0.433334	0.998611	-0.172087	0.550254	0.997724	-0.125541	0.66175	0.998434	-0.363233	0.299625	0.99844	-0.0383698	0.900327	0.998295	-0.0156524	0.976379	0.999993	-0.117214	0.87534	0.99841
ANKRD12	HC	0.0186406	0.880172	0.505756	-0.0297263	0.767614	0.546233	0.0970923	0.606592	0.561742	0.0154335	0.929351	0.806899	0.0127198	0.950147	0.825866	-0.0750442	0.797348	0.965003	0.00203133	0.993077	0.852794
ANKRD12	PrEP	0.0181711	0.871356	0.999752	-0.0576592	0.568155	0.987948	0.102308	0.586751	0.995957	-0.0543342	0.778274	0.997307	-0.0496655	0.790313	0.999442	-0.114139	0.674764	0.950596	-0.0334878	0.889576	0.986234
ANKRD12	PWH	-0.148864	0.593833	0.998611	-0.10775	0.686253	0.997724	-0.00299249	0.994407	0.998434	0.00651477	0.989209	0.99844	0.00504135	0.987513	0.998295	-0.200506	0.776146	0.999993	0.102337	0.856637	0.99841
ANKRD17	HC	-0.076994	0.624359	0.426401	0.00838969	0.962586	0.593356	-0.258861	0.123222	0.308297	0.0430026	0.762047	0.79519	-0.0836173	0.652843	0.773814	-0.0197566	0.935479	0.971072	0.0905137	0.701895	0.826779
ANKRD17	PrEP	0.10902	0.452669	0.999752	0.146543	0.42407	0.981924	0.263793	0.115392	0.995957	-0.107972	0.491737	0.997307	0.116959	0.519697	0.999442	0.114343	0.624133	0.950596	0.265723	0.287151	0.975798
ANKRD17	PWH	0.144179	0.677973	0.998611	0.139493	0.767215	0.997724	0.0807393	0.816067	0.998434	0.0554356	0.883821	0.99844	0.077259	0.795947	0.998295	0.0241894	0.966828	0.999993	-0.0649417	0.908805	0.99841
ANKRD28	HC	-0.243367	0.267773	0.289189	-0.27871	0.0792989	0.248669	-0.351928	0.100499	0.281832	-0.395608	0.0499862	0.639692	-0.241166	0.302568	0.679539	-0.688115	0.0698922	0.822777	.	.	.
ANKRD28	PrEP	0.0238865	0.919041	0.999752	-0.0511049	0.744624	0.995347	0.209721	0.338094	0.995957	0.034277	0.841765	0.997307	-0.00834558	0.974119	0.999442	-0.166024	0.629101	0.950596	.	.	.
ANKRD28	PWH	0.0269366	0.949586	0.998611	-0.00183836	0.995399	0.997724	0.00618286	0.985716	0.998434	0.118535	0.721658	0.99844	-0.0739065	0.860103	0.998295	-0.131159	0.846908	0.999993	.	.	.
ANKRD36	HC	.	.	.	-0.509759	0.0456151	0.225925	.	.	.	.	.	.	.	.	.	.	.	.	.	.	.
ANKRD36	PrEP	.	.	.	-0.378403	0.164501	0.981924	.	.	.	.	.	.	.	.	.	.	.	.	.	.	.
ANKRD36	PWH	.	.	.	-0.344099	0.131287	0.997724	.	.	.	.	.	.	.	.	.	.	.	.	.	.	.
ANKRD44	HC	-0.144428	0.465301	0.376691	-0.0614049	0.639233	0.510217	0.00788588	0.95097	0.662997	0.0512885	0.836727	0.802765	-0.143957	0.607162	0.765992	0.122723	0.680653	0.964503	.	.	.
ANKRD44	PrEP	-0.0656815	0.763465	0.999752	-0.0722958	0.619936	0.989676	0.120475	0.402978	0.995957	0.115192	0.639643	0.997307	-0.208896	0.506509	0.999442	0.405938	0.187183	0.943791	.	.	.
ANKRD44	PWH	-0.277255	0.491684	0.998611	-0.150491	0.616217	0.997724	0.0704664	0.773152	0.998434	-0.0240881	0.961238	0.99844	-0.423788	0.399321	0.998295	-0.32335	0.600819	0.999993	.	.	.
ANKS1A	HC	-0.17077	0.400688	0.349176	-0.0583447	0.735404	0.540072	-0.0786531	0.584145	0.553827	0.00717362	0.970938	0.816638	-0.141493	0.515648	0.74612	-0.0590822	0.849062	0.965251	-0.380002	0.209796	0.818829
ANKS1A	PrEP	0.113302	0.612363	0.999752	0.103795	0.581431	0.987948	0.134875	0.380254	0.995957	0.102974	0.596234	0.997307	-0.0532929	0.826694	0.999442	-0.308729	0.327478	0.943791	0.0721235	0.792469	0.986234
ANKS1A	PWH	0.295742	0.473531	0.998611	0.396372	0.340964	0.997724	0.21756	0.316508	0.998434	0.0532364	0.887968	0.99844	0.612618	0.141793	0.998295	0.0020255	0.997405	0.999993	0.220814	0.710879	0.99841
ANKUB1	HC	0.438039	0.00969465	0.0916826	0.354676	0.0266316	0.194462	0.468641	0.0193302	0.148792	0.724868	0.00695271	0.355141	0.293477	0.0817555	0.570787	0.278574	0.274925	0.929139	.	.	.
ANKUB1	PrEP	0.276741	0.0818679	0.999752	0.236343	0.130046	0.981924	0.0859746	0.646812	0.995957	0.297666	0.177334	0.997307	0.00197621	0.991044	0.999442	0.458345	0.0844408	0.894931	.	.	.
ANKUB1	PWH	0.470507	0.104682	0.998611	0.331043	0.293603	0.997724	0.0484448	0.879704	0.998434	0.558707	0.227477	0.99844	-0.0449764	0.876119	0.998295	0.729754	0.167196	0.999993	.	.	.
ANO10	HC	-0.278617	0.0154551	0.108019	-0.0634497	0.70308	0.531481	-0.556975	0.00336877	0.0583586	.	.	.	-0.0538172	0.768491	0.796784	-0.00886671	0.971417	0.972602	.	.	.
ANO10	PrEP	0.0520909	0.673224	0.999752	0.173095	0.381846	0.981924	0.127925	0.411065	0.995957	.	.	.	0.260351	0.235639	0.999442	0.286645	0.253635	0.943791	.	.	.
ANO10	PWH	0.137428	0.434597	0.998611	0.207456	0.538491	0.997724	0.0494004	0.80668	0.998434	.	.	.	0.168929	0.684622	0.998295	0.440963	0.343639	0.999993	.	.	.
ANO5	HC	-0.583701	0.113222	0.197791	-0.501669	0.0809567	0.248669	-0.543897	0.111536	0.29765	-0.308308	0.183995	0.698731	-0.540312	0.049496	0.526237	-0.739956	0.0823123	0.822777	-0.036997	0.895525	0.840755
ANO5	PrEP	0.0604511	0.83854	0.999752	0.200915	0.422807	0.981924	-0.192526	0.546043	0.995957	0.161266	0.511747	0.997307	0.148881	0.506426	0.999442	-0.099083	0.782205	0.950596	0.146858	0.631901	0.975798
ANO5	PWH	0.222962	0.766684	0.998611	0.169441	0.800057	0.997724	-0.0333622	0.961212	0.998434	-0.00425932	0.994437	0.99844	0.328898	0.407121	0.998295	-0.0178323	0.984955	0.999993	-0.0380093	0.964127	0.99841
ANO6	HC	-0.111915	0.14121	0.215732	-0.0199143	0.867572	0.570209	0.165674	0.292593	0.426657	.	.	.	0.0656796	0.774771	0.797671	-0.178549	0.544293	0.964503	.	.	.
ANO6	PrEP	-0.016689	0.89141	0.999752	-0.0386476	0.78538	0.995347	-0.0347546	0.830081	0.995957	.	.	.	-0.29929	0.280579	0.999442	0.11822	0.678082	0.950596	.	.	.
ANO6	PWH	-0.053065	0.664173	0.998611	-0.150828	0.354164	0.997724	0.145483	0.538301	0.998434	.	.	.	-0.204886	0.73154	0.998295	0.203352	0.700319	0.999993	.	.	.
ANOS1	HC	-0.131328	0.31136	0.308401	-0.0143489	0.874828	0.571517	.	.	.	.	.	.	-0.106121	0.545388	0.754092	-0.289163	0.281454	0.929915	.	.	.
ANOS1	PrEP	0.196069	0.200312	0.999752	0.0840197	0.436945	0.981924	.	.	.	.	.	.	0.129742	0.517677	0.999442	0.246164	0.350273	0.94829	.	.	.
ANOS1	PWH	0.249352	0.338404	0.998611	0.034622	0.861144	0.997724	.	.	.	.	.	.	-0.0612017	0.858477	0.998295	0.0757264	0.884385	0.999993	.	.	.
ANP32B	HC	.	.	.	.	.	.	-0.0045528	0.981319	0.668679	.	.	.	0.245967	0.199883	0.624444	.	.	.	.	.	.
ANP32B	PrEP	.	.	.	.	.	.	-0.00389679	0.984708	0.995957	.	.	.	0.141313	0.512439	0.999442	.	.	.	.	.	.
ANP32B	PWH	.	.	.	.	.	.	-0.221455	0.415176	0.998434	.	.	.	0.157162	0.752853	0.998295	.	.	.	.	.	.
ANPEP	HC	0.2838	0.0357123	0.141133	.	.	.	0.147484	0.456082	0.500996	.	.	.	0.0427898	0.791214	0.799428	.	.	.	.	.	.
ANPEP	PrEP	-0.23636	0.275557	0.999752	.	.	.	-0.444595	0.0541613	0.995957	.	.	.	0.062925	0.7342	0.999442	.	.	.	.	.	.
ANPEP	PWH	-0.39246	0.0498121	0.998611	.	.	.	-1.01923	0.00667174	0.506718	.	.	.	-0.142909	0.665534	0.998295	.	.	.	.	.	.
ANTXR2	HC	.	.	.	.	.	.	.	.	.	.	.	.	.	.	.	.	.	.	.	.	.
ANTXR2	PrEP	.	.	.	.	.	.	.	.	.	.	.	.	.	.	.	.	.	.	.	.	.
ANTXR2	PWH	.	.	.	.	.	.	.	.	.	.	.	.	.	.	.	.	.	.	.	.	.
ANXA1	HC	0.251326	0.40708	0.351763	0.311913	0.257634	0.355523	0.0706691	0.776429	0.61962	0.247504	0.416401	0.753842	0.112699	0.709308	0.784886	0.272155	0.46115	0.949712	0.0395436	0.901564	0.840755
ANXA1	PrEP	-0.159204	0.616164	0.999752	-0.117201	0.671086	0.990681	-0.00388903	0.987555	0.995957	0.0498758	0.879215	0.997307	-0.277745	0.340401	0.999442	-0.133934	0.710639	0.950596	-0.00865921	0.976375	0.997125
ANXA1	PWH	-0.0859645	0.889802	0.998611	-0.125557	0.840812	0.997724	0.210275	0.690199	0.998434	-0.136288	0.867777	0.99844	-0.278398	0.566453	0.998295	-0.242672	0.75918	0.999993	0.302037	0.640068	0.99841
ANXA11	HC	0.265404	0.0169259	0.111875	0.261167	0.0572947	0.238202	0.118433	0.421368	0.489116	.	.	.	0.3225	0.117897	0.59871	0.574542	0.023005	0.56673	.	.	.
ANXA11	PrEP	-0.00615657	0.964263	0.999752	-0.0510725	0.71414	0.992615	0.00675799	0.964902	0.995957	.	.	.	0.14582	0.517436	0.999442	-0.099631	0.640813	0.950596	.	.	.
ANXA11	PWH	-0.0665875	0.680426	0.998611	-0.117742	0.544203	0.997724	0.12019	0.594056	0.998434	.	.	.	0.114023	0.78496	0.998295	0.0158284	0.968082	0.999993	.	.	.
ANXA2	HC	0.14921	0.502898	0.384577	0.111563	0.609057	0.501465	-0.1877	0.415306	0.486686	-0.0200498	0.921865	0.806899	-0.00719832	0.978247	0.831256	0.0535886	0.851735	0.965251	-0.281548	0.28878	0.818829
ANXA2	PrEP	-0.19179	0.352157	0.999752	-0.235804	0.295566	0.981924	-0.0667547	0.767604	0.995957	-0.148538	0.513253	0.997307	-0.0118697	0.959002	0.999442	-0.175323	0.518223	0.950596	0.180153	0.501869	0.975798
ANXA2	PWH	-0.252167	0.607465	0.998611	-0.301959	0.598295	0.997724	0.0202241	0.968927	0.998434	-0.177674	0.749187	0.99844	0.201839	0.628367	0.998295	-0.155118	0.82198	0.999993	-0.218055	0.726842	0.99841
ANXA4	HC	0.13462	0.303703	0.305938	0.0113726	0.937006	0.586407	0.331821	0.0549802	0.226266	0.212336	0.240739	0.701134	0.105086	0.553411	0.756275	0.316106	0.246275	0.923254	0.211265	0.446071	0.818829
ANXA4	PrEP	-0.0822225	0.558248	0.999752	-0.0243759	0.874779	0.997921	0.000448095	0.997903	0.999868	-0.145604	0.419969	0.997307	-0.162848	0.408744	0.999442	-0.196557	0.455954	0.950596	0.191433	0.453229	0.975798
ANXA4	PWH	-0.183026	0.488594	0.998611	-0.344343	0.326486	0.997724	-0.0843439	0.775126	0.998434	-0.12152	0.749868	0.99844	-0.470904	0.14288	0.998295	0.0148091	0.97921	0.999993	-0.470946	0.397578	0.99841
ANXA5	HC	0.570588	0.106077	0.192659	0.402504	0.292454	0.377102	0.209619	0.429694	0.49162	0.200198	0.46917	0.772925	0.31567	0.252266	0.650026	0.226654	0.53813	0.964503	0.251003	0.526317	0.818829
ANXA5	PrEP	-0.0198811	0.946063	0.999752	0.0513336	0.889201	0.997921	-0.22338	0.399744	0.995957	0.0755152	0.797846	0.997307	0.128152	0.585234	0.999442	0.0701089	0.843278	0.950596	-0.603327	0.123243	0.975798
ANXA5	PWH	0.0582139	0.932612	0.998611	-0.0185921	0.983886	0.997724	-0.203803	0.730005	0.998434	-0.202029	0.776311	0.99844	-0.0757781	0.856355	0.998295	-0.0522188	0.951021	0.999993	-0.0246742	0.975586	0.99841
ANXA7	HC	.	.	.	.	.	.	-0.0495351	0.784624	0.622079	.	.	.	-0.175859	0.403475	0.704086	.	.	.	.	.	.
ANXA7	PrEP	.	.	.	.	.	.	-0.0402288	0.831729	0.995957	.	.	.	-0.113208	0.642896	0.999442	.	.	.	.	.	.
ANXA7	PWH	.	.	.	.	.	.	-0.291285	0.257726	0.998434	.	.	.	-0.275686	0.609687	0.998295	.	.	.	.	.	.
AP1G1	HC	0.0241196	0.771256	0.472142	0.148852	0.194827	0.318038	0.125249	0.443655	0.495846	.	.	.	0.0617085	0.776289	0.798261	-0.0165096	0.944549	0.97108	.	.	.
AP1G1	PrEP	-0.205339	0.207145	0.999752	-0.0935215	0.47157	0.981924	-0.109653	0.519723	0.995957	.	.	.	-0.202987	0.430897	0.999442	0.055986	0.809068	0.950596	.	.	.
AP1G1	PWH	0.0732097	0.573965	0.998611	-0.00724916	0.956469	0.997724	0.0184747	0.934121	0.998434	.	.	.	0.173459	0.768923	0.998295	0.227245	0.600438	0.999993	.	.	.
AP2B1	HC	0.174552	0.0824344	0.176011	0.0990835	0.321123	0.38957	0.0908073	0.597811	0.559462	0.082981	0.705124	0.787974	-0.357843	0.0536912	0.54161	0.19034	0.480469	0.950907	.	.	.
AP2B1	PrEP	0.0100848	0.94435	0.999752	-0.0801642	0.485207	0.981924	0.0342759	0.847792	0.995957	-0.184164	0.384993	0.997307	0.162474	0.413759	0.999442	0.133128	0.610797	0.950596	.	.	.
AP2B1	PWH	0.0332572	0.837861	0.998611	-0.10306	0.52237	0.997724	-0.016216	0.946313	0.998434	-0.206745	0.582189	0.99844	-0.426803	0.287499	0.998295	-0.153483	0.752116	0.999993	.	.	.
AP2S1	HC	.	.	.	.	.	.	.	.	.	.	.	.	0.277446	0.411362	0.70895	.	.	.	.	.	.
AP2S1	PrEP	.	.	.	.	.	.	.	.	.	.	.	.	-0.187974	0.602456	0.999442	.	.	.	.	.	.
AP2S1	PWH	.	.	.	.	.	.	.	.	.	.	.	.	-0.385258	0.650664	0.998295	.	.	.	.	.	.
AP3B1	HC	-0.120609	0.285676	0.297867	-0.109725	0.300453	0.382781	0.0968796	0.423228	0.489946	-0.148795	0.307059	0.71652	-0.339343	0.0768874	0.567097	0.0108277	0.967334	0.972602	-0.31953	0.216036	0.818829
AP3B1	PrEP	-0.0682721	0.527572	0.999752	0.044383	0.668677	0.990011	-0.00240758	0.984027	0.995957	0.113333	0.446858	0.997307	-0.110319	0.56328	0.999442	0.0578869	0.824635	0.950596	0.144568	0.527891	0.975798
AP3B1	PWH	-0.0493868	0.830946	0.998611	-0.015125	0.951661	0.997724	-0.0979481	0.695885	0.998434	0.166021	0.608876	0.99844	-0.3099	0.307608	0.998295	-0.00263289	0.996442	0.999993	-0.0655695	0.895187	0.99841
AP5B1	HC	.	.	.	.	.	.	.	.	.	.	.	.	0.635249	0.0317445	0.490208	.	.	.	.	.	.
AP5B1	PrEP	.	.	.	.	.	.	.	.	.	.	.	.	0.205091	0.474967	0.999442	.	.	.	.	.	.
AP5B1	PWH	.	.	.	.	.	.	.	.	.	.	.	.	0.589903	0.386974	0.998295	.	.	.	.	.	.
APBB1IP	HC	0.106569	0.312623	0.309138	0.173473	0.144517	0.291275	-0.297815	0.0538424	0.226266	.	.	.	0.276286	0.159409	0.623036	-0.396578	0.47068	0.950907	.	.	.
APBB1IP	PrEP	0.371276	0.0143993	0.999752	0.190695	0.163208	0.981924	0.0177732	0.902957	0.995957	.	.	.	0.11261	0.596342	0.999442	0.133541	0.803106	0.950596	.	.	.
APBB1IP	PWH	0.0795384	0.698164	0.998611	0.051	0.829748	0.997724	-0.110505	0.589934	0.998434	.	.	.	0.149069	0.668682	0.998295	-0.022675	0.98248	0.999993	.	.	.
APBB2	HC	-0.260759	0.14967	0.221057	-0.173143	0.315502	0.3884	.	.	.	.	.	.	-0.19466	0.440718	0.719086	-0.303166	0.334118	0.941142	.	.	.
APBB2	PrEP	0.227274	0.399707	0.999752	0.0912225	0.638308	0.989676	.	.	.	.	.	.	-0.102505	0.72266	0.999442	0.762642	0.0273974	0.879498	.	.	.
APBB2	PWH	-0.0966288	0.754899	0.998611	0.0819135	0.812355	0.997724	.	.	.	.	.	.	-0.300983	0.656072	0.998295	0.130884	0.818641	0.999993	.	.	.
APC	HC	0.0738681	0.395308	0.346895	0.0524383	0.632227	0.510043	0.157359	0.313378	0.438604	-0.0890738	0.629423	0.783851	-0.233585	0.211163	0.628413	0.488951	0.0924303	0.829042	0.145568	0.469916	0.818829
APC	PrEP	-0.0238508	0.807188	0.999752	-0.148314	0.259402	0.981924	-0.0101114	0.950259	0.995957	-0.0395478	0.824458	0.997307	0.027998	0.890857	0.999442	-0.0438407	0.868808	0.952837	0.0455968	0.814088	0.986234
APC	PWH	0.0595784	0.726841	0.998611	0.0954435	0.693004	0.997724	0.0683019	0.787607	0.998434	0.278225	0.423354	0.99844	0.151235	0.661857	0.998295	0.14901	0.784328	0.999993	0.404756	0.347134	0.99841
APIP	HC	.	.	.	.	.	.	.	.	.	.	.	.	0.0113422	0.956384	0.827429	.	.	.	.	.	.
APIP	PrEP	.	.	.	.	.	.	.	.	.	.	.	.	-0.17959	0.457555	0.999442	.	.	.	.	.	.
APIP	PWH	.	.	.	.	.	.	.	.	.	.	.	.	-0.286784	0.609696	0.998295	.	.	.	.	.	.
APLP2	HC	0.308817	0.513375	0.389425	0.230037	0.587813	0.494879	0.0684736	0.851328	0.636103	0.0424082	0.891874	0.805031	-0.0357703	0.921957	0.821708	0.144143	0.750636	0.965003	0.0847287	0.815235	0.827902
APLP2	PrEP	-0.0503253	0.914028	0.999752	-0.184241	0.667995	0.990011	-0.010165	0.977884	0.995957	-0.112387	0.731874	0.997307	-0.0464263	0.888563	0.999442	-0.212214	0.636855	0.950596	-0.322677	0.341574	0.975798
APLP2	PWH	-0.247693	0.803187	0.998611	-0.428524	0.678516	0.997724	-0.339942	0.661292	0.998434	-0.132261	0.856184	0.99844	0.0739546	0.897896	0.998295	-0.135645	0.89207	0.999993	-0.792535	0.290186	0.99841
APOC1	HC	0.921098	0.0812396	0.174956	0.750187	0.117069	0.272485	0.424748	0.237682	0.393361	0.477205	0.292891	0.71652	0.513918	0.131728	0.610995	0.742823	0.180267	0.895374	0.470734	0.244794	0.818829
APOC1	PrEP	-0.0541353	0.90229	0.999752	-0.00120468	0.997797	0.99878	-0.135268	0.707677	0.995957	-0.32613	0.475582	0.997307	0.190537	0.501985	0.999442	-0.311436	0.553063	0.950596	-0.0812017	0.82646	0.986234
APOC1	PWH	-0.138943	0.889903	0.998611	-0.0805577	0.94078	0.997724	-0.0261119	0.970731	0.998434	-0.451506	0.645169	0.99844	0.436126	0.395951	0.998295	-0.387911	0.743151	0.999993	0.0539791	0.947216	0.99841
APOE	HC	0.730153	0.153721	0.223309	0.615899	0.162128	0.301832	0.398896	0.254738	0.402743	0.453762	0.458289	0.768528	0.163284	0.542615	0.752561	0.619293	0.222516	0.923254	.	.	.
APOE	PrEP	0.0536988	0.917947	0.999752	-0.243818	0.60585	0.989676	-0.103924	0.767274	0.995957	-0.219094	0.710303	0.997307	0.15951	0.519478	0.999442	-0.371083	0.448574	0.950596	.	.	.
APOE	PWH	-0.442018	0.651354	0.998611	-0.684627	0.457641	0.997724	-0.483082	0.493259	0.998434	-0.378951	0.743854	0.99844	0.102	0.809024	0.998295	-0.698795	0.480671	0.999993	.	.	.
APOL6	HC	0.938821	0.0348843	0.140283	0.830193	0.0363363	0.209153	0.758932	0.0535686	0.226266	0.702315	0.130489	0.671229	0.697672	0.0363543	0.497428	0.835739	0.0312449	0.633855	.	.	.
APOL6	PrEP	0.631499	0.180894	0.999752	0.910303	0.0409634	0.981924	0.672669	0.0981898	0.995957	1.09843	0.0279102	0.997307	1.16014	0.00405962	0.712753	1.05996	0.00952004	0.879498	.	.	.
APOL6	PWH	0.49859	0.502699	0.998611	0.534433	0.480512	0.997724	0.59267	0.315988	0.998434	0.517473	0.538875	0.99844	0.617539	0.233079	0.998295	0.55644	0.45446	0.999993	.	.	.
APP	HC	.	.	.	.	.	.	0.156646	0.372169	0.467011	.	.	.	.	.	.	.	.	.	.	.	.
APP	PrEP	.	.	.	.	.	.	0.418255	0.040835	0.995957	.	.	.	.	.	.	.	.	.	.	.	.
APP	PWH	.	.	.	.	.	.	0.23357	0.361287	0.998434	.	.	.	.	.	.	.	.	.	.	.	.
APPBP2	HC	-0.0819105	0.352372	0.325318	-0.215472	0.0740839	0.248669	-0.155057	0.343098	0.452101	.	.	.	-0.359628	0.0442542	0.524167	-0.055802	0.827732	0.965003	.	.	.
APPBP2	PrEP	-0.0141273	0.923947	0.999752	0.130535	0.313961	0.981924	0.00722485	0.965524	0.995957	.	.	.	-0.00764259	0.967635	0.999442	-0.383909	0.147325	0.943791	.	.	.
APPBP2	PWH	-0.00763951	0.959392	0.998611	0.0382307	0.812756	0.997724	0.0428865	0.846276	0.998434	.	.	.	0.233233	0.580422	0.998295	0.0848683	0.855323	0.999993	.	.	.
AQP9	HC	0.0389754	0.784535	0.476992	0.0326088	0.820867	0.560442	-0.246216	0.1304	0.313935	0.102982	0.5832	0.783851	-0.038516	0.890731	0.817837	0.020379	0.941468	0.971072	-0.0339773	0.912507	0.840755
AQP9	PrEP	-0.0672037	0.665653	0.999752	-0.170113	0.290516	0.981924	-0.202103	0.24639	0.995957	-0.156062	0.434226	0.997307	0.0264783	0.930973	0.999442	-0.493771	0.0959181	0.92836	-0.463222	0.142222	0.975798
AQP9	PWH	0.153688	0.608765	0.998611	-0.00616804	0.985441	0.997724	0.152994	0.601908	0.998434	-0.202286	0.6475	0.99844	0.250334	0.59989	0.998295	-0.0010278	0.99858	0.999993	-0.15966	0.804766	0.99841
ARAP1	HC	0.0905808	0.372458	0.33517	0.176576	0.113883	0.272057	0.188166	0.230765	0.390621	.	.	.	0.379464	0.0418283	0.524167	0.251551	0.412825	0.941142	.	.	.
ARAP1	PrEP	-0.104455	0.547891	0.999752	-0.125741	0.309524	0.981924	-0.301204	0.0802167	0.995957	.	.	.	-0.0450922	0.818247	0.999442	0.0535571	0.855384	0.950596	.	.	.
ARAP1	PWH	-0.313938	0.104946	0.998611	-0.421167	0.0239691	0.997724	-0.571415	0.0206836	0.854886	.	.	.	-0.505436	0.248584	0.998295	-0.154599	0.777469	0.999993	.	.	.
ARAP2	HC	0.00152036	0.99429	0.534382	0.0425108	0.847996	0.565629	0.122729	0.495817	0.517704	0.0148381	0.959051	0.812299	0.0778133	0.767432	0.796745	0.177347	0.591694	0.964503	.	.	.
ARAP2	PrEP	0.424986	0.114347	0.999752	0.196638	0.437541	0.981924	0.370249	0.0760423	0.995957	0.223867	0.438487	0.997307	0.302482	0.322686	0.999442	0.761083	0.0379876	0.879498	.	.	.
ARAP2	PWH	0.218353	0.615534	0.998611	0.335698	0.513601	0.997724	-0.0020419	0.994496	0.998434	0.107069	0.850441	0.99844	0.581987	0.257892	0.998295	0.390391	0.590902	0.999993	.	.	.
ARB2A	HC	-0.157954	0.271672	0.291602	-0.0625725	0.649897	0.512719	0.0206624	0.904011	0.649581	-0.108861	0.498176	0.777894	-0.109164	0.621913	0.767727	0.0379286	0.874592	0.965251	-0.0740256	0.790615	0.826779
ARB2A	PrEP	0.0961459	0.479633	0.999752	0.210999	0.158248	0.981924	0.000146739	0.999343	0.999868	0.160326	0.340102	0.997307	0.139284	0.563759	0.999442	-0.163061	0.495839	0.950596	0.152272	0.556438	0.975798
ARB2A	PWH	0.135679	0.646827	0.998611	0.144298	0.675442	0.997724	0.167762	0.636699	0.998434	0.144465	0.68411	0.99844	0.280481	0.456355	0.998295	-0.115981	0.831845	0.999993	0.443906	0.4388	0.99841
ARF1	HC	.	.	.	.	.	.	0.0977578	0.661166	0.579111	.	.	.	0.265109	0.311245	0.679539	.	.	.	.	.	.
ARF1	PrEP	.	.	.	.	.	.	-0.0134084	0.95391	0.995957	.	.	.	-0.0684808	0.819036	0.999442	.	.	.	.	.	.
ARF1	PWH	.	.	.	.	.	.	-0.070117	0.818099	0.998434	.	.	.	-0.459664	0.506278	0.998295	.	.	.	.	.	.
ARF4	HC	.	.	.	.	.	.	.	.	.	.	.	.	0.311176	0.229354	0.642083	.	.	.	.	.	.
ARF4	PrEP	.	.	.	.	.	.	.	.	.	.	.	.	0.159026	0.516312	0.999442	.	.	.	.	.	.
ARF4	PWH	.	.	.	.	.	.	.	.	.	.	.	.	-0.31643	0.590995	0.998295	.	.	.	.	.	.
ARFGAP3	HC	.	.	.	.	.	.	0.0543688	0.796602	0.625545	.	.	.	0.184987	0.396584	0.703268	.	.	.	.	.	.
ARFGAP3	PrEP	.	.	.	.	.	.	0.0692036	0.755125	0.995957	.	.	.	0.147484	0.560572	0.999442	.	.	.	.	.	.
ARFGAP3	PWH	.	.	.	.	.	.	0.297107	0.342601	0.998434	.	.	.	-0.323779	0.57594	0.998295	.	.	.	.	.	.
ARFGEF1	HC	-0.001292	0.988091	0.532824	-0.0733857	0.40312	0.427132	0.0948625	0.588023	0.554535	0.22892	0.19454	0.698731	-0.234791	0.188363	0.624444	-0.163223	0.497703	0.958383	0.110862	0.688221	0.826779
ARFGEF1	PrEP	0.0186374	0.836774	0.999752	0.156922	0.111196	0.981924	0.0701386	0.712146	0.995957	0.216031	0.231156	0.997307	0.0186572	0.920443	0.999442	0.124612	0.598846	0.950596	-0.417275	0.121289	0.975798
ARFGEF1	PWH	0.0227264	0.901371	0.998611	0.125191	0.546306	0.997724	-0.020326	0.953355	0.998434	0.0989472	0.79146	0.99844	0.204718	0.486704	0.998295	0.162245	0.748805	0.999993	-0.208332	0.705422	0.99841
ARFGEF2	HC	-0.000266419	0.997829	0.534505	-0.208763	0.0639942	0.243375	-0.235911	0.131964	0.316186	-0.345645	0.0629939	0.639692	-0.226795	0.212637	0.628962	-0.206583	0.410318	0.941142	0.0956485	0.819998	0.828401
ARFGEF2	PrEP	-0.0515293	0.661994	0.999752	-0.0331364	0.770842	0.995347	-0.0825552	0.600374	0.995957	-0.253541	0.141802	0.997307	0.00227216	0.990874	0.999442	-0.444837	0.0915227	0.919552	-0.661638	0.139265	0.975798
ARFGEF2	PWH	-0.120201	0.543164	0.998611	-0.173366	0.425171	0.997724	-0.120079	0.620442	0.998434	-0.0159883	0.958413	0.99844	-0.155681	0.643376	0.998295	-0.384367	0.431942	0.999993	-0.279074	0.76113	0.99841
ARFIP1	HC	-0.146499	0.114901	0.19904	-0.152303	0.16679	0.303604	0.13186	0.42932	0.491545	.	.	.	0.007607	0.966047	0.829747	-0.539086	0.0379612	0.716514	.	.	.
ARFIP1	PrEP	0.180161	0.252905	0.999752	0.0344289	0.77576	0.995347	0.160068	0.363803	0.995957	.	.	.	-0.103955	0.621208	0.999442	0.0845049	0.70629	0.950596	.	.	.
ARFIP1	PWH	-0.0228758	0.873585	0.998611	-0.163336	0.277737	0.997724	0.127712	0.576595	0.998434	.	.	.	-0.174437	0.720737	0.998295	0.243577	0.560883	0.999993	.	.	.
ARGLU1	HC	0.119617	0.29774	0.302677	0.0767859	0.378608	0.418633	0.130258	0.436914	0.495846	0.0167678	0.927742	0.806899	0.0719942	0.738522	0.789929	-0.0521181	0.864131	0.965251	.	.	.
ARGLU1	PrEP	0.0509538	0.744092	0.999752	0.0181783	0.853193	0.997921	-0.136541	0.43566	0.995957	-0.0982836	0.586723	0.997307	0.0618671	0.803997	0.999442	-0.204537	0.5	0.950596	.	.	.
ARGLU1	PWH	-0.148502	0.489084	0.998611	-0.0669655	0.699206	0.997724	-0.232403	0.331099	0.998434	-0.234712	0.495109	0.99844	-0.292042	0.547078	0.998295	-0.325597	0.571893	0.999993	.	.	.
ARHGAP10	HC	0.0999256	0.637522	0.433228	0.0702163	0.73689	0.540542	0.330128	0.160183	0.340454	0.359113	0.120844	0.671229	0.0171337	0.947514	0.824626	-0.0157508	0.965244	0.972602	0.232803	0.346602	0.818829
ARHGAP10	PrEP	-0.16113	0.412335	0.999752	-0.231382	0.288223	0.981924	0.186588	0.407161	0.995957	-0.114157	0.626556	0.997307	-0.374612	0.160982	0.999442	-0.0444967	0.894578	0.954248	0.000671774	0.997867	0.999066
ARHGAP10	PWH	-0.208699	0.657332	0.998611	-0.308717	0.575742	0.997724	0.248009	0.63196	0.998434	-0.0725403	0.899627	0.99844	-0.366922	0.391677	0.998295	-0.240507	0.783035	0.999993	0.119552	0.84131	0.99841
ARHGAP15	HC	-0.0225313	0.896701	0.509031	-0.0569194	0.754226	0.545122	0.205866	0.200169	0.367958	-0.172525	0.542524	0.777894	-0.187864	0.466051	0.730587	0.257724	0.544126	0.964503	-0.269758	0.328009	0.818829
ARHGAP15	PrEP	-0.489092	0.0303784	0.999752	-0.296462	0.160259	0.981924	0.263215	0.130662	0.995957	-0.0125827	0.963458	0.997307	-0.596475	0.0582606	0.999442	-0.255475	0.543077	0.950596	0.264373	0.297967	0.975798
ARHGAP15	PWH	-0.282865	0.449389	0.998611	-0.275649	0.523003	0.997724	0.641613	0.0631694	0.998434	0.247864	0.658038	0.99844	-0.506627	0.283475	0.998295	0.351492	0.701531	0.999993	0.219966	0.682921	0.99841
ARHGAP17	HC	0.116915	0.398047	0.347679	0.0797814	0.390607	0.423352	0.371031	0.0318925	0.18756	-0.0397817	0.836187	0.802765	-0.0654528	0.696065	0.781193	0.0300742	0.890038	0.966102	.	.	.
ARHGAP17	PrEP	0.15708	0.323397	0.999752	-0.00467096	0.963492	0.99878	0.142723	0.389817	0.995957	0.159202	0.408949	0.997307	0.145227	0.450442	0.999442	0.216507	0.326892	0.943791	.	.	.
ARHGAP17	PWH	0.196847	0.479105	0.998611	0.162949	0.434267	0.997724	0.482495	0.0935355	0.998434	0.075822	0.841483	0.99844	0.18034	0.572725	0.998295	0.398803	0.377025	0.999993	.	.	.
ARHGAP18	HC	0.0102597	0.886503	0.50733	0.0193445	0.844516	0.56464	0.149695	0.227684	0.387271	-0.161174	0.439484	0.763723	-0.0992553	0.557311	0.756275	-0.360194	0.174945	0.894665	0.404294	0.149645	0.818829
ARHGAP18	PrEP	-0.0214792	0.783018	0.999752	-0.0369552	0.735285	0.995347	-0.0686229	0.592893	0.995957	-0.14429	0.475387	0.997307	-0.292044	0.13667	0.999442	0.268707	0.295786	0.943791	-0.122156	0.621502	0.975798
ARHGAP18	PWH	0.0555827	0.713094	0.998611	0.0427345	0.850641	0.997724	0.130583	0.591135	0.998434	0.492156	0.219105	0.99844	-0.545184	0.0834765	0.998295	-0.336436	0.516776	0.999993	-0.196492	0.713831	0.99841
ARHGAP21	HC	-0.226244	0.0557893	0.158433	-0.0959663	0.387456	0.421716	0.10424	0.549469	0.538904	0.00427115	0.977749	0.817384	0.00705868	0.968062	0.829747	0.244499	0.508741	0.962723	.	.	.
ARHGAP21	PrEP	0.100126	0.576224	0.999752	0.127545	0.33152	0.981924	0.0414294	0.818174	0.995957	0.0731717	0.619292	0.997307	0.104535	0.616007	0.999442	0.230025	0.523336	0.950596	.	.	.
ARHGAP21	PWH	0.36431	0.0735722	0.998611	0.0984733	0.578524	0.997724	0.278842	0.263656	0.998434	-0.236685	0.3886	0.99844	-0.0600926	0.894297	0.998295	0.317462	0.63445	0.999993	.	.	.
ARHGAP22	HC	-0.386192	0.0564483	0.158905	.	.	.	-0.205577	0.304782	0.432544	.	.	.	.	.	.	.	.	.	.	.	.
ARHGAP22	PrEP	0.0896467	0.779291	0.999752	.	.	.	0.288965	0.184494	0.995957	.	.	.	.	.	.	.	.	.	.	.	.
ARHGAP22	PWH	-0.344142	0.157758	0.998611	.	.	.	0.0336731	0.91379	0.998434	.	.	.	.	.	.	.	.	.	.	.	.
ARHGAP24	HC	-0.308055	0.295021	0.301764	-0.247586	0.355667	0.40579	-0.238524	0.126883	0.311588	-0.0695563	0.757842	0.794657	-0.546973	0.0631258	0.56522	-0.102044	0.729838	0.965003	-0.0696393	0.757149	0.826779
ARHGAP24	PrEP	0.110396	0.68708	0.999752	0.189773	0.477478	0.981924	0.00573585	0.968546	0.995957	0.241381	0.341054	0.997307	0.0207108	0.942651	0.999442	0.137539	0.638692	0.950596	-0.212431	0.33276	0.975798
ARHGAP24	PWH	0.132497	0.826904	0.998611	0.439369	0.502143	0.997724	-0.203751	0.546921	0.998434	0.353734	0.562798	0.99844	0.478397	0.30083	0.998295	-0.29594	0.646246	0.999993	-0.870462	0.0886057	0.99841
ARHGAP25	HC	0.0345093	0.705311	0.456055	0.22231	0.0835039	0.250229	0.331063	0.0444158	0.216282	.	.	.	0.247385	0.174329	0.624444	0.222297	0.343232	0.941142	.	.	.
ARHGAP25	PrEP	0.10369	0.355392	0.999752	0.222309	0.125188	0.981924	-0.0232855	0.880395	0.995957	.	.	.	0.246693	0.230903	0.999442	-0.276628	0.238942	0.943791	.	.	.
ARHGAP25	PWH	0.173384	0.353635	0.998611	0.00920269	0.970165	0.997724	-0.0179581	0.935517	0.998434	.	.	.	-0.00610214	0.986002	0.998295	0.33612	0.485948	0.999993	.	.	.
ARHGAP26	HC	-0.459397	0.0630654	0.161075	-0.287155	0.082438	0.248669	-0.046731	0.773767	0.61962	-0.215395	0.254956	0.701134	-0.555355	0.00796313	0.296871	-0.130271	0.64917	0.964503	.	.	.
ARHGAP26	PrEP	-0.310223	0.230447	0.999752	-0.112219	0.513448	0.981924	-0.29109	0.128561	0.995957	-0.298248	0.124496	0.997307	-0.410512	0.0579698	0.999442	-0.654032	0.0397296	0.879498	.	.	.
ARHGAP26	PWH	-0.252109	0.56452	0.998611	-0.120174	0.708693	0.997724	-0.240447	0.453568	0.998434	-0.113254	0.759023	0.99844	-0.317643	0.358127	0.998295	-0.135902	0.813962	0.999993	.	.	.
ARHGAP31	HC	-0.0756707	0.616209	0.423389	0.0258602	0.875378	0.571584	-0.357031	0.0467477	0.223146	0.0183142	0.931382	0.80708	-0.197854	0.284103	0.675818	0.0586061	0.856937	0.965251	-0.206258	0.593648	0.82471
ARHGAP31	PrEP	-0.171039	0.259482	0.999752	-0.193757	0.274981	0.981924	0.179635	0.280854	0.995957	-0.28374	0.207016	0.997307	-0.347562	0.0943468	0.999442	0.0659821	0.836837	0.950596	0.132519	0.706548	0.986234
ARHGAP31	PWH	0.147977	0.648451	0.998611	0.0240097	0.95194	0.997724	0.0675574	0.840798	0.998434	-0.115812	0.795818	0.99844	-0.339647	0.273703	0.998295	-0.3573	0.628567	0.999993	-0.0109984	0.988573	0.99841
ARHGAP32	HC	-0.292302	0.0620566	0.159885	-0.306055	0.0760828	0.248669	.	.	.	-0.657846	0.0251389	0.583135	.	.	.	.	.	.	.	.	.
ARHGAP32	PrEP	-0.0972206	0.689391	0.999752	0.130806	0.46606	0.981924	.	.	.	0.0962857	0.676747	0.997307	.	.	.	.	.	.	.	.	.
ARHGAP32	PWH	-0.00201771	0.993015	0.998611	0.179159	0.53843	0.997724	.	.	.	0.546759	0.203589	0.99844	.	.	.	.	.	.	.	.	.
ARHGAP5	HC	.	.	.	.	.	.	.	.	.	.	.	.	.	.	.	0.0131271	0.970268	0.972602	.	.	.
ARHGAP5	PrEP	.	.	.	.	.	.	.	.	.	.	.	.	.	.	.	0.350994	0.318982	0.943791	.	.	.
ARHGAP5	PWH	.	.	.	.	.	.	.	.	.	.	.	.	.	.	.	0.537354	0.407224	0.999993	.	.	.
ARHGAP6	HC	.	.	.	-0.236595	0.0216844	0.170125	.	.	.	-0.00044517	0.998058	0.821191	.	.	.	-0.626669	0.0853423	0.822777	.	.	.
ARHGAP6	PrEP	.	.	.	0.284502	0.0194136	0.981924	.	.	.	0.123249	0.487255	0.997307	.	.	.	0.338538	0.310664	0.943791	.	.	.
ARHGAP6	PWH	.	.	.	0.0857306	0.559699	0.997724	.	.	.	0.0665826	0.835327	0.99844	.	.	.	-0.00830687	0.988963	0.999993	.	.	.
ARHGDIB	HC	.	.	.	.	.	.	.	.	.	.	.	.	-0.206667	0.536374	0.751214	.	.	.	.	.	.
ARHGDIB	PrEP	.	.	.	.	.	.	.	.	.	.	.	.	-0.0225172	0.94661	0.999442	.	.	.	.	.	.
ARHGDIB	PWH	.	.	.	.	.	.	.	.	.	.	.	.	0.00943894	0.990602	0.998295	.	.	.	.	.	.
ARHGEF10L	HC	-0.00937939	0.938301	0.51838	0.0414808	0.639398	0.510217	0.0234213	0.879725	0.643173	.	.	.	-0.0208406	0.905252	0.819136	-0.200228	0.350579	0.941142	.	.	.
ARHGEF10L	PrEP	0.270523	0.0904924	0.999752	0.210701	0.0704423	0.981924	0.274996	0.120054	0.995957	.	.	.	0.163367	0.419503	0.999442	0.101005	0.627411	0.950596	.	.	.
ARHGEF10L	PWH	0.367098	0.163343	0.998611	0.203489	0.262296	0.997724	0.272693	0.289898	0.998434	.	.	.	0.116368	0.72842	0.998295	0.30487	0.462209	0.999993	.	.	.
ARHGEF11	HC	-0.0352264	0.713156	0.456945	-0.143437	0.238986	0.348216	0.0808671	0.611102	0.562167	-0.209592	0.197389	0.698731	-0.142209	0.368235	0.695401	0.0408607	0.852908	0.965251	-0.34695	0.128011	0.818829
ARHGEF11	PrEP	0.0374975	0.736479	0.999752	0.0733195	0.585078	0.987948	0.0175493	0.916652	0.995957	-0.0166955	0.910468	0.997307	0.0161841	0.927118	0.999442	0.23623	0.293229	0.943791	-0.343289	0.133344	0.975798
ARHGEF11	PWH	-0.235018	0.24528	0.998611	-0.215699	0.409246	0.997724	-0.303479	0.232081	0.998434	-0.0995302	0.723759	0.99844	-0.28897	0.36219	0.998295	-0.215189	0.628879	0.999993	-0.194707	0.678299	0.99841
ARHGEF2	HC	.	.	.	.	.	.	0.0843461	0.572382	0.548507	.	.	.	-0.0377436	0.864189	0.817232	.	.	.	.	.	.
ARHGEF2	PrEP	.	.	.	.	.	.	-0.294072	0.0832193	0.995957	.	.	.	-0.302899	0.230554	0.999442	.	.	.	.	.	.
ARHGEF2	PWH	.	.	.	.	.	.	-0.702996	0.00620895	0.506718	.	.	.	-0.439809	0.449989	0.998295	.	.	.	.	.	.
ARHGEF28	HC	-0.209745	0.190632	0.249958	-0.200884	0.172816	0.305664	-0.936124	0.000618854	0.0193392	-0.248307	0.2872	0.711881	-0.246833	0.312902	0.679539	-0.276979	0.402711	0.941142	-0.00445505	0.990967	0.85217
ARHGEF28	PrEP	0.0362464	0.824255	0.999752	0.124128	0.391948	0.981924	-0.19291	0.339842	0.995957	0.289914	0.210624	0.997307	0.431551	0.125742	0.999442	0.41771	0.212289	0.943791	-0.0567622	0.874875	0.986234
ARHGEF28	PWH	0.378938	0.249012	0.998611	0.341554	0.319136	0.997724	0.228327	0.401429	0.998434	0.402778	0.36222	0.99844	0.402913	0.347703	0.998295	0.49651	0.463236	0.999993	0.0641664	0.934927	0.99841
ARHGEF3	HC	-0.0295865	0.841207	0.498211	0.161141	0.281242	0.369354	-0.135057	0.483046	0.514102	-0.127766	0.607728	0.783851	-0.0619071	0.735035	0.789774	0.0573402	0.830733	0.965003	0.341056	0.191648	0.818829
ARHGEF3	PrEP	-0.0466052	0.775053	0.999752	0.0173343	0.912311	0.997921	-0.17604	0.394927	0.995957	0.00957794	0.968299	0.997307	-0.154585	0.458242	0.999442	0.30885	0.260445	0.943791	-0.270998	0.264304	0.975798
ARHGEF3	PWH	-0.106403	0.72895	0.998611	-0.139941	0.672662	0.997724	-0.136784	0.663262	0.998434	0.0614701	0.896159	0.99844	-0.196586	0.554514	0.998295	0.0653361	0.907783	0.999993	-0.185025	0.717099	0.99841
ARHGEF35-AS1	HC	-0.0530127	0.781472	0.476093	-0.111896	0.576804	0.491374	.	.	.	0.0154898	0.929581	0.806899	-0.0305037	0.868926	0.817232	0.100086	0.757371	0.965003	.	.	.
ARHGEF35-AS1	PrEP	0.238741	0.382216	0.999752	0.344753	0.16565	0.981924	.	.	.	0.298479	0.100603	0.997307	0.363537	0.114467	0.999442	0.69062	0.050715	0.879498	.	.	.
ARHGEF35-AS1	PWH	0.621882	0.124658	0.998611	0.643876	0.162331	0.997724	.	.	.	0.24917	0.410659	0.99844	0.994738	0.04219	0.998295	1.00208	0.118069	0.999993	.	.	.
ARHGEF7	HC	-0.101014	0.517987	0.390827	-0.203429	0.0723686	0.248669	-0.398486	0.0403433	0.20821	0.093635	0.67965	0.783851	-0.383806	0.039232	0.515659	-0.182502	0.546301	0.964503	.	.	.
ARHGEF7	PrEP	-0.0408186	0.841207	0.999752	0.028708	0.80266	0.995347	0.101568	0.573964	0.995957	-0.133723	0.549204	0.997307	-0.0297832	0.876648	0.999442	-0.367651	0.231159	0.943791	.	.	.
ARHGEF7	PWH	-0.0439206	0.883297	0.998611	-0.0540345	0.803659	0.997724	0.199864	0.416918	0.998434	-0.134049	0.758566	0.99844	0.53717	0.161744	0.998295	-0.130159	0.817827	0.999993	.	.	.
ARID1A	HC	-0.0514049	0.563359	0.405826	-0.207814	0.0361948	0.209153	-0.302697	0.0558455	0.227197	-0.214116	0.329436	0.717713	-0.141863	0.376828	0.69798	-0.208933	0.560355	0.964503	.	.	.
ARID1A	PrEP	0.0263764	0.8244	0.999752	-0.127217	0.212019	0.981924	-0.0945711	0.533206	0.995957	-0.322653	0.133587	0.997307	-0.148061	0.421519	0.999442	0.0957403	0.784248	0.950596	.	.	.
ARID1A	PWH	-0.114895	0.506888	0.998611	-0.177726	0.278615	0.997724	-0.295246	0.187028	0.998434	-0.391706	0.281622	0.99844	-0.157152	0.642492	0.998295	-0.0739292	0.910989	0.999993	.	.	.
ARID1B	HC	-0.0226313	0.858982	0.502494	-0.0721765	0.505981	0.465333	-0.235041	0.113033	0.297706	0.0053141	0.979283	0.817384	-0.105549	0.59138	0.760513	0.0835211	0.771655	0.965003	-0.315349	0.203457	0.818829
ARID1B	PrEP	0.217227	0.0950143	0.999752	0.188335	0.110291	0.981924	0.09254	0.504961	0.995957	0.294699	0.209359	0.997307	0.177782	0.350748	0.999442	0.169326	0.53457	0.950596	0.156411	0.516197	0.975798
ARID1B	PWH	0.280013	0.340645	0.998611	0.14053	0.620757	0.997724	0.157621	0.599576	0.998434	0.42173	0.443185	0.99844	0.207839	0.51132	0.998295	0.0435655	0.949594	0.999993	0.276166	0.615186	0.99841
ARID2	HC	-0.0662413	0.602079	0.419265	-0.106825	0.291041	0.376563	-0.104411	0.439949	0.495846	-0.0965091	0.572051	0.780222	0.063548	0.709243	0.784886	-0.168508	0.52966	0.964503	-0.0620352	0.835315	0.830525
ARID2	PrEP	-0.0736345	0.594136	0.999752	-0.0262443	0.803943	0.995347	-0.0795833	0.587062	0.995957	0.165903	0.337912	0.997307	-0.136918	0.474726	0.999442	0.193487	0.46698	0.950596	0.149961	0.592323	0.975798
ARID2	PWH	0.00641659	0.980497	0.998611	0.162601	0.47834	0.997724	0.126934	0.634143	0.998434	0.355389	0.323993	0.99844	-0.118195	0.694071	0.998295	0.379053	0.500737	0.999993	0.082396	0.89142	0.99841
ARID4A	HC	-0.0948186	0.216088	0.263469	-0.216003	0.059587	0.238202	0.0464617	0.79544	0.625425	.	.	.	0.0737846	0.647645	0.772607	0.00412917	0.986913	0.974441	.	.	.
ARID4A	PrEP	-0.108556	0.334756	0.999752	-0.185641	0.142347	0.981924	-0.0223222	0.905115	0.995957	.	.	.	-0.136332	0.469087	0.999442	-0.575884	0.0379389	0.879498	.	.	.
ARID4A	PWH	-0.183799	0.204932	0.998611	-0.169823	0.344798	0.997724	-0.0466077	0.854581	0.998434	.	.	.	0.01995	0.955521	0.998295	-0.252829	0.582272	0.999993	.	.	.
ARID4B	HC	-0.00855013	0.944068	0.519241	0.0834827	0.287518	0.374878	0.0372731	0.839357	0.635124	0.0659222	0.679738	0.783851	-0.132134	0.525907	0.748081	0.159575	0.560328	0.964503	0.181729	0.443616	0.818829
ARID4B	PrEP	-0.0132104	0.92051	0.999752	0.0962838	0.255734	0.981924	-0.142399	0.487182	0.995957	0.00195245	0.990148	0.999293	0.0734006	0.74622	0.999442	0.00431128	0.987189	0.963525	0.153055	0.496799	0.975798
ARID4B	PWH	0.0158656	0.950336	0.998611	-0.0298753	0.865489	0.997724	-0.0551353	0.879067	0.998434	0.102474	0.756988	0.99844	-0.356901	0.324085	0.998295	0.163245	0.777892	0.999993	0.139078	0.773571	0.99841
ARID5B	HC	0.0389488	0.844555	0.498989	.	.	.	0.107401	0.68988	0.591446	.	.	.	.	.	.	.	.	.	.	.	.
ARID5B	PrEP	0.117529	0.698298	0.999752	.	.	.	-0.0580598	0.839776	0.995957	.	.	.	.	.	.	.	.	.	.	.	.
ARID5B	PWH	0.0487792	0.896018	0.998611	.	.	.	-0.389753	0.395598	0.998434	.	.	.	.	.	.	.	.	.	.	.	.
ARIH1	HC	0.0604979	0.544533	0.399652	-0.0428386	0.652111	0.513742	-0.0912682	0.532095	0.53436	0.313961	0.0945123	0.651099	0.0341983	0.845334	0.817232	-0.119035	0.594719	0.964503	0.168998	0.57313	0.82471
ARIH1	PrEP	-0.016037	0.880915	0.999752	0.104392	0.319925	0.981924	0.0123168	0.938326	0.995957	0.153777	0.394674	0.997307	-0.0443835	0.819575	0.999442	0.212232	0.345445	0.94829	-0.0369409	0.892413	0.986234
ARIH1	PWH	0.0791141	0.701859	0.998611	0.216883	0.34532	0.997724	0.22096	0.432884	0.998434	0.0115476	0.976132	0.99844	0.0321609	0.916589	0.998295	-0.14056	0.763218	0.999993	0.124481	0.834062	0.99841
ARL15	HC	-0.206975	0.133354	0.211395	-0.174954	0.162273	0.301832	0.0737829	0.671301	0.582182	-0.248342	0.175546	0.694477	-0.155199	0.485225	0.736473	-0.253764	0.446618	0.941297	-0.190805	0.533838	0.818829
ARL15	PrEP	0.0875935	0.425493	0.999752	0.0662026	0.552109	0.986066	0.219631	0.211179	0.995957	0.236022	0.241256	0.997307	-0.0222697	0.905972	0.999442	-0.102859	0.719557	0.950596	0.0137759	0.964962	0.997125
ARL15	PWH	0.0797287	0.77361	0.998611	0.0412359	0.890298	0.997724	0.284268	0.499682	0.998434	0.231577	0.637494	0.99844	0.0406801	0.906938	0.998295	-0.0925994	0.906805	0.999993	0.100435	0.911642	0.99841
ARL6IP1	HC	.	.	.	.	.	.	0.256804	0.289925	0.424232	.	.	.	0.388292	0.302133	0.679539	.	.	.	.	.	.
ARL6IP1	PrEP	.	.	.	.	.	.	-0.272851	0.284177	0.995957	.	.	.	0.186442	0.656696	0.999442	.	.	.	.	.	.
ARL6IP1	PWH	.	.	.	.	.	.	-0.471695	0.170534	0.998434	.	.	.	0.286738	0.690559	0.998295	.	.	.	.	.	.
ARL6IP5	HC	0.358731	0.0771584	0.173723	0.304515	0.252028	0.353956	-0.00261564	0.98685	0.669724	.	.	.	0.00210312	0.99199	0.83197	0.177775	0.621081	0.964503	.	.	.
ARL6IP5	PrEP	-0.334415	0.263065	0.999752	-0.387371	0.220644	0.981924	-0.25051	0.161461	0.995957	.	.	.	0.1997	0.400075	0.999442	-0.524762	0.156051	0.943791	.	.	.
ARL6IP5	PWH	-0.341288	0.319551	0.998611	-0.481612	0.210657	0.997724	0.0516094	0.838418	0.998434	.	.	.	0.488941	0.203745	0.998295	-0.347055	0.599629	0.999993	.	.	.
ARL8B	HC	0.110025	0.410284	0.35372	0.0990491	0.393058	0.425286	-0.0434859	0.747395	0.615907	0.0992032	0.542742	0.777894	-0.0579623	0.755575	0.792141	0.0495429	0.831489	0.965003	-0.259627	0.452927	0.818829
ARL8B	PrEP	0.0388803	0.787178	0.999752	-0.080095	0.531156	0.981924	0.0954007	0.525028	0.995957	0.149435	0.366932	0.997307	-0.160583	0.441464	0.999442	-0.08683	0.706758	0.950596	-0.182173	0.571888	0.975798
ARL8B	PWH	0.00969043	0.971249	0.998611	-0.0174557	0.945769	0.997724	0.115308	0.663778	0.998434	-0.255402	0.458944	0.99844	0.175331	0.590695	0.998295	0.0337833	0.9449	0.999993	-0.556199	0.430209	0.99841
ARMC8	HC	0.140569	0.0860443	0.179432	0.0617924	0.54554	0.4821	-0.0992407	0.571595	0.548507	.	.	.	0.126699	0.475031	0.731652	0.0730053	0.800192	0.965003	.	.	.
ARMC8	PrEP	-0.0372966	0.737692	0.999752	0.216281	0.0990853	0.981924	0.079342	0.663494	0.995957	.	.	.	0.053369	0.794806	0.999442	-0.112209	0.693505	0.950596	.	.	.
ARMC8	PWH	0.121956	0.382911	0.998611	0.281349	0.159228	0.997724	-0.044627	0.85485	0.998434	.	.	.	-0.211281	0.62042	0.998295	0.391371	0.476237	0.999993	.	.	.
ARMH3	HC	-0.208184	0.086025	0.179432	0.0296603	0.760719	0.545444	-0.140243	0.344734	0.452101	0.051531	0.796102	0.800403	-0.151473	0.418223	0.712883	-0.133795	0.536359	0.964503	-0.0566768	0.861524	0.832177
ARMH3	PrEP	0.111287	0.377026	0.999752	-0.0568175	0.61377	0.989676	0.0923457	0.553846	0.995957	-0.0807831	0.678544	0.997307	-0.117726	0.578344	0.999442	0.0178108	0.932937	0.958561	0.0221205	0.945188	0.997125
ARMH3	PWH	0.0454546	0.834252	0.998611	-0.138796	0.525753	0.997724	-0.0446452	0.85176	0.998434	-0.191621	0.609673	0.99844	-0.0584839	0.87315	0.998295	-0.186013	0.661648	0.999993	-0.193992	0.781738	0.99841
ARPC1B	HC	0.387625	0.0768945	0.173723	0.47461	0.0304221	0.202919	0.184183	0.268246	0.410466	.	.	.	0.251664	0.306641	0.679539	0.428176	0.351748	0.941142	.	.	.
ARPC1B	PrEP	-0.318406	0.23581	0.999752	-0.357423	0.121559	0.981924	-0.378043	0.0491757	0.995957	.	.	.	-0.0975862	0.713622	0.999442	-0.0919135	0.835543	0.950596	.	.	.
ARPC1B	PWH	-0.378225	0.330286	0.998611	-0.485969	0.177613	0.997724	-0.316591	0.245676	0.998434	.	.	.	0.00246208	0.995294	0.999119	-0.156671	0.85338	0.999993	.	.	.
ARPC2	HC	0.122631	0.404709	0.350799	0.125911	0.470575	0.451853	0.314978	0.0492018	0.225332	-0.0761528	0.626457	0.783851	0.0733809	0.732831	0.789298	-0.0163542	0.958563	0.972602	0.263756	0.3873	0.818829
ARPC2	PrEP	0.0185399	0.905279	0.999752	-0.166114	0.389271	0.981924	-0.199684	0.219153	0.995957	-0.182899	0.265145	0.997307	-0.0595699	0.793692	0.999442	0.0863823	0.781693	0.950596	-0.137856	0.618671	0.975798
ARPC2	PWH	-0.285244	0.356395	0.998611	-0.220874	0.581319	0.997724	-0.255818	0.381087	0.998434	-0.328858	0.340972	0.99844	-0.282946	0.435951	0.998295	-0.641371	0.342522	0.999993	-0.0917852	0.878008	0.99841
ARPC3	HC	0.463759	0.00105525	0.0331306	0.368952	0.013762	0.157421	0.346026	0.104257	0.287477	.	.	.	0.372258	0.0723424	0.566205	0.189656	0.575988	0.964503	.	.	.
ARPC3	PrEP	-0.310606	0.035074	0.999752	-0.0968304	0.480215	0.981924	-0.413542	0.0722308	0.995957	.	.	.	-0.453564	0.05402	0.999442	-0.434238	0.208558	0.943791	.	.	.
ARPC3	PWH	-0.371584	0.0548087	0.998611	-0.380926	0.102892	0.997724	-0.25095	0.414397	0.998434	.	.	.	-0.715393	0.055816	0.998295	-0.0785053	0.900391	0.999993	.	.	.
ARPC4	HC	.	.	.	.	.	.	.	.	.	.	.	.	-0.105079	0.667243	0.775875	.	.	.	.	.	.
ARPC4	PrEP	.	.	.	.	.	.	.	.	.	.	.	.	0.0728622	0.779638	0.999442	.	.	.	.	.	.
ARPC4	PWH	.	.	.	.	.	.	.	.	.	.	.	.	-0.132371	0.829584	0.998295	.	.	.	.	.	.
ARPC5	HC	0.29298	0.240806	0.275758	0.167293	0.38316	0.420097	-0.0376395	0.824087	0.632899	0.302882	0.255877	0.701134	0.138018	0.586829	0.760513	-0.00417308	0.989013	0.974546	0.238531	0.469693	0.818829
ARPC5	PrEP	0.0149138	0.956514	0.999752	-0.0513303	0.8116	0.995347	-0.278573	0.158936	0.995957	0.247258	0.336256	0.997307	0.034592	0.899361	0.999442	-0.194205	0.522055	0.950596	-0.0146093	0.96441	0.997125
ARPC5	PWH	-0.117137	0.805294	0.998611	-0.225886	0.585486	0.997724	-0.526038	0.134298	0.998434	-0.0982807	0.840139	0.99844	0.234954	0.582941	0.998295	-0.19171	0.753869	0.999993	-0.261595	0.714393	0.99841
ARRB1	HC	0.00335475	0.973834	0.529175	-0.038118	0.76554	0.545905	-0.0727503	0.668299	0.580755	-0.458852	0.0695732	0.639692	0.00732008	0.974124	0.830336	-0.0924847	0.711276	0.964503	-0.14718	0.586104	0.82471
ARRB1	PrEP	0.0478159	0.668524	0.999752	-0.00877529	0.949467	0.99878	0.0837123	0.648336	0.995957	0.0599366	0.784941	0.997307	0.314905	0.224841	0.999442	-0.281745	0.268064	0.943791	0.0345129	0.890367	0.986234
ARRB1	PWH	-0.161679	0.46002	0.998611	-0.108682	0.715498	0.997724	-0.155948	0.604582	0.998434	0.0903408	0.830769	0.99844	0.0677769	0.863221	0.998295	-0.229457	0.656357	0.999993	-0.407876	0.459556	0.99841
ARSB	HC	-0.0497272	0.49255	0.381319	-0.0200062	0.830381	0.56384	0.107876	0.495371	0.517704	-0.0257919	0.86259	0.802765	0.151112	0.40926	0.707556	0.188517	0.382908	0.941142	-0.295204	0.222346	0.818829
ARSB	PrEP	0.256781	0.0138598	0.999752	0.0536994	0.615326	0.989676	0.224305	0.21156	0.995957	0.379407	0.028598	0.997307	0.15387	0.456575	0.999442	0.307326	0.163929	0.943791	0.859068	0.00313196	0.975798
ARSB	PWH	0.228939	0.148481	0.998611	0.054911	0.793747	0.997724	0.449881	0.150279	0.998434	0.270046	0.361854	0.99844	0.0093436	0.977709	0.998295	0.0639423	0.882116	0.999993	0.353743	0.474932	0.99841
ASAH1	HC	0.077099	0.783155	0.476409	0.0119057	0.96538	0.593932	-0.181026	0.458431	0.502423	-0.209177	0.379583	0.749051	0.0365034	0.901024	0.817837	-0.316543	0.34546	0.941142	-0.0294928	0.906784	0.840755
ASAH1	PrEP	0.0354937	0.88882	0.999752	0.0255033	0.925545	0.99878	-0.184052	0.448687	0.995957	0.0739088	0.769107	0.997307	0.115196	0.654929	0.999442	-0.00489073	0.987342	0.963525	0.322995	0.229736	0.975798
ASAH1	PWH	-0.0882012	0.887365	0.998611	-0.0921995	0.898885	0.997724	-0.305358	0.567608	0.998434	-0.205628	0.735083	0.99844	0.0335318	0.941986	0.998295	-0.142004	0.856462	0.999993	-0.0956287	0.874434	0.99841
ASAP1	HC	-0.00254089	0.987737	0.532824	-0.00768648	0.953646	0.590681	0.0730988	0.716274	0.60114	-0.0193585	0.914237	0.806899	-0.0224496	0.921186	0.821708	-0.137105	0.689597	0.964503	0.0686239	0.815762	0.827902
ASAP1	PrEP	0.0579682	0.686962	0.999752	-0.0228955	0.85968	0.997921	0.139846	0.476517	0.995957	0.0729131	0.719402	0.997307	0.0971727	0.623824	0.999442	0.176241	0.566947	0.950596	-0.0780305	0.806608	0.986234
ASAP1	PWH	-0.0568992	0.87744	0.998611	-0.138215	0.697222	0.997724	0.0280458	0.95354	0.998434	0.00401456	0.993773	0.99844	-0.230913	0.522122	0.998295	-0.145085	0.860945	0.999993	-0.0881215	0.920476	0.99841
ASB3	HC	-0.0778651	0.538953	0.398401	-0.0608177	0.606012	0.500571	-0.182225	0.320992	0.442929	.	.	.	-0.146409	0.505502	0.742842	0.0746694	0.769731	0.965003	.	.	.
ASB3	PrEP	0.168266	0.408054	0.999752	-0.0116842	0.931437	0.99878	0.0291517	0.875627	0.995957	.	.	.	0.0365773	0.88614	0.999442	-0.468274	0.0838205	0.894931	.	.	.
ASB3	PWH	0.0780995	0.737177	0.998611	0.150495	0.49069	0.997724	-0.039057	0.875865	0.998434	.	.	.	-0.104334	0.851358	0.998295	-0.103662	0.824166	0.999993	.	.	.
ASCC3	HC	-0.024955	0.910832	0.513353	-0.0269112	0.897722	0.57549	0.0379058	0.843935	0.635124	-0.0110433	0.963063	0.813621	-0.124151	0.487269	0.736473	-0.00994713	0.966078	0.972602	0.0896222	0.728705	0.826779
ASCC3	PrEP	0.0897866	0.698082	0.999752	0.231324	0.300519	0.981924	0.24498	0.25879	0.995957	0.174598	0.475404	0.997307	0.0658691	0.734712	0.999442	0.498409	0.0526565	0.879498	0.0420298	0.858416	0.986234
ASCC3	PWH	0.0836155	0.859782	0.998611	0.0849803	0.867197	0.997724	0.276987	0.479404	0.998434	0.173392	0.734635	0.99844	0.0496781	0.869699	0.998295	0.0204528	0.968418	0.999993	-0.133644	0.795874	0.99841
ASH1L	HC	-0.0930623	0.326314	0.31577	-0.121238	0.194841	0.318038	-0.0214613	0.896414	0.648213	-0.0808638	0.594957	0.783851	-0.0106153	0.954555	0.827429	0.0295399	0.895059	0.96633	-0.0773005	0.731971	0.826779
ASH1L	PrEP	-0.0120335	0.892874	0.999752	0.017375	0.844214	0.997151	-0.157957	0.353358	0.995957	-0.148204	0.367944	0.997307	-0.0075455	0.969581	0.999442	0.164397	0.463592	0.950596	0.507437	0.0313389	0.975798
ASH1L	PWH	-0.0355849	0.855768	0.998611	-0.126437	0.56502	0.997724	-0.0428707	0.901847	0.998434	-0.309757	0.410943	0.99844	-0.17907	0.567854	0.998295	-0.0386673	0.938083	0.999993	-0.105214	0.817054	0.99841
ASPH	HC	-0.254727	0.0446778	0.150775	-0.226883	0.101675	0.264039	0.191177	0.329591	0.447053	-0.273558	0.139606	0.678468	-0.378984	0.0337676	0.497428	0.394147	0.196878	0.900597	.	.	.
ASPH	PrEP	-0.24248	0.0702496	0.999752	-0.204127	0.158047	0.981924	0.111809	0.559566	0.995957	-0.0683142	0.70731	0.997307	-0.180272	0.319089	0.999442	0.26339	0.370832	0.950596	.	.	.
ASPH	PWH	-0.267826	0.25398	0.998611	-0.200579	0.499105	0.997724	0.0981	0.816953	0.998434	-0.0112406	0.978154	0.99844	-0.306949	0.286321	0.998295	-0.185058	0.759159	0.999993	.	.	.
ASXL1	HC	.	.	.	.	.	.	-0.45538	0.0173522	0.141821	.	.	.	.	.	.	.	.	.	.	.	.
ASXL1	PrEP	.	.	.	.	.	.	0.0991023	0.561537	0.995957	.	.	.	.	.	.	.	.	.	.	.	.
ASXL1	PWH	.	.	.	.	.	.	-0.00516177	0.981587	0.998434	.	.	.	.	.	.	.	.	.	.	.	.
ASXL2	HC	0.0388904	0.571614	0.408906	-0.0462239	0.531004	0.475831	-0.101531	0.458997	0.502423	-0.182068	0.419885	0.753842	0.118536	0.52317	0.748081	-0.355458	0.133983	0.878739	0.330924	0.148244	0.818829
ASXL2	PrEP	-0.0514478	0.507622	0.999752	-0.105412	0.224689	0.981924	-0.209106	0.174801	0.995957	0.00801615	0.970498	0.997307	-0.173681	0.410795	0.999442	-0.0460916	0.834502	0.950596	0.0906794	0.662777	0.982372
ASXL2	PWH	0.067575	0.629245	0.998611	-0.0341434	0.835754	0.997724	0.0335444	0.888921	0.998434	0.0563382	0.898027	0.99844	-0.192948	0.569389	0.998295	0.0830526	0.852737	0.999993	-0.350222	0.442459	0.99841
ATAD1	HC	.	.	.	.	.	.	0.369183	0.0290135	0.182049	.	.	.	0.376324	0.105128	0.595465	.	.	.	.	.	.
ATAD1	PrEP	.	.	.	.	.	.	-0.005307	0.972365	0.995957	.	.	.	0.183871	0.437525	0.999442	.	.	.	.	.	.
ATAD1	PWH	.	.	.	.	.	.	0.0147657	0.941452	0.998434	.	.	.	0.585434	0.301281	0.998295	.	.	.	.	.	.
ATAD2B	HC	-0.257351	0.0137865	0.103882	-0.206289	0.0892694	0.258058	-0.237376	0.117732	0.302639	-0.253809	0.123671	0.671229	-0.344126	0.0601353	0.557936	-0.441609	0.062794	0.79272	0.196616	0.460192	0.818829
ATAD2B	PrEP	0.00847793	0.922379	0.999752	0.00728275	0.950555	0.99878	0.0430992	0.780921	0.995957	-0.182895	0.241523	0.997307	0.0717764	0.701057	0.999442	-0.180355	0.404751	0.950596	-0.16512	0.511443	0.975798
ATAD2B	PWH	-0.0376285	0.822277	0.998611	0.11957	0.636231	0.997724	0.00258821	0.992141	0.998434	-0.165314	0.587113	0.99844	0.0850384	0.774175	0.998295	0.36621	0.417875	0.999993	-0.408579	0.455349	0.99841
ATE1	HC	-0.173666	0.101187	0.19062	-0.0419327	0.597977	0.497312	-0.165014	0.28427	0.421825	0.123195	0.582967	0.783851	-0.00271992	0.987629	0.83197	0.209204	0.386385	0.941142	.	.	.
ATE1	PrEP	0.180416	0.257231	0.999752	0.159327	0.117069	0.981924	0.113312	0.472781	0.995957	0.0998979	0.634314	0.997307	-0.108119	0.60235	0.999442	0.0880536	0.703132	0.950596	.	.	.
ATE1	PWH	0.0308241	0.86044	0.998611	0.0298938	0.830519	0.997724	-0.14018	0.507404	0.998434	0.0142461	0.969232	0.99844	0.21349	0.635183	0.998295	-0.0886729	0.835832	0.999993	.	.	.
ATF2	HC	0.0284467	0.754054	0.468061	-0.157359	0.126352	0.278855	-0.0128687	0.946289	0.661081	.	.	.	0.0772317	0.69013	0.780082	-0.0264429	0.914992	0.969041	.	.	.
ATF2	PrEP	-0.0747877	0.639806	0.999752	0.0142157	0.897784	0.997921	0.018526	0.926284	0.995957	.	.	.	-0.161624	0.479684	0.999442	0.175966	0.471646	0.950596	.	.	.
ATF2	PWH	-0.0209541	0.894964	0.998611	0.0687044	0.605981	0.997724	0.0715572	0.787698	0.998434	.	.	.	-0.217177	0.680393	0.998295	-0.335854	0.459862	0.999993	.	.	.
ATF6	HC	-0.0749717	0.376113	0.337653	-0.0729763	0.473277	0.451853	-0.216377	0.222286	0.384876	-0.163303	0.257351	0.701134	-0.0605515	0.703307	0.784082	-0.211442	0.344279	0.941142	-0.164077	0.469232	0.818829
ATF6	PrEP	0.0837326	0.379549	0.999752	0.111155	0.340294	0.981924	0.182243	0.337551	0.995957	-0.0458708	0.735353	0.997307	0.013144	0.941203	0.999442	0.234284	0.292582	0.943791	-0.352558	0.125648	0.975798
ATF6	PWH	0.0545075	0.745798	0.998611	0.113195	0.61894	0.997724	-0.023935	0.938578	0.998434	0.0138658	0.959416	0.99844	-0.0905878	0.750844	0.998295	0.0635925	0.884443	0.999993	0.293812	0.534293	0.99841
ATF7	HC	-0.0521759	0.646724	0.435358	-0.0334673	0.753597	0.544976	-0.0286238	0.849918	0.636103	.	.	.	.	.	.	0.367307	0.156573	0.893565	.	.	.
ATF7	PrEP	0.073056	0.709384	0.999752	0.0916339	0.473879	0.981924	0.168496	0.300767	0.995957	.	.	.	.	.	.	-0.068622	0.774486	0.950596	.	.	.
ATF7	PWH	-0.00540073	0.978539	0.998611	-0.0871424	0.572223	0.997724	0.0373757	0.860724	0.998434	.	.	.	.	.	.	-0.652129	0.16532	0.999993	.	.	.
ATF7IP	HC	-0.211681	0.0774141	0.173749	-0.092901	0.253797	0.35435	-0.1153	0.452461	0.500424	0.436965	0.0529678	0.639692	0.0678817	0.714759	0.786672	-0.112748	0.607212	0.964503	.	.	.
ATF7IP	PrEP	-0.171214	0.201548	0.999752	-0.0701646	0.443273	0.981924	-0.202324	0.228383	0.995957	0.00523202	0.978288	0.999111	-0.0751862	0.724463	0.999442	-0.0605124	0.778808	0.950596	.	.	.
ATF7IP	PWH	-0.124019	0.558127	0.998611	-0.020992	0.901108	0.997724	0.00272499	0.991171	0.998434	-0.0944582	0.798573	0.99844	0.0988982	0.798784	0.998295	0.0656998	0.875134	0.999993	.	.	.
ATG5	HC	-0.0746742	0.477582	0.378768	0.00875099	0.929755	0.586194	0.133938	0.319341	0.442182	0.463964	0.0513152	0.639692	-0.114164	0.599322	0.762563	-0.249682	0.413172	0.941142	.	.	.
ATG5	PrEP	0.008612	0.946325	0.999752	-0.0358127	0.756732	0.995347	-0.017177	0.901626	0.995957	-0.325983	0.133395	0.997307	0.123586	0.621623	0.999442	0.169908	0.568938	0.950596	.	.	.
ATG5	PWH	0.124633	0.545009	0.998611	0.0785198	0.699329	0.997724	0.115295	0.574528	0.998434	-0.0616188	0.870428	0.99844	0.271418	0.565333	0.998295	0.434598	0.454821	0.999993	.	.	.
ATG7	HC	-0.209618	0.101745	0.191026	-0.156394	0.192604	0.317577	-0.250484	0.0948943	0.278732	-0.330611	0.0518429	0.639692	-0.165537	0.433554	0.719086	-0.147673	0.654754	0.964503	-0.202663	0.404455	0.818829
ATG7	PrEP	-7.85597e-05	0.999377	0.999752	-0.0311397	0.777663	0.995347	0.0142613	0.916702	0.995957	0.00239023	0.988326	0.999293	-0.111265	0.547954	0.999442	0.0242448	0.934986	0.960105	0.126391	0.629066	0.975798
ATG7	PWH	-0.0226921	0.929948	0.998611	0.0246799	0.934397	0.997724	-0.224861	0.495941	0.998434	0.224002	0.585851	0.99844	0.0757496	0.816671	0.998295	0.0395632	0.960325	0.999993	-0.0844305	0.901852	0.99841
ATM	HC	-0.110749	0.192093	0.250343	-0.151838	0.0822966	0.248669	-0.0374075	0.812284	0.62966	-0.0851609	0.623528	0.783851	-0.20636	0.275944	0.675015	-0.0810306	0.734497	0.965003	-0.300901	0.284255	0.818829
ATM	PrEP	-0.101953	0.214187	0.999752	-0.127415	0.134759	0.981924	-0.197027	0.256728	0.995957	0.0674768	0.699267	0.997307	-0.0650396	0.738088	0.999442	-0.0291374	0.901129	0.955338	-0.329973	0.209401	0.975798
ATM	PWH	-0.150102	0.391495	0.998611	-0.151007	0.445982	0.997724	-0.0486941	0.879055	0.998434	0.00337408	0.992706	0.99844	-0.0810374	0.791416	0.998295	-0.119401	0.825443	0.999993	-0.156853	0.777427	0.99841
ATOSA	HC	.	.	.	-0.574223	0.00459375	0.104854	.	.	.	.	.	.	.	.	.	.	.	.	.	.	.
ATOSA	PrEP	.	.	.	-0.253219	0.161219	0.981924	.	.	.	.	.	.	.	.	.	.	.	.	.	.	.
ATOSA	PWH	.	.	.	-0.0879604	0.538567	0.997724	.	.	.	.	.	.	.	.	.	.	.	.	.	.	.
ATOX1	HC	0.384061	0.0103334	0.0926981	0.438124	0.0129685	0.157421	0.669701	0.00298638	0.0542836	.	.	.	0.413509	0.0226729	0.455777	0.483186	0.240296	0.923254	.	.	.
ATOX1	PrEP	-0.117741	0.558771	0.999752	-0.0694886	0.666664	0.990011	-0.207357	0.265413	0.995957	.	.	.	-0.147735	0.422831	0.999442	0.0826746	0.830832	0.950596	.	.	.
ATOX1	PWH	-0.146089	0.460903	0.998611	-0.118234	0.534785	0.997724	-0.50455	0.0570319	0.998434	.	.	.	-0.347123	0.309601	0.998295	0.258212	0.72135	0.999993	.	.	.
ATP10A	HC	0.63896	0.000524116	0.0298484	0.323294	0.253489	0.35435	0.886536	0.00183148	0.0405407	0.400809	0.243987	0.701134	0.344364	0.198258	0.624444	1.09628	0.0181455	0.518778	-0.0135136	0.956904	0.844446
ATP10A	PrEP	0.0699269	0.551541	0.999752	0.319085	0.262879	0.981924	0.499781	0.0434878	0.995957	0.354723	0.311464	0.997307	0.00532983	0.98498	0.999442	0.0723007	0.852819	0.950596	0.254832	0.281086	0.975798
ATP10A	PWH	0.713951	0.0124702	0.998611	0.82302	0.245706	0.997724	1.09206	0.00418474	0.495054	0.531022	0.477703	0.99844	0.582526	0.209425	0.998295	0.671755	0.452789	0.999993	0.751877	0.157258	0.99841
ATP11A	HC	0.0100193	0.925923	0.517106	-0.0451266	0.649857	0.512719	-0.15671	0.281287	0.419487	-0.0304886	0.835462	0.802765	-0.255623	0.136594	0.610995	-0.200999	0.511066	0.962723	-0.270563	0.192696	0.818829
ATP11A	PrEP	-0.086857	0.478596	0.999752	-0.206965	0.0919106	0.981924	0.146867	0.351062	0.995957	0.0454828	0.752264	0.997307	0.0709627	0.696071	0.999442	-0.241416	0.427062	0.950596	0.320852	0.104101	0.975798
ATP11A	PWH	-0.19948	0.382765	0.998611	-0.0315596	0.889212	0.997724	0.0385096	0.881848	0.998434	0.0538646	0.851974	0.99844	-0.17149	0.554018	0.998295	0.00159051	0.99794	0.999993	-0.218941	0.585542	0.99841
ATP11B	HC	-0.0668307	0.419047	0.357458	-0.0996547	0.347194	0.4015	-0.157098	0.248575	0.402565	0.277137	0.0935459	0.651099	0.0792034	0.651312	0.773814	0.177568	0.561784	0.964503	-0.34421	0.258926	0.818829
ATP11B	PrEP	0.0251979	0.771666	0.999752	-0.00315121	0.976497	0.99878	0.0748603	0.60719	0.995957	-0.0571109	0.713083	0.997307	-0.0388606	0.839726	0.999442	0.154136	0.609605	0.950596	0.348165	0.214987	0.975798
ATP11B	PWH	-0.0488783	0.773114	0.998611	-0.0134013	0.956265	0.997724	0.00869544	0.972652	0.998434	-0.0596166	0.859937	0.99844	-0.167902	0.579642	0.998295	-0.0499171	0.937365	0.999993	0.151829	0.79701	0.99841
ATP11C	HC	.	.	.	.	.	.	.	.	.	.	.	.	.	.	.	.	.	.	.	.	.
ATP11C	PrEP	.	.	.	.	.	.	.	.	.	.	.	.	.	.	.	.	.	.	.	.	.
ATP11C	PWH	.	.	.	.	.	.	.	.	.	.	.	.	.	.	.	.	.	.	.	.	.
ATP13A3	HC	-0.306173	0.00989621	0.0916826	-0.359743	0.00671225	0.126135	-0.349137	0.0248547	0.170302	0.102882	0.516177	0.777894	-0.471538	0.0201093	0.43403	-0.39419	0.138713	0.878739	-0.29973	0.2274	0.818829
ATP13A3	PrEP	-0.0957659	0.277946	0.999752	-0.106684	0.295301	0.981924	0.0560031	0.675672	0.995957	-0.134999	0.441742	0.997307	-0.358111	0.0737133	0.999442	0.0526326	0.831437	0.950596	0.0681097	0.778419	0.986234
ATP13A3	PWH	-0.137365	0.480703	0.998611	-0.160962	0.508606	0.997724	-0.254146	0.406569	0.998434	-0.264352	0.542355	0.99844	-0.45116	0.1433	0.998295	-0.00383673	0.994522	0.999993	0.0161366	0.976926	0.99841
ATP1A1	HC	.	.	.	.	.	.	0.302209	0.129171	0.312798	.	.	.	0.355237	0.141019	0.610995	.	.	.	.	.	.
ATP1A1	PrEP	.	.	.	.	.	.	-0.0342799	0.861582	0.995957	.	.	.	-0.201076	0.454296	0.999442	.	.	.	.	.	.
ATP1A1	PWH	.	.	.	.	.	.	0.087307	0.752541	0.998434	.	.	.	-0.568351	0.292571	0.998295	.	.	.	.	.	.
ATP1B1	HC	0.461081	0.0574559	0.158905	0.236596	0.205512	0.327444	0.198203	0.239078	0.394442	0.221116	0.331741	0.718524	0.402292	0.103415	0.593366	0.255582	0.537074	0.964503	.	.	.
ATP1B1	PrEP	0.235675	0.331424	0.999752	0.210213	0.283446	0.981924	0.0963288	0.577497	0.995957	0.191881	0.384079	0.997307	0.280764	0.267706	0.999442	0.11745	0.772313	0.950596	.	.	.
ATP1B1	PWH	0.0753173	0.859669	0.998611	0.0479698	0.907438	0.997724	-0.137803	0.579404	0.998434	0.329512	0.434132	0.99844	0.171989	0.656453	0.998295	0.166395	0.84651	0.999993	.	.	.
ATP1B3	HC	0.40583	0.0279318	0.133484	0.265639	0.0636804	0.242905	0.176734	0.242965	0.398381	0.147131	0.400856	0.753842	0.0901337	0.673612	0.775875	-0.0598296	0.818699	0.965003	0.0193163	0.963417	0.844446
ATP1B3	PrEP	0.0622814	0.706259	0.999752	-0.0552238	0.677693	0.990681	-0.165234	0.312268	0.995957	-0.00583159	0.974074	0.997973	0.0493158	0.824818	0.999442	-0.0495657	0.847524	0.950596	-0.529629	0.193497	0.975798
ATP1B3	PWH	-0.0575978	0.853327	0.998611	-0.256177	0.396422	0.997724	-0.175086	0.551194	0.998434	-0.276602	0.498269	0.99844	0.179392	0.614289	0.998295	-0.312724	0.568917	0.999993	-0.812857	0.347273	0.99841
ATP2A2	HC	0.00544094	0.957582	0.52304	-0.0451834	0.720816	0.536138	0.116876	0.473812	0.510575	-0.149473	0.479922	0.777894	0.156046	0.411449	0.70895	0.0312789	0.917186	0.969041	0.0517861	0.850799	0.831719
ATP2A2	PrEP	0.0707769	0.54642	0.999752	0.0709507	0.625973	0.989676	-0.103771	0.553943	0.995957	-0.0641898	0.752601	0.997307	0.111844	0.592273	0.999442	0.100134	0.737131	0.950596	-0.648271	0.0331371	0.975798
ATP2A2	PWH	-0.233242	0.285339	0.998611	-0.18582	0.513676	0.997724	-0.193635	0.500718	0.998434	-0.320978	0.424287	0.99844	-0.223967	0.499441	0.998295	-0.368384	0.550398	0.999993	-0.320323	0.584171	0.99841
ATP2B1	HC	-0.229784	0.103442	0.191609	-0.274391	0.148507	0.293616	-0.412685	0.0841719	0.269918	-0.248608	0.190171	0.698731	-0.295616	0.199508	0.624444	-0.421664	0.104785	0.866871	0.0277843	0.939968	0.841817
ATP2B1	PrEP	-0.224856	0.083438	0.999752	-0.096271	0.583806	0.987948	-0.122793	0.575922	0.995957	0.028842	0.884094	0.997307	-0.463949	0.0379724	0.999442	-0.873719	0.0035708	0.879498	0.104508	0.769113	0.986234
ATP2B1	PWH	-0.136236	0.632418	0.998611	-0.0645801	0.888525	0.997724	-0.177736	0.709716	0.998434	0.0530876	0.914658	0.99844	-0.0165876	0.961951	0.998295	-0.669938	0.254708	0.999993	-0.258958	0.742631	0.99841
ATP2C1	HC	-0.0755538	0.510264	0.387328	0.0429708	0.747402	0.544207	-0.0997314	0.506336	0.521302	-0.225629	0.189144	0.698731	0.0269268	0.913599	0.821674	-0.0771864	0.747359	0.965003	0.265994	0.542087	0.822391
ATP2C1	PrEP	0.174375	0.138403	0.999752	0.161058	0.256887	0.981924	-0.000505118	0.997427	0.999868	-0.0136978	0.934533	0.997307	0.325814	0.223792	0.999442	0.0307263	0.895362	0.954248	0.18586	0.641328	0.975798
ATP2C1	PWH	0.529166	0.0611727	0.998611	0.277819	0.407498	0.997724	0.256396	0.405932	0.998434	-0.182384	0.617809	0.99844	0.133046	0.746852	0.998295	0.22623	0.684092	0.999993	0.298204	0.730275	0.99841
ATP5F1A	HC	.	.	.	.	.	.	.	.	.	.	.	.	0.132824	0.611504	0.767727	.	.	.	.	.	.
ATP5F1A	PrEP	.	.	.	.	.	.	.	.	.	.	.	.	0.38067	0.226733	0.999442	.	.	.	.	.	.
ATP5F1A	PWH	.	.	.	.	.	.	.	.	.	.	.	.	0.779488	0.283873	0.998295	.	.	.	.	.	.
ATP5F1B	HC	.	.	.	.	.	.	.	.	.	.	.	.	0.300431	0.288364	0.675818	.	.	.	.	.	.
ATP5F1B	PrEP	.	.	.	.	.	.	.	.	.	.	.	.	-0.351315	0.214674	0.999442	.	.	.	.	.	.
ATP5F1B	PWH	.	.	.	.	.	.	.	.	.	.	.	.	-0.86622	0.203213	0.998295	.	.	.	.	.	.
ATP5F1E	HC	.	.	.	.	.	.	0.665219	0.0209134	0.158057	.	.	.	0.154027	0.498013	0.741484	.	.	.	.	.	.
ATP5F1E	PrEP	.	.	.	.	.	.	-0.337305	0.208837	0.995957	.	.	.	0.021895	0.932703	0.999442	.	.	.	.	.	.
ATP5F1E	PWH	.	.	.	.	.	.	-0.268343	0.432781	0.998434	.	.	.	0.129491	0.792277	0.998295	.	.	.	.	.	.
ATP5MC3	HC	.	.	.	.	.	.	.	.	.	.	.	.	0.47625	0.14777	0.610995	.	.	.	.	.	.
ATP5MC3	PrEP	.	.	.	.	.	.	.	.	.	.	.	.	-0.0115041	0.971135	0.999442	.	.	.	.	.	.
ATP5MC3	PWH	.	.	.	.	.	.	.	.	.	.	.	.	0.960686	0.222239	0.998295	.	.	.	.	.	.
ATP5MG	HC	.	.	.	.	.	.	.	.	.	.	.	.	0.243032	0.296104	0.679539	.	.	.	.	.	.
ATP5MG	PrEP	.	.	.	.	.	.	.	.	.	.	.	.	-0.476087	0.0707815	0.999442	.	.	.	.	.	.
ATP5MG	PWH	.	.	.	.	.	.	.	.	.	.	.	.	-0.578638	0.323124	0.998295	.	.	.	.	.	.
ATP5PB	HC	.	.	.	.	.	.	.	.	.	.	.	.	-0.189565	0.501277	0.741682	.	.	.	.	.	.
ATP5PB	PrEP	.	.	.	.	.	.	.	.	.	.	.	.	-0.0895328	0.75388	0.999442	.	.	.	.	.	.
ATP5PB	PWH	.	.	.	.	.	.	.	.	.	.	.	.	0.0107193	0.987384	0.998295	.	.	.	.	.	.
ATP6AP1	HC	0.531438	0.100986	0.19062	.	.	.	0.123001	0.59883	0.559619	.	.	.	-0.120438	0.6704	0.775875	.	.	.	.	.	.
ATP6AP1	PrEP	-0.456984	0.405007	0.999752	.	.	.	-0.238999	0.337192	0.995957	.	.	.	0.325228	0.315542	0.999442	.	.	.	.	.	.
ATP6AP1	PWH	-0.689943	0.104292	0.998611	.	.	.	-0.467565	0.170904	0.998434	.	.	.	0.0374049	0.940597	0.998295	.	.	.	.	.	.
ATP6AP2	HC	.	.	.	.	.	.	0.160312	0.515597	0.526008	.	.	.	-0.0815476	0.686482	0.779412	.	.	.	.	.	.
ATP6AP2	PrEP	.	.	.	.	.	.	-0.309165	0.245669	0.995957	.	.	.	0.0388986	0.867304	0.999442	.	.	.	.	.	.
ATP6AP2	PWH	.	.	.	.	.	.	-0.320308	0.352875	0.998434	.	.	.	0.123976	0.781807	0.998295	.	.	.	.	.	.
ATP6V0A1	HC	-0.215956	0.0802176	0.174956	-0.17005	0.138933	0.287737	-0.166423	0.381509	0.472808	-0.196848	0.231272	0.701134	-0.0872287	0.626965	0.769725	-0.24017	0.33083	0.941142	.	.	.
ATP6V0A1	PrEP	0.0218724	0.864425	0.999752	-0.0997974	0.422977	0.981924	0.00543643	0.978081	0.995957	-0.168939	0.283655	0.997307	-0.119819	0.557071	0.999442	-0.600357	0.0279381	0.879498	.	.	.
ATP6V0A1	PWH	-0.223249	0.321676	0.998611	-0.220826	0.355456	0.997724	-0.301289	0.319351	0.998434	-0.255451	0.384592	0.99844	-0.414072	0.232437	0.998295	-0.391421	0.410547	0.999993	.	.	.
ATP6V0B	HC	0.599158	0.0419772	0.150315	0.641613	0.0998124	0.262766	0.41965	0.0569985	0.229398	.	.	.	0.182416	0.526738	0.748433	.	.	.	.	.	.
ATP6V0B	PrEP	-0.532713	0.258918	0.999752	-0.316612	0.453483	0.981924	-0.179592	0.400605	0.995957	.	.	.	-0.0508931	0.87172	0.999442	.	.	.	.	.	.
ATP6V0B	PWH	-0.539891	0.214708	0.998611	-0.657326	0.192862	0.997724	-0.430662	0.170097	0.998434	.	.	.	0.136068	0.783904	0.998295	.	.	.	.	.	.
ATP6V0C	HC	.	.	.	.	.	.	0.306852	0.181565	0.350577	.	.	.	0.404798	0.252346	0.650026	.	.	.	.	.	.
ATP6V0C	PrEP	.	.	.	.	.	.	-0.587338	0.0265124	0.995957	.	.	.	-0.147352	0.705754	0.999442	.	.	.	.	.	.
ATP6V0C	PWH	.	.	.	.	.	.	-1.08761	0.00493833	0.506718	.	.	.	-0.212766	0.747164	0.998295	.	.	.	.	.	.
ATP6V0D1	HC	.	.	.	.	.	.	-0.0352077	0.855733	0.63682	.	.	.	0.0333849	0.873772	0.817232	.	.	.	.	.	.
ATP6V0D1	PrEP	.	.	.	.	.	.	0.0218288	0.914284	0.995957	.	.	.	-0.215033	0.38865	0.999442	.	.	.	.	.	.
ATP6V0D1	PWH	.	.	.	.	.	.	-0.462487	0.107484	0.998434	.	.	.	-0.426921	0.393679	0.998295	.	.	.	.	.	.
ATP6V0E1	HC	0.405146	0.019162	0.11835	0.384909	0.0175052	0.159777	0.202656	0.251491	0.402565	0.190397	0.424937	0.753842	0.382539	0.104729	0.595465	0.389234	0.181459	0.895374	.	.	.
ATP6V0E1	PrEP	-0.181824	0.284308	0.999752	-0.143542	0.349106	0.981924	-0.303286	0.123321	0.995957	-0.417133	0.0894721	0.997307	0.0496364	0.837238	0.999442	0.0678039	0.804581	0.950596	.	.	.
ATP6V0E1	PWH	-0.147967	0.589277	0.998611	-0.383164	0.185857	0.997724	-0.172143	0.568732	0.998434	-0.523988	0.216768	0.99844	-0.0539027	0.886272	0.998295	-0.214414	0.691816	0.999993	.	.	.
ATP6V1A	HC	-0.00403349	0.981751	0.531688	-0.00996181	0.923412	0.583586	0.0351568	0.820941	0.632338	-0.0798803	0.561906	0.780052	-0.115285	0.551316	0.755136	-0.0606959	0.804735	0.965003	0.0634082	0.82361	0.829257
ATP6V1A	PrEP	-0.0425214	0.809783	0.999752	-0.0543586	0.611764	0.989676	0.0599178	0.702408	0.995957	-0.0911186	0.529467	0.997307	-0.0454471	0.817969	0.999442	0.153043	0.531248	0.950596	0.0356109	0.892334	0.986234
ATP6V1A	PWH	-0.0471592	0.900473	0.998611	-0.115671	0.64783	0.997724	-0.00611604	0.985088	0.998434	-0.00708078	0.982359	0.99844	-0.225918	0.481327	0.998295	0.1009	0.854159	0.999993	-0.0925808	0.872978	0.99841
ATP6V1B2	HC	0.115386	0.455495	0.373176	0.153622	0.199213	0.321728	0.135123	0.392821	0.476053	-0.0569277	0.787714	0.800403	0.160569	0.425996	0.715159	0.131871	0.570466	0.964503	0.28869	0.206792	0.818829
ATP6V1B2	PrEP	0.128778	0.448121	0.999752	0.148836	0.252977	0.981924	0.123778	0.474546	0.995957	0.400681	0.0813675	0.997307	0.33551	0.145419	0.999442	0.00592295	0.979261	0.963525	-0.166723	0.433998	0.975798
ATP6V1B2	PWH	-0.152904	0.629692	0.998611	0.0274953	0.915087	0.997724	0.00895086	0.975877	0.998434	0.139301	0.733361	0.99844	-0.0178172	0.958252	0.998295	-0.0307362	0.950478	0.999993	-0.507553	0.279564	0.99841
ATP6V1C1	HC	-0.113109	0.146316	0.218447	-0.213469	0.0768418	0.248669	-0.232066	0.0991319	0.281124	-0.548382	0.0403008	0.638573	-0.272837	0.118619	0.59871	-0.249023	0.29048	0.929915	-0.285187	0.182533	0.818829
ATP6V1C1	PrEP	0.0326628	0.706363	0.999752	0.00562698	0.963557	0.99878	0.0298115	0.830438	0.995957	-0.288576	0.222556	0.997307	0.00340006	0.985408	0.999442	-0.245298	0.291643	0.943791	0.0962171	0.637499	0.975798
ATP6V1C1	PWH	-0.103077	0.47466	0.998611	-0.131163	0.564248	0.997724	-0.248417	0.271049	0.998434	-0.425431	0.348125	0.99844	-0.122083	0.692774	0.998295	-0.625871	0.182161	0.999993	-0.300861	0.500499	0.99841
ATP6V1D	HC	.	.	.	.	.	.	-0.0504808	0.77123	0.61962	.	.	.	-0.159485	0.479564	0.736473	.	.	.	.	.	.
ATP6V1D	PrEP	.	.	.	.	.	.	0.00196057	0.991343	0.99682	.	.	.	-0.157466	0.550503	0.999442	.	.	.	.	.	.
ATP6V1D	PWH	.	.	.	.	.	.	-0.19345	0.422962	0.998434	.	.	.	-0.26619	0.654427	0.998295	.	.	.	.	.	.
ATP6V1E1	HC	.	.	.	.	.	.	0.255718	0.220297	0.383941	.	.	.	-0.109108	0.562483	0.757095	.	.	.	.	.	.
ATP6V1E1	PrEP	.	.	.	.	.	.	0.0425956	0.837439	0.995957	.	.	.	0.248411	0.271649	0.999442	.	.	.	.	.	.
ATP6V1E1	PWH	.	.	.	.	.	.	-0.331219	0.241392	0.998434	.	.	.	0.938545	0.0842314	0.998295	.	.	.	.	.	.
ATP6V1F	HC	.	.	.	.	.	.	0.526525	0.0750656	0.255088	.	.	.	0.588595	0.0352081	0.497428	.	.	.	.	.	.
ATP6V1F	PrEP	.	.	.	.	.	.	-0.400319	0.172634	0.995957	.	.	.	-0.0498202	0.863384	0.999442	.	.	.	.	.	.
ATP6V1F	PWH	.	.	.	.	.	.	-1.06453	0.0143564	0.731277	.	.	.	-0.28806	0.624356	0.998295	.	.	.	.	.	.
ATP6V1G1	HC	.	.	.	.	.	.	.	.	.	.	.	.	0.274638	0.407649	0.705963	.	.	.	.	.	.
ATP6V1G1	PrEP	.	.	.	.	.	.	.	.	.	.	.	.	-0.37545	0.332809	0.999442	.	.	.	.	.	.
ATP6V1G1	PWH	.	.	.	.	.	.	.	.	.	.	.	.	-0.476416	0.592158	0.998295	.	.	.	.	.	.
ATP6V1H	HC	0.0862078	0.514405	0.389425	0.0929285	0.319719	0.38957	-0.132167	0.411301	0.484287	-0.197549	0.147441	0.678468	-0.0756417	0.69995	0.782981	0.108231	0.668418	0.964503	-0.016445	0.957672	0.844446
ATP6V1H	PrEP	-0.209551	0.120466	0.999752	-0.0520747	0.570806	0.987948	-0.325327	0.0630748	0.995957	0.0285766	0.831462	0.997307	-0.205681	0.325214	0.999442	-0.0665218	0.786255	0.950596	-0.221163	0.449144	0.975798
ATP6V1H	PWH	-0.18373	0.521144	0.998611	-0.0247105	0.911766	0.997724	-0.106205	0.751882	0.998434	0.132826	0.665997	0.99844	-0.0230281	0.943413	0.998295	0.0418146	0.94309	0.999993	-0.0847041	0.893656	0.99841
ATP9B	HC	-0.0140282	0.893104	0.508789	-0.0551022	0.596567	0.497312	-0.0340123	0.814405	0.630384	-0.0245482	0.860142	0.802765	-0.100634	0.618837	0.767727	-0.0324562	0.919972	0.969394	0.181413	0.424995	0.818829
ATP9B	PrEP	0.0167096	0.858576	0.999752	-0.0725461	0.485304	0.981924	-0.0121465	0.932878	0.995957	-0.0645166	0.673006	0.997307	-0.120048	0.516874	0.999442	-0.0332705	0.91186	0.955338	-0.200626	0.411771	0.975798
ATP9B	PWH	-0.0795854	0.736436	0.998611	-0.082862	0.762921	0.997724	0.0432089	0.896688	0.998434	-0.000885757	0.998106	0.998659	0.219741	0.494323	0.998295	-0.21727	0.780556	0.999993	0.0565239	0.925019	0.99841
ATR	HC	-0.0412567	0.752582	0.468061	-0.191524	0.0957394	0.25892	-0.103456	0.649351	0.57494	-0.219166	0.314276	0.71652	-0.301327	0.166532	0.624444	-0.335511	0.248292	0.923254	.	.	.
ATR	PrEP	-0.077225	0.631452	0.999752	-0.111813	0.361863	0.981924	-0.135268	0.575794	0.995957	-0.237543	0.257401	0.997307	0.0306108	0.897936	0.999442	0.0752937	0.786147	0.950596	.	.	.
ATR	PWH	0.00328225	0.989834	0.998611	0.0133747	0.952552	0.997724	-0.048745	0.886986	0.998434	-0.0371236	0.919612	0.99844	-0.190257	0.669824	0.998295	-0.0120554	0.982755	0.999993	.	.	.
ATRN	HC	-0.124655	0.149167	0.220677	-0.181613	0.101204	0.264008	-0.455858	0.0109575	0.10847	-0.140916	0.532915	0.777894	-0.53147	0.00894357	0.305637	-0.350612	0.140486	0.878739	.	.	.
ATRN	PrEP	-0.230809	0.0772426	0.999752	-0.0796649	0.498729	0.981924	0.00762607	0.960371	0.995957	-0.104661	0.618129	0.997307	-0.0179727	0.927225	0.999442	-0.488535	0.0460276	0.879498	.	.	.
ATRN	PWH	-0.296789	0.0834038	0.998611	-0.13815	0.448411	0.997724	-0.164033	0.432411	0.998434	-0.0330344	0.927941	0.99844	-0.267179	0.508554	0.998295	-0.103991	0.799128	0.999993	.	.	.
ATRX	HC	-0.0216597	0.823265	0.49223	-0.0959642	0.419646	0.435349	0.0108728	0.934673	0.657825	-0.0121318	0.955556	0.81089	-0.112766	0.547698	0.754092	-0.283905	0.237745	0.923254	0.816716	0.0285341	0.818829
ATRX	PrEP	0.123188	0.263733	0.999752	-0.104624	0.406846	0.981924	-0.0169555	0.907787	0.995957	-0.22501	0.319167	0.997307	-0.124927	0.542051	0.999442	-0.074387	0.745697	0.950596	0.250428	0.413562	0.975798
ATRX	PWH	-0.046319	0.819601	0.998611	-0.20086	0.47326	0.997724	-0.107373	0.678788	0.998434	-0.00185314	0.996783	0.998659	-0.350868	0.279822	0.998295	0.0567203	0.907669	0.999993	-0.140498	0.829875	0.99841
ATXN1	HC	-0.292977	0.0514476	0.154469	-0.199789	0.072583	0.248669	-0.248328	0.158947	0.34003	-0.464981	0.011007	0.4896	-0.385967	0.0860693	0.570787	-0.171775	0.531057	0.964503	-0.0789835	0.742168	0.826779
ATXN1	PrEP	0.124354	0.296664	0.999752	0.071411	0.467252	0.981924	-0.0802215	0.624606	0.995957	0.0884586	0.583717	0.997307	-0.00579994	0.975258	0.999442	0.0916762	0.715735	0.950596	0.201357	0.441631	0.975798
ATXN1	PWH	0.284413	0.342757	0.998611	0.192688	0.468285	0.997724	0.056795	0.886303	0.998434	0.333631	0.416202	0.99844	0.238538	0.472087	0.998295	0.130797	0.841867	0.999993	0.126094	0.845707	0.99841
ATXN10	HC	.	.	.	.	.	.	-0.275261	0.12538	0.311254	.	.	.	.	.	.	.	.	.	.	.	.
ATXN10	PrEP	.	.	.	.	.	.	-0.0137746	0.937472	0.995957	.	.	.	.	.	.	.	.	.	.	.	.
ATXN10	PWH	.	.	.	.	.	.	0.223176	0.350018	0.998434	.	.	.	.	.	.	.	.	.	.	.	.
ATXN2	HC	-0.149127	0.157281	0.225917	-0.153898	0.216765	0.333241	-0.256367	0.0973101	0.279759	-0.232658	0.290704	0.71628	-0.104187	0.58672	0.760513	0.0286419	0.911031	0.968371	.	.	.
ATXN2	PrEP	0.0397364	0.73269	0.999752	-0.118836	0.394064	0.981924	-0.0119743	0.937242	0.995957	-0.271091	0.215356	0.997307	-0.264534	0.240533	0.999442	-0.315217	0.231479	0.943791	.	.	.
ATXN2	PWH	-0.190379	0.341475	0.998611	-0.172049	0.510164	0.997724	0.0944742	0.68658	0.998434	-0.224353	0.591837	0.99844	-0.615393	0.12848	0.998295	-0.536293	0.299127	0.999993	.	.	.
ATXN3	HC	.	.	.	0.0906243	0.450038	0.44614	.	.	.	-0.151333	0.297223	0.71652	.	.	.	.	.	.	.	.	.
ATXN3	PrEP	.	.	.	0.0299836	0.828297	0.995554	.	.	.	-0.357288	0.0229839	0.997307	.	.	.	.	.	.	.	.	.
ATXN3	PWH	.	.	.	0.0409408	0.819978	0.997724	.	.	.	-0.0808228	0.723764	0.99844	.	.	.	.	.	.	.	.	.
ATXN7	HC	.	.	.	0.128296	0.297314	0.381062	-0.0631456	0.759724	0.617257	.	.	.	.	.	.	-0.137227	0.598425	0.964503	.	.	.
ATXN7	PrEP	.	.	.	0.106244	0.457454	0.981924	0.349691	0.130611	0.995957	.	.	.	.	.	.	0.367945	0.166891	0.943791	.	.	.
ATXN7	PWH	.	.	.	0.312061	0.0732965	0.997724	0.537315	0.0842434	0.998434	.	.	.	.	.	.	0.19026	0.687097	0.999993	.	.	.
ATXN7L1	HC	0.401878	0.0591083	0.158924	0.361012	0.0362737	0.209153	1.08351	0.00026593	0.0104805	0.101791	0.522697	0.777894	0.142363	0.533927	0.751214	0.663716	0.0826943	0.822777	.	.	.
ATXN7L1	PrEP	0.00897425	0.96744	0.999752	-0.045726	0.784394	0.995347	0.0309855	0.880314	0.995957	-0.238847	0.137183	0.997307	0.00777768	0.976212	0.999442	-0.343373	0.335394	0.946956	.	.	.
ATXN7L1	PWH	0.0810694	0.823568	0.998611	0.0693966	0.819694	0.997724	0.100114	0.741569	0.998434	0.227166	0.407408	0.99844	0.143607	0.766958	0.998295	0.210752	0.767286	0.999993	.	.	.
AVL9	HC	-0.0681091	0.479797	0.378768	-0.130757	0.181465	0.313446	-0.0736684	0.586261	0.553856	-0.0751152	0.615538	0.783851	-0.130734	0.468035	0.730923	-0.082	0.745593	0.965003	.	.	.
AVL9	PrEP	-0.115495	0.296994	0.999752	0.0388145	0.704454	0.992615	0.0909473	0.538353	0.995957	-0.0525878	0.720071	0.997307	-0.0451586	0.822537	0.999442	0.10532	0.674179	0.950596	.	.	.
AVL9	PWH	0.0514118	0.790824	0.998611	0.195221	0.362329	0.997724	-0.0124959	0.959341	0.998434	0.125057	0.677925	0.99844	0.353047	0.296794	0.998295	-0.0703696	0.890291	0.999993	.	.	.
B2M	HC	0.783853	0.211643	0.260816	0.611437	0.304093	0.384353	0.267915	0.480407	0.514102	0.350417	0.460935	0.769036	0.347021	0.389657	0.702138	0.465693	0.453576	0.941733	0.658382	0.190481	0.818829
B2M	PrEP	0.0498201	0.920179	0.999752	0.0921042	0.863582	0.997921	0.198903	0.578975	0.995957	0.0270795	0.958039	0.997307	0.277523	0.43907	0.999442	-0.0217325	0.967029	0.963025	0.420211	0.403905	0.975798
B2M	PWH	-0.184278	0.884574	0.998611	-0.222453	0.877818	0.997724	-0.181351	0.836866	0.998434	-0.22516	0.861281	0.99844	0.140506	0.83208	0.998295	-0.279467	0.848031	0.999993	0.118001	0.934131	0.99841
B3GNT5	HC	0.0308102	0.731485	0.462916	0.00384047	0.975959	0.5956	-0.210056	0.174947	0.348469	0.434976	0.0739012	0.639692	0.251235	0.251041	0.650026	-0.0580939	0.85365	0.965251	.	.	.
B3GNT5	PrEP	0.314908	0.0813458	0.999752	0.228449	0.15982	0.981924	0.18956	0.237751	0.995957	0.447015	0.061831	0.997307	0.147605	0.555758	0.999442	0.668552	0.0509344	0.879498	.	.	.
B3GNT5	PWH	0.688074	0.00287776	0.55253	0.570336	0.0202933	0.997724	0.701727	0.00601485	0.506718	0.229278	0.574716	0.99844	0.365925	0.498518	0.998295	0.864527	0.154182	0.999993	.	.	.
B4GALT1	HC	0.0809287	0.520933	0.392038	0.112714	0.457379	0.448546	0.1402	0.407329	0.482808	0.0541037	0.823467	0.802215	0.16733	0.406541	0.705336	0.102482	0.741212	0.965003	.	.	.
B4GALT1	PrEP	0.0616804	0.679069	0.999752	0.0991331	0.570944	0.987948	0.226675	0.21898	0.995957	-0.0633004	0.784448	0.997307	0.312354	0.18359	0.999442	-0.00228324	0.994038	0.963525	.	.	.
B4GALT1	PWH	-0.0647241	0.793408	0.998611	-0.0385553	0.885646	0.997724	0.280308	0.299091	0.998434	-0.153015	0.718592	0.99844	0.661384	0.0949957	0.998295	0.214671	0.722515	0.999993	.	.	.
B4GALT5	HC	0.0981124	0.672805	0.444602	0.0909523	0.671829	0.521334	0.169681	0.524134	0.529367	0.110099	0.593178	0.783851	0.305555	0.267157	0.67296	-0.109582	0.742301	0.965003	0.239806	0.359208	0.818829
B4GALT5	PrEP	-0.0783654	0.714566	0.999752	-0.028206	0.895507	0.997921	0.105835	0.689036	0.995957	0.283196	0.220176	0.997307	-0.188031	0.49197	0.999442	0.326555	0.313728	0.943791	0.00283385	0.991174	0.997125
B4GALT5	PWH	-0.184506	0.715703	0.998611	-0.236924	0.661672	0.997724	-0.170208	0.761819	0.998434	0.284569	0.585488	0.99844	-0.472187	0.294793	0.998295	-0.0837818	0.915885	0.999993	-0.0536101	0.927086	0.99841
BABAM2	HC	-0.135606	0.247163	0.279358	-0.123564	0.120049	0.276401	-0.290135	0.239522	0.394766	0.379862	0.320321	0.71652	-0.250197	0.16664	0.624444	-0.0918493	0.679227	0.964503	.	.	.
BABAM2	PrEP	-0.0387477	0.782	0.999752	0.0183361	0.826421	0.995347	0.336403	0.214368	0.995957	0.104435	0.770758	0.997307	0.0204015	0.918934	0.999442	0.240296	0.285803	0.943791	.	.	.
BABAM2	PWH	0.0144384	0.947128	0.998611	0.0932981	0.523616	0.997724	0.508499	0.262992	0.998434	-0.0050355	0.994051	0.99844	-0.0516024	0.89805	0.998295	0.181565	0.667232	0.999993	.	.	.
BACH1	HC	0.104098	0.437848	0.365673	0.0486294	0.675178	0.522331	0.0938595	0.603497	0.559931	0.167995	0.386165	0.749524	0.0912955	0.70773	0.784833	-0.0188698	0.953771	0.972602	0.184631	0.488976	0.818829
BACH1	PrEP	0.0450414	0.693653	0.999752	0.0194101	0.861522	0.997921	0.0679844	0.697859	0.995957	0.111975	0.600332	0.997307	0.0309157	0.882588	0.999442	-0.0551466	0.846628	0.950596	0.252748	0.384667	0.975798
BACH1	PWH	0.191383	0.520553	0.998611	0.0456554	0.880579	0.997724	0.0580057	0.892859	0.998434	0.109063	0.840083	0.99844	0.124902	0.745081	0.998295	0.226745	0.773446	0.999993	0.210909	0.789998	0.99841
BANP	HC	.	.	.	.	.	.	-0.000380605	0.998164	0.672939	0.155034	0.483397	0.777894	.	.	.	.	.	.	.	.	.
BANP	PrEP	.	.	.	.	.	.	0.230473	0.204728	0.995957	0.052783	0.796636	0.997307	.	.	.	.	.	.	.	.	.
BANP	PWH	.	.	.	.	.	.	-0.156975	0.499813	0.998434	-0.494561	0.19904	0.99844	.	.	.	.	.	.	.	.	.
BASP1	HC	.	.	.	.	.	.	-0.18531	0.449726	0.498836	.	.	.	.	.	.	.	.	.	.	.	.
BASP1	PrEP	.	.	.	.	.	.	-0.158913	0.534567	0.995957	.	.	.	.	.	.	.	.	.	.	.	.
BASP1	PWH	.	.	.	.	.	.	-0.638156	0.0795855	0.998434	.	.	.	.	.	.	.	.	.	.	.	.
BAZ1A	HC	0.525292	0.0872246	0.180412	0.476387	0.0436502	0.224558	0.198298	0.352394	0.456536	0.341435	0.30742	0.71652	0.429825	0.0996188	0.585279	0.450206	0.179663	0.895374	0.544762	0.0851977	0.818829
BAZ1A	PrEP	-0.0295552	0.912535	0.999752	0.0135262	0.94672	0.99878	0.12674	0.552677	0.995957	-0.0320501	0.924513	0.997307	0.100316	0.691654	0.999442	0.345119	0.274856	0.943791	-0.524655	0.0725201	0.975798
BAZ1A	PWH	0.105247	0.856399	0.998611	0.0908066	0.85255	0.997724	0.0554276	0.898847	0.998434	-0.0886731	0.906578	0.99844	0.0434276	0.914063	0.998295	0.523331	0.493697	0.999993	0.490732	0.411206	0.99841
BAZ1B	HC	.	.	.	.	.	.	-0.221572	0.220668	0.383941	.	.	.	-0.17288	0.424111	0.715159	.	.	.	.	.	.
BAZ1B	PrEP	.	.	.	.	.	.	-0.0752142	0.679516	0.995957	.	.	.	0.06671	0.789859	0.999442	.	.	.	.	.	.
BAZ1B	PWH	.	.	.	.	.	.	-0.0216834	0.928307	0.998434	.	.	.	0.435158	0.428539	0.998295	.	.	.	.	.	.
BAZ2B	HC	0.040846	0.751178	0.468061	0.0658419	0.632048	0.510043	0.0478218	0.769101	0.619087	0.0751358	0.654566	0.783851	-0.00293047	0.989017	0.83197	0.301531	0.351627	0.941142	0.0981976	0.779604	0.826779
BAZ2B	PrEP	-0.0436196	0.739849	0.999752	-0.125785	0.379222	0.981924	0.0849088	0.621332	0.995957	0.0828476	0.622865	0.997307	-0.0354288	0.878986	0.999442	-0.204799	0.515133	0.950596	0.000974548	0.99757	0.999066
BAZ2B	PWH	0.0936642	0.732793	0.998611	0.0222039	0.94683	0.997724	0.159306	0.63434	0.998434	0.254831	0.476379	0.99844	0.173158	0.633419	0.998295	0.238897	0.740123	0.999993	-0.542722	0.446958	0.99841
BBS9	HC	-0.11686	0.218557	0.265049	-0.219624	0.111692	0.272057	-0.561362	0.0222767	0.163611	.	.	.	-0.231155	0.164695	0.62421	-0.594438	0.023006	0.56673	.	.	.
BBS9	PrEP	0.0858293	0.491436	0.999752	-0.00422261	0.976643	0.99878	0.0549646	0.801937	0.995957	.	.	.	-0.113537	0.544022	0.999442	-0.0383302	0.86283	0.951999	.	.	.
BBS9	PWH	0.10453	0.549609	0.998611	0.106462	0.669174	0.997724	0.114481	0.697637	0.998434	.	.	.	0.129645	0.738561	0.998295	0.313951	0.465169	0.999993	.	.	.
BBX	HC	0.171115	0.297124	0.302677	0.192472	0.238913	0.348216	-0.0103122	0.957333	0.663525	0.408203	0.076104	0.639692	-0.0658773	0.716069	0.787325	0.405163	0.116628	0.878739	-0.0168428	0.950821	0.843899
BBX	PrEP	0.0897909	0.606091	0.999752	0.193519	0.260432	0.981924	-0.000172959	0.999333	0.999868	-0.0382737	0.85028	0.997307	0.218068	0.289499	0.999442	-0.0858354	0.719289	0.950596	0.149421	0.576477	0.975798
BBX	PWH	0.212962	0.520709	0.998611	0.233338	0.530632	0.997724	0.368195	0.282327	0.998434	0.0292941	0.943597	0.99844	0.374949	0.250655	0.998295	0.560635	0.303553	0.999993	0.203018	0.725181	0.99841
BCAP29	HC	.	.	.	.	.	.	-0.0855403	0.612828	0.562366	.	.	.	0.0248107	0.903225	0.818385	.	.	.	.	.	.
BCAP29	PrEP	.	.	.	.	.	.	-0.0880395	0.619	0.995957	.	.	.	0.228994	0.35015	0.999442	.	.	.	.	.	.
BCAP29	PWH	.	.	.	.	.	.	0.212998	0.367358	0.998434	.	.	.	0.298646	0.577127	0.998295	.	.	.	.	.	.
BCAP31	HC	0.551608	0.0937512	0.18505	0.345025	0.21893	0.334872	0.218634	0.403263	0.480345	.	.	.	0.18896	0.582201	0.760513	0.511052	0.440184	0.941142	.	.	.
BCAP31	PrEP	-0.371448	0.491882	0.999752	-0.350656	0.281826	0.981924	-0.24012	0.386615	0.995957	.	.	.	0.0848596	0.821658	0.999442	-0.340976	0.592861	0.950596	.	.	.
BCAP31	PWH	-0.528243	0.29735	0.998611	-0.460405	0.259571	0.997724	-0.620795	0.133528	0.998434	.	.	.	0.0318004	0.957045	0.998295	0.166854	0.88699	0.999993	.	.	.
BCAR3	HC	0.0183275	0.870966	0.50457	-0.103705	0.385916	0.421124	-0.501206	0.0274388	0.177047	0.0674253	0.673083	0.783851	0.0874334	0.634457	0.771965	-0.142829	0.650611	0.964503	.	.	.
BCAR3	PrEP	0.133255	0.334624	0.999752	-0.121378	0.380908	0.981924	0.0994383	0.632692	0.995957	-0.108747	0.484734	0.997307	-0.0762358	0.716523	0.999442	-0.27639	0.382265	0.950596	.	.	.
BCAR3	PWH	0.0588317	0.794294	0.998611	-0.0711256	0.779865	0.997724	0.209906	0.471512	0.998434	0.107439	0.709246	0.99844	-0.0935673	0.801066	0.998295	-0.0351624	0.954029	0.999993	.	.	.
BCAS3	HC	-0.165033	0.0794849	0.174743	-0.158783	0.170442	0.303876	-0.0747283	0.658475	0.579111	-0.0660347	0.621026	0.783851	-0.277652	0.0946419	0.576827	-0.284852	0.259116	0.923254	.	.	.
BCAS3	PrEP	-0.00990113	0.915682	0.999752	-0.0497859	0.675872	0.990681	0.084001	0.643875	0.995957	0.344262	0.0264081	0.997307	0.07387	0.672639	0.999442	-0.156804	0.520114	0.950596	.	.	.
BCAS3	PWH	0.0353914	0.833378	0.998611	0.0189562	0.938932	0.997724	-0.0322471	0.911162	0.998434	0.483608	0.0902329	0.99844	0.689673	0.0304781	0.998295	0.0258583	0.958056	0.999993	.	.	.
BCAT1	HC	.	.	.	.	.	.	-0.304374	0.453945	0.500676	.	.	.	.	.	.	.	.	.	.	.	.
BCAT1	PrEP	.	.	.	.	.	.	-0.301728	0.478603	0.995957	.	.	.	.	.	.	.	.	.	.	.	.
BCAT1	PWH	.	.	.	.	.	.	-0.251957	0.651352	0.998434	.	.	.	.	.	.	.	.	.	.	.	.
BCL2	HC	-0.287521	0.229115	0.270031	-0.318491	0.077384	0.248669	-0.505461	0.01256	0.11775	-0.349514	0.177929	0.694477	-0.291943	0.161971	0.623686	.	.	.	.	.	.
BCL2	PrEP	0.190305	0.475034	0.999752	0.175053	0.351032	0.981924	0.140355	0.442916	0.995957	0.0800457	0.741175	0.997307	0.247328	0.293402	0.999442	.	.	.	.	.	.
BCL2	PWH	0.271651	0.553938	0.998611	0.135196	0.703677	0.997724	0.204647	0.482334	0.998434	0.111398	0.824342	0.99844	0.330241	0.449929	0.998295	.	.	.	.	.	.
BCL2A1	HC	0.407921	0.0355709	0.141068	0.457671	0.0224998	0.170125	0.273734	0.124626	0.310348	0.0537688	0.77818	0.800403	0.359162	0.0935945	0.575997	0.328225	0.273829	0.929139	.	.	.
BCL2A1	PrEP	0.22658	0.243497	0.999752	0.17477	0.364779	0.981924	0.141156	0.434366	0.995957	0.132731	0.482575	0.997307	-0.00825321	0.969726	0.999442	-0.00427343	0.988116	0.963525	.	.	.
BCL2A1	PWH	-0.0576092	0.859189	0.998611	0.0606614	0.862086	0.997724	0.00807553	0.976319	0.998434	0.0813004	0.821765	0.99844	0.0423152	0.900408	0.998295	-0.06303	0.913006	0.999993	.	.	.
BCL2L1	HC	-0.335734	0.023042	0.123233	-0.241041	0.0739555	0.248669	.	.	.	-0.14292	0.506586	0.777894	.	.	.	-0.32967	0.164792	0.894665	.	.	.
BCL2L1	PrEP	0.0351963	0.872148	0.999752	-0.207104	0.171205	0.981924	.	.	.	-0.222172	0.278603	0.997307	.	.	.	-0.589167	0.0204448	0.879498	.	.	.
BCL2L1	PWH	-0.382473	0.0554494	0.998611	-0.327076	0.0494353	0.997724	.	.	.	-0.118772	0.730377	0.99844	.	.	.	-0.579342	0.171492	0.999993	.	.	.
BCLAF1	HC	-0.139844	0.167894	0.233699	0.0145016	0.889666	0.57324	-0.0580775	0.665837	0.580197	0.266745	0.19874	0.698731	0.0429951	0.809945	0.804875	-0.0701652	0.770092	0.965003	.	.	.
BCLAF1	PrEP	-0.0450724	0.726753	0.999752	-0.156209	0.224531	0.981924	-0.0572451	0.687968	0.995957	0.234038	0.233984	0.997307	-0.119573	0.560552	0.999442	-0.137157	0.56431	0.950596	.	.	.
BCLAF1	PWH	-0.187124	0.320519	0.998611	-0.063122	0.750669	0.997724	-0.183463	0.380717	0.998434	-0.0875351	0.799988	0.99844	-0.215711	0.542862	0.998295	-0.0997694	0.824773	0.999993	.	.	.
BDP1	HC	0.0428046	0.54579	0.400314	-0.0869762	0.448698	0.445849	-0.0278626	0.865188	0.639563	-0.0960062	0.620022	0.783851	-0.177259	0.303046	0.679539	0.046792	0.860839	0.965251	.	.	.
BDP1	PrEP	-0.103797	0.368443	0.999752	-0.0153508	0.907036	0.997921	0.136952	0.434642	0.995957	-0.195901	0.298729	0.997307	-0.201175	0.314589	0.999442	0.289945	0.28274	0.943791	.	.	.
BDP1	PWH	-0.322811	0.0379438	0.998611	-0.345552	0.102061	0.997724	0.124369	0.602012	0.998434	-0.0966314	0.767932	0.99844	-0.632239	0.12648	0.998295	-0.234223	0.636452	0.999993	.	.	.
BHLHE41	HC	0.389804	0.0535857	0.156049	0.263401	0.168185	0.303616	0.228556	0.297543	0.4311	.	.	.	0.338595	0.255007	0.652779	0.19333	0.403952	0.941142	.	.	.
BHLHE41	PrEP	-0.0232975	0.915284	0.999752	0.0733475	0.722041	0.995347	-0.10433	0.646293	0.995957	.	.	.	0.221788	0.494239	0.999442	-0.0998248	0.657862	0.950596	.	.	.
BHLHE41	PWH	-0.219664	0.522368	0.998611	-0.144833	0.672283	0.997724	-0.0614657	0.852809	0.998434	.	.	.	-0.0844135	0.86812	0.998295	-0.669635	0.145102	0.999993	.	.	.
BID	HC	.	.	.	.	.	.	0.389546	0.091596	0.27648	.	.	.	0.190369	0.31951	0.681428	.	.	.	.	.	.
BID	PrEP	.	.	.	.	.	.	-0.226627	0.321057	0.995957	.	.	.	0.0969054	0.657667	0.999442	.	.	.	.	.	.
BID	PWH	.	.	.	.	.	.	-0.346782	0.251602	0.998434	.	.	.	-0.22281	0.66163	0.998295	.	.	.	.	.	.
BIRC2	HC	.	.	.	.	.	.	.	.	.	.	.	.	.	.	.	.	.	.	.	.	.
BIRC2	PrEP	.	.	.	.	.	.	.	.	.	.	.	.	.	.	.	.	.	.	.	.	.
BIRC2	PWH	.	.	.	.	.	.	.	.	.	.	.	.	.	.	.	.	.	.	.	.	.
BIRC3	HC	.	.	.	.	.	.	.	.	.	.	.	.	.	.	.	.	.	.	.	.	.
BIRC3	PrEP	.	.	.	.	.	.	.	.	.	.	.	.	.	.	.	.	.	.	.	.	.
BIRC3	PWH	.	.	.	.	.	.	.	.	.	.	.	.	.	.	.	.	.	.	.	.	.
BIRC6	HC	-0.132319	0.173908	0.238544	-0.137725	0.186839	0.316014	-0.0618323	0.641286	0.573221	-0.0446831	0.758436	0.794657	-0.286202	0.169324	0.624444	-0.248805	0.285045	0.929915	-0.179834	0.460432	0.818829
BIRC6	PrEP	-0.0436723	0.602064	0.999752	-0.0114995	0.906254	0.997921	-0.107483	0.421306	0.995957	0.162606	0.313636	0.997307	-0.0178367	0.927809	0.999442	-0.178831	0.421256	0.950596	-0.168717	0.483163	0.975798
BIRC6	PWH	0.104814	0.59965	0.998611	0.068129	0.786607	0.997724	-0.0616508	0.829698	0.998434	-0.13447	0.716473	0.99844	-0.102913	0.750209	0.998295	0.039437	0.940478	0.999993	0.00742133	0.988945	0.99841
BLTP1	HC	0.217432	0.157799	0.226051	0.082572	0.559833	0.485377	0.253772	0.230879	0.390621	0.147887	0.407815	0.753842	0.0941958	0.626638	0.769725	0.495889	0.0514967	0.786446	0.227517	0.409095	0.818829
BLTP1	PrEP	0.00866283	0.95143	0.999752	0.0355957	0.801805	0.995347	0.081034	0.715469	0.995957	-0.105337	0.560851	0.997307	-0.06788	0.746276	0.999442	-0.102847	0.64597	0.950596	0.00588872	0.9811	0.997125
BLTP1	PWH	0.174336	0.569254	0.998611	0.202291	0.563182	0.997724	0.369498	0.374329	0.998434	-0.0470722	0.903112	0.99844	0.120973	0.710427	0.998295	0.398694	0.460279	0.999993	0.0549995	0.919838	0.99841
BLTP3A	HC	0.118407	0.102774	0.191609	0.192754	0.0762958	0.248669	0.351568	0.0677293	0.246041	.	.	.	-0.0359408	0.823418	0.812838	0.398251	0.170611	0.894665	.	.	.
BLTP3A	PrEP	0.0362141	0.715722	0.999752	0.171048	0.156461	0.981924	0.155147	0.403595	0.995957	.	.	.	0.273782	0.163777	0.999442	-0.408368	0.156055	0.943791	.	.	.
BLTP3A	PWH	0.0839792	0.498621	0.998611	0.235742	0.199801	0.997724	0.202166	0.414548	0.998434	.	.	.	0.27143	0.468114	0.998295	-0.0693206	0.895056	0.999993	.	.	.
BLTP3B	HC	-0.153506	0.128403	0.208371	-0.238969	0.0572054	0.238202	-0.141842	0.468403	0.507836	.	.	.	-0.156671	0.467887	0.730923	.	.	.	.	.	.
BLTP3B	PrEP	0.00882694	0.957237	0.999752	0.0442054	0.730536	0.995347	-0.0152278	0.939921	0.995957	.	.	.	0.080455	0.748287	0.999442	.	.	.	.	.	.
BLTP3B	PWH	0.151056	0.348162	0.998611	-0.0643415	0.676542	0.997724	0.0830505	0.756732	0.998434	.	.	.	0.0592614	0.913238	0.998295	.	.	.	.	.	.
BLVRA	HC	0.595471	0.000535386	0.0298484	0.764101	0.000211978	0.0193481	1.07748	5.13159e-05	0.00389452	.	.	.	0.799525	0.00130996	0.111916	0.784046	0.0141616	0.458863	.	.	.
BLVRA	PrEP	0.239347	0.171149	0.999752	0.184958	0.180151	0.981924	0.172454	0.302308	0.995957	.	.	.	0.00430629	0.98393	0.999442	0.441568	0.118828	0.943791	.	.	.
BLVRA	PWH	0.277908	0.154068	0.998611	0.330255	0.0977091	0.997724	0.223654	0.307823	0.998434	.	.	.	0.172383	0.661145	0.998295	0.394625	0.443423	0.999993	.	.	.
BMAL2	HC	.	.	.	.	.	.	.	.	.	.	.	.	.	.	.	.	.	.	.	.	.
BMAL2	PrEP	.	.	.	.	.	.	.	.	.	.	.	.	.	.	.	.	.	.	.	.	.
BMAL2	PWH	.	.	.	.	.	.	.	.	.	.	.	.	.	.	.	.	.	.	.	.	.
BMP2K	HC	-0.257823	0.0470082	0.150892	-0.315051	0.0597475	0.238202	-0.14477	0.407254	0.482808	-0.264235	0.0808865	0.648661	-0.755966	0.000936836	0.0960462	-0.247581	0.423139	0.941142	-0.160309	0.461996	0.818829
BMP2K	PrEP	-0.158154	0.22687	0.999752	-0.176396	0.306047	0.981924	-0.34108	0.0949283	0.995957	0.0994147	0.462172	0.997307	-0.406432	0.0536765	0.999442	-0.21555	0.479229	0.950596	0.203223	0.330222	0.975798
BMP2K	PWH	-0.409081	0.102596	0.998611	-0.350156	0.297656	0.997724	-0.150095	0.643433	0.998434	-0.0514243	0.843114	0.99844	-0.500405	0.141798	0.998295	-0.0679413	0.910908	0.999993	-0.442807	0.328089	0.99841
BMPR1A	HC	.	.	.	-0.076738	0.483877	0.456235	.	.	.	.	.	.	.	.	.	0.193111	0.531241	0.964503	.	.	.
BMPR1A	PrEP	.	.	.	0.0184656	0.882438	0.997921	.	.	.	.	.	.	.	.	.	-0.120085	0.690289	0.950596	.	.	.
BMPR1A	PWH	.	.	.	-0.148276	0.472043	0.997724	.	.	.	.	.	.	.	.	.	0.168105	0.769075	0.999993	.	.	.
BMPR2	HC	0.518248	0.018483	0.116707	0.551162	0.00244041	0.0771039	0.935154	0.000439996	0.0152445	0.728254	0.000836919	0.158784	0.402755	0.0734701	0.566205	0.822998	0.0137749	0.457482	.	.	.
BMPR2	PrEP	0.0416716	0.827093	0.999752	0.161545	0.253245	0.981924	0.039394	0.841709	0.995957	0.0552715	0.692665	0.997307	0.0342685	0.881659	0.999442	0.235848	0.4026	0.950596	.	.	.
BMPR2	PWH	0.320181	0.385205	0.998611	0.375641	0.205702	0.997724	0.426048	0.229046	0.998434	0.200595	0.483238	0.99844	0.162267	0.657738	0.998295	0.255934	0.682593	0.999993	.	.	.
BMT2	HC	0.16397	0.290425	0.300051	0.290774	0.122599	0.276757	0.360113	0.0489812	0.225332	.	.	.	0.236732	0.389717	0.702138	0.296148	0.275275	0.929139	.	.	.
BMT2	PrEP	0.0770323	0.764755	0.999752	0.239173	0.262151	0.981924	0.0268249	0.874707	0.995957	.	.	.	-0.145653	0.636932	0.999442	0.0956292	0.71178	0.950596	.	.	.
BMT2	PWH	0.267762	0.327458	0.998611	0.249481	0.270436	0.997724	0.190483	0.411549	0.998434	.	.	.	-0.272031	0.706706	0.998295	0.4216	0.397886	0.999993	.	.	.
BNIP2	HC	0.0473479	0.589629	0.415795	-0.153454	0.248224	0.353956	0.0470374	0.760019	0.617257	.	.	.	-0.264305	0.198768	0.624444	0.0764798	0.763419	0.965003	.	.	.
BNIP2	PrEP	-0.130861	0.41099	0.999752	0.00946798	0.949366	0.99878	-0.0628887	0.696979	0.995957	.	.	.	-0.24495	0.297868	0.999442	0.208723	0.405393	0.950596	.	.	.
BNIP2	PWH	-0.0928121	0.539036	0.998611	-0.00376068	0.982474	0.997724	0.0193923	0.927641	0.998434	.	.	.	-0.898978	0.0685589	0.998295	-0.13149	0.773644	0.999993	.	.	.
BOD1L1	HC	-0.113647	0.2321	0.271345	-0.158692	0.263112	0.356236	0.0158582	0.922713	0.654754	-0.283912	0.123811	0.671229	-0.267826	0.186043	0.624444	0.0245202	0.938458	0.971072	.	.	.
BOD1L1	PrEP	-0.306414	0.0545579	0.999752	-0.210469	0.209149	0.981924	-0.127258	0.466753	0.995957	0.136323	0.408248	0.997307	-0.175672	0.435345	0.999442	0.0942179	0.762173	0.950596	.	.	.
BOD1L1	PWH	-0.407956	0.0425837	0.998611	-0.348484	0.179811	0.997724	-0.421129	0.104575	0.998434	-0.324594	0.284553	0.99844	-0.503109	0.222511	0.998295	0.160188	0.783571	0.999993	.	.	.
BPTF	HC	-0.17911	0.120165	0.203213	-0.21016	0.180653	0.313446	-0.240925	0.188126	0.357789	-0.578212	0.00602336	0.355141	-0.236352	0.176694	0.624444	-0.243203	0.479294	0.950907	-0.2055	0.574112	0.82471
BPTF	PrEP	-0.0701246	0.53837	0.999752	-0.0315949	0.836414	0.997151	0.0414827	0.828767	0.995957	-0.0369132	0.816781	0.997307	-0.096571	0.599437	0.999442	-0.154558	0.646687	0.950596	0.213743	0.525576	0.975798
BPTF	PWH	-0.409302	0.0954602	0.998611	-0.171395	0.625917	0.997724	-0.259655	0.455749	0.998434	-0.309459	0.368307	0.99844	-0.433012	0.149046	0.998295	-0.429764	0.551259	0.999993	-0.18564	0.797942	0.99841
BRAF	HC	-0.107327	0.3585	0.327243	-0.0706296	0.44487	0.444927	-0.191741	0.272014	0.412094	0.216146	0.243197	0.701134	-0.173029	0.362741	0.693897	0.00405362	0.98899	0.974546	.	.	.
BRAF	PrEP	0.0125255	0.928261	0.999752	0.0528286	0.618167	0.989676	0.105954	0.558427	0.995957	0.171384	0.336798	0.997307	-0.143124	0.509706	0.999442	0.489908	0.114831	0.943791	.	.	.
BRAF	PWH	0.0182446	0.934732	0.998611	0.15924	0.411753	0.997724	0.0240921	0.927895	0.998434	0.143424	0.676969	0.99844	-0.176538	0.66451	0.998295	0.132979	0.811233	0.999993	.	.	.
BRD10	HC	-0.196514	0.057076	0.158905	-0.136318	0.0791855	0.248669	-0.205872	0.237268	0.393361	-0.0574827	0.731726	0.789189	-0.298205	0.0988837	0.582629	-0.131352	0.579387	0.964503	0.159803	0.616696	0.825229
BRD10	PrEP	0.0617453	0.564238	0.999752	0.0232409	0.768142	0.995347	0.147893	0.416124	0.995957	0.0388958	0.81225	0.997307	0.146309	0.452226	0.999442	-0.0730749	0.75366	0.950596	0.491571	0.147225	0.975798
BRD10	PWH	0.022693	0.897412	0.998611	0.073389	0.63128	0.997724	-0.268842	0.338946	0.998434	0.0436163	0.893431	0.99844	0.017245	0.958455	0.998295	-0.111404	0.810399	0.999993	0.407164	0.562154	0.99841
BRD4	HC	-0.0327989	0.669627	0.443892	0.12876	0.242536	0.350987	-0.346208	0.0693731	0.250711	0.237946	0.199845	0.698731	-0.201695	0.255615	0.653004	-0.0516654	0.800874	0.965003	.	.	.
BRD4	PrEP	-0.165096	0.171178	0.999752	0.088541	0.474714	0.981924	0.124413	0.499072	0.995957	-0.0386094	0.817097	0.997307	-0.0739824	0.710266	0.999442	-0.0343663	0.863981	0.951999	.	.	.
BRD4	PWH	-0.135637	0.365921	0.998611	0.0165562	0.930084	0.997724	-0.105916	0.673697	0.998434	-0.0284369	0.925348	0.99844	-0.630266	0.121777	0.998295	-0.173904	0.647367	0.999993	.	.	.
BRD7	HC	.	.	.	.	.	.	.	.	.	.	.	.	0.266517	0.170115	0.624444	.	.	.	.	.	.
BRD7	PrEP	.	.	.	.	.	.	.	.	.	.	.	.	-0.0321357	0.881501	0.999442	.	.	.	.	.	.
BRD7	PWH	.	.	.	.	.	.	.	.	.	.	.	.	-0.234922	0.641692	0.998295	.	.	.	.	.	.
BRI3	HC	0.546243	0.00775737	0.0819424	0.589602	0.00412296	0.103844	0.330349	0.04118	0.209478	0.637936	0.025294	0.583135	0.481269	0.0450176	0.524167	0.653459	0.0269	0.604708	.	.	.
BRI3	PrEP	-0.117587	0.616157	0.999752	-0.153781	0.374536	0.981924	-0.195059	0.215609	0.995957	-0.235646	0.312899	0.997307	-0.103373	0.671559	0.999442	-0.344981	0.190167	0.943791	.	.	.
BRI3	PWH	-0.182196	0.521662	0.998611	-0.254999	0.330528	0.997724	-0.248654	0.256099	0.998434	-0.358573	0.390601	0.99844	-0.098603	0.799926	0.998295	-0.230962	0.626468	0.999993	.	.	.
BRWD1	HC	-0.164934	0.10088	0.19062	-0.228407	0.0379103	0.211272	-0.168991	0.356935	0.45986	-0.112656	0.491381	0.777894	-0.194298	0.275309	0.675015	-0.415808	0.186196	0.896454	-0.103712	0.698734	0.826779
BRWD1	PrEP	0.0307962	0.7689	0.999752	-0.0656134	0.5376	0.981955	-0.168429	0.391618	0.995957	-0.0732791	0.645436	0.997307	-0.185325	0.355517	0.999442	0.410921	0.185925	0.943791	-0.245713	0.35309	0.975798
BRWD1	PWH	-0.0713595	0.693669	0.998611	-0.00984514	0.961725	0.997724	-0.183646	0.557026	0.998434	0.0140971	0.964857	0.99844	0.11633	0.724029	0.998295	0.0589348	0.919505	0.999993	-0.231213	0.681424	0.99841
BSG	HC	.	.	.	.	.	.	.	.	.	.	.	.	0.194605	0.443062	0.719086	.	.	.	.	.	.
BSG	PrEP	.	.	.	.	.	.	.	.	.	.	.	.	-0.0390088	0.894308	0.999442	.	.	.	.	.	.
BSG	PWH	.	.	.	.	.	.	.	.	.	.	.	.	-0.500611	0.441861	0.998295	.	.	.	.	.	.
BST2	HC	.	.	.	.	.	.	1.4894	0.000237115	0.0103025	.	.	.	1.03354	0.00147425	0.120914	.	.	.	.	.	.
BST2	PrEP	.	.	.	.	.	.	0.057204	0.833454	0.995957	.	.	.	0.468439	0.122923	0.999442	.	.	.	.	.	.
BST2	PWH	.	.	.	.	.	.	0.627741	0.102844	0.998434	.	.	.	0.554837	0.344927	0.998295	.	.	.	.	.	.
BTAF1	HC	-0.0693122	0.556357	0.403509	-0.0569615	0.515575	0.469971	0.246925	0.0990346	0.281124	-0.414182	0.0358751	0.638573	-0.0365347	0.855246	0.817232	0.0168217	0.942802	0.971072	.	.	.
BTAF1	PrEP	-0.0022909	0.986875	0.999752	0.00790941	0.937015	0.99878	-0.0325865	0.824589	0.995957	0.0435089	0.786986	0.997307	-0.0403278	0.860625	0.999442	0.271298	0.258109	0.943791	.	.	.
BTAF1	PWH	0.13699	0.558223	0.998611	0.0787533	0.668764	0.997724	0.089529	0.678424	0.998434	-0.024436	0.933946	0.99844	-0.313095	0.455281	0.998295	0.389576	0.399066	0.999993	.	.	.
BTBD1	HC	.	.	.	-0.167638	0.15493	0.296813	-0.0571244	0.725353	0.607799	.	.	.	-0.276661	0.163956	0.623686	.	.	.	.	.	.
BTBD1	PrEP	.	.	.	-0.0714105	0.583662	0.987948	0.0813905	0.633962	0.995957	.	.	.	-0.0668571	0.760306	0.999442	.	.	.	.	.	.
BTBD1	PWH	.	.	.	-0.0513434	0.699912	0.997724	0.226664	0.323079	0.998434	.	.	.	0.0552618	0.913852	0.998295	.	.	.	.	.	.
BTBD7	HC	-0.00344744	0.96725	0.526864	-0.0951665	0.26095	0.356236	-0.0862089	0.504652	0.520914	-0.095493	0.472342	0.772956	-0.097012	0.647454	0.772607	0.170192	0.472917	0.950907	0.0984423	0.671576	0.826779
BTBD7	PrEP	-0.0248257	0.799866	0.999752	-0.0922117	0.341084	0.981924	-0.0163284	0.905536	0.995957	-0.00533735	0.966666	0.997307	-0.271145	0.277323	0.999442	-0.129538	0.577968	0.950596	-0.193851	0.391678	0.975798
BTBD7	PWH	0.0175662	0.917018	0.998611	-0.0389594	0.822772	0.997724	0.0513556	0.818513	0.998434	-0.00647192	0.979608	0.99844	-0.304781	0.489651	0.998295	-0.272797	0.553436	0.999993	0.0171255	0.971603	0.99841
BTBD9	HC	-0.049401	0.570971	0.408705	-0.107156	0.377807	0.41835	-0.102596	0.551139	0.539642	-0.0853778	0.67053	0.783851	-0.122435	0.513674	0.745597	-0.0731473	0.725982	0.965003	-0.109216	0.778912	0.826779
BTBD9	PrEP	0.0510594	0.586818	0.999752	0.0933278	0.467267	0.981924	0.215158	0.268266	0.995957	0.0600835	0.763098	0.997307	0.0796768	0.701873	0.999442	0.11907	0.56624	0.950596	-0.263573	0.47179	0.975798
BTBD9	PWH	0.162672	0.382103	0.998611	0.00251801	0.99276	0.997724	0.0334975	0.917642	0.998434	0.329824	0.43649	0.99844	0.29759	0.375976	0.998295	0.133763	0.761458	0.999993	-0.702484	0.380486	0.99841
BTF3	HC	.	.	.	.	.	.	.	.	.	.	.	.	0.465489	0.329336	0.687015	.	.	.	.	.	.
BTF3	PrEP	.	.	.	.	.	.	.	.	.	.	.	.	-0.253914	0.564196	0.999442	.	.	.	.	.	.
BTF3	PWH	.	.	.	.	.	.	.	.	.	.	.	.	-0.382781	0.718654	0.998295	.	.	.	.	.	.
BTG1	HC	.	.	.	.	.	.	0.466487	0.0334305	0.192865	.	.	.	0.330896	0.139867	0.610995	.	.	.	.	.	.
BTG1	PrEP	.	.	.	.	.	.	-0.382244	0.072354	0.995957	.	.	.	-0.453708	0.0615088	0.999442	.	.	.	.	.	.
BTG1	PWH	.	.	.	.	.	.	-0.665032	0.0232245	0.91582	.	.	.	-0.652457	0.230429	0.998295	.	.	.	.	.	.
BTRC	HC	-0.247047	0.0172118	0.1126	-0.316295	0.018974	0.162722	-0.384176	0.0326847	0.189423	.	.	.	-0.513354	0.0157567	0.408685	-0.334502	0.185596	0.896454	.	.	.
BTRC	PrEP	0.0646483	0.642566	0.999752	-0.153409	0.24591	0.981924	-0.121842	0.465057	0.995957	.	.	.	0.149382	0.486907	0.999442	-0.323869	0.188666	0.943791	.	.	.
BTRC	PWH	0.17938	0.242748	0.998611	-0.0346448	0.842095	0.997724	-0.0885179	0.685993	0.998434	.	.	.	0.338487	0.498104	0.998295	-0.412267	0.357459	0.999993	.	.	.
BZW1	HC	.	.	.	.	.	.	0.385486	0.115945	0.300958	.	.	.	0.488683	0.0569756	0.544814	.	.	.	.	.	.
BZW1	PrEP	.	.	.	.	.	.	-0.407169	0.106468	0.995957	.	.	.	-0.00910962	0.971587	0.999442	.	.	.	.	.	.
BZW1	PWH	.	.	.	.	.	.	-0.113817	0.708692	0.998434	.	.	.	-0.525304	0.392914	0.998295	.	.	.	.	.	.
C11orf58	HC	0.190271	0.0340084	0.140283	0.122742	0.353721	0.405016	0.257271	0.122914	0.308297	0.201474	0.457947	0.768528	0.0641361	0.748962	0.792087	-0.100556	0.674681	0.964503	.	.	.
C11orf58	PrEP	-0.155202	0.237269	0.999752	-0.0499055	0.740085	0.995347	-0.050156	0.759328	0.995957	-0.0801638	0.751367	0.997307	-0.133516	0.565562	0.999442	-0.120962	0.606623	0.950596	.	.	.
C11orf58	PWH	-0.206979	0.155855	0.998611	-0.0869799	0.687318	0.997724	0.423267	0.0840606	0.998434	0.183575	0.687886	0.99844	-0.207643	0.631847	0.998295	-0.230021	0.601564	0.999993	.	.	.
C15orf48	HC	0.746257	0.0412542	0.150315	.	.	.	0.829927	0.00255903	0.0497373	.	.	.	0.51403	0.114838	0.59871	.	.	.	.	.	.
C15orf48	PrEP	-0.223506	0.694494	0.999752	.	.	.	-0.0972763	0.660723	0.995957	.	.	.	0.0201798	0.954218	0.999442	.	.	.	.	.	.
C15orf48	PWH	0.209031	0.619636	0.998611	.	.	.	-0.135372	0.682233	0.998434	.	.	.	-0.804607	0.235125	0.998295	.	.	.	.	.	.
C1QA	HC	0.806648	0.209152	0.260488	0.493821	0.410941	0.431128	0.362448	0.219092	0.383713	0.339727	0.57186	0.780222	0.223432	0.534968	0.751214	0.36036	0.530402	0.964503	.	.	.
C1QA	PrEP	0.0564119	0.93012	0.999752	-0.183152	0.768216	0.995347	0.161117	0.597511	0.995957	0.00365681	0.995004	0.999293	0.0339588	0.913394	0.999442	0.165088	0.769465	0.950596	.	.	.
C1QA	PWH	-0.251493	0.842561	0.998611	-0.296447	0.830693	0.997724	-0.389932	0.500632	0.998434	-0.245395	0.836261	0.99844	0.33081	0.557979	0.998295	0.389512	0.749716	0.999993	.	.	.
C1QB	HC	1.01323	0.0871578	0.180412	0.757007	0.13866	0.287737	0.500362	0.14359	0.322807	0.295854	0.528252	0.777894	0.489604	0.188155	0.624444	0.801894	0.172921	0.894665	.	.	.
C1QB	PrEP	0.175514	0.726501	0.999752	0.118434	0.802014	0.995347	0.216569	0.510085	0.995957	-0.00769945	0.986883	0.999293	0.462943	0.151673	0.999442	0.154934	0.776404	0.950596	.	.	.
C1QB	PWH	0.0924199	0.934765	0.998611	0.00539437	0.996325	0.997724	-0.0053322	0.993706	0.998434	0.342883	0.731877	0.99844	0.373956	0.510629	0.998295	-0.154677	0.905246	0.999993	.	.	.
C1QC	HC	1.23376	0.0049161	0.0669454	.	.	.	0.834944	0.00296124	0.0542836	.	.	.	0.65931	0.0109297	0.349945	.	.	.	.	.	.
C1QC	PrEP	-0.159158	0.75345	0.999752	.	.	.	-0.181098	0.425499	0.995957	.	.	.	0.349373	0.173019	0.999442	.	.	.	.	.	.
C1QC	PWH	-0.237263	0.416775	0.998611	.	.	.	-0.247271	0.407446	0.998434	.	.	.	0.637029	0.124922	0.998295	.	.	.	.	.	.
C2CD5	HC	-0.0274474	0.726202	0.460968	0.16588	0.122301	0.276757	-0.155297	0.371368	0.466506	.	.	.	-0.0687135	0.718856	0.787828	0.167355	0.545603	0.964503	.	.	.
C2CD5	PrEP	0.0239522	0.840636	0.999752	-0.00833999	0.941677	0.99878	-0.0580383	0.743758	0.995957	.	.	.	0.372992	0.117651	0.999442	0.225901	0.411476	0.950596	.	.	.
C2CD5	PWH	0.0892139	0.548421	0.998611	0.136324	0.430664	0.997724	-0.0153677	0.948375	0.998434	.	.	.	0.750162	0.141119	0.998295	0.177404	0.731852	0.999993	.	.	.
C5AR1	HC	0.215678	0.251895	0.281233	0.262387	0.219889	0.335125	0.313711	0.15993	0.340454	.	.	.	0.0387171	0.833932	0.816709	0.065496	0.858566	0.965251	.	.	.
C5AR1	PrEP	-0.523157	0.136138	0.999752	-0.463084	0.0852301	0.981924	-0.596138	0.022348	0.995957	.	.	.	-0.0644834	0.757948	0.999442	-0.571031	0.13359	0.943791	.	.	.
C5AR1	PWH	-0.612842	0.0767324	0.998611	-0.725287	0.0317979	0.997724	-0.656809	0.0617227	0.998434	.	.	.	0.352146	0.315029	0.998295	-0.66174	0.331217	0.999993	.	.	.
C6orf62	HC	0.232424	0.122633	0.204944	0.235345	0.138369	0.287737	0.207607	0.22481	0.385563	0.150599	0.334712	0.718524	0.231525	0.178143	0.624444	0.110888	0.627426	0.964503	0.105857	0.76553	0.826779
C6orf62	PrEP	-0.152644	0.340432	0.999752	-0.103293	0.53327	0.981924	-0.016313	0.927854	0.995957	0.0540904	0.718394	0.997307	-0.208808	0.266016	0.999442	0.111071	0.622654	0.950596	0.0491408	0.883677	0.986234
C6orf62	PWH	-0.196506	0.48651	0.998611	-0.164553	0.620337	0.997724	-0.0611677	0.843521	0.998434	-0.191288	0.539765	0.99844	-0.147615	0.609305	0.998295	0.056775	0.904229	0.999993	-0.229463	0.753259	0.99841
C9orf72	HC	-0.0621182	0.464352	0.376691	-0.0347743	0.757767	0.545444	-0.129225	0.393648	0.476053	0.123581	0.419606	0.753842	-0.163217	0.31959	0.681428	0.0422658	0.888485	0.965526	.	.	.
C9orf72	PrEP	0.0342835	0.766582	0.999752	0.194022	0.168112	0.981924	-0.086588	0.581842	0.995957	0.204165	0.183123	0.997307	0.00118014	0.99493	0.999442	-0.000238773	0.999358	0.963886	.	.	.
C9orf72	PWH	-0.135059	0.411601	0.998611	0.073222	0.737321	0.997724	-0.126047	0.560971	0.998434	0.254346	0.359558	0.99844	0.403546	0.287648	0.998295	-0.187512	0.742942	0.999993	.	.	.
CAB39	HC	-0.154541	0.160704	0.228762	-0.222018	0.0445573	0.225269	-0.247632	0.107723	0.292759	-0.461281	0.0550649	0.639692	-0.291738	0.156866	0.620084	-0.443092	0.0720309	0.822777	.	.	.
CAB39	PrEP	-0.13831	0.293948	0.999752	0.111271	0.323042	0.981924	0.008279	0.956808	0.995957	0.22514	0.285957	0.997307	-0.199326	0.383576	0.999442	-0.480752	0.0516757	0.879498	.	.	.
CAB39	PWH	-0.0411969	0.836961	0.998611	-0.101324	0.591984	0.997724	-0.0831237	0.73082	0.998434	0.225839	0.556188	0.99844	-0.508475	0.226919	0.998295	-0.104938	0.80705	0.999993	.	.	.
CACUL1	HC	-0.0617469	0.454388	0.372811	-0.0387307	0.661318	0.518439	-0.131054	0.33043	0.447056	-0.288944	0.109912	0.663501	-0.0647041	0.700987	0.783512	-0.117035	0.630833	0.964503	-0.19548	0.454176	0.818829
CACUL1	PrEP	0.0684583	0.447317	0.999752	0.0409814	0.667431	0.990011	-0.00878174	0.95062	0.995957	0.0501281	0.760766	0.997307	-0.389357	0.057474	0.999442	0.584616	0.0321262	0.879498	-0.160677	0.506172	0.975798
CACUL1	PWH	0.0155026	0.92661	0.998611	0.0539251	0.793314	0.997724	0.203903	0.392565	0.998434	0.218161	0.528873	0.99844	-0.13116	0.656937	0.998295	0.265027	0.595861	0.999993	0.050232	0.922862	0.99841
CALM1	HC	0.62858	0.044598	0.150775	.	.	.	0.375816	0.214959	0.382104	.	.	.	0.378006	0.204414	0.624444	.	.	.	.	.	.
CALM1	PrEP	-0.604302	0.241307	0.999752	.	.	.	-0.322624	0.305545	0.995957	.	.	.	-0.340068	0.304578	0.999442	.	.	.	.	.	.
CALM1	PWH	-0.447263	0.246419	0.998611	.	.	.	-0.12169	0.775792	0.998434	.	.	.	-0.338406	0.520359	0.998295	.	.	.	.	.	.
CALM2	HC	0.239125	0.0437342	0.150775	0.254699	0.0915453	0.258738	0.0972684	0.486964	0.515341	.	.	.	0.239605	0.257018	0.654658	0.232217	0.31563	0.941142	.	.	.
CALM2	PrEP	-0.119427	0.478027	0.999752	-0.0653341	0.681344	0.990681	-0.131049	0.380792	0.995957	.	.	.	0.0925965	0.689298	0.999442	-0.125937	0.570585	0.950596	.	.	.
CALM2	PWH	-0.382793	0.0674175	0.998611	-0.213334	0.310847	0.997724	-0.0774435	0.713244	0.998434	.	.	.	-0.134305	0.71944	0.998295	-0.0758804	0.854184	0.999993	.	.	.
CALR	HC	0.657157	0.0367513	0.142255	0.559147	0.10867	0.269755	0.277736	0.249128	0.402565	.	.	.	0.390239	0.149745	0.610995	.	.	.	.	.	.
CALR	PrEP	-0.216128	0.562782	0.999752	-0.500526	0.206064	0.981924	-0.228696	0.377849	0.995957	.	.	.	0.00322095	0.990638	0.999442	.	.	.	.	.	.
CALR	PWH	-0.223042	0.657954	0.998611	-0.823034	0.0932985	0.997724	-0.408718	0.353074	0.998434	.	.	.	-0.344004	0.430411	0.998295	.	.	.	.	.	.
CALU	HC	0.0864392	0.688869	0.448258	-0.0597991	0.731059	0.538739	-0.185052	0.226853	0.387271	0.0735903	0.807154	0.800403	-0.168498	0.555569	0.756275	-0.541685	0.0549588	0.786446	.	.	.
CALU	PrEP	-0.0953361	0.717139	0.999752	-0.110699	0.586414	0.987948	-0.0824387	0.612999	0.995957	-0.139703	0.638455	0.997307	0.162101	0.605864	0.999442	-0.448262	0.0980376	0.92836	.	.	.
CALU	PWH	-0.38676	0.377184	0.998611	-0.587533	0.135659	0.997724	0.00085263	0.997594	0.998995	-0.54205	0.375414	0.99844	-0.0329327	0.9463	0.998295	-0.647899	0.201669	0.999993	.	.	.
CAMK1D	HC	-0.171074	0.324068	0.315503	-0.0887303	0.469479	0.451853	-0.233824	0.175645	0.348469	-0.308639	0.104968	0.655461	-0.154564	0.423789	0.715159	-0.220168	0.4328	0.941142	-0.237627	0.47881	0.818829
CAMK1D	PrEP	0.0825933	0.609672	0.999752	0.167482	0.199385	0.981924	-0.158618	0.373418	0.995957	0.115432	0.506399	0.997307	0.0532986	0.790728	0.999442	0.628991	0.0404167	0.879498	-0.00287453	0.99245	0.997125
CAMK1D	PWH	0.0495379	0.890353	0.998611	-0.113954	0.70027	0.997724	-0.0444689	0.8937	0.998434	0.299661	0.405655	0.99844	-0.226435	0.47997	0.998295	5.10137e-06	0.999993	0.999993	0.150061	0.822394	0.99841
CAMK2D	HC	0.0563658	0.806247	0.485491	0.0823503	0.569075	0.488043	0.259652	0.221757	0.384577	0.155321	0.479936	0.777894	-0.106551	0.620076	0.767727	0.252519	0.540485	0.964503	-0.039232	0.917646	0.840755
CAMK2D	PrEP	0.286516	0.213349	0.999752	0.148668	0.319915	0.981924	0.124853	0.579662	0.995957	-0.00947682	0.967103	0.997307	0.0476104	0.83097	0.999442	0.431046	0.290829	0.943791	-0.143597	0.692036	0.986234
CAMK2D	PWH	0.27237	0.587584	0.998611	0.172188	0.636955	0.997724	0.147034	0.716223	0.998434	0.0721157	0.891736	0.99844	0.164516	0.644325	0.998295	0.474832	0.621978	0.999993	0.016813	0.98315	0.99841
CAMKMT	HC	-0.143909	0.144128	0.217203	-0.198226	0.145164	0.291752	-0.173314	0.251816	0.402565	-0.432448	0.0212226	0.583135	0.0261754	0.879484	0.817232	-0.238707	0.405051	0.941142	-0.452749	0.161805	0.818829
CAMKMT	PrEP	0.0629678	0.538443	0.999752	0.0647861	0.637439	0.989676	0.0236793	0.879393	0.995957	-0.164153	0.295552	0.997307	0.18591	0.351904	0.999442	-0.0607789	0.827161	0.950596	-0.063265	0.827651	0.986234
CAMKMT	PWH	0.0217782	0.906179	0.998611	0.14478	0.620523	0.997724	0.13308	0.590628	0.998434	0.312803	0.305555	0.99844	0.487686	0.148356	0.998295	-0.0760128	0.894381	0.999993	0.0377324	0.952202	0.99841
CAMSAP1	HC	-0.0428948	0.794082	0.479956	-0.205559	0.16405	0.301934	.	.	.	.	.	.	-0.511873	0.018375	0.430847	.	.	.	.	.	.
CAMSAP1	PrEP	0.0670078	0.822565	0.999752	0.144972	0.381759	0.981924	.	.	.	.	.	.	0.11321	0.607756	0.999442	.	.	.	.	.	.
CAMSAP1	PWH	0.045388	0.866303	0.998611	0.136052	0.511808	0.997724	.	.	.	.	.	.	-0.17295	0.728819	0.998295	.	.	.	.	.	.
CAMSAP2	HC	0.179263	0.178559	0.24164	0.195919	0.0873605	0.255628	0.182268	0.251301	0.402565	-0.0659393	0.75204	0.793491	-0.0575971	0.741736	0.79048	0.263942	0.370541	0.941142	.	.	.
CAMSAP2	PrEP	-0.0514154	0.729014	0.999752	-0.13342	0.278523	0.981924	-0.163084	0.330544	0.995957	-0.097913	0.63196	0.997307	-0.344488	0.103566	0.999442	-0.0788295	0.782561	0.950596	.	.	.
CAMSAP2	PWH	0.032146	0.895923	0.998611	-0.0130872	0.953195	0.997724	0.17694	0.484445	0.998434	-0.413229	0.30857	0.99844	-0.0968372	0.764879	0.998295	0.116118	0.839241	0.999993	.	.	.
CAMTA1	HC	.	.	.	0.0944598	0.357354	0.406624	-0.137517	0.432751	0.492994	0.333109	0.168596	0.682326	-0.128155	0.501256	0.741682	-0.330225	0.148698	0.888994	.	.	.
CAMTA1	PrEP	.	.	.	0.230358	0.0817443	0.981924	-0.015563	0.931373	0.995957	0.326625	0.157416	0.997307	0.0633227	0.775179	0.999442	0.00190578	0.992789	0.963525	.	.	.
CAMTA1	PWH	.	.	.	0.0216763	0.885787	0.997724	-0.147776	0.540332	0.998434	0.257084	0.518166	0.99844	-0.225848	0.644194	0.998295	0.0726435	0.85429	0.999993	.	.	.
CAND1	HC	.	.	.	.	.	.	.	.	.	.	.	.	0.0760975	0.701189	0.783512	.	.	.	.	.	.
CAND1	PrEP	.	.	.	.	.	.	.	.	.	.	.	.	-0.0760279	0.726176	0.999442	.	.	.	.	.	.
CAND1	PWH	.	.	.	.	.	.	.	.	.	.	.	.	-0.471387	0.366033	0.998295	.	.	.	.	.	.
CANX	HC	0.462813	0.342219	0.322599	0.234376	0.545397	0.4821	-0.268827	0.438586	0.495846	0.203854	0.658045	0.783851	-0.0370023	0.900417	0.817837	0.0721835	0.838587	0.965251	.	.	.
CANX	PrEP	0.00837813	0.986912	0.999752	-0.198442	0.63681	0.989676	-0.13353	0.710521	0.995957	-0.281539	0.536567	0.997307	0.0458061	0.869112	0.999442	-0.223258	0.528066	0.950596	.	.	.
CANX	PWH	-0.133057	0.892132	0.998611	-0.339039	0.704095	0.997724	-0.369957	0.599188	0.998434	-0.35497	0.69895	0.99844	0.242692	0.609372	0.998295	-0.26142	0.726224	0.999993	.	.	.
CAP1	HC	0.240602	0.33272	0.318593	0.0357182	0.900013	0.576233	-0.0569173	0.810648	0.629003	0.0666494	0.805514	0.800403	0.00463334	0.987331	0.83197	-0.0966092	0.824965	0.965003	.	.	.
CAP1	PrEP	-0.329294	0.284313	0.999752	-0.48799	0.170386	0.981924	-0.385903	0.160199	0.995957	-0.396356	0.154853	0.997307	-0.0721532	0.81809	0.999442	-0.490461	0.271092	0.943791	.	.	.
CAP1	PWH	-0.364361	0.450653	0.998611	-0.530905	0.374258	0.997724	-0.460016	0.308956	0.998434	-0.485206	0.331243	0.99844	-0.494044	0.324597	0.998295	-0.725536	0.403404	0.999993	.	.	.
CAPG	HC	0.420979	0.156586	0.225519	0.462501	0.113588	0.272057	0.176546	0.423927	0.489946	0.0192442	0.962411	0.813588	0.266671	0.336217	0.693733	0.226583	0.450693	0.941297	.	.	.
CAPG	PrEP	-0.266193	0.399265	0.999752	-0.308348	0.325952	0.981924	-0.0411461	0.863132	0.995957	-0.227926	0.569006	0.997307	0.0894328	0.746263	0.999442	-0.314956	0.295524	0.943791	.	.	.
CAPG	PWH	-0.62769	0.284006	0.998611	-0.812028	0.196359	0.997724	-0.644528	0.141148	0.998434	-0.614752	0.423095	0.99844	0.256912	0.567424	0.998295	-0.389065	0.526726	0.999993	.	.	.
CAPN2	HC	.	.	.	.	.	.	.	.	.	.	.	.	0.287293	0.272001	0.675015	.	.	.	.	.	.
CAPN2	PrEP	.	.	.	.	.	.	.	.	.	.	.	.	-0.387705	0.191231	0.999442	.	.	.	.	.	.
CAPN2	PWH	.	.	.	.	.	.	.	.	.	.	.	.	-0.508414	0.45295	0.998295	.	.	.	.	.	.
CAPN7	HC	-0.154752	0.0930132	0.184761	-0.035144	0.663415	0.519445	-0.0854019	0.59648	0.558872	-0.0553872	0.701596	0.787974	-0.0427603	0.842867	0.817232	-0.166687	0.512497	0.962723	.	.	.
CAPN7	PrEP	-0.124443	0.237747	0.999752	0.0163484	0.860395	0.997921	-0.107973	0.530644	0.995957	-0.00514987	0.970764	0.997307	-0.0304047	0.90224	0.999442	-0.0797233	0.748902	0.950596	.	.	.
CAPN7	PWH	-0.0337097	0.835202	0.998611	-0.0713904	0.684572	0.997724	-0.299021	0.256067	0.998434	0.068872	0.801995	0.99844	0.0945417	0.833571	0.998295	-0.228684	0.643726	0.999993	.	.	.
CAPRIN1	HC	-0.128863	0.219954	0.265152	0.017117	0.887467	0.572772	-0.332424	0.072667	0.253641	-0.0638195	0.730522	0.789189	0.0675606	0.662815	0.775875	0.164426	0.456977	0.945312	.	.	.
CAPRIN1	PrEP	-0.0367175	0.799067	0.999752	-0.110612	0.441829	0.981924	-0.146548	0.418212	0.995957	0.175628	0.330712	0.997307	0.101337	0.570434	0.999442	0.224043	0.308542	0.943791	.	.	.
CAPRIN1	PWH	-0.0312208	0.868019	0.998611	-0.0473751	0.83386	0.997724	0.24071	0.347115	0.998434	-0.0217761	0.944861	0.99844	0.326735	0.323651	0.998295	-0.0588004	0.88464	0.999993	.	.	.
CAPZA1	HC	0.0873343	0.493302	0.381367	0.138559	0.171984	0.304809	0.0254906	0.836862	0.635124	-0.131008	0.457189	0.768528	0.21347	0.207802	0.626113	0.135523	0.59774	0.964503	0.220944	0.310308	0.818829
CAPZA1	PrEP	-0.0698865	0.614809	0.999752	0.120777	0.269182	0.981924	-0.0568362	0.676909	0.995957	0.128798	0.461212	0.997307	0.0589584	0.741276	0.999442	-0.0589918	0.815219	0.950596	0.00641068	0.974608	0.997125
CAPZA1	PWH	-0.196808	0.458698	0.998611	-0.0485156	0.82269	0.997724	-0.062189	0.800119	0.998434	0.0725103	0.83891	0.99844	-0.0657806	0.812716	0.998295	-0.0364251	0.946094	0.999993	-0.0921136	0.833171	0.99841
CAPZA2	HC	0.182948	0.111679	0.197264	0.162816	0.132257	0.28356	0.118339	0.447404	0.498289	0.277778	0.107638	0.663501	0.0879568	0.660046	0.775875	0.00653596	0.98042	0.972602	.	.	.
CAPZA2	PrEP	0.143201	0.268289	0.999752	0.0086707	0.939646	0.99878	-0.251117	0.147637	0.995957	0.173741	0.271032	0.997307	-0.18514	0.416308	0.999442	-0.00738934	0.977607	0.963525	.	.	.
CAPZA2	PWH	0.00448286	0.982617	0.998611	-0.0332899	0.874296	0.997724	-0.169229	0.496424	0.998434	0.191613	0.50348	0.99844	-0.532166	0.158169	0.998295	0.468093	0.384074	0.999993	.	.	.
CAPZB	HC	-0.130153	0.135576	0.212527	0.051144	0.641427	0.510217	-0.0535845	0.738733	0.611615	-0.140099	0.386007	0.749524	0.206045	0.268568	0.673938	-0.0890836	0.757354	0.965003	0.0532315	0.768745	0.826779
CAPZB	PrEP	0.0592775	0.530777	0.999752	-0.0512243	0.687252	0.990681	-0.329533	0.0828329	0.995957	-0.0631839	0.681836	0.997307	0.0430286	0.832151	0.999442	-0.205157	0.476306	0.950596	0.177473	0.34088	0.975798
CAPZB	PWH	-0.106653	0.509811	0.998611	-0.108063	0.646908	0.997724	-0.211461	0.469772	0.998434	-0.132906	0.652878	0.99844	-0.0160875	0.960349	0.998295	-0.825387	0.16306	0.999993	-0.0649142	0.869672	0.99841
CARD8	HC	-0.148965	0.201379	0.255245	0.11399	0.303059	0.384186	-0.0462181	0.795843	0.625433	.	.	.	-0.065683	0.743713	0.790604	0.102392	0.710119	0.964503	.	.	.
CARD8	PrEP	-0.129313	0.483659	0.999752	-0.178081	0.183073	0.981924	-0.0593034	0.751949	0.995957	.	.	.	-0.123103	0.603084	0.999442	-0.405256	0.153473	0.943791	.	.	.
CARD8	PWH	-0.0170641	0.931447	0.998611	-0.218616	0.232139	0.997724	-0.359528	0.182888	0.998434	.	.	.	-0.233283	0.643361	0.998295	-0.120775	0.809808	0.999993	.	.	.
CARINH	HC	0.407409	0.0107447	0.0944539	0.374789	0.136895	0.287737	0.697054	0.00447139	0.0666008	0.379897	0.240289	0.701134	0.197031	0.424744	0.715159	0.569847	0.165498	0.894665	.	.	.
CARINH	PrEP	0.48027	0.0508818	0.999752	0.71916	0.029282	0.981924	0.420271	0.0593026	0.995957	1.08281	0.00483126	0.997307	0.79423	0.0170121	0.999442	0.749279	0.0748758	0.892764	.	.	.
CARINH	PWH	0.773852	0.00757718	0.827247	0.619852	0.136947	0.997724	0.454432	0.110859	0.998434	0.0915664	0.853087	0.99844	0.64997	0.321042	0.998295	0.438611	0.56334	0.999993	.	.	.
CARS2	HC	-0.115455	0.505976	0.385367	-0.212772	0.115972	0.272057	.	.	.	.	.	.	-0.154933	0.436108	0.719086	-0.244971	0.423453	0.941142	.	.	.
CARS2	PrEP	-0.00310333	0.991917	0.999752	-0.15862	0.290509	0.981924	.	.	.	.	.	.	0.207872	0.375626	0.999442	0.0133888	0.963281	0.963025	.	.	.
CARS2	PWH	-0.183626	0.531613	0.998611	-0.062989	0.748022	0.997724	.	.	.	.	.	.	-0.107556	0.835848	0.998295	-0.0881289	0.869805	0.999993	.	.	.
CASK	HC	.	.	.	.	.	.	.	.	.	.	.	.	.	.	.	0.909417	0.00667207	0.268212	.	.	.
CASK	PrEP	.	.	.	.	.	.	.	.	.	.	.	.	.	.	.	0.255974	0.339597	0.94829	.	.	.
CASK	PWH	.	.	.	.	.	.	.	.	.	.	.	.	.	.	.	0.597415	0.234796	0.999993	.	.	.
CASP1	HC	.	.	.	.	.	.	.	.	.	.	.	.	0.430687	0.0817643	0.570787	.	.	.	.	.	.
CASP1	PrEP	.	.	.	.	.	.	.	.	.	.	.	.	-0.298236	0.279425	0.999442	.	.	.	.	.	.
CASP1	PWH	.	.	.	.	.	.	.	.	.	.	.	.	-0.242774	0.694871	0.998295	.	.	.	.	.	.
CASP4	HC	0.162587	0.140374	0.21557	0.216582	0.138138	0.287737	0.237345	0.299887	0.432222	.	.	.	0.0350538	0.865876	0.817232	0.670608	0.047905	0.757177	.	.	.
CASP4	PrEP	0.0797309	0.642304	0.999752	-0.00828786	0.95799	0.99878	0.0294381	0.898999	0.995957	.	.	.	0.0615483	0.800063	0.999442	-0.335303	0.276322	0.943791	.	.	.
CASP4	PWH	0.117724	0.524031	0.998611	-0.0597172	0.760135	0.997724	0.289739	0.360675	0.998434	.	.	.	-0.321391	0.525371	0.998295	-0.0129691	0.981745	0.999993	.	.	.
CASP8	HC	.	.	.	.	.	.	.	.	.	.	.	.	.	.	.	0.156635	0.63445	0.964503	.	.	.
CASP8	PrEP	.	.	.	.	.	.	.	.	.	.	.	.	.	.	.	0.450175	0.180058	0.943791	.	.	.
CASP8	PWH	.	.	.	.	.	.	.	.	.	.	.	.	.	.	.	0.699369	0.256649	0.999993	.	.	.
CAST	HC	0.287701	0.0476301	0.150892	0.299794	0.0164205	0.157421	0.249045	0.106926	0.291805	0.379483	0.0695306	0.639692	0.169072	0.372045	0.695401	0.307232	0.349922	0.941142	-0.043618	0.857545	0.831719
CAST	PrEP	-0.216537	0.0996575	0.999752	-0.0519158	0.601952	0.989676	-0.194448	0.201584	0.995957	-0.0445499	0.824218	0.997307	-0.0212461	0.90594	0.999442	0.154378	0.620369	0.950596	-0.175016	0.442374	0.975798
CAST	PWH	-0.191449	0.478724	0.998611	-0.132676	0.593464	0.997724	-0.206849	0.496555	0.998434	-0.0726886	0.878657	0.99844	0.0919361	0.75895	0.998295	-0.00200713	0.997877	0.999993	-0.0676381	0.890955	0.99841
CAT	HC	-0.220436	0.193014	0.250343	-0.313571	0.0557909	0.23736	.	.	.	.	.	.	-0.343779	0.0969258	0.582629	.	.	.	.	.	.
CAT	PrEP	-0.15588	0.57531	0.999752	-0.24191	0.173361	0.981924	.	.	.	.	.	.	-0.142063	0.5278	0.999442	.	.	.	.	.	.
CAT	PWH	-0.222455	0.435923	0.998611	0.0439357	0.854948	0.997724	.	.	.	.	.	.	-0.0208272	0.961251	0.998295	.	.	.	.	.	.
CBFA2T2	HC	-0.0803016	0.350506	0.325318	-0.160004	0.197711	0.32102	-0.226687	0.172592	0.347086	-0.53889	0.0135812	0.501022	-0.0978133	0.578649	0.760513	-0.0676128	0.763546	0.965003	.	.	.
CBFA2T2	PrEP	-0.146147	0.194782	0.999752	0.000760761	0.995501	0.99878	0.0353967	0.832259	0.995957	-0.0796657	0.639432	0.997307	0.126762	0.533575	0.999442	0.165926	0.458391	0.950596	.	.	.
CBFA2T2	PWH	0.0430874	0.791883	0.998611	-0.0931584	0.702772	0.997724	-0.0966658	0.689241	0.998434	0.0129547	0.96756	0.99844	0.0686704	0.856801	0.998295	0.202286	0.631285	0.999993	.	.	.
CBFB	HC	-0.0723674	0.337332	0.320936	-0.0917327	0.4812	0.455158	0.0309156	0.828301	0.634058	.	.	.	-0.082987	0.671361	0.775875	.	.	.	.	.	.
CBFB	PrEP	0.0189744	0.882573	0.999752	0.0311379	0.836883	0.997151	0.0898224	0.54933	0.995957	.	.	.	0.00339722	0.988147	0.999442	.	.	.	.	.	.
CBFB	PWH	-0.120181	0.357572	0.998611	-0.0306127	0.864529	0.997724	0.12752	0.526432	0.998434	.	.	.	-0.297419	0.560078	0.998295	.	.	.	.	.	.
CBL	HC	0.0684901	0.438128	0.365673	1.88982e-05	0.999879	0.602964	0.0989024	0.483216	0.514102	0.0840156	0.624593	0.783851	-0.0239622	0.884881	0.817509	0.0873905	0.703308	0.964503	.	.	.
CBL	PrEP	0.0925362	0.36172	0.999752	-0.0975909	0.499727	0.981924	-0.106615	0.485211	0.995957	-0.263503	0.142622	0.997307	-0.212969	0.269872	0.999442	-0.545472	0.0340126	0.879498	.	.	.
CBL	PWH	-0.0349861	0.841596	0.998611	-0.0183882	0.947219	0.997724	-0.00969846	0.968867	0.998434	-0.109092	0.741287	0.99844	-0.106311	0.727418	0.998295	-0.0113067	0.980192	0.999993	.	.	.
CBLB	HC	-0.164441	0.0689892	0.165593	-0.174558	0.14245	0.289695	0.220625	0.249145	0.402565	-0.205365	0.508118	0.777894	-0.334194	0.0910451	0.575997	0.223303	0.42741	0.941142	-0.142202	0.774084	0.826779
CBLB	PrEP	-0.174826	0.0858338	0.999752	-0.121484	0.325686	0.981924	-0.0944602	0.643396	0.995957	-0.205984	0.535352	0.997307	-0.10485	0.616752	0.999442	-0.387209	0.178574	0.943791	-0.245179	0.590834	0.975798
CBLB	PWH	0.0794646	0.620578	0.998611	-0.016966	0.946586	0.997724	0.331789	0.356295	0.998434	-0.0493142	0.949036	0.99844	0.374242	0.294667	0.998295	-0.182277	0.744642	0.999993	-0.204685	0.835946	0.99841
CBR4	HC	.	.	.	-0.191069	0.114166	0.272057	.	.	.	.	.	.	.	.	.	.	.	.	.	.	.
CBR4	PrEP	.	.	.	-0.104631	0.430672	0.981924	.	.	.	.	.	.	.	.	.	.	.	.	.	.	.
CBR4	PWH	.	.	.	0.0242841	0.865882	0.997724	.	.	.	.	.	.	.	.	.	.	.	.	.	.	.
CCAR1	HC	-0.184517	0.0351157	0.140283	-0.20581	0.0365954	0.209699	-0.0981281	0.565887	0.546597	0.0360317	0.816138	0.800403	-0.0711356	0.669849	0.775875	-0.131975	0.707127	0.964503	.	.	.
CCAR1	PrEP	-0.157206	0.209193	0.999752	-0.0483949	0.618476	0.989676	0.119887	0.505816	0.995957	-0.360947	0.0337219	0.997307	0.163678	0.406305	0.999442	-0.221546	0.519685	0.950596	.	.	.
CCAR1	PWH	-0.325501	0.0410009	0.998611	-0.239897	0.109425	0.997724	-0.153921	0.534321	0.998434	-0.451692	0.104362	0.99844	-0.182891	0.641097	0.998295	-0.376612	0.554648	0.999993	.	.	.
CCDC146	HC	-0.120114	0.169154	0.235163	-0.0873038	0.476298	0.45285	.	.	.	.	.	.	.	.	.	-0.414059	0.0817988	0.822777	.	.	.
CCDC146	PrEP	0.329714	0.0429245	0.999752	0.0917977	0.523074	0.981924	.	.	.	.	.	.	.	.	.	0.0206235	0.922859	0.955338	.	.	.
CCDC146	PWH	0.0475839	0.744967	0.998611	0.142208	0.440128	0.997724	.	.	.	.	.	.	.	.	.	0.00284582	0.994278	0.999993	.	.	.
CCDC18-AS1	HC	-0.109811	0.482156	0.379764	-0.00897663	0.932016	0.586374	.	.	.	.	.	.	.	.	.	.	.	.	.	.	.
CCDC18-AS1	PrEP	-0.153197	0.592802	0.999752	-0.221892	0.108963	0.981924	.	.	.	.	.	.	.	.	.	.	.	.	.	.	.
CCDC18-AS1	PWH	-0.150175	0.477472	0.998611	-0.250179	0.112933	0.997724	.	.	.	.	.	.	.	.	.	.	.	.	.	.	.
CCDC47	HC	.	.	.	.	.	.	0.0904086	0.659145	0.579111	.	.	.	-0.348046	0.0934349	0.575997	.	.	.	.	.	.
CCDC47	PrEP	.	.	.	.	.	.	-0.278132	0.210914	0.995957	.	.	.	-0.179408	0.434916	0.999442	.	.	.	.	.	.
CCDC47	PWH	.	.	.	.	.	.	-0.259735	0.362551	0.998434	.	.	.	0.208166	0.673929	0.998295	.	.	.	.	.	.
CCDC50	HC	.	.	.	.	.	.	.	.	.	.	.	.	.	.	.	0.0303983	0.930201	0.971072	.	.	.
CCDC50	PrEP	.	.	.	.	.	.	.	.	.	.	.	.	.	.	.	0.540209	0.132298	0.943791	.	.	.
CCDC50	PWH	.	.	.	.	.	.	.	.	.	.	.	.	.	.	.	0.195222	0.754959	0.999993	.	.	.
CCDC88A	HC	0.0125384	0.926899	0.517106	-0.0269843	0.825162	0.562095	0.0434943	0.776783	0.61962	0.0801556	0.662192	0.783851	-0.0805294	0.724612	0.788499	0.0400917	0.907098	0.967514	0.208317	0.532074	0.818829
CCDC88A	PrEP	-0.00946493	0.934981	0.999752	-0.0320951	0.780491	0.995347	-0.143618	0.345278	0.995957	0.000172463	0.99932	0.999799	-0.058396	0.763227	0.999442	-0.114364	0.701329	0.950596	-0.33576	0.329109	0.975798
CCDC88A	PWH	-0.129447	0.666651	0.998611	-0.0442023	0.887003	0.997724	-0.0386086	0.916472	0.998434	-0.178747	0.727116	0.99844	-0.0375139	0.918984	0.998295	-0.0346153	0.96652	0.999993	-0.269955	0.782104	0.99841
CCDC91	HC	-0.0802244	0.637691	0.433228	-0.0219406	0.898024	0.57549	0.0824016	0.602843	0.559931	-0.285651	0.0664662	0.639692	-0.0470831	0.803245	0.802243	-0.138763	0.601577	0.964503	0.0770358	0.758895	0.826779
CCDC91	PrEP	0.103826	0.524804	0.999752	0.0712851	0.680346	0.990681	-0.157527	0.34806	0.995957	0.170701	0.267969	0.997307	0.075192	0.703352	0.999442	0.1211	0.641506	0.950596	0.212757	0.382424	0.975798
CCDC91	PWH	0.0862964	0.813259	0.998611	0.143877	0.744414	0.997724	0.275889	0.403461	0.998434	0.331905	0.351029	0.99844	0.362967	0.261914	0.998295	0.2868	0.638804	0.999993	0.201867	0.702377	0.99841
CCDC93	HC	-0.126328	0.199154	0.253772	-0.00169781	0.985932	0.597656	-0.115002	0.372436	0.467011	-0.0542498	0.678914	0.783851	-0.235138	0.167964	0.624444	-0.151014	0.50968	0.962723	0.143254	0.587454	0.82471
CCDC93	PrEP	0.0179515	0.85506	0.999752	-0.0323746	0.750471	0.995347	0.211492	0.151464	0.995957	0.0906635	0.51232	0.997307	-0.018376	0.918307	0.999442	-0.030338	0.892218	0.954248	0.0412542	0.863401	0.986234
CCDC93	PWH	-0.0539935	0.780468	0.998611	-0.0670773	0.770269	0.997724	-0.0588629	0.812181	0.998434	-0.0906611	0.765731	0.99844	0.160302	0.572326	0.998295	0.200726	0.681983	0.999993	-0.390315	0.462696	0.99841
CCL18	HC	0.78645	0.152669	0.222441	0.477962	0.193354	0.317577	0.349922	0.417188	0.48746	.	.	.	0.136391	0.745381	0.791075	.	.	.	.	.	.
CCL18	PrEP	0.377588	0.48596	0.999752	-0.115813	0.77196	0.995347	0.26825	0.559643	0.995957	.	.	.	0.330379	0.386457	0.999442	.	.	.	.	.	.
CCL18	PWH	0.564173	0.600694	0.998611	-0.224544	0.762002	0.997724	0.360271	0.675241	0.998434	.	.	.	0.935229	0.175675	0.998295	.	.	.	.	.	.
CCNH	HC	-0.0682168	0.551907	0.403034	-0.168584	0.263569	0.356236	-0.0529002	0.756526	0.617257	-0.0530844	0.72402	0.788303	-0.136353	0.455936	0.72549	-0.112714	0.624933	0.964503	-0.294431	0.263994	0.818829
CCNH	PrEP	0.0366168	0.754774	0.999752	0.203315	0.191891	0.981924	0.0259348	0.8898	0.995957	0.127755	0.420762	0.997307	-0.109304	0.583592	0.999442	0.0980272	0.666746	0.950596	0.241573	0.31625	0.975798
CCNH	PWH	0.171575	0.483305	0.998611	0.149279	0.674434	0.997724	0.346917	0.316555	0.998434	0.239705	0.488028	0.99844	0.0477523	0.877178	0.998295	-0.392586	0.424257	0.999993	0.306932	0.555375	0.99841
CCNI	HC	0.0599199	0.607381	0.421164	-0.161582	0.381214	0.4197	-0.165643	0.489339	0.515341	.	.	.	-0.0562714	0.783798	0.799428	-0.114635	0.695665	0.964503	.	.	.
CCNI	PrEP	-0.305859	0.121781	0.999752	0.0286223	0.890959	0.997921	-0.168693	0.503086	0.995957	.	.	.	-0.040252	0.8632	0.999442	-0.395196	0.187264	0.943791	.	.	.
CCNI	PWH	-0.326947	0.162382	0.998611	-0.250926	0.44441	0.997724	-0.0613719	0.858843	0.998434	.	.	.	-0.625035	0.141426	0.998295	-0.403057	0.457983	0.999993	.	.	.
CCNL1	HC	0.0966106	0.537252	0.398318	0.144311	0.331074	0.393543	0.117189	0.413473	0.485859	0.298429	0.234405	0.701134	-0.108442	0.654424	0.773814	0.231133	0.332059	0.941142	-0.0503667	0.878506	0.840596
CCNL1	PrEP	0.164342	0.321034	0.999752	0.112937	0.456389	0.981924	0.0511908	0.742015	0.995957	0.144278	0.554019	0.997307	-0.110755	0.677	0.999442	0.153759	0.507689	0.950596	-0.255295	0.405299	0.975798
CCNL1	PWH	0.131807	0.689111	0.998611	0.152797	0.658508	0.997724	-0.148437	0.591055	0.998434	-0.0434162	0.9323	0.99844	-0.329628	0.432645	0.998295	0.245211	0.634076	0.999993	0.287894	0.664687	0.99841
CCNT2	HC	-0.102495	0.311605	0.308401	-0.046753	0.606465	0.500622	-0.00436807	0.975767	0.667168	0.155712	0.441566	0.763723	-0.0424152	0.844786	0.817232	0.053128	0.817472	0.965003	.	.	.
CCNT2	PrEP	-0.000518644	0.996857	0.999752	0.028277	0.786483	0.995347	-0.0557501	0.714732	0.995957	0.388027	0.0691179	0.997307	-0.255011	0.323328	0.999442	-0.31217	0.188411	0.943791	.	.	.
CCNT2	PWH	0.0970838	0.609319	0.998611	0.0408777	0.816735	0.997724	0.205721	0.350211	0.998434	0.350728	0.333455	0.99844	-0.0403535	0.935742	0.998295	-0.0534021	0.901318	0.999993	.	.	.
CCNY	HC	-0.137082	0.198742	0.253591	-0.115643	0.341462	0.398477	-0.0600371	0.637531	0.571905	0.0734312	0.652987	0.783851	-0.241596	0.285702	0.675818	-0.269412	0.377451	0.941142	-0.0421721	0.885635	0.840755
CCNY	PrEP	0.112164	0.342141	0.999752	0.0176889	0.894625	0.997921	0.194417	0.181712	0.995957	-0.0281433	0.860254	0.997307	-0.0812207	0.746992	0.999442	-0.0692882	0.814846	0.950596	-0.313886	0.27568	0.975798
CCNY	PWH	-0.0393007	0.845604	0.998611	0.105698	0.689107	0.997724	-0.135392	0.564023	0.998434	-0.0846489	0.79588	0.99844	0.11039	0.802415	0.998295	-0.289226	0.628413	0.999993	-0.10099	0.867383	0.99841
CCPG1	HC	0.211003	0.30369	0.305938	0.192554	0.283871	0.371279	-0.0460208	0.810535	0.629003	-0.089555	0.713557	0.787974	0.0314071	0.892509	0.817837	-0.00927741	0.978434	0.972602	0.0200911	0.95903	0.844446
CCPG1	PrEP	0.048003	0.824837	0.999752	0.0243277	0.891766	0.997921	-0.0828806	0.692361	0.995957	-0.0702772	0.776352	0.997307	0.00367926	0.987911	0.999442	0.208257	0.543515	0.950596	-0.0530165	0.884258	0.986234
CCPG1	PWH	-0.086002	0.832928	0.998611	-0.131157	0.750417	0.997724	0.0322755	0.926205	0.998434	0.182853	0.729516	0.99844	0.236768	0.543233	0.998295	-0.0952312	0.895048	0.999993	0.0638233	0.935654	0.99841
CCR1	HC	.	.	.	.	.	.	1.03468	0.00119972	0.029304	.	.	.	0.812206	0.0764904	0.566205	.	.	.	.	.	.
CCR1	PrEP	.	.	.	.	.	.	-0.247932	0.317423	0.995957	.	.	.	-0.0814796	0.869365	0.999442	.	.	.	.	.	.
CCR1	PWH	.	.	.	.	.	.	-0.207375	0.518513	0.998434	.	.	.	-0.190646	0.864483	0.998295	.	.	.	.	.	.
CCR7	HC	.	.	.	.	.	.	.	.	.	.	.	.	.	.	.	.	.	.	.	.	.
CCR7	PrEP	.	.	.	.	.	.	.	.	.	.	.	.	.	.	.	.	.	.	.	.	.
CCR7	PWH	.	.	.	.	.	.	.	.	.	.	.	.	.	.	.	.	.	.	.	.	.
CCRL2	HC	.	.	.	.	.	.	.	.	.	.	.	.	0.656745	0.0459687	0.524167	.	.	.	.	.	.
CCRL2	PrEP	.	.	.	.	.	.	.	.	.	.	.	.	-0.173482	0.524003	0.999442	.	.	.	.	.	.
CCRL2	PWH	.	.	.	.	.	.	.	.	.	.	.	.	0.1412	0.827498	0.998295	.	.	.	.	.	.
CCSER2	HC	-0.100695	0.308184	0.307633	-0.0728393	0.47303	0.451853	-0.0370758	0.821294	0.632338	0.1306	0.63248	0.783851	-0.0687608	0.688154	0.779412	-0.0557494	0.866509	0.965251	.	.	.
CCSER2	PrEP	-0.05493	0.649549	0.999752	0.0706339	0.546466	0.985577	0.123454	0.485617	0.995957	-0.214101	0.428584	0.997307	-0.205586	0.30948	0.999442	-0.0944628	0.773347	0.950596	.	.	.
CCSER2	PWH	0.0936488	0.617769	0.998611	-0.0423601	0.836909	0.997724	0.283586	0.299415	0.998434	-0.116149	0.821924	0.99844	-0.279778	0.459045	0.998295	-0.00120195	0.998505	0.999993	.	.	.
CCT3	HC	.	.	.	.	.	.	0.0599791	0.780862	0.62069	.	.	.	-0.0537048	0.823402	0.812838	.	.	.	.	.	.
CCT3	PrEP	.	.	.	.	.	.	-0.155877	0.492348	0.995957	.	.	.	-0.29026	0.293882	0.999442	.	.	.	.	.	.
CCT3	PWH	.	.	.	.	.	.	-0.218706	0.463376	0.998434	.	.	.	-1.07492	0.111944	0.998295	.	.	.	.	.	.
CCT4	HC	.	.	.	.	.	.	.	.	.	.	.	.	0.110536	0.703611	0.784082	.	.	.	.	.	.
CCT4	PrEP	.	.	.	.	.	.	.	.	.	.	.	.	-0.339302	0.306636	0.999442	.	.	.	.	.	.
CCT4	PWH	.	.	.	.	.	.	.	.	.	.	.	.	0.0935336	0.902138	0.998295	.	.	.	.	.	.
CCT5	HC	.	.	.	.	.	.	0.186722	0.412858	0.485605	.	.	.	0.143162	0.565058	0.757209	.	.	.	.	.	.
CCT5	PrEP	.	.	.	.	.	.	-0.0492625	0.834098	0.995957	.	.	.	0.147246	0.607442	0.999442	.	.	.	.	.	.
CCT5	PWH	.	.	.	.	.	.	-0.388195	0.228944	0.998434	.	.	.	0.116584	0.828606	0.998295	.	.	.	.	.	.
CCT6A	HC	.	.	.	.	.	.	.	.	.	.	.	.	-0.15378	0.660885	0.775875	.	.	.	.	.	.
CCT6A	PrEP	.	.	.	.	.	.	.	.	.	.	.	.	-0.0652063	0.858956	0.999442	.	.	.	.	.	.
CCT6A	PWH	.	.	.	.	.	.	.	.	.	.	.	.	0.12975	0.881263	0.998295	.	.	.	.	.	.
CCT8	HC	.	.	.	.	.	.	0.0908506	0.637878	0.571905	.	.	.	0.0410626	0.86045	0.817232	.	.	.	.	.	.
CCT8	PrEP	.	.	.	.	.	.	-0.245802	0.234456	0.995957	.	.	.	-0.109896	0.689673	0.999442	.	.	.	.	.	.
CCT8	PWH	.	.	.	.	.	.	-0.345506	0.203271	0.998434	.	.	.	-0.0637078	0.916871	0.998295	.	.	.	.	.	.
CD163	HC	.	.	.	.	.	.	.	.	.	.	.	.	0.352837	0.148288	0.610995	.	.	.	.	.	.
CD163	PrEP	.	.	.	.	.	.	.	.	.	.	.	.	0.101004	0.705162	0.999442	.	.	.	.	.	.
CD163	PWH	.	.	.	.	.	.	.	.	.	.	.	.	-0.111479	0.821673	0.998295	.	.	.	.	.	.
CD164	HC	0.78085	0.00680526	0.0792959	0.444709	0.0913547	0.258738	0.60628	0.0025566	0.0497373	0.214849	0.434245	0.761833	0.494977	0.0929037	0.575997	0.524241	0.190351	0.897465	0.473913	0.116314	0.818829
CD164	PrEP	0.00631528	0.97801	0.999752	-0.0251787	0.921284	0.99878	-0.297802	0.0993923	0.995957	-0.161584	0.557093	0.997307	0.133821	0.6383	0.999442	-0.232729	0.541386	0.950596	0.178865	0.502993	0.975798
CD164	PWH	-0.0077867	0.985605	0.998611	-0.0593687	0.913324	0.997724	-0.269474	0.366402	0.998434	-0.317854	0.586258	0.99844	0.351918	0.443716	0.998295	-0.0237296	0.976375	0.999993	0.413962	0.47577	0.99841
CD274	HC	0.393919	0.159883	0.228169	0.397194	0.339528	0.398477	0.560676	0.179775	0.350577	0.533001	0.310185	0.71652	0.569504	0.177296	0.624444	0.522809	0.335644	0.941142	.	.	.
CD274	PrEP	0.61338	0.151486	0.999752	0.626017	0.209125	0.981924	0.677562	0.128237	0.995957	1.02663	0.0606424	0.997307	1.08044	0.0410086	0.999442	1.32176	0.0278325	0.879498	.	.	.
CD274	PWH	0.870476	0.107676	0.998611	0.608198	0.409418	0.997724	1.35353	0.0371558	0.998434	0.619819	0.488578	0.99844	0.677669	0.516779	0.998295	1.35174	0.235315	0.999993	.	.	.
CD2AP	HC	.	.	.	.	.	.	.	.	.	.	.	.	.	.	.	0.367057	0.203142	0.907937	.	.	.
CD2AP	PrEP	.	.	.	.	.	.	.	.	.	.	.	.	.	.	.	0.543807	0.0643341	0.879498	.	.	.
CD2AP	PWH	.	.	.	.	.	.	.	.	.	.	.	.	.	.	.	1.02753	0.0595189	0.999993	.	.	.
CD36	HC	-0.248841	0.375712	0.337561	-0.509074	0.165132	0.30229	-0.504355	0.199541	0.367652	-0.4969	0.144001	0.678468	-0.328853	0.192494	0.624444	.	.	.	.	.	.
CD36	PrEP	-0.788078	0.0349572	0.999752	-0.738366	0.094802	0.981924	-0.851761	0.0559512	0.995957	-0.697458	0.0481086	0.997307	-1.09033	0.00208344	0.639042	.	.	.	.	.	.
CD36	PWH	-0.708901	0.227194	0.998611	-1.15319	0.140883	0.997724	-0.62884	0.318431	0.998434	-0.720931	0.240761	0.99844	-1.23402	0.015657	0.998295	.	.	.	.	.	.
CD37	HC	.	.	.	.	.	.	.	.	.	.	.	.	0.319338	0.190527	0.624444	.	.	.	.	.	.
CD37	PrEP	.	.	.	.	.	.	.	.	.	.	.	.	-0.132803	0.626785	0.999442	.	.	.	.	.	.
CD37	PWH	.	.	.	.	.	.	.	.	.	.	.	.	-0.536604	0.334253	0.998295	.	.	.	.	.	.
CD44	HC	0.111749	0.61314	0.423081	0.116288	0.443509	0.4445	-0.0364082	0.854338	0.63682	0.107953	0.585725	0.783851	-0.0764761	0.771579	0.796784	-0.159762	0.715935	0.964503	0.184449	0.475755	0.818829
CD44	PrEP	-0.0411927	0.829096	0.999752	-0.117968	0.430569	0.981924	-0.055876	0.771298	0.995957	-0.128738	0.562366	0.997307	-0.221827	0.33425	0.999442	-0.38634	0.335473	0.946956	-0.330471	0.245467	0.975798
CD44	PWH	-0.0434434	0.929464	0.998611	-0.217574	0.588005	0.997724	-0.0890557	0.851881	0.998434	-0.202647	0.717308	0.99844	-0.159036	0.705333	0.998295	-0.752481	0.483444	0.999993	-0.389275	0.574655	0.99841
CD46	HC	0.28757	0.0329468	0.140283	0.147027	0.311547	0.386682	0.171913	0.271746	0.412094	0.298509	0.316811	0.71652	0.223309	0.204329	0.624444	0.447606	0.0929022	0.829042	0.391962	0.0908561	0.818829
CD46	PrEP	-0.0787934	0.53939	0.999752	-0.0441498	0.779609	0.995347	-0.0925129	0.569026	0.995957	0.0264484	0.924348	0.997307	-0.102032	0.583627	0.999442	-0.0113035	0.962935	0.963025	-0.0799707	0.709728	0.986234
CD46	PWH	-0.114627	0.61304	0.998611	-0.10985	0.728495	0.997724	-0.13859	0.57547	0.998434	0.0372006	0.943556	0.99844	-0.345043	0.246663	0.998295	-0.198388	0.691509	0.999993	-0.537521	0.264317	0.99841
CD47	HC	0.357872	0.0896667	0.181109	0.352448	0.0955637	0.25892	0.41097	0.0907521	0.274963	0.32668	0.207154	0.700038	0.443374	0.0861531	0.570787	0.3198	0.253157	0.923254	0.266936	0.482131	0.818829
CD47	PrEP	0.134587	0.526545	0.999752	0.0601183	0.780253	0.995347	0.114138	0.635371	0.995957	0.0432903	0.855953	0.997307	0.218963	0.411371	0.999442	-0.129479	0.629654	0.950596	0.354068	0.357273	0.975798
CD47	PWH	0.167744	0.663233	0.998611	0.141075	0.739363	0.997724	0.118795	0.752655	0.998434	0.011423	0.979995	0.99844	0.324948	0.433273	0.998295	0.185164	0.751562	0.999993	0.455781	0.580158	0.99841
CD52	HC	0.767864	0.0324576	0.140283	0.467753	0.153446	0.2953	-0.0815311	0.784821	0.622079	0.501072	0.295381	0.71652	0.241857	0.578806	0.760513	0.4671	0.466332	0.950907	.	.	.
CD52	PrEP	-0.196136	0.614594	0.999752	-0.273759	0.444834	0.981924	-0.31009	0.341122	0.995957	0.0249378	0.954833	0.997307	0.209085	0.639829	0.999442	-0.297629	0.63457	0.950596	.	.	.
CD52	PWH	-0.23739	0.681549	0.998611	-0.433852	0.493828	0.997724	-0.33189	0.494455	0.998434	-0.0646404	0.936456	0.99844	0.749189	0.307121	0.998295	0.071273	0.952254	0.999993	.	.	.
CD53	HC	0.280623	0.179899	0.24264	0.173546	0.326358	0.391639	-0.0403883	0.875272	0.641958	0.219311	0.420218	0.753842	0.250153	0.234471	0.643866	-0.0539833	0.814616	0.965003	0.350094	0.229914	0.818829
CD53	PrEP	0.18577	0.423468	0.999752	0.154222	0.445528	0.981924	0.289929	0.314395	0.995957	0.377582	0.16645	0.997307	0.334137	0.154646	0.999442	0.234732	0.31485	0.943791	-0.142576	0.617279	0.975798
CD53	PWH	0.155223	0.692059	0.998611	0.0432009	0.906064	0.997724	0.00958837	0.983643	0.998434	0.27428	0.567148	0.99844	0.226945	0.518069	0.998295	0.1777	0.69408	0.999993	-0.03518	0.9545	0.99841
CD55	HC	.	.	.	.	.	.	0.18547	0.395481	0.47632	.	.	.	0.138374	0.449784	0.722205	.	.	.	.	.	.
CD55	PrEP	.	.	.	.	.	.	0.00588686	0.978989	0.995957	.	.	.	-0.320813	0.151144	0.999442	.	.	.	.	.	.
CD55	PWH	.	.	.	.	.	.	-0.179671	0.544416	0.998434	.	.	.	-0.941377	0.0577734	0.998295	.	.	.	.	.	.
CD58	HC	0.00914954	0.940058	0.51838	0.0314028	0.832453	0.564085	0.163929	0.216459	0.383157	-0.136135	0.421866	0.753842	0.151474	0.488476	0.736473	0.0626458	0.767198	0.965003	0.111952	0.615729	0.825229
CD58	PrEP	-0.0508081	0.675189	0.999752	-0.137251	0.388699	0.981924	0.00015051	0.999063	0.999868	-0.0971292	0.577912	0.997307	0.220646	0.352394	0.999442	-0.271593	0.21275	0.943791	0.103938	0.611163	0.975798
CD58	PWH	-0.0259423	0.920708	0.998611	0.0515294	0.8845	0.997724	0.0679004	0.799563	0.998434	0.0553585	0.884755	0.99844	0.278594	0.448311	0.998295	-0.193058	0.676106	0.999993	0.380301	0.402829	0.99841
CD59	HC	.	.	.	.	.	.	0.0587553	0.780171	0.62069	.	.	.	0.157152	0.455873	0.72549	.	.	.	.	.	.
CD59	PrEP	.	.	.	.	.	.	-0.248907	0.274229	0.995957	.	.	.	0.152841	0.526158	0.999442	.	.	.	.	.	.
CD59	PWH	.	.	.	.	.	.	-0.500062	0.10831	0.998434	.	.	.	0.515527	0.252003	0.998295	.	.	.	.	.	.
CD5L	HC	0.259611	0.176051	0.240028	0.219793	0.313139	0.387358	.	.	.	0.144861	0.554317	0.779424	0.164361	0.579935	0.760513	0.559381	0.241778	0.923254	.	.	.
CD5L	PrEP	0.385116	0.148981	0.999752	0.152031	0.515377	0.981924	.	.	.	0.446234	0.0891701	0.997307	0.502738	0.156181	0.999442	0.099072	0.827526	0.950596	.	.	.
CD5L	PWH	0.0946824	0.783112	0.998611	0.0963184	0.842297	0.997724	.	.	.	0.10187	0.828855	0.99844	0.588949	0.32351	0.998295	0.547076	0.567956	0.999993	.	.	.
CD63	HC	0.888079	0.183002	0.244627	0.565086	0.34916	0.401955	0.201634	0.557291	0.542149	0.334224	0.536633	0.777894	0.290249	0.354754	0.693733	0.432608	0.437322	0.941142	0.462562	0.327955	0.818829
CD63	PrEP	-0.12791	0.824188	0.999752	-0.261878	0.657542	0.989676	-0.0451164	0.894086	0.995957	-0.119563	0.832423	0.997307	0.173201	0.512406	0.999442	-0.33524	0.530577	0.950596	-0.216698	0.617344	0.975798
CD63	PWH	-0.22977	0.864952	0.998611	-0.283213	0.848173	0.997724	-0.0180089	0.981714	0.998434	-0.120256	0.925265	0.99844	0.319372	0.518488	0.998295	0.00616291	0.996181	0.999993	-0.205399	0.828686	0.99841
CD68	HC	0.612338	0.306101	0.306986	0.364659	0.521172	0.471031	0.0502015	0.882175	0.643759	0.093686	0.879641	0.803398	0.135087	0.690027	0.780082	0.231464	0.693206	0.964503	0.483642	0.333428	0.818829
CD68	PrEP	-0.0784217	0.89247	0.999752	-0.13096	0.819771	0.995347	-0.186367	0.583529	0.995957	-0.0925854	0.880739	0.997307	0.0895744	0.761527	0.999442	-0.279674	0.629849	0.950596	-0.177126	0.693001	0.986234
CD68	PWH	-0.424562	0.729371	0.998611	-0.382938	0.777818	0.997724	-0.502462	0.496705	0.998434	-0.253667	0.844298	0.99844	0.0903612	0.864678	0.998295	-0.206146	0.874319	0.999993	-0.2374	0.807419	0.99841
CD74	HC	0.724081	0.196778	0.252424	0.512056	0.312622	0.387358	0.265484	0.392831	0.476053	0.220974	0.641341	0.783851	0.295245	0.389308	0.702138	0.318265	0.556739	0.964503	0.387854	0.369938	0.818829
CD74	PrEP	-0.0481885	0.916247	0.999752	0.0349712	0.941338	0.99878	0.0718653	0.80816	0.995957	-0.0761772	0.88465	0.997307	0.143774	0.623817	0.999442	-0.0751548	0.874331	0.952837	0.0294536	0.948542	0.997125
CD74	PWH	-0.323049	0.78448	0.998611	-0.248224	0.848518	0.997724	-0.377949	0.60763	0.998434	-0.277139	0.834406	0.99844	0.109447	0.844875	0.998295	-0.261209	0.840657	0.999993	-0.801849	0.493384	0.99841
CD80	HC	0.271459	0.15058	0.221057	0.408818	0.0368675	0.210315	0.622468	0.021216	0.158747	.	.	.	-0.11764	0.599124	0.762563	0.564463	0.0730558	0.822777	.	.	.
CD80	PrEP	-0.0218674	0.937083	0.999752	0.122963	0.528055	0.981924	-0.129219	0.593914	0.995957	.	.	.	-0.229104	0.38926	0.999442	-0.137121	0.631171	0.950596	.	.	.
CD80	PWH	0.0822044	0.798034	0.998611	-0.0703303	0.780863	0.997724	0.163878	0.605933	0.998434	.	.	.	-0.222743	0.69732	0.998295	-0.081312	0.884622	0.999993	.	.	.
CD81	HC	1.00634	0.062086	0.159885	0.656424	0.150959	0.294259	0.157755	0.57999	0.551865	0.403289	0.522203	0.777894	0.441888	0.118149	0.59871	0.631687	0.189387	0.897465	.	.	.
CD81	PrEP	0.0575639	0.910516	0.999752	-0.109581	0.81492	0.995347	-0.0998776	0.745144	0.995957	-0.244437	0.687127	0.997307	0.0357588	0.880884	0.999442	-0.524178	0.263843	0.943791	.	.	.
CD81	PWH	0.107791	0.911042	0.998611	-0.0682144	0.943467	0.997724	-0.38007	0.508901	0.998434	-0.0635075	0.955981	0.99844	0.033691	0.935666	0.998295	0.0769812	0.935771	0.999993	.	.	.
CD82	HC	0.227232	0.304361	0.306055	.	.	.	-0.167013	0.483168	0.514102	.	.	.	-0.0714927	0.761165	0.79305	.	.	.	.	.	.
CD82	PrEP	-0.239243	0.547134	0.999752	.	.	.	0.00555757	0.982004	0.995957	.	.	.	0.10719	0.691385	0.999442	.	.	.	.	.	.
CD82	PWH	-0.646342	0.0765166	0.998611	.	.	.	-0.171578	0.601052	0.998434	.	.	.	0.304864	0.530759	0.998295	.	.	.	.	.	.
CD83	HC	0.15098	0.128952	0.208371	0.14263	0.192937	0.317577	0.0466079	0.760332	0.617257	0.0586481	0.648718	0.783851	-0.0321223	0.863101	0.817232	-0.150998	0.551123	0.964503	-0.34412	0.139706	0.818829
CD83	PrEP	0.00177869	0.98455	0.999752	-0.0147899	0.887628	0.997921	0.133419	0.416294	0.995957	-0.116024	0.399206	0.997307	-0.281246	0.175058	0.999442	-0.241399	0.342052	0.94829	-0.276234	0.194858	0.975798
CD83	PWH	-0.0980501	0.613566	0.998611	-0.170931	0.498716	0.997724	-0.0998431	0.748951	0.998434	-0.294433	0.34316	0.99844	-0.289125	0.362289	0.998295	-0.355447	0.525865	0.999993	-0.397282	0.384781	0.99841
CD86	HC	.	.	.	.	.	.	.	.	.	.	.	.	.	.	.	.	.	.	.	.	.
CD86	PrEP	.	.	.	.	.	.	.	.	.	.	.	.	.	.	.	.	.	.	.	.	.
CD86	PWH	.	.	.	.	.	.	.	.	.	.	.	.	.	.	.	.	.	.	.	.	.
CD9	HC	0.38996	0.0942158	0.185215	0.424357	0.101869	0.264039	0.394855	0.030164	0.182632	0.524814	0.206522	0.700038	0.313761	0.233604	0.643806	0.279443	0.510449	0.962723	-0.192725	0.610529	0.825229
CD9	PrEP	-0.146329	0.574766	0.999752	-0.241532	0.383942	0.981924	-0.208288	0.235115	0.995957	0.0637503	0.866368	0.997307	0.02166	0.937005	0.999442	0.0441431	0.914886	0.955338	-0.0435567	0.908677	0.988157
CD9	PWH	-0.360813	0.390365	0.998611	-0.440528	0.398293	0.997724	-0.294956	0.263221	0.998434	-0.106751	0.880452	0.99844	-0.0569648	0.893791	0.998295	-0.111152	0.887888	0.999993	-0.434052	0.601893	0.99841
CD99	HC	.	.	.	.	.	.	0.328411	0.113076	0.297706	.	.	.	0.2601	0.204018	0.624444	.	.	.	.	.	.
CD99	PrEP	.	.	.	.	.	.	-0.227486	0.271932	0.995957	.	.	.	-0.285119	0.218941	0.999442	.	.	.	.	.	.
CD99	PWH	.	.	.	.	.	.	-0.349494	0.203082	0.998434	.	.	.	-0.29695	0.573618	0.998295	.	.	.	.	.	.
CDC27	HC	0.068756	0.389205	0.343943	-0.0437078	0.633429	0.510043	-0.173334	0.316557	0.440613	-0.196506	0.201387	0.698731	-0.172823	0.303323	0.679539	0.0222923	0.930948	0.971072	.	.	.
CDC27	PrEP	-0.115039	0.362604	0.999752	-0.0147501	0.889737	0.997921	0.121668	0.494049	0.995957	-0.280127	0.0679603	0.997307	-0.148133	0.445896	0.999442	-0.196947	0.44242	0.950596	.	.	.
CDC27	PWH	0.0148541	0.917888	0.998611	0.0663135	0.668939	0.997724	-0.332176	0.182461	0.998434	-0.0513301	0.831696	0.99844	-0.0483924	0.903567	0.998295	-0.102505	0.829783	0.999993	.	.	.
CDC37	HC	.	.	.	.	.	.	.	.	.	.	.	.	0.375671	0.244315	0.64626	.	.	.	.	.	.
CDC37	PrEP	.	.	.	.	.	.	.	.	.	.	.	.	0.0602283	0.834348	0.999442	.	.	.	.	.	.
CDC37	PWH	.	.	.	.	.	.	.	.	.	.	.	.	-0.198901	0.775003	0.998295	.	.	.	.	.	.
CDC40	HC	.	.	.	.	.	.	.	.	.	.	.	.	0.00136917	0.994741	0.83197	.	.	.	.	.	.
CDC40	PrEP	.	.	.	.	.	.	.	.	.	.	.	.	-0.0508902	0.819922	0.999442	.	.	.	.	.	.
CDC40	PWH	.	.	.	.	.	.	.	.	.	.	.	.	-0.915962	0.105257	0.998295	.	.	.	.	.	.
CDC42	HC	0.224708	0.280792	0.295226	0.324672	0.0930065	0.258738	-0.0382841	0.841543	0.635124	0.197736	0.395249	0.753842	0.146802	0.564561	0.757095	0.103456	0.740591	0.965003	.	.	.
CDC42	PrEP	0.152763	0.503188	0.999752	0.0222813	0.90991	0.997921	-0.114046	0.590798	0.995957	0.127086	0.57353	0.997307	0.292435	0.288477	0.999442	-0.139607	0.652525	0.950596	.	.	.
CDC42	PWH	0.0498256	0.902051	0.998611	-0.00681176	0.985828	0.997724	0.0276458	0.93907	0.998434	-0.277537	0.548231	0.99844	0.835886	0.0691474	0.998295	-0.496819	0.436102	0.999993	.	.	.
CDC42BPA	HC	.	.	.	-0.0926982	0.364884	0.411207	.	.	.	.	.	.	.	.	.	-0.0504402	0.897568	0.966587	.	.	.
CDC42BPA	PrEP	.	.	.	0.0701611	0.551295	0.986066	.	.	.	.	.	.	.	.	.	0.115771	0.761998	0.950596	.	.	.
CDC42BPA	PWH	.	.	.	0.236238	0.16649	0.997724	.	.	.	.	.	.	.	.	.	-0.201724	0.776395	0.999993	.	.	.
CDC42BPB	HC	0.0885453	0.384806	0.341658	0.0840396	0.413325	0.432919	-0.157019	0.301502	0.432222	0.278151	0.0809241	0.648661	0.120386	0.462299	0.729524	0.27811	0.256399	0.923254	.	.	.
CDC42BPB	PrEP	0.0723	0.590319	0.999752	-0.0034101	0.976529	0.99878	-0.141644	0.37343	0.995957	-0.19652	0.185516	0.997307	-0.0859971	0.644523	0.999442	-0.283641	0.242151	0.943791	.	.	.
CDC42BPB	PWH	-0.159219	0.418587	0.998611	-0.16876	0.409145	0.997724	-0.191869	0.390647	0.998434	-0.238126	0.391001	0.99844	0.183475	0.587705	0.998295	0.158571	0.72771	0.999993	.	.	.
CDC42EP3	HC	0.250517	0.0667679	0.163008	0.229908	0.0260597	0.191379	-0.317153	0.13397	0.316722	0.273845	0.189867	0.698731	0.131537	0.483	0.736473	0.0606722	0.788863	0.965003	0.063861	0.867102	0.834715
CDC42EP3	PrEP	0.10756	0.429126	0.999752	0.0835955	0.3707	0.981924	0.103474	0.623566	0.995957	-0.12049	0.544465	0.997307	0.237854	0.262659	0.999442	0.531264	0.0360275	0.879498	0.279144	0.442896	0.975798
CDC42EP3	PWH	0.0745338	0.759557	0.998611	-0.0442704	0.821727	0.997724	-0.293871	0.334243	0.998434	0.0690932	0.866637	0.99844	0.398289	0.237041	0.998295	0.381952	0.420496	0.999993	0.668543	0.398566	0.99841
CDC42SE2	HC	-0.104934	0.556085	0.403509	-0.088172	0.619977	0.50654	-0.103861	0.644765	0.574151	-0.0554383	0.861752	0.802765	-0.148358	0.578906	0.760513	-0.160783	0.587944	0.964503	.	.	.
CDC42SE2	PrEP	0.188194	0.402435	0.999752	0.154848	0.458621	0.981924	0.204217	0.404666	0.995957	0.200284	0.523909	0.997307	0.101489	0.738995	0.999442	0.826764	0.01623	0.879498	.	.	.
CDC42SE2	PWH	-0.0264511	0.939095	0.998611	-0.15397	0.674045	0.997724	-0.0694763	0.855524	0.998434	0.0515871	0.931056	0.99844	0.107123	0.843257	0.998295	-0.214533	0.710922	0.999993	.	.	.
CDC5L	HC	.	.	.	.	.	.	.	.	.	.	.	.	-0.0218413	0.906107	0.819549	.	.	.	.	.	.
CDC5L	PrEP	.	.	.	.	.	.	.	.	.	.	.	.	0.135609	0.513447	0.999442	.	.	.	.	.	.
CDC5L	PWH	.	.	.	.	.	.	.	.	.	.	.	.	-0.102874	0.831722	0.998295	.	.	.	.	.	.
CDC73	HC	0.115806	0.323671	0.315503	0.0832511	0.587348	0.494879	0.161792	0.408097	0.482808	0.296552	0.164131	0.679627	-0.0296156	0.866583	0.817232	0.423903	0.223042	0.923254	.	.	.
CDC73	PrEP	0.162341	0.324374	0.999752	0.105331	0.554728	0.986066	0.0126027	0.950297	0.995957	0.192084	0.334509	0.997307	0.022999	0.91045	0.999442	0.532493	0.129391	0.943791	.	.	.
CDC73	PWH	0.319509	0.172064	0.998611	0.299439	0.327159	0.997724	0.425204	0.156162	0.998434	-0.0734183	0.840448	0.99844	0.113647	0.777765	0.998295	0.294822	0.643066	0.999993	.	.	.
CDCP1	HC	-0.154123	0.318721	0.313522	0.0642299	0.727223	0.536841	-0.302702	0.0744043	0.254325	0.272683	0.159683	0.678468	-0.099406	0.624548	0.769725	-0.326255	0.352207	0.941142	.	.	.
CDCP1	PrEP	0.296496	0.122814	0.999752	0.46607	0.0532225	0.981924	0.320543	0.0731299	0.995957	0.783416	0.00216611	0.875109	0.319667	0.184816	0.999442	0.270394	0.431972	0.950596	.	.	.
CDCP1	PWH	0.117992	0.692955	0.998611	0.235985	0.5742	0.997724	0.421224	0.0877761	0.998434	0.370182	0.331256	0.99844	-0.134572	0.7343	0.998295	-0.200877	0.76588	0.999993	.	.	.
CDK12	HC	-0.02163	0.843898	0.498861	-0.0430024	0.683945	0.525222	-0.0162914	0.915761	0.652727	.	.	.	0.0366718	0.830673	0.814957	-0.337722	0.252293	0.923254	.	.	.
CDK12	PrEP	-0.0481022	0.765632	0.999752	-0.048716	0.693136	0.990681	0.152442	0.357346	0.995957	.	.	.	-0.107291	0.592167	0.999442	-0.178504	0.527109	0.950596	.	.	.
CDK12	PWH	-0.0857088	0.682837	0.998611	-0.125106	0.508083	0.997724	-0.29915	0.19807	0.998434	.	.	.	-0.183462	0.640823	0.998295	0.0442857	0.933232	0.999993	.	.	.
CDK13	HC	-0.0671592	0.397139	0.347423	-0.176573	0.0760249	0.248669	-0.123924	0.441502	0.495846	-0.107452	0.538048	0.777894	-0.325907	0.109751	0.59871	-0.169431	0.590601	0.964503	-0.0117789	0.960315	0.844446
CDK13	PrEP	-0.0366449	0.669596	0.999752	0.0554084	0.559774	0.986066	-0.0363987	0.834341	0.995957	-0.0349983	0.839361	0.997307	-0.0796123	0.709424	0.999442	0.382061	0.234083	0.943791	0.118968	0.591218	0.975798
CDK13	PWH	-0.0382124	0.810634	0.998611	0.0901894	0.662651	0.997724	0.00772242	0.979315	0.998434	-0.0369018	0.918959	0.99844	-0.180271	0.596472	0.998295	-0.120281	0.851146	0.999993	0.280775	0.56006	0.99841
CDK14	HC	-0.0662006	0.682701	0.447062	-0.020566	0.883764	0.572772	-0.0308511	0.864775	0.639563	-0.0878408	0.610696	0.783851	-0.146503	0.593857	0.760513	-0.157915	0.629905	0.964503	0.0116873	0.964377	0.844446
CDK14	PrEP	0.210336	0.164281	0.999752	0.136701	0.333719	0.981924	-0.0167794	0.924865	0.995957	0.106332	0.583504	0.997307	0.184736	0.442265	0.999442	0.151122	0.601868	0.950596	-0.0569627	0.842025	0.986234
CDK14	PWH	0.198688	0.58514	0.998611	0.207718	0.58135	0.997724	0.0228971	0.95752	0.998434	0.0289926	0.952794	0.99844	0.0531613	0.901434	0.998295	0.31234	0.69291	0.999993	0.121525	0.873324	0.99841
CDK17	HC	0.0590757	0.707527	0.456443	0.0208692	0.854279	0.565629	-0.0386384	0.824405	0.632899	0.0423053	0.808556	0.800403	0.0210563	0.919277	0.821708	0.224557	0.346935	0.941142	.	.	.
CDK17	PrEP	0.0108034	0.951544	0.999752	0.0507538	0.697087	0.991739	0.154425	0.421721	0.995957	0.0113578	0.946839	0.997307	-0.0429112	0.855593	0.999442	0.175617	0.453302	0.950596	.	.	.
CDK17	PWH	0.202459	0.530751	0.998611	0.251578	0.338509	0.997724	0.22662	0.474934	0.998434	0.117006	0.726892	0.99844	0.236636	0.547839	0.998295	0.601271	0.2181	0.999993	.	.	.
CDK19	HC	-0.103225	0.412206	0.354836	-0.127441	0.188964	0.316166	-0.188106	0.281869	0.419487	-0.228816	0.213792	0.701134	-0.244412	0.228406	0.642083	0.00675465	0.982693	0.972665	.	.	.
CDK19	PrEP	-4.82223e-05	0.999752	0.999752	-0.00978045	0.92582	0.99878	0.0879062	0.626082	0.995957	-0.269843	0.136515	0.997307	-0.00635177	0.977595	0.999442	0.181419	0.558879	0.950596	.	.	.
CDK19	PWH	0.10683	0.659182	0.998611	0.188349	0.349213	0.997724	-0.126923	0.625068	0.998434	0.123905	0.693463	0.99844	0.170498	0.698048	0.998295	0.176844	0.768777	0.999993	.	.	.
CDK5RAP2	HC	-0.0244698	0.835317	0.496385	-0.1317	0.219719	0.335125	-0.130535	0.365561	0.464605	-0.346293	0.354321	0.730852	-0.316067	0.0959212	0.580179	-0.097728	0.68254	0.964503	.	.	.
CDK5RAP2	PrEP	0.0336555	0.825852	0.999752	-0.0243662	0.835549	0.997151	-0.0518616	0.730156	0.995957	-0.0575377	0.867749	0.997307	-0.0793697	0.695359	0.999442	-0.479434	0.0628767	0.879498	.	.	.
CDK5RAP2	PWH	-0.118721	0.608764	0.998611	-0.147859	0.478877	0.997724	-0.171017	0.448787	0.998434	-0.161734	0.797492	0.99844	-0.152673	0.671294	0.998295	-0.0708489	0.87287	0.999993	.	.	.
CDK8	HC	-0.278121	0.0110762	0.0944539	-0.188873	0.0815221	0.248669	-0.202714	0.253436	0.402743	.	.	.	-0.00597062	0.973413	0.830251	-0.144325	0.488425	0.952043	.	.	.
CDK8	PrEP	-0.066342	0.57107	0.999752	-0.110766	0.337575	0.981924	0.0544793	0.762173	0.995957	.	.	.	0.115474	0.585544	0.999442	-0.279495	0.186834	0.943791	.	.	.
CDK8	PWH	0.15958	0.331498	0.998611	0.118563	0.506971	0.997724	0.200567	0.425822	0.998434	.	.	.	0.270054	0.547387	0.998295	-0.0462937	0.903303	0.999993	.	.	.
CDKAL1	HC	-0.13859	0.249844	0.280425	-0.19244	0.082511	0.248669	-0.265118	0.181231	0.350577	-0.149571	0.302025	0.71652	-0.241451	0.195229	0.624444	0.0574413	0.798799	0.965003	-0.152513	0.642464	0.826779
CDKAL1	PrEP	0.0527026	0.631185	0.999752	0.135078	0.199391	0.981924	0.0306052	0.873751	0.995957	0.165542	0.280359	0.997307	0.0315665	0.868861	0.999442	0.111285	0.617017	0.950596	-0.115421	0.709184	0.986234
CDKAL1	PWH	0.110004	0.657261	0.998611	0.125509	0.616183	0.997724	0.166557	0.672884	0.998434	0.266554	0.432586	0.99844	-0.13703	0.648102	0.998295	0.237086	0.646923	0.999993	0.0674794	0.920888	0.99841
CDR2	HC	-0.0474518	0.739483	0.46641	0.0127361	0.914492	0.580801	-0.0382136	0.794455	0.624958	0.230714	0.193747	0.698731	0.200057	0.468147	0.730923	0.0819226	0.756953	0.965003	.	.	.
CDR2	PrEP	-0.201591	0.249043	0.999752	-0.0312489	0.816658	0.995347	0.0620989	0.691562	0.995957	-0.402513	0.0363984	0.997307	-0.0723712	0.816544	0.999442	-0.072747	0.781075	0.950596	.	.	.
CDR2	PWH	-0.0222336	0.937825	0.998611	0.0497299	0.852167	0.997724	0.147014	0.534036	0.998434	0.0502603	0.879768	0.99844	-0.00863422	0.987589	0.998295	0.0926746	0.860484	0.999993	.	.	.
CDS2	HC	.	.	.	.	.	.	0.173121	0.27395	0.413847	.	.	.	.	.	.	0.0517714	0.847418	0.965251	.	.	.
CDS2	PrEP	.	.	.	.	.	.	-0.0183487	0.908904	0.995957	.	.	.	.	.	.	-0.541107	0.0606033	0.879498	.	.	.
CDS2	PWH	.	.	.	.	.	.	-0.389909	0.0909506	0.998434	.	.	.	.	.	.	-0.418567	0.395881	0.999993	.	.	.
CDV3	HC	.	.	.	.	.	.	0.413156	0.0717317	0.252978	.	.	.	0.158745	0.445387	0.719086	.	.	.	.	.	.
CDV3	PrEP	.	.	.	.	.	.	-0.204156	0.36257	0.995957	.	.	.	-0.153284	0.522636	0.999442	.	.	.	.	.	.
CDV3	PWH	.	.	.	.	.	.	-0.0306625	0.915263	0.998434	.	.	.	0.11415	0.804069	0.998295	.	.	.	.	.	.
CDYL	HC	-0.0762778	0.639709	0.434071	-0.112341	0.320959	0.38957	-0.161253	0.251831	0.402565	0.24856	0.0965975	0.651099	-0.17553	0.344334	0.693733	-0.112055	0.620912	0.964503	-0.446742	0.131026	0.818829
CDYL	PrEP	0.0308291	0.860536	0.999752	0.0829648	0.476995	0.981924	0.119623	0.431614	0.995957	0.00882385	0.949509	0.997307	0.047035	0.815735	0.999442	-0.133855	0.550933	0.950596	0.0802721	0.753564	0.986234
CDYL	PWH	0.27873	0.421533	0.998611	0.108333	0.6778	0.997724	0.200554	0.454266	0.998434	-0.00940555	0.9751	0.99844	0.275243	0.396906	0.998295	0.031512	0.946041	0.999993	0.0994746	0.857697	0.99841
CEBPB	HC	0.884942	0.00150161	0.0404098	.	.	.	0.964265	0.000354083	0.0131237	.	.	.	0.849911	0.00104752	0.097631	.	.	.	.	.	.
CEBPB	PrEP	0.0639996	0.838692	0.999752	.	.	.	0.113444	0.550688	0.995957	.	.	.	0.184017	0.410258	0.999442	.	.	.	.	.	.
CEBPB	PWH	-0.0207696	0.918509	0.998611	.	.	.	0.161064	0.520376	0.998434	.	.	.	0.000209132	0.999577	0.999846	.	.	.	.	.	.
CELF1	HC	-0.0411371	0.741446	0.467225	-0.0215458	0.833787	0.564085	-0.126877	0.407723	0.482808	6.64004e-05	0.999602	0.821497	-0.0178499	0.929209	0.821708	-0.0303749	0.909303	0.967514	0.112979	0.65815	0.826779
CELF1	PrEP	-0.118503	0.314386	0.999752	-0.116606	0.278753	0.981924	-0.140037	0.360614	0.995957	-0.129528	0.380875	0.997307	-0.11086	0.56537	0.999442	0.0201609	0.936395	0.960526	0.0348324	0.891538	0.986234
CELF1	PWH	-0.213983	0.448058	0.998611	-0.164687	0.544213	0.997724	-0.0398769	0.90516	0.998434	-0.173887	0.618532	0.99844	-0.105945	0.742725	0.998295	-0.173479	0.785595	0.999993	0.150498	0.79748	0.99841
CELF2	HC	-0.475427	0.000807815	0.0298484	-0.306518	0.0159927	0.157421	-0.305908	0.118723	0.30323	.	.	.	-0.4054	0.0445985	0.524167	-0.347717	0.132593	0.878739	.	.	.
CELF2	PrEP	0.0411501	0.690977	0.999752	0.0241763	0.834025	0.997151	0.0406829	0.834104	0.995957	.	.	.	-0.170704	0.416344	0.999442	-0.312829	0.166647	0.943791	.	.	.
CELF2	PWH	-0.20885	0.236508	0.998611	-0.18027	0.415447	0.997724	-0.183964	0.523402	0.998434	.	.	.	0.0460258	0.896319	0.998295	0.118481	0.781902	0.999993	.	.	.
CEP170	HC	-0.177102	0.127217	0.208088	-0.0557273	0.552594	0.48459	0.0367226	0.823183	0.632875	-0.0936315	0.464918	0.772769	-0.0991196	0.604223	0.765239	-0.193578	0.413093	0.941142	0.249182	0.431995	0.818829
CEP170	PrEP	-0.00348914	0.971355	0.999752	-0.0669434	0.48024	0.981924	0.0040716	0.980131	0.995957	0.0703623	0.604458	0.997307	-0.290274	0.146792	0.999442	-0.0621936	0.781714	0.950596	-0.266795	0.379762	0.975798
CEP170	PWH	-0.0343042	0.881657	0.998611	-0.048712	0.837583	0.997724	-0.0595511	0.865964	0.998434	-0.166252	0.600885	0.99844	-0.197047	0.528601	0.998295	-0.0524585	0.92348	0.999993	0.0178283	0.978325	0.99841
CEP192	HC	-0.355143	0.00250369	0.0549045	-0.326992	0.00702752	0.129904	-0.298354	0.0552266	0.226266	.	.	.	-0.466635	0.0391433	0.515659	-0.497538	0.048908	0.760663	.	.	.
CEP192	PrEP	-0.142736	0.193841	0.999752	-0.229858	0.0549302	0.981924	-0.00279091	0.9848	0.995957	.	.	.	0.0670552	0.776282	0.999442	-0.214644	0.34606	0.94829	.	.	.
CEP192	PWH	-0.011757	0.937916	0.998611	-0.00689353	0.967022	0.997724	0.20409	0.324485	0.998434	.	.	.	0.233336	0.627308	0.998295	-0.100573	0.812057	0.999993	.	.	.
CEP350	HC	0.0331861	0.656932	0.439351	-0.010811	0.897514	0.57549	-0.277352	0.0499311	0.22625	-0.241451	0.087088	0.651099	-0.0100568	0.961281	0.828519	0.046338	0.855699	0.965251	0.0904924	0.780984	0.826779
CEP350	PrEP	-0.0900427	0.257922	0.999752	0.0150591	0.860862	0.997921	-0.0953085	0.485078	0.995957	-0.0856954	0.513398	0.997307	0.205598	0.364412	0.999442	-0.295546	0.256436	0.943791	0.037033	0.901065	0.986234
CEP350	PWH	-0.111656	0.487805	0.998611	0.047584	0.815451	0.997724	-0.0925889	0.718644	0.998434	-0.0666875	0.809345	0.99844	0.289424	0.412193	0.998295	0.0581191	0.918623	0.999993	-0.144661	0.823594	0.99841
CEPT1	HC	-0.106118	0.194864	0.251137	-0.167121	0.0485524	0.228227	-0.239034	0.100736	0.281832	-0.377132	0.0928031	0.651099	-0.0461596	0.809012	0.804875	-0.119161	0.62017	0.964503	.	.	.
CEPT1	PrEP	0.0864571	0.364644	0.999752	-0.117828	0.189014	0.981924	-0.00884622	0.950436	0.995957	0.105003	0.589232	0.997307	-0.147342	0.504107	0.999442	0.265135	0.276759	0.943791	.	.	.
CEPT1	PWH	0.134288	0.389152	0.998611	-0.0135512	0.93032	0.997724	0.0116224	0.954205	0.998434	-0.0577011	0.868576	0.99844	-0.0474691	0.901345	0.998295	-0.0247624	0.957446	0.999993	.	.	.
CERS6	HC	0.0804196	0.745099	0.467345	0.104658	0.669159	0.521334	0.203882	0.350328	0.454671	-0.165327	0.374002	0.742974	0.0163914	0.943318	0.824474	-0.0157335	0.961199	0.972602	0.0944537	0.809065	0.826779
CERS6	PrEP	0.266887	0.278686	0.999752	0.329367	0.206933	0.981924	0.314566	0.196206	0.995957	0.21782	0.257059	0.997307	0.279243	0.265863	0.999442	0.21383	0.498376	0.950596	0.378944	0.308313	0.975798
CERS6	PWH	0.204233	0.702529	0.998611	0.308432	0.619906	0.997724	0.289129	0.503273	0.998434	0.111433	0.776873	0.99844	0.0656599	0.864227	0.998295	0.390378	0.610555	0.999993	0.00387416	0.996114	0.99841
CERT1	HC	-0.0282696	0.772673	0.472142	-0.0329993	0.750714	0.544207	-0.0738921	0.574386	0.548507	-0.113795	0.446153	0.764545	-0.0714658	0.73005	0.789298	-0.132301	0.616398	0.964503	-0.142532	0.530415	0.818829
CERT1	PrEP	0.0873528	0.336734	0.999752	0.00547133	0.957295	0.99878	-0.0106772	0.93456	0.995957	0.0361994	0.823592	0.997307	-0.237436	0.21675	0.999442	-0.0118321	0.960963	0.963025	0.121888	0.617019	0.975798
CERT1	PWH	0.106232	0.632487	0.998611	0.113521	0.683363	0.997724	-0.00286162	0.992357	0.998434	0.112357	0.782687	0.99844	-0.103953	0.749341	0.998295	-0.000303621	0.999618	0.999993	-0.0633843	0.917387	0.99841
CES1	HC	0.462047	0.380562	0.339758	0.170937	0.682738	0.524621	-0.356567	0.193237	0.361466	-0.134467	0.679931	0.783851	0.0797876	0.782383	0.799428	0.230927	0.590171	0.964503	0.22648	0.547571	0.824324
CES1	PrEP	-0.376718	0.429088	0.999752	-0.2598	0.533734	0.981924	-0.148667	0.57026	0.995957	-0.0529463	0.881063	0.997307	0.00521379	0.983065	0.999442	-0.376972	0.349062	0.94829	-0.169831	0.656971	0.982081
CES1	PWH	-0.480583	0.673947	0.998611	-0.411393	0.711629	0.997724	-0.452091	0.442857	0.998434	-0.415307	0.634873	0.99844	-0.151193	0.74323	0.998295	-0.421751	0.682762	0.999993	-0.0589505	0.946887	0.99841
CFD	HC	.	.	.	.	.	.	.	.	.	.	.	.	0.204632	0.389926	0.702138	.	.	.	.	.	.
CFD	PrEP	.	.	.	.	.	.	.	.	.	.	.	.	-0.0936741	0.732928	0.999442	.	.	.	.	.	.
CFD	PWH	.	.	.	.	.	.	.	.	.	.	.	.	-0.779461	0.192859	0.998295	.	.	.	.	.	.
CFDP1	HC	-0.170865	0.0646511	0.162383	-0.039889	0.706061	0.53193	-0.0268438	0.86126	0.639327	-0.291653	0.154157	0.678468	-0.356645	0.0404509	0.522784	-0.131574	0.627096	0.964503	.	.	.
CFDP1	PrEP	0.179401	0.121414	0.999752	0.0215442	0.859986	0.997921	0.0728751	0.654147	0.995957	0.0284194	0.875808	0.997307	-0.201532	0.275265	0.999442	0.0991833	0.708302	0.950596	.	.	.
CFDP1	PWH	0.0442091	0.777445	0.998611	-0.0670127	0.752274	0.997724	0.0795866	0.725141	0.998434	-0.171099	0.610591	0.99844	-0.172724	0.606048	0.998295	-0.00092207	0.998528	0.999993	.	.	.
CFL1	HC	0.631853	0.0577937	0.158905	0.717565	0.0425602	0.224195	0.239659	0.376535	0.469931	.	.	.	0.167452	0.525684	0.748081	.	.	.	.	.	.
CFL1	PrEP	-0.490151	0.314731	0.999752	-0.525906	0.165141	0.981924	-0.252853	0.38109	0.995957	.	.	.	0.271885	0.344277	0.999442	.	.	.	.	.	.
CFL1	PWH	-0.595666	0.278272	0.998611	-0.616758	0.208036	0.997724	-0.309922	0.477476	0.998434	.	.	.	0.331937	0.45507	0.998295	.	.	.	.	.	.
CFLAR	HC	0.0844254	0.57581	0.410607	0.0303843	0.80716	0.558429	0.25975	0.128212	0.312445	0.211493	0.226969	0.701134	0.152496	0.373522	0.696192	-0.108293	0.675821	0.964503	0.437183	0.0654646	0.818829
CFLAR	PrEP	0.0147985	0.917485	0.999752	0.0182701	0.884328	0.997921	0.206807	0.218803	0.995957	-0.0815237	0.641858	0.997307	-0.0127095	0.941693	0.999442	-0.171116	0.50106	0.950596	-0.278161	0.179729	0.975798
CFLAR	PWH	-0.0836767	0.794962	0.998611	-0.0378873	0.902366	0.997724	-0.0594939	0.8596	0.998434	0.109669	0.777426	0.99844	-0.0700976	0.801151	0.998295	0.134277	0.823062	0.999993	-0.044362	0.91843	0.99841
CGAS	HC	.	.	.	.	.	.	0.769378	0.00443597	0.0666008	.	.	.	0.392836	0.104756	0.595465	0.857639	0.00676009	0.268212	.	.	.
CGAS	PrEP	.	.	.	.	.	.	-0.00863608	0.968849	0.995957	.	.	.	0.309865	0.258518	0.999442	-0.0492485	0.843996	0.950596	.	.	.
CGAS	PWH	.	.	.	.	.	.	0.00454601	0.987522	0.998434	.	.	.	0.320039	0.591313	0.998295	0.624439	0.20519	0.999993	.	.	.
CGGBP1	HC	0.064581	0.546801	0.400795	0.063566	0.55315	0.48459	0.0668902	0.63802	0.571905	0.150649	0.425717	0.753842	0.200126	0.244581	0.64626	0.437088	0.0661752	0.811867	.	.	.
CGGBP1	PrEP	0.167655	0.282961	0.999752	0.166132	0.204269	0.981924	0.321089	0.0525014	0.995957	-0.135784	0.461662	0.997307	0.049361	0.798817	0.999442	-0.143171	0.506577	0.950596	.	.	.
CGGBP1	PWH	0.16171	0.436173	0.998611	0.181293	0.387651	0.997724	0.0132479	0.947654	0.998434	0.0555697	0.876918	0.99844	0.481579	0.231725	0.998295	-0.16738	0.683089	0.999993	.	.	.
CHASERR	HC	-0.145695	0.0796212	0.174743	-0.157186	0.206234	0.327548	-0.152383	0.367494	0.466506	0.182958	0.249123	0.701134	-0.317126	0.0776626	0.568507	-0.0817115	0.817112	0.965003	.	.	.
CHASERR	PrEP	-0.133911	0.301265	0.999752	-0.0644882	0.64102	0.989676	0.194696	0.279151	0.995957	-0.0738062	0.60616	0.997307	0.084042	0.666838	0.999442	-0.0422377	0.902187	0.955338	.	.	.
CHASERR	PWH	-0.177523	0.205871	0.998611	-0.0750017	0.677078	0.997724	-0.0525472	0.827935	0.998434	0.0212183	0.932365	0.99844	-0.378708	0.390468	0.998295	-0.551196	0.39749	0.999993	.	.	.
CHCHD2	HC	.	.	.	.	.	.	.	.	.	.	.	.	0.408155	0.212293	0.628962	.	.	.	.	.	.
CHCHD2	PrEP	.	.	.	.	.	.	.	.	.	.	.	.	0.112113	0.744096	0.999442	.	.	.	.	.	.
CHCHD2	PWH	.	.	.	.	.	.	.	.	.	.	.	.	0.405833	0.617817	0.998295	.	.	.	.	.	.
CHCHD3	HC	-0.0665017	0.476072	0.378768	-0.209358	0.0212992	0.169049	-0.0589268	0.73446	0.610247	-0.48913	0.0943993	0.651099	-0.0771998	0.656791	0.774375	-0.381385	0.106845	0.869436	.	.	.
CHCHD3	PrEP	-0.0621088	0.561177	0.999752	0.032257	0.703594	0.992615	0.207673	0.279696	0.995957	0.338941	0.208298	0.997307	0.060367	0.761184	0.999442	0.140985	0.52068	0.950596	.	.	.
CHCHD3	PWH	0.126488	0.49993	0.998611	0.0869002	0.583184	0.997724	0.252638	0.399258	0.998434	0.620774	0.216969	0.99844	0.10383	0.770724	0.998295	0.126079	0.769783	0.999993	.	.	.
CHD1	HC	-0.0794366	0.413647	0.355535	0.0929325	0.320324	0.38957	-0.0211992	0.889578	0.64532	0.0319551	0.866811	0.802765	-0.137372	0.427548	0.715159	-0.100612	0.634971	0.964503	.	.	.
CHD1	PrEP	-0.0109865	0.933453	0.999752	-0.129587	0.24071	0.981924	0.0570702	0.723617	0.995957	0.0632525	0.729203	0.997307	-0.0271862	0.890242	0.999442	-0.0587956	0.777303	0.950596	.	.	.
CHD1	PWH	0.0294693	0.871445	0.998611	-0.0333	0.842374	0.997724	0.133647	0.554982	0.998434	-0.0924448	0.783594	0.99844	-0.026708	0.943603	0.998295	-0.0237198	0.952324	0.999993	.	.	.
CHD2	HC	0.0857662	0.583556	0.413264	0.0984886	0.341128	0.398477	0.254074	0.175792	0.348469	0.0180166	0.917039	0.806899	-0.0840643	0.655204	0.773814	-0.112964	0.693707	0.964503	0.206432	0.559553	0.82471
CHD2	PrEP	-0.0174159	0.9103	0.999752	0.0493472	0.628385	0.989676	-0.0785137	0.676502	0.995957	-0.00415534	0.981971	0.999293	-0.116165	0.569618	0.999442	-0.378919	0.199483	0.943791	0.0822021	0.799772	0.986234
CHD2	PWH	0.0127318	0.969247	0.998611	-0.0247616	0.920027	0.997724	-0.0374127	0.918103	0.998434	-0.258207	0.547592	0.99844	-0.265052	0.408509	0.998295	-0.301404	0.63642	0.999993	0.181027	0.799542	0.99841
CHD4	HC	.	.	.	.	.	.	0.0217435	0.932443	0.657269	.	.	.	0.525051	0.0741713	0.566205	.	.	.	.	.	.
CHD4	PrEP	.	.	.	.	.	.	-0.408841	0.151761	0.995957	.	.	.	-0.255393	0.425333	0.999442	.	.	.	.	.	.
CHD4	PWH	.	.	.	.	.	.	-0.709847	0.0707127	0.998434	.	.	.	-0.332927	0.603869	0.998295	.	.	.	.	.	.
CHD7	HC	-0.129232	0.480221	0.378768	-0.288681	0.0615943	0.239961	.	.	.	-0.372892	0.202106	0.698731	-0.123209	0.578256	0.760513	-0.345428	0.40341	0.941142	.	.	.
CHD7	PrEP	-0.0601198	0.813263	0.999752	0.162435	0.297368	0.981924	.	.	.	0.131916	0.628043	0.997307	0.00858341	0.973152	0.999442	0.0160381	0.968004	0.963025	.	.	.
CHD7	PWH	0.18857	0.587751	0.998611	0.154412	0.615722	0.997724	.	.	.	0.270633	0.614522	0.99844	0.58915	0.254706	0.998295	0.0234129	0.975703	0.999993	.	.	.
CHD8	HC	.	.	.	.	.	.	0.0142427	0.937648	0.65837	.	.	.	-0.108635	0.570104	0.760054	.	.	.	.	.	.
CHD8	PrEP	.	.	.	.	.	.	0.0135198	0.943678	0.995957	.	.	.	0.114054	0.598323	0.999442	.	.	.	.	.	.
CHD8	PWH	.	.	.	.	.	.	-0.114268	0.65124	0.998434	.	.	.	-0.384558	0.452958	0.998295	.	.	.	.	.	.
CHD9	HC	-0.00945815	0.931689	0.51801	0.056547	0.621497	0.506869	-0.0864316	0.513245	0.525314	0.123953	0.405698	0.753842	0.036031	0.872433	0.817232	-0.0931607	0.708975	0.964503	-0.118506	0.659577	0.826779
CHD9	PrEP	0.0187587	0.851644	0.999752	0.00453588	0.968058	0.99878	0.180226	0.187817	0.995957	-0.000675052	0.99654	0.999293	-0.00738374	0.972655	0.999442	0.0593355	0.801628	0.950596	-0.076781	0.779964	0.986234
CHD9	PWH	0.101737	0.681242	0.998611	-0.020882	0.944158	0.997724	0.253676	0.395804	0.998434	-0.048254	0.894544	0.99844	0.252342	0.489096	0.998295	-0.191427	0.747725	0.999993	-0.0339284	0.957782	0.99841
CHFR	HC	-0.156462	0.273564	0.291912	-0.0126262	0.931814	0.586374	-0.347843	0.0705102	0.251677	0.0131113	0.949769	0.810588	.	.	.	-0.459716	0.203831	0.907937	.	.	.
CHFR	PrEP	-0.117211	0.63184	0.999752	-0.00664427	0.969419	0.99878	-0.121166	0.512631	0.995957	0.214316	0.288501	0.997307	.	.	.	0.167463	0.619373	0.950596	.	.	.
CHFR	PWH	-0.32831	0.1908	0.998611	-0.293778	0.228415	0.997724	-0.103441	0.671267	0.998434	0.019977	0.95319	0.99844	.	.	.	-0.419772	0.503269	0.999993	.	.	.
CHIC2	HC	.	.	.	.	.	.	-0.152854	0.397374	0.477615	.	.	.	.	.	.	0.0615974	0.793439	0.965003	.	.	.
CHIC2	PrEP	.	.	.	.	.	.	0.0316415	0.864195	0.995957	.	.	.	.	.	.	-0.053867	0.812883	0.950596	.	.	.
CHIC2	PWH	.	.	.	.	.	.	0.250223	0.31609	0.998434	.	.	.	.	.	.	-0.111935	0.790237	0.999993	.	.	.
CHM	HC	-0.0443168	0.573636	0.409621	-0.0622928	0.564128	0.486245	0.169081	0.28709	0.423352	-0.131914	0.526951	0.777894	0.108231	0.546504	0.754092	-0.338074	0.181268	0.895374	.	.	.
CHM	PrEP	0.0908236	0.505776	0.999752	0.108244	0.402133	0.981924	0.0614555	0.702915	0.995957	0.180832	0.364127	0.997307	0.0940295	0.654156	0.999442	-0.34247	0.166275	0.943791	.	.	.
CHM	PWH	0.0897629	0.523748	0.998611	0.141967	0.376448	0.997724	0.130076	0.548237	0.998434	0.186745	0.593161	0.99844	0.100915	0.828421	0.998295	-0.636259	0.166983	0.999993	.	.	.
CHML	HC	.	.	.	.	.	.	.	.	.	-0.075067	0.844457	0.802765	.	.	.	.	.	.	.	.	.
CHML	PrEP	.	.	.	.	.	.	.	.	.	-0.108031	0.761021	0.997307	.	.	.	.	.	.	.	.	.
CHML	PWH	.	.	.	.	.	.	.	.	.	0.0970231	0.874627	0.99844	.	.	.	.	.	.	.	.	.
CHMP3	HC	-0.235569	0.0195139	0.119261	-0.106757	0.250147	0.353956	-0.0548134	0.757967	0.617257	.	.	.	-0.196496	0.2948	0.679539	0.180179	0.548799	0.964503	.	.	.
CHMP3	PrEP	-0.00142275	0.991303	0.999752	-0.0627389	0.549006	0.985577	-0.0952253	0.609894	0.995957	.	.	.	-0.338513	0.133686	0.999442	-0.224287	0.447306	0.950596	.	.	.
CHMP3	PWH	-0.312412	0.0635774	0.998611	-0.198061	0.189694	0.997724	-0.0282616	0.909885	0.998434	.	.	.	-0.631452	0.164505	0.998295	-0.171514	0.75233	0.999993	.	.	.
CHMP5	HC	.	.	.	.	.	.	.	.	.	.	.	.	0.717952	0.0638567	0.566205	.	.	.	.	.	.
CHMP5	PrEP	.	.	.	.	.	.	.	.	.	.	.	.	0.404032	0.23665	0.999442	.	.	.	.	.	.
CHMP5	PWH	.	.	.	.	.	.	.	.	.	.	.	.	0.739748	0.363319	0.998295	.	.	.	.	.	.
CHORDC1	HC	.	.	.	.	.	.	0.333982	0.0674488	0.245988	.	.	.	0.391284	0.110573	0.59871	.	.	.	.	.	.
CHORDC1	PrEP	.	.	.	.	.	.	-0.206695	0.250341	0.995957	.	.	.	-0.177388	0.504205	0.999442	.	.	.	.	.	.
CHORDC1	PWH	.	.	.	.	.	.	-0.201053	0.386296	0.998434	.	.	.	-0.128884	0.834251	0.998295	.	.	.	.	.	.
CHRM3	HC	-0.55426	0.369392	0.332941	-0.560255	0.320485	0.38957	.	.	.	-0.634546	0.127205	0.671229	-0.237774	0.678615	0.776483	-0.961559	0.160424	0.894665	.	.	.
CHRM3	PrEP	0.363473	0.56508	0.999752	0.684035	0.231366	0.981924	.	.	.	0.409215	0.340724	0.997307	0.454019	0.47267	0.999442	0.159434	0.803914	0.950596	.	.	.
CHRM3	PWH	0.431779	0.733964	0.998611	0.532897	0.711274	0.997724	.	.	.	0.443524	0.662923	0.99844	0.638344	0.51418	0.998295	0.305078	0.826034	0.999993	.	.	.
CHST11	HC	0.0848656	0.573701	0.409621	0.052051	0.762154	0.545444	0.0488207	0.82901	0.634295	-0.0230529	0.906973	0.806844	0.0725628	0.768815	0.796784	0.240115	0.524748	0.964503	0.202688	0.508837	0.818829
CHST11	PrEP	0.0520205	0.684429	0.999752	-0.0781188	0.638311	0.989676	-0.0831851	0.704042	0.995957	-0.0673664	0.761296	0.997307	-0.145528	0.496585	0.999442	-0.168724	0.607604	0.950596	0.358903	0.268027	0.975798
CHST11	PWH	0.216061	0.517318	0.998611	0.177542	0.694874	0.997724	0.085844	0.874304	0.998434	0.239236	0.671728	0.99844	0.137824	0.724759	0.998295	0.0383857	0.966018	0.999993	0.37307	0.681178	0.99841
CHURC1	HC	.	.	.	.	.	.	.	.	.	.	.	.	0.0140883	0.941787	0.824189	.	.	.	.	.	.
CHURC1	PrEP	.	.	.	.	.	.	.	.	.	.	.	.	-0.147602	0.488666	0.999442	.	.	.	.	.	.
CHURC1	PWH	.	.	.	.	.	.	.	.	.	.	.	.	0.226265	0.650465	0.998295	.	.	.	.	.	.
CIITA	HC	0.138488	0.744202	0.467345	0.292802	0.488164	0.457326	-0.0967349	0.786773	0.622294	0.285387	0.626824	0.783851	0.265738	0.563574	0.757095	-0.420704	0.301679	0.941142	.	.	.
CIITA	PrEP	0.905523	0.0914262	0.999752	1.30648	0.0253249	0.981924	0.976983	0.0273212	0.995957	1.76133	0.011349	0.997307	1.17999	0.0400905	0.999442	1.44617	0.00387814	0.879498	.	.	.
CIITA	PWH	0.199316	0.817699	0.998611	0.408057	0.661816	0.997724	-0.0111012	0.985252	0.998434	0.625303	0.530802	0.99844	0.476388	0.564913	0.998295	-0.11994	0.889139	0.999993	.	.	.
CIR1	HC	0.392898	0.0635693	0.161075	0.344919	0.0166318	0.157421	0.478553	0.00629894	0.0829666	0.532891	0.0329912	0.638573	0.399598	0.0975014	0.582629	0.112954	0.759576	0.965003	-0.239715	0.430984	0.818829
CIR1	PrEP	0.0841261	0.691424	0.999752	-0.0999106	0.447115	0.981924	0.25566	0.119036	0.995957	-0.147818	0.48395	0.997307	0.0485638	0.844989	0.999442	0.474843	0.212177	0.943791	-0.438891	0.135729	0.975798
CIR1	PWH	-0.0205875	0.955453	0.998611	-0.131244	0.607164	0.997724	0.0133809	0.959028	0.998434	-0.0351721	0.932699	0.99844	0.245282	0.534676	0.998295	-0.00332445	0.996407	0.999993	-0.49867	0.414863	0.99841
CITED2	HC	.	.	.	.	.	.	.	.	.	.	.	.	0.333105	0.352773	0.693733	.	.	.	.	.	.
CITED2	PrEP	.	.	.	.	.	.	.	.	.	.	.	.	0.00888847	0.981911	0.999442	.	.	.	.	.	.
CITED2	PWH	.	.	.	.	.	.	.	.	.	.	.	.	0.075619	0.9347	0.998295	.	.	.	.	.	.
CKAP5	HC	.	.	.	.	.	.	-0.320113	0.197726	0.36583	.	.	.	-0.0353371	0.86987	0.817232	.	.	.	.	.	.
CKAP5	PrEP	.	.	.	.	.	.	-0.00893931	0.97115	0.995957	.	.	.	-0.179935	0.454406	0.999442	.	.	.	.	.	.
CKAP5	PWH	.	.	.	.	.	.	-0.0518009	0.873132	0.998434	.	.	.	-0.158522	0.777197	0.998295	.	.	.	.	.	.
CLASP1	HC	-0.0360163	0.660325	0.439591	-0.27595	0.0149437	0.157421	-0.223243	0.119201	0.303963	-0.512507	0.0249819	0.583135	-0.334688	0.124686	0.609457	-0.337966	0.171852	0.894665	-0.25291	0.359512	0.818829
CLASP1	PrEP	-0.0266965	0.774281	0.999752	-0.0405185	0.688094	0.990681	0.0105886	0.941515	0.995957	-0.0341009	0.854754	0.997307	-0.227093	0.340348	0.999442	-0.249996	0.29648	0.943791	-0.00486769	0.985307	0.997125
CLASP1	PWH	-0.0346173	0.833789	0.998611	0.0228276	0.907816	0.997724	0.137685	0.565482	0.998434	0.140487	0.700954	0.99844	-0.213307	0.585413	0.998295	-0.0979411	0.836057	0.999993	-0.0609012	0.91549	0.99841
CLASP2	HC	-0.225053	0.0852138	0.179248	-0.299472	0.0116008	0.156041	-0.358102	0.0265478	0.173404	-0.280592	0.129122	0.671229	-0.337825	0.073024	0.566205	-0.383844	0.126344	0.878739	-0.418041	0.103029	0.818829
CLASP2	PrEP	-0.126693	0.334076	0.999752	-0.0538386	0.588852	0.987948	0.10711	0.491257	0.995957	-0.106726	0.530677	0.997307	-0.0390869	0.839374	0.999442	-0.0582193	0.802376	0.950596	-0.107668	0.627166	0.975798
CLASP2	PWH	-0.00395405	0.986859	0.998611	-0.102768	0.627224	0.997724	0.229386	0.407896	0.998434	0.225495	0.51833	0.99844	-0.158176	0.606654	0.998295	-0.0150458	0.975	0.999993	-0.240954	0.61686	0.99841
CLCN3	HC	.	.	.	.	.	.	-0.0474705	0.762773	0.617257	.	.	.	-0.415646	0.0328956	0.495959	.	.	.	.	.	.
CLCN3	PrEP	.	.	.	.	.	.	-0.0792961	0.632778	0.995957	.	.	.	0.245495	0.236995	0.999442	.	.	.	.	.	.
CLCN3	PWH	.	.	.	.	.	.	-0.0875006	0.68745	0.998434	.	.	.	0.39384	0.407435	0.998295	.	.	.	.	.	.
CLEC12A	HC	0.0733544	0.71589	0.4583	-0.176709	0.249931	0.353956	0.0439926	0.83293	0.635124	.	.	.	-0.371696	0.169357	0.624444	.	.	.	.	.	.
CLEC12A	PrEP	-0.0603033	0.856805	0.999752	-0.230196	0.205082	0.981924	0.251336	0.272564	0.995957	.	.	.	-0.578794	0.0730807	0.999442	.	.	.	.	.	.
CLEC12A	PWH	-0.632375	0.117735	0.998611	-0.59303	0.0500319	0.997724	-0.0941746	0.769772	0.998434	.	.	.	-0.591002	0.298189	0.998295	.	.	.	.	.	.
CLEC16A	HC	-0.187411	0.0428379	0.150366	-0.198097	0.0747744	0.248669	-0.270298	0.0999369	0.281832	-0.180403	0.359231	0.733974	-0.204165	0.27948	0.675015	-0.219106	0.359627	0.941142	.	.	.
CLEC16A	PrEP	0.0343907	0.745067	0.999752	-0.00690072	0.951317	0.99878	0.133888	0.410025	0.995957	0.0957097	0.599422	0.997307	-0.167261	0.440111	0.999442	0.0226141	0.921379	0.955338	.	.	.
CLEC16A	PWH	0.0539055	0.720908	0.998611	0.101468	0.606242	0.997724	0.233696	0.301628	0.998434	0.0335458	0.917593	0.99844	0.738046	0.107837	0.998295	0.0632711	0.883661	0.999993	.	.	.
CLEC2D	HC	.	.	.	.	.	.	-0.31198	0.142563	0.322807	.	.	.	.	.	.	.	.	.	.	.	.
CLEC2D	PrEP	.	.	.	.	.	.	-0.0381013	0.85789	0.995957	.	.	.	.	.	.	.	.	.	.	.	.
CLEC2D	PWH	.	.	.	.	.	.	-0.281327	0.388529	0.998434	.	.	.	.	.	.	.	.	.	.	.	.
CLEC7A	HC	0.380211	0.00362455	0.0602587	0.429636	0.00322383	0.0936255	0.351417	0.0348933	0.193095	.	.	.	.	.	.	.	.	.	.	.	.
CLEC7A	PrEP	0.158403	0.33056	0.999752	-0.0666608	0.574366	0.987948	0.397622	0.0254634	0.995957	.	.	.	.	.	.	.	.	.	.	.	.
CLEC7A	PWH	0.460864	0.019757	0.998611	0.393477	0.0305381	0.997724	0.903779	0.00125129	0.296054	.	.	.	.	.	.	.	.	.	.	.	.
CLIC1	HC	.	.	.	.	.	.	0.716746	0.00280215	0.0531658	.	.	.	0.617691	0.0426377	0.524167	.	.	.	.	.	.
CLIC1	PrEP	.	.	.	.	.	.	-0.404562	0.0568967	0.995957	.	.	.	0.0863028	0.784207	0.999442	.	.	.	.	.	.
CLIC1	PWH	.	.	.	.	.	.	-0.108753	0.665786	0.998434	.	.	.	0.365813	0.538524	0.998295	.	.	.	.	.	.
CLIC4	HC	0.158069	0.390362	0.344158	0.184422	0.282048	0.369882	0.00329145	0.986586	0.669724	-0.13797	0.555702	0.779424	0.232522	0.322523	0.685883	0.235036	0.440262	0.941142	-0.109168	0.677673	0.826779
CLIC4	PrEP	-0.0238071	0.903055	0.999752	0.0847416	0.651252	0.989676	0.066728	0.756864	0.995957	0.290744	0.22411	0.997307	-0.0275003	0.913409	0.999442	-0.555753	0.0847308	0.894931	0.110154	0.670177	0.984518
CLIC4	PWH	-0.134124	0.7196	0.998611	-0.126719	0.731141	0.997724	-0.12689	0.731006	0.998434	0.0677218	0.882869	0.99844	-0.0441025	0.911597	0.998295	-0.117686	0.853399	0.999993	0.423926	0.454976	0.99841
CLINT1	HC	0.0984071	0.273495	0.291912	0.0115659	0.883294	0.572772	-0.193531	0.322711	0.444146	.	.	.	-0.0514636	0.752134	0.792141	0.0155683	0.943057	0.971072	.	.	.
CLINT1	PrEP	-0.107366	0.378436	0.999752	-0.127949	0.194665	0.981924	-0.0913761	0.650036	0.995957	.	.	.	-0.269231	0.171425	0.999442	0.640852	0.0122442	0.879498	.	.	.
CLINT1	PWH	-0.072975	0.660506	0.998611	-0.161946	0.25079	0.997724	-0.435116	0.14157	0.998434	.	.	.	-0.195824	0.580525	0.998295	-0.561237	0.180508	0.999993	.	.	.
CLIP1	HC	-0.0319675	0.787285	0.478149	-0.0394912	0.698492	0.530023	0.0101552	0.935192	0.657825	0.130654	0.390162	0.752049	-0.0792612	0.661441	0.775875	-0.253695	0.255429	0.923254	0.158869	0.48189	0.818829
CLIP1	PrEP	-0.0909615	0.506504	0.999752	-0.0968454	0.413357	0.981924	-0.143582	0.310989	0.995957	0.00710967	0.961852	0.997307	0.0261675	0.896427	0.999442	-0.0130854	0.950914	0.961566	-0.454373	0.0571909	0.975798
CLIP1	PWH	-0.137331	0.57141	0.998611	-0.311567	0.199649	0.997724	-0.294659	0.235935	0.998434	-0.207401	0.514234	0.99844	-0.32919	0.314327	0.998295	-0.296081	0.505816	0.999993	-0.685064	0.165366	0.99841
CLIP4	HC	-0.261258	0.111026	0.19697	-0.21881	0.0813035	0.248669	-0.156046	0.453801	0.500676	-0.0119826	0.941674	0.810025	-0.237123	0.249959	0.650026	-0.380285	0.156089	0.893565	-0.0937763	0.675223	0.826779
CLIP4	PrEP	0.0575899	0.67354	0.999752	0.106884	0.349717	0.981924	0.0940835	0.656796	0.995957	0.220184	0.241965	0.997307	0.0184509	0.927242	0.999442	-0.173222	0.487788	0.950596	0.160171	0.509331	0.975798
CLIP4	PWH	0.209094	0.5236	0.998611	0.181099	0.540994	0.997724	0.358106	0.41006	0.998434	0.0747461	0.866335	0.99844	0.12972	0.692902	0.998295	-0.423528	0.47982	0.999993	-0.0983738	0.870886	0.99841
CLMN	HC	-0.493437	0.0215528	0.12162	-0.563064	0.020407	0.167921	.	.	.	.	.	.	.	.	.	.	.	.	.	.	.
CLMN	PrEP	-0.224453	0.483369	0.999752	0.00864568	0.969869	0.99878	.	.	.	.	.	.	.	.	.	.	.	.	.	.	.
CLMN	PWH	-0.378149	0.121271	0.998611	-0.0723566	0.781707	0.997724	.	.	.	.	.	.	.	.	.	.	.	.	.	.	.
CLN8	HC	.	.	.	.	.	.	-0.0634826	0.698517	0.595456	.	.	.	-0.444843	0.0481603	0.524839	.	.	.	.	.	.
CLN8	PrEP	.	.	.	.	.	.	0.199716	0.259015	0.995957	.	.	.	0.00522723	0.982457	0.999442	.	.	.	.	.	.
CLN8	PWH	.	.	.	.	.	.	0.0368126	0.872966	0.998434	.	.	.	-0.0368125	0.94615	0.998295	.	.	.	.	.	.
CLOCK	HC	0.0133891	0.877369	0.505753	-0.109024	0.211661	0.329037	-0.260616	0.12889	0.312663	-0.300948	0.282513	0.709257	-0.031147	0.869207	0.817232	-0.304451	0.254612	0.923254	.	.	.
CLOCK	PrEP	0.0418802	0.721165	0.999752	0.143765	0.162368	0.981924	-0.161474	0.352706	0.995957	0.0583305	0.819687	0.997307	-0.00295925	0.989243	0.999442	0.524655	0.0608781	0.879498	.	.	.
CLOCK	PWH	0.147805	0.393533	0.998611	0.153741	0.347848	0.997724	-0.0216636	0.927923	0.998434	0.526416	0.275852	0.99844	-0.095336	0.825975	0.998295	0.616328	0.218958	0.999993	.	.	.
CLTA	HC	.	.	.	.	.	.	0.331812	0.0641778	0.240193	.	.	.	0.0371225	0.823992	0.812838	.	.	.	.	.	.
CLTA	PrEP	.	.	.	.	.	.	-0.122711	0.475669	0.995957	.	.	.	-0.0314857	0.87096	0.999442	.	.	.	.	.	.
CLTA	PWH	.	.	.	.	.	.	-0.43902	0.0756313	0.998434	.	.	.	-0.291434	0.454074	0.998295	.	.	.	.	.	.
CLTC	HC	-0.0347928	0.84631	0.499306	-0.00395806	0.980281	0.595927	-0.139103	0.419305	0.488784	-0.304346	0.155225	0.678468	-0.231309	0.301596	0.679539	-0.173527	0.505416	0.962723	-0.44608	0.102966	0.818829
CLTC	PrEP	-0.0794107	0.656706	0.999752	-0.112632	0.496802	0.981924	-0.179154	0.309556	0.995957	-0.0422889	0.837857	0.997307	0.0476158	0.826224	0.999442	-0.355723	0.182486	0.943791	-0.115883	0.624379	0.975798
CLTC	PWH	-0.0308613	0.935944	0.998611	-0.0897568	0.819384	0.997724	-0.252059	0.484147	0.998434	-0.266799	0.558963	0.99844	-0.3082	0.393727	0.998295	-0.0954723	0.868802	0.999993	0.0695063	0.893185	0.99841
CLVS1	HC	.	.	.	.	.	.	.	.	.	-0.802739	0.0532381	0.639692	.	.	.	.	.	.	.	.	.
CLVS1	PrEP	.	.	.	.	.	.	.	.	.	0.299557	0.399122	0.997307	.	.	.	.	.	.	.	.	.
CLVS1	PWH	.	.	.	.	.	.	.	.	.	0.0320931	0.959807	0.99844	.	.	.	.	.	.	.	.	.
CMC1	HC	-0.143567	0.165683	0.232627	-0.111014	0.362609	0.410411	-0.317429	0.0691766	0.250569	.	.	.	-0.205672	0.342014	0.693733	-0.0303582	0.930366	0.971072	.	.	.
CMC1	PrEP	-0.102884	0.525579	0.999752	-0.0301144	0.827631	0.995347	-0.0192411	0.907897	0.995957	.	.	.	-0.219359	0.385145	0.999442	0.491915	0.16698	0.943791	.	.	.
CMC1	PWH	0.034541	0.842593	0.998611	0.0845963	0.674735	0.997724	-0.136896	0.537035	0.998434	.	.	.	0.105566	0.853336	0.998295	0.386217	0.541095	0.999993	.	.	.
CMIP	HC	-0.0213259	0.874081	0.50508	0.0578486	0.638099	0.510217	0.0938999	0.534983	0.534625	0.152877	0.503095	0.777894	-0.0125017	0.945669	0.824518	-0.221269	0.43175	0.941142	.	.	.
CMIP	PrEP	0.119161	0.440296	0.999752	0.133393	0.355536	0.981924	-0.00303133	0.985164	0.995957	-0.0296995	0.891611	0.997307	-0.131622	0.528685	0.999442	-0.248068	0.375313	0.950596	.	.	.
CMIP	PWH	0.234625	0.407245	0.998611	0.309586	0.277091	0.997724	0.108246	0.693203	0.998434	0.286067	0.495355	0.99844	0.200745	0.54994	0.998295	0.0116851	0.983292	0.999993	.	.	.
CMPK2	HC	.	.	.	.	.	.	.	.	.	.	.	.	.	.	.	1.71831	0.000667003	0.0810457	.	.	.
CMPK2	PrEP	.	.	.	.	.	.	.	.	.	.	.	.	.	.	.	0.235558	0.499868	0.950596	.	.	.
CMPK2	PWH	.	.	.	.	.	.	.	.	.	.	.	.	.	.	.	1.63812	0.0263213	0.999993	.	.	.
CMSS1	HC	-0.278637	0.0122355	0.0957852	-0.112416	0.311338	0.386682	.	.	.	.	.	.	.	.	.	.	.	.	.	.	.
CMSS1	PrEP	0.199223	0.215944	0.999752	0.185897	0.167698	0.981924	.	.	.	.	.	.	.	.	.	.	.	.	.	.	.
CMSS1	PWH	0.313418	0.060607	0.998611	0.48134	0.0304936	0.997724	.	.	.	.	.	.	.	.	.	.	.	.	.	.	.
CMTM6	HC	0.182113	0.358743	0.327243	.	.	.	0.19866	0.250394	0.402565	.	.	.	0.11625	0.583596	0.760513	0.135545	0.664383	0.964503	.	.	.
CMTM6	PrEP	-0.284363	0.422072	0.999752	.	.	.	-0.123077	0.491166	0.995957	.	.	.	0.0333172	0.889651	0.999442	-0.172723	0.571991	0.950596	.	.	.
CMTM6	PWH	-0.412784	0.230014	0.998611	.	.	.	-0.282106	0.28277	0.998434	.	.	.	0.247479	0.552844	0.998295	0.314738	0.579985	0.999993	.	.	.
CMTM7	HC	-0.0106606	0.940209	0.51838	-0.0775708	0.517025	0.469971	.	.	.	.	.	.	.	.	.	0.229434	0.588031	0.964503	.	.	.
CMTM7	PrEP	0.170769	0.523156	0.999752	-0.116927	0.415207	0.981924	.	.	.	.	.	.	.	.	.	-0.329989	0.426483	0.950596	.	.	.
CMTM7	PWH	0.0118189	0.952067	0.998611	-0.172691	0.269473	0.997724	.	.	.	.	.	.	.	.	.	0.0458822	0.951582	0.999993	.	.	.
CNBP	HC	.	.	.	.	.	.	0.242955	0.121132	0.305951	.	.	.	0.23254	0.252663	0.650026	.	.	.	.	.	.
CNBP	PrEP	.	.	.	.	.	.	-0.0341961	0.822578	0.995957	.	.	.	0.0127071	0.955583	0.999442	.	.	.	.	.	.
CNBP	PWH	.	.	.	.	.	.	-0.0549715	0.788251	0.998434	.	.	.	-0.901792	0.0672313	0.998295	.	.	.	.	.	.
CNDP2	HC	.	.	.	.	.	.	0.39374	0.0695953	0.250945	.	.	.	0.300906	0.206031	0.625856	0.144381	0.612843	0.964503	.	.	.
CNDP2	PrEP	.	.	.	.	.	.	0.124965	0.547866	0.995957	.	.	.	-0.057149	0.829538	0.999442	-0.633407	0.0411719	0.879498	.	.	.
CNDP2	PWH	.	.	.	.	.	.	0.065662	0.808204	0.998434	.	.	.	-0.578727	0.284906	0.998295	-0.211835	0.679583	0.999993	.	.	.
CNIH4	HC	.	.	.	.	.	.	.	.	.	.	.	.	0.364479	0.11251	0.59871	.	.	.	.	.	.
CNIH4	PrEP	.	.	.	.	.	.	.	.	.	.	.	.	-0.0601274	0.788081	0.999442	.	.	.	.	.	.
CNIH4	PWH	.	.	.	.	.	.	.	.	.	.	.	.	0.0178384	0.973134	0.998295	.	.	.	.	.	.
CNOT1	HC	0.0358625	0.596302	0.41773	0.0156277	0.885467	0.572772	-0.329777	0.0363712	0.196497	0.156391	0.31699	0.71652	-0.0773379	0.663962	0.775875	0.0298468	0.904394	0.967514	.	.	.
CNOT1	PrEP	0.0265472	0.785353	0.999752	-0.106121	0.415454	0.981924	0.181177	0.234793	0.995957	0.087538	0.546912	0.997307	0.173515	0.409546	0.999442	-0.436744	0.0976569	0.92836	.	.	.
CNOT1	PWH	-0.110537	0.399503	0.998611	-0.158798	0.408513	0.997724	-0.0211882	0.919363	0.998434	0.0141449	0.956798	0.99844	0.119806	0.775372	0.998295	-0.0804948	0.861952	0.999993	.	.	.
CNOT2	HC	-0.0491807	0.598088	0.417796	0.00519657	0.953281	0.590681	-0.290355	0.0576054	0.229522	-0.126492	0.541922	0.777894	-0.0554727	0.732832	0.789298	-0.250036	0.43728	0.941142	.	.	.
CNOT2	PrEP	-0.0529789	0.62217	0.999752	0.0587293	0.570164	0.987948	0.148543	0.324751	0.995957	0.0619391	0.757489	0.997307	-0.152589	0.416968	0.999442	-0.110091	0.72591	0.950596	.	.	.
CNOT2	PWH	0.104882	0.57707	0.998611	-0.00905559	0.963168	0.997724	0.272169	0.248258	0.998434	0.177436	0.650163	0.99844	-0.297137	0.360704	0.998295	0.0116469	0.985186	0.999993	.	.	.
CNOT4	HC	0.0456014	0.745025	0.467345	0.0864987	0.444811	0.444927	-0.00195461	0.989919	0.670492	-0.0305767	0.864857	0.802765	0.0727789	0.716506	0.787327	0.288006	0.440193	0.941142	.	.	.
CNOT4	PrEP	-0.0320664	0.839941	0.999752	0.12414	0.34009	0.981924	0.0345903	0.837998	0.995957	0.0878397	0.621024	0.997307	-0.206278	0.372078	0.999442	-0.00814834	0.982071	0.963525	.	.	.
CNOT4	PWH	0.188347	0.513774	0.998611	0.119915	0.63262	0.997724	0.084231	0.768201	0.998434	0.233398	0.518593	0.99844	-0.296764	0.433657	0.998295	0.473264	0.53214	0.999993	.	.	.
CNOT6L	HC	0.021061	0.865894	0.50318	-0.146497	0.145438	0.291752	-0.023464	0.893105	0.647222	.	.	.	0.0868242	0.674041	0.775875	0.167315	0.501717	0.960035	.	.	.
CNOT6L	PrEP	0.150107	0.460004	0.999752	0.199091	0.0992583	0.981924	0.331711	0.0940226	0.995957	.	.	.	-0.0413926	0.863583	0.999442	0.295347	0.238332	0.943791	.	.	.
CNOT6L	PWH	0.179334	0.447827	0.998611	0.144312	0.373047	0.997724	0.578521	0.0386005	0.998434	.	.	.	0.0310661	0.955317	0.998295	0.55365	0.240022	0.999993	.	.	.
CNTLN	HC	-0.00818504	0.965836	0.526359	-0.0382861	0.822112	0.560579	-0.0625569	0.688744	0.591108	-0.354396	0.0260971	0.583135	-0.0464787	0.851129	0.817232	0.0310193	0.914687	0.969041	-0.0836458	0.739934	0.826779
CNTLN	PrEP	0.0155351	0.942733	0.999752	-0.0527963	0.782274	0.995347	0.0786804	0.637497	0.995957	-0.228333	0.106723	0.997307	-0.229046	0.423273	0.999442	0.00959536	0.973239	0.963525	0.111467	0.65808	0.982081
CNTLN	PWH	-0.0714493	0.854343	0.998611	-0.0940299	0.808124	0.997724	-0.027065	0.915623	0.998434	-0.372193	0.157252	0.99844	-0.157716	0.739404	0.998295	-0.24299	0.689229	0.999993	-0.369633	0.502467	0.99841
CNTRL	HC	-0.203861	0.0697978	0.166786	-0.0536354	0.611537	0.503053	-0.174326	0.260919	0.405699	-0.243323	0.245943	0.701134	0.0473317	0.805976	0.804579	-0.20708	0.497293	0.958383	.	.	.
CNTRL	PrEP	-0.0866715	0.514011	0.999752	-0.292258	0.0425625	0.981924	-0.389257	0.0318449	0.995957	0.0314237	0.869241	0.997307	-0.270547	0.239107	0.999442	-0.415631	0.183333	0.943791	.	.	.
CNTRL	PWH	-0.0342791	0.856928	0.998611	-0.00228833	0.991524	0.997724	-0.232266	0.312065	0.998434	-0.0389537	0.911195	0.99844	-0.333019	0.426963	0.998295	-0.267571	0.642933	0.999993	.	.	.
COA1	HC	-0.0135021	0.847036	0.499306	0.0491292	0.585763	0.494415	-0.0158516	0.926198	0.655232	.	.	.	-0.117383	0.493255	0.73932	-0.0955193	0.713658	0.964503	.	.	.
COA1	PrEP	0.279469	0.0185496	0.999752	0.19017	0.0999078	0.981924	0.165489	0.365172	0.995957	.	.	.	0.0718029	0.716941	0.999442	0.536043	0.0580518	0.879498	.	.	.
COA1	PWH	0.306174	0.0543879	0.998611	0.280162	0.154057	0.997724	-0.0544167	0.820473	0.998434	.	.	.	0.464572	0.259543	0.998295	0.664089	0.193564	0.999993	.	.	.
COG5	HC	0.0444739	0.791331	0.479062	0.11681	0.395365	0.425422	0.256065	0.233491	0.392411	-0.0283441	0.839251	0.802765	0.0155817	0.935126	0.822435	0.21157	0.408737	0.941142	0.00671211	0.979634	0.848414
COG5	PrEP	0.206899	0.216656	0.999752	0.145424	0.299187	0.981924	0.0460313	0.831811	0.995957	0.219586	0.164751	0.997307	0.136496	0.500029	0.999442	0.260222	0.296351	0.943791	0.362845	0.168926	0.975798
COG5	PWH	0.264831	0.475364	0.998611	0.162293	0.638764	0.997724	0.147904	0.727107	0.998434	0.197994	0.560865	0.99844	0.00262019	0.993421	0.998295	0.286183	0.631414	0.999993	0.375367	0.501745	0.99841
COLGALT1	HC	0.11484	0.359016	0.327243	0.270146	0.0658193	0.243962	-0.232204	0.161715	0.340493	.	.	.	0.0724863	0.66996	0.775875	0.459653	0.177088	0.894665	.	.	.
COLGALT1	PrEP	-0.0457943	0.789998	0.999752	0.131739	0.391699	0.981924	0.0352427	0.831143	0.995957	.	.	.	0.0273932	0.886834	0.999442	-0.540786	0.110496	0.943791	.	.	.
COLGALT1	PWH	-0.197773	0.406618	0.998611	-0.133998	0.545134	0.997724	-0.292428	0.22328	0.998434	.	.	.	0.0453267	0.888341	0.998295	-0.603143	0.317393	0.999993	.	.	.
COMMD1	HC	-0.0491937	0.670716	0.443892	-0.0539001	0.51858	0.469971	-0.337506	0.104281	0.287477	-0.25064	0.208152	0.701134	-0.235621	0.204956	0.624444	-0.20523	0.386036	0.941142	0.0859472	0.724462	0.826779
COMMD1	PrEP	0.11689	0.380024	0.999752	0.122126	0.217029	0.981924	0.329177	0.134328	0.995957	0.220678	0.252171	0.997307	0.116648	0.566624	0.999442	0.1661	0.475435	0.950596	-0.0894639	0.705967	0.986234
COMMD1	PWH	0.117045	0.621617	0.998611	0.111222	0.553041	0.997724	0.0282093	0.930387	0.998434	-0.0140918	0.968778	0.99844	-0.221309	0.509511	0.998295	0.114811	0.80588	0.999993	-0.390204	0.453481	0.99841
COMMD10	HC	-0.0698061	0.655419	0.438599	0.00584866	0.951492	0.590219	-0.317511	0.162536	0.340493	-0.239324	0.128357	0.671229	0.00887234	0.958978	0.828275	0.0473872	0.866419	0.965251	-0.14865	0.60584	0.825229
COMMD10	PrEP	0.189983	0.221059	0.999752	0.125955	0.220638	0.981924	-0.0203249	0.926261	0.995957	-0.0983717	0.519043	0.997307	-0.0930872	0.613013	0.999442	0.179148	0.521037	0.950596	0.134521	0.623266	0.975798
COMMD10	PWH	0.200286	0.556704	0.998611	0.180687	0.465917	0.997724	0.0644193	0.885694	0.998434	0.238984	0.476351	0.99844	-0.266029	0.365291	0.998295	0.191179	0.768441	0.999993	0.0507656	0.932573	0.99841
COMT	HC	.	.	.	.	.	.	.	.	.	.	.	.	0.380337	0.0483772	0.524839	.	.	.	.	.	.
COMT	PrEP	.	.	.	.	.	.	.	.	.	.	.	.	-0.238502	0.255993	0.999442	.	.	.	.	.	.
COMT	PWH	.	.	.	.	.	.	.	.	.	.	.	.	-0.735205	0.141493	0.998295	.	.	.	.	.	.
COP1	HC	-0.0464453	0.737967	0.465974	-0.0524199	0.659242	0.517446	0.0134467	0.92438	0.655062	-0.201006	0.307079	0.71652	-0.15382	0.486606	0.736473	0.0718743	0.820369	0.965003	0.0240454	0.917554	0.840755
COP1	PrEP	0.129858	0.318267	0.999752	0.0797766	0.502387	0.981924	-0.0277727	0.84431	0.995957	0.165621	0.434511	0.997307	0.0662097	0.743261	0.999442	0.122156	0.679005	0.950596	0.0737612	0.763754	0.986234
COP1	PWH	0.191193	0.544304	0.998611	0.138376	0.661617	0.997724	0.0503899	0.875594	0.998434	0.0536398	0.916485	0.99844	0.16793	0.630006	0.998295	0.392897	0.608684	0.999993	0.151833	0.797567	0.99841
COPA	HC	-0.0806578	0.423296	0.358646	0.0791443	0.386918	0.421498	0.00669293	0.968184	0.665893	-0.121656	0.43604	0.763723	0.101783	0.540026	0.751214	0.0983306	0.730156	0.965003	.	.	.
COPA	PrEP	-0.0757131	0.573511	0.999752	-0.129072	0.237662	0.981924	-0.201804	0.274583	0.995957	-0.0949009	0.519688	0.997307	-0.0305442	0.871032	0.999442	-0.0659295	0.813613	0.950596	.	.	.
COPA	PWH	-0.275194	0.179279	0.998611	-0.115756	0.482805	0.997724	-0.21834	0.414247	0.998434	-0.0479377	0.855987	0.99844	-0.41569	0.224839	0.998295	-0.2294	0.666807	0.999993	.	.	.
COPB1	HC	-0.0879089	0.413076	0.355314	-0.00458312	0.971292	0.595519	0.199379	0.31448	0.439267	-0.232715	0.385278	0.749524	-0.101112	0.534687	0.751214	0.0379513	0.884965	0.965475	.	.	.
COPB1	PrEP	0.0763621	0.639903	0.999752	-0.116331	0.44614	0.981924	-0.100689	0.622003	0.995957	-0.105864	0.671912	0.997307	0.176307	0.349794	0.999442	-0.501192	0.0748622	0.892764	.	.	.
COPB1	PWH	-0.190489	0.347078	0.998611	-0.04825	0.821984	0.997724	-0.399634	0.179884	0.998434	-0.362718	0.432807	0.99844	0.509676	0.136951	0.998295	0.100024	0.836847	0.999993	.	.	.
COPB2	HC	.	.	.	.	.	.	0.142193	0.503033	0.520617	.	.	.	-0.194341	0.325259	0.687015	.	.	.	.	.	.
COPB2	PrEP	.	.	.	.	.	.	-0.139852	0.528141	0.995957	.	.	.	-0.0655833	0.772285	0.999442	.	.	.	.	.	.
COPB2	PWH	.	.	.	.	.	.	-0.304442	0.304433	0.998434	.	.	.	-0.114932	0.821494	0.998295	.	.	.	.	.	.
COPE	HC	.	.	.	.	.	.	.	.	.	.	.	.	0.508195	0.163874	0.623686	.	.	.	.	.	.
COPE	PrEP	.	.	.	.	.	.	.	.	.	.	.	.	-0.529431	0.136723	0.999442	.	.	.	.	.	.
COPE	PWH	.	.	.	.	.	.	.	.	.	.	.	.	-1.06755	0.206542	0.998295	.	.	.	.	.	.
CORO1C	HC	-0.00788444	0.950566	0.52161	0.0185439	0.88264	0.572772	0.102399	0.48141	0.514102	0.170665	0.281895	0.709045	0.0162048	0.933634	0.822345	-0.00764327	0.979051	0.972602	-0.00770641	0.97716	0.847302
CORO1C	PrEP	0.0277354	0.812342	0.999752	0.121011	0.353085	0.981924	0.00102939	0.994243	0.998463	0.0567834	0.730931	0.997307	-0.148859	0.42724	0.999442	0.112605	0.689256	0.950596	-0.161127	0.555948	0.975798
CORO1C	PWH	0.125129	0.656929	0.998611	0.221447	0.505224	0.997724	0.0941526	0.761874	0.998434	0.0765632	0.845725	0.99844	0.090842	0.770972	0.998295	0.0427975	0.950239	0.999993	0.134543	0.829104	0.99841
CORO2A	HC	-0.117323	0.555911	0.403509	-0.153868	0.514643	0.469971	.	.	.	-0.139506	0.572129	0.780222	-0.140534	0.457392	0.72549	-0.221122	0.562591	0.964503	.	.	.
CORO2A	PrEP	0.0386441	0.905157	0.999752	0.244416	0.378898	0.981924	.	.	.	0.068507	0.766398	0.997307	-0.129194	0.556037	0.999442	-0.0777136	0.833321	0.950596	.	.	.
CORO2A	PWH	-0.129906	0.718582	0.998611	-0.137853	0.759638	0.997724	.	.	.	0.199332	0.630092	0.99844	-0.196984	0.656187	0.998295	-0.33239	0.63051	0.999993	.	.	.
COX4I1	HC	.	.	.	.	.	.	0.332822	0.147575	0.326797	.	.	.	0.24763	0.401123	0.703268	.	.	.	.	.	.
COX4I1	PrEP	.	.	.	.	.	.	0.0759678	0.734938	0.995957	.	.	.	-0.352563	0.31132	0.999442	.	.	.	.	.	.
COX4I1	PWH	.	.	.	.	.	.	-0.0162461	0.955655	0.998434	.	.	.	-0.512016	0.472399	0.998295	.	.	.	.	.	.
COX5A	HC	.	.	.	.	.	.	.	.	.	.	.	.	0.478438	0.194572	0.624444	.	.	.	.	.	.
COX5A	PrEP	.	.	.	.	.	.	.	.	.	.	.	.	0.173015	0.593083	0.999442	.	.	.	.	.	.
COX5A	PWH	.	.	.	.	.	.	.	.	.	.	.	.	0.586006	0.454413	0.998295	.	.	.	.	.	.
COX6B1	HC	.	.	.	.	.	.	.	.	.	.	.	.	0.497479	0.210487	0.628226	.	.	.	.	.	.
COX6B1	PrEP	.	.	.	.	.	.	.	.	.	.	.	.	0.0839211	0.817383	0.999442	.	.	.	.	.	.
COX6B1	PWH	.	.	.	.	.	.	.	.	.	.	.	.	0.0250031	0.977359	0.998295	.	.	.	.	.	.
COX7A2	HC	.	.	.	.	.	.	.	.	.	.	.	.	0.463895	0.107338	0.59871	.	.	.	.	.	.
COX7A2	PrEP	.	.	.	.	.	.	.	.	.	.	.	.	-0.520348	0.0817765	0.999442	.	.	.	.	.	.
COX7A2	PWH	.	.	.	.	.	.	.	.	.	.	.	.	-1.28254	0.0727671	0.998295	.	.	.	.	.	.
COX7C	HC	.	.	.	.	.	.	.	.	.	.	.	.	0.33956	0.199666	0.624444	.	.	.	.	.	.
COX7C	PrEP	.	.	.	.	.	.	.	.	.	.	.	.	0.244833	0.323907	0.999442	.	.	.	.	.	.
COX7C	PWH	.	.	.	.	.	.	.	.	.	.	.	.	-0.117106	0.842004	0.998295	.	.	.	.	.	.
COX8A	HC	.	.	.	.	.	.	.	.	.	.	.	.	0.605722	0.0876702	0.570787	.	.	.	.	.	.
COX8A	PrEP	.	.	.	.	.	.	.	.	.	.	.	.	-0.128609	0.684194	0.999442	.	.	.	.	.	.
COX8A	PWH	.	.	.	.	.	.	.	.	.	.	.	.	-0.320548	0.675557	0.998295	.	.	.	.	.	.
CPEB2	HC	-0.0238895	0.817691	0.490553	0.261517	0.0184529	0.162722	0.324872	0.0974216	0.279759	0.132048	0.498651	0.777894	0.284179	0.145231	0.610995	0.350133	0.249989	0.923254	-0.138699	0.507522	0.818829
CPEB2	PrEP	0.0126557	0.915317	0.999752	0.0198098	0.83789	0.997151	0.0884932	0.647985	0.995957	0.191865	0.326642	0.997307	0.162924	0.446724	0.999442	-0.145132	0.619122	0.950596	-0.066205	0.728217	0.986234
CPEB2	PWH	0.148735	0.484518	0.998611	0.288724	0.183262	0.997724	0.5992	0.0656467	0.998434	0.0999066	0.79664	0.99844	0.351503	0.353713	0.998295	0.225599	0.715403	0.999993	0.112617	0.785418	0.99841
CPEB3	HC	0.0525285	0.645032	0.434736	0.0797868	0.582898	0.494259	0.349628	0.0939567	0.278732	0.368725	0.126167	0.671229	0.121562	0.485509	0.736473	0.241251	0.443917	0.941142	.	.	.
CPEB3	PrEP	0.16207	0.314788	0.999752	0.147979	0.388255	0.981924	0.0301978	0.881058	0.995957	0.535425	0.0308066	0.997307	0.179669	0.380413	0.999442	0.853787	0.0178347	0.879498	.	.	.
CPEB3	PWH	0.333708	0.159538	0.998611	0.247192	0.40336	0.997724	0.34316	0.233989	0.998434	0.079032	0.833451	0.99844	0.1788	0.661294	0.998295	0.624604	0.315139	0.999993	.	.	.
CPEB4	HC	-0.0881042	0.507664	0.386392	-0.166794	0.200355	0.322118	-0.270955	0.0741993	0.254325	-0.28464	0.129825	0.671229	0.00554274	0.97679	0.831057	-0.446415	0.0871821	0.822777	-0.0924592	0.712354	0.826779
CPEB4	PrEP	0.0392729	0.755522	0.999752	0.0736465	0.554175	0.986066	0.0918644	0.540262	0.995957	0.0539803	0.766336	0.997307	0.041465	0.837104	0.999442	-0.0522842	0.825869	0.950596	0.0335734	0.886907	0.986234
CPEB4	PWH	0.0934071	0.741029	0.998611	0.0771455	0.80152	0.997724	0.303044	0.293405	0.998434	0.0918152	0.819749	0.99844	0.445636	0.180572	0.998295	-0.107195	0.838689	0.999993	0.398732	0.450192	0.99841
CPED1	HC	-0.0347364	0.708412	0.456753	0.209359	0.046924	0.228099	-0.326329	0.057457	0.229522	.	.	.	0.0967308	0.619085	0.767727	0.0580251	0.880907	0.965251	.	.	.
CPED1	PrEP	0.0303348	0.768895	0.999752	-0.00519916	0.96005	0.99878	0.0928843	0.573704	0.995957	.	.	.	0.0542388	0.805074	0.999442	-0.240418	0.533908	0.950596	.	.	.
CPED1	PWH	0.154894	0.426895	0.998611	0.087786	0.646221	0.997724	0.473411	0.0688975	0.998434	.	.	.	0.324164	0.383752	0.998295	0.103363	0.891789	0.999993	.	.	.
CPM	HC	0.0803145	0.658581	0.439498	0.0193012	0.906354	0.578268	-0.00303702	0.984727	0.669565	-0.158405	0.324252	0.71652	0.109911	0.637486	0.771965	-0.136973	0.636364	0.964503	0.154309	0.534174	0.818829
CPM	PrEP	-0.0251183	0.878022	0.999752	-0.0849988	0.609593	0.989676	0.205822	0.213778	0.995957	-0.0426297	0.797673	0.997307	-0.441112	0.0586195	0.999442	-0.161983	0.563854	0.950596	-0.0400093	0.865955	0.986234
CPM	PWH	-0.0805504	0.841917	0.998611	-0.114202	0.786824	0.997724	0.167367	0.645433	0.998434	-0.0129982	0.973165	0.99844	-0.437317	0.249623	0.998295	-0.690105	0.321041	0.999993	-0.120997	0.817871	0.99841
CPNE8	HC	-0.0644378	0.677465	0.445959	-0.197967	0.184676	0.315489	-0.150856	0.45675	0.500996	-0.0575087	0.767422	0.796241	-0.450918	0.0432306	0.524167	-0.37376	0.237326	0.923254	-0.270219	0.566272	0.82471
CPNE8	PrEP	-0.102061	0.540099	0.999752	-0.165834	0.294246	0.981924	-0.0365459	0.865848	0.995957	-0.0114306	0.95311	0.997307	-0.225067	0.322287	0.999442	-0.387471	0.216955	0.943791	0.071682	0.868262	0.986234
CPNE8	PWH	-0.256815	0.438869	0.998611	-0.140183	0.666805	0.997724	-0.33581	0.411853	0.998434	-0.0478624	0.907005	0.99844	0.097173	0.781656	0.998295	-0.00574058	0.993077	0.999993	-0.131819	0.888286	0.99841
CPQ	HC	-0.093329	0.279874	0.295084	-0.24476	0.0495355	0.228514	0.0180567	0.884943	0.644598	-0.0536309	0.782165	0.800403	-0.215724	0.220762	0.641159	-0.105659	0.65537	0.964503	-0.485713	0.0896754	0.818829
CPQ	PrEP	-0.09918	0.314732	0.999752	-0.158676	0.224781	0.981924	0.0927967	0.480033	0.995957	0.364915	0.0854236	0.997307	-0.163225	0.40488	0.999442	-0.133941	0.567352	0.950596	0.151989	0.538305	0.975798
CPQ	PWH	-0.0303446	0.855129	0.998611	-0.177853	0.426683	0.997724	0.27692	0.297002	0.998434	0.46267	0.259938	0.99844	-0.124121	0.701209	0.998295	-0.0344333	0.938357	0.999993	0.186313	0.726503	0.99841
CPSF2	HC	-0.110032	0.324538	0.315503	-0.201188	0.0901831	0.258738	-0.119331	0.449464	0.498836	.	.	.	-0.0171089	0.923407	0.821708	-0.00325445	0.99018	0.974546	.	.	.
CPSF2	PrEP	-0.189492	0.348526	0.999752	-0.122183	0.342274	0.981924	-0.334721	0.0637177	0.995957	.	.	.	0.198814	0.349703	0.999442	-0.116004	0.652045	0.950596	.	.	.
CPSF2	PWH	-0.249002	0.190528	0.998611	-0.16953	0.31537	0.997724	-0.507368	0.0379484	0.998434	.	.	.	0.525858	0.232669	0.998295	-0.0765887	0.871389	0.999993	.	.	.
CPSF6	HC	-0.355739	0.0045174	0.0656428	-0.222826	0.0599751	0.238202	-0.193009	0.245789	0.400641	.	.	.	.	.	.	.	.	.	.	.	.
CPSF6	PrEP	-0.051202	0.751483	0.999752	-0.201046	0.130681	0.981924	-0.316443	0.0846567	0.995957	.	.	.	.	.	.	.	.	.	.	.	.
CPSF6	PWH	0.0982222	0.467039	0.998611	-0.113242	0.421083	0.997724	-0.0793129	0.720254	0.998434	.	.	.	.	.	.	.	.	.	.	.	.
CPVL	HC	.	.	.	.	.	.	.	.	.	.	.	.	0.116591	0.556499	0.756275	0.0221943	0.946371	0.972389	.	.	.
CPVL	PrEP	.	.	.	.	.	.	.	.	.	.	.	.	-0.3304	0.169455	0.999442	-0.308037	0.34921	0.94829	.	.	.
CPVL	PWH	.	.	.	.	.	.	.	.	.	.	.	.	-0.408491	0.382065	0.998295	-0.168658	0.777891	0.999993	.	.	.
CREB1	HC	0.00803991	0.925902	0.517106	-0.076455	0.394415	0.425422	-0.20553	0.173223	0.347086	0.187999	0.409249	0.753842	-0.201246	0.347485	0.693733	0.149694	0.55045	0.964503	.	.	.
CREB1	PrEP	0.0635679	0.552268	0.999752	0.0652842	0.525982	0.981924	0.0321303	0.832516	0.995957	0.278198	0.216519	0.997307	-0.0826006	0.731511	0.999442	-0.322813	0.207518	0.943791	.	.	.
CREB1	PWH	0.0699311	0.68441	0.998611	0.239425	0.222334	0.997724	0.127222	0.566761	0.998434	0.0587355	0.882311	0.99844	0.130091	0.763371	0.998295	0.143911	0.761485	0.999993	.	.	.
CREB5	HC	.	.	.	.	.	.	0.083816	0.709674	0.598772	.	.	.	.	.	.	.	.	.	.	.	.
CREB5	PrEP	.	.	.	.	.	.	0.313051	0.204781	0.995957	.	.	.	.	.	.	.	.	.	.	.	.
CREB5	PWH	.	.	.	.	.	.	1.12827	0.00583978	0.506718	.	.	.	.	.	.	.	.	.	.	.	.
CREBBP	HC	-0.0939768	0.346584	0.324549	-0.0503062	0.556916	0.485103	-0.250439	0.161972	0.340493	0.00543579	0.96888	0.816458	-0.134554	0.509101	0.743483	-0.11429	0.616318	0.964503	.	.	.
CREBBP	PrEP	0.0016349	0.988381	0.999752	-0.00995345	0.919165	0.99878	0.147818	0.423147	0.995957	-0.360444	0.0267647	0.997307	0.0108211	0.962268	0.999442	0.194017	0.395598	0.950596	.	.	.
CREBBP	PWH	-0.013366	0.9448	0.998611	-0.0990582	0.592069	0.997724	-0.163176	0.570283	0.998434	-0.211013	0.437472	0.99844	-0.169735	0.657187	0.998295	0.0988051	0.825052	0.999993	.	.	.
CREBRF	HC	0.178525	0.0521731	0.154469	0.230464	0.0206028	0.167921	0.184496	0.269851	0.411162	0.320698	0.0885391	0.651099	0.152643	0.420097	0.713737	0.347682	0.172348	0.894665	.	.	.
CREBRF	PrEP	0.198629	0.116798	0.999752	0.154026	0.128298	0.981924	-0.0746996	0.661306	0.995957	0.396018	0.0433768	0.997307	-0.033066	0.876251	0.999442	-0.0829679	0.729065	0.950596	.	.	.
CREBRF	PWH	0.243867	0.1355	0.998611	-0.124096	0.468466	0.997724	0.229689	0.338147	0.998434	0.133909	0.706216	0.99844	0.0535965	0.883003	0.998295	0.15337	0.744138	0.999993	.	.	.
CREG1	HC	0.403112	0.14692	0.218497	0.431408	0.0912458	0.258738	0.424834	0.0969399	0.279759	0.11925	0.677288	0.783851	0.304588	0.198572	0.624444	0.502495	0.146244	0.88572	.	.	.
CREG1	PrEP	-0.317232	0.436508	0.999752	-0.276742	0.318193	0.981924	-0.232372	0.369995	0.995957	-0.367169	0.199575	0.997307	-0.379347	0.154132	0.999442	-0.476821	0.158532	0.943791	.	.	.
CREG1	PWH	-0.162517	0.733143	0.998611	-0.406081	0.302537	0.997724	-0.105831	0.79355	0.998434	-0.0353769	0.942283	0.99844	-0.705662	0.100032	0.998295	-0.574833	0.353435	0.999993	.	.	.
CRIM1	HC	-0.0282494	0.832257	0.495609	-0.0919246	0.64692	0.511955	-0.29604	0.18905	0.358262	.	.	.	0.10218	0.606208	0.765992	0.124808	0.685215	0.964503	0.174515	0.561403	0.82471
CRIM1	PrEP	-0.206917	0.174836	0.999752	-0.285413	0.218655	0.981924	0.330433	0.146633	0.995957	.	.	.	0.00525676	0.980994	0.999442	-0.181333	0.553073	0.950596	0.433654	0.145281	0.975798
CRIM1	PWH	-0.0742507	0.791862	0.998611	-0.251981	0.588716	0.997724	-0.25276	0.583536	0.998434	.	.	.	0.142658	0.68569	0.998295	-0.560589	0.388156	0.999993	0.0512844	0.932887	0.99841
CRTC3	HC	-0.176401	0.297787	0.302677	-0.118079	0.302895	0.384186	-0.370372	0.0505596	0.22625	-0.445583	0.0692301	0.639692	-0.168878	0.33773	0.693733	-0.280509	0.366232	0.941142	-0.534399	0.0606088	0.818829
CRTC3	PrEP	0.224062	0.253551	0.999752	0.00044814	0.997116	0.99878	0.177958	0.336061	0.995957	0.0817464	0.702637	0.997307	-0.0887591	0.65104	0.999442	-0.0323988	0.913924	0.955338	-0.265987	0.283457	0.975798
CRTC3	PWH	0.155517	0.637532	0.998611	0.0179866	0.94218	0.997724	0.0457214	0.867656	0.998434	0.13227	0.752619	0.99844	-0.379263	0.258277	0.998295	0.00817808	0.988847	0.999993	0.0061498	0.990594	0.99841
CRYBG1	HC	-0.0935319	0.457032	0.373733	-0.00862163	0.937546	0.586407	-0.168578	0.325456	0.446767	-0.0388429	0.889454	0.805031	-0.14711	0.402356	0.70333	-0.124159	0.594419	0.964503	.	.	.
CRYBG1	PrEP	0.0137236	0.922867	0.999752	-0.00185785	0.988371	0.99878	-0.0575798	0.746933	0.995957	-0.0468002	0.86184	0.997307	0.0828416	0.669098	0.999442	0.198679	0.394855	0.950596	.	.	.
CRYBG1	PWH	-0.0898303	0.71822	0.998611	-0.175653	0.472417	0.997724	-0.275497	0.328033	0.998434	0.0149452	0.976246	0.99844	0.445954	0.166395	0.998295	0.180259	0.69649	0.999993	.	.	.
CRYBG3	HC	-0.0017749	0.980398	0.531209	-0.0652335	0.576628	0.491374	-0.115804	0.489439	0.515341	.	.	.	-0.0210213	0.903623	0.818385	0.232402	0.385333	0.941142	.	.	.
CRYBG3	PrEP	-0.0116955	0.920746	0.999752	-0.105194	0.448869	0.981924	-0.0809451	0.641989	0.995957	.	.	.	-0.0013456	0.994699	0.999442	0.501717	0.0739671	0.892764	.	.	.
CRYBG3	PWH	0.120715	0.378671	0.998611	0.0220445	0.901057	0.997724	-0.0314713	0.893659	0.998434	.	.	.	0.418454	0.321031	0.998295	0.151001	0.754001	0.999993	.	.	.
CSDE1	HC	0.000288927	0.998471	0.534595	0.14172	0.331882	0.394137	-0.00794357	0.958397	0.663525	0.0965686	0.614839	0.783851	-0.119398	0.576627	0.760513	0.56742	0.0644891	0.798562	0.12425	0.638905	0.826779
CSDE1	PrEP	-0.129995	0.486182	0.999752	-0.127768	0.445039	0.981924	-0.335095	0.0642964	0.995957	0.171609	0.366553	0.997307	-0.194797	0.413862	0.999442	-0.156713	0.572545	0.950596	-0.155706	0.561666	0.975798
CSDE1	PWH	-0.237138	0.438316	0.998611	-0.181879	0.543045	0.997724	-0.323886	0.23514	0.998434	-0.164612	0.642389	0.99844	-0.351909	0.3504	0.998295	0.0423345	0.938816	0.999993	0.0416393	0.942612	0.99841
CSF2RA	HC	.	.	.	.	.	.	0.0119481	0.953303	0.663441	.	.	.	.	.	.	.	.	.	.	.	.
CSF2RA	PrEP	.	.	.	.	.	.	-0.0992182	0.643738	0.995957	.	.	.	.	.	.	.	.	.	.	.	.
CSF2RA	PWH	.	.	.	.	.	.	-0.289983	0.321638	0.998434	.	.	.	.	.	.	.	.	.	.	.	.
CSGALNACT2	HC	-0.14884	0.10557	0.192659	-0.120042	0.220981	0.335554	-0.325112	0.0470443	0.223146	0.237818	0.19364	0.698731	-0.154945	0.365075	0.695045	-0.251349	0.316522	0.941142	.	.	.
CSGALNACT2	PrEP	-0.18191	0.113455	0.999752	-0.197906	0.0982303	0.981924	-0.111031	0.489203	0.995957	-0.0899993	0.598449	0.997307	-0.270029	0.183867	0.999442	-0.546634	0.043309	0.879498	.	.	.
CSGALNACT2	PWH	-0.342491	0.0666478	0.998611	-0.291765	0.142108	0.997724	-0.065207	0.805678	0.998434	-0.0782646	0.819644	0.99844	0.104571	0.781681	0.998295	-0.610068	0.207261	0.999993	.	.	.
CSNK1A1	HC	-0.139997	0.0810809	0.174956	-0.064934	0.430521	0.439055	-0.345733	0.0379024	0.202708	0.0147958	0.93252	0.80708	-0.0819891	0.609163	0.767231	-0.207726	0.388442	0.941142	0.0739322	0.754637	0.826779
CSNK1A1	PrEP	-0.097381	0.22212	0.999752	0.00300229	0.971921	0.99878	-0.201892	0.223416	0.995957	-0.123397	0.492583	0.997307	-0.173971	0.329284	0.999442	-0.218055	0.361145	0.950596	-0.427239	0.0714581	0.975798
CSNK1A1	PWH	-0.0124451	0.933245	0.998611	0.00208394	0.991249	0.997724	-0.165836	0.576305	0.998434	-0.255603	0.504013	0.99844	-0.472932	0.102558	0.998295	0.0316272	0.949358	0.999993	0.104134	0.825162	0.99841
CSNK1G1	HC	-0.0629598	0.597052	0.417796	-0.0805722	0.478324	0.454101	0.0573682	0.681925	0.587678	-0.0943243	0.668088	0.783851	0.0805196	0.732469	0.789298	0.0318083	0.912582	0.96896	.	.	.
CSNK1G1	PrEP	-0.135222	0.358933	0.999752	-0.160323	0.241238	0.981924	0.190956	0.221416	0.995957	0.0308325	0.885447	0.997307	-0.277196	0.318251	0.999442	-0.186359	0.519484	0.950596	.	.	.
CSNK1G1	PWH	0.119275	0.612889	0.998611	-0.00836396	0.971313	0.997724	0.169272	0.483175	0.998434	-0.229374	0.591008	0.99844	-0.240672	0.635715	0.998295	-0.0817586	0.883314	0.999993	.	.	.
CSNK2A1	HC	-0.139715	0.124403	0.205868	-0.148689	0.186477	0.316014	-0.252681	0.141373	0.322807	.	.	.	-0.00185545	0.99292	0.83197	-0.312214	0.170292	0.894665	.	.	.
CSNK2A1	PrEP	-0.00225117	0.987772	0.999752	0.0569125	0.647495	0.989676	0.0736997	0.663282	0.995957	.	.	.	0.164298	0.508395	0.999442	-0.217231	0.315336	0.943791	.	.	.
CSNK2A1	PWH	0.00736548	0.958408	0.998611	-0.0525641	0.739955	0.997724	-0.00326253	0.988427	0.998434	.	.	.	0.18435	0.732778	0.998295	-0.316138	0.427102	0.999993	.	.	.
CST3	HC	0.851366	0.0144174	0.105122	0.648925	0.0958412	0.25892	0.359826	0.179504	0.350577	.	.	.	0.272835	0.374166	0.696192	.	.	.	.	.	.
CST3	PrEP	-0.437469	0.334756	0.999752	-0.257415	0.534174	0.981924	-0.469907	0.107929	0.995957	.	.	.	0.184774	0.557633	0.999442	.	.	.	.	.	.
CST3	PWH	-0.516297	0.313309	0.998611	-0.616395	0.286879	0.997724	-0.876534	0.0557314	0.998434	.	.	.	0.208683	0.676744	0.998295	.	.	.	.	.	.
CSTB	HC	0.882739	0.0364721	0.141659	0.770703	0.0824341	0.248669	0.379987	0.203308	0.370457	0.517824	0.120487	0.671229	0.533553	0.118036	0.59871	0.692328	0.0732351	0.822777	0.65971	0.0778536	0.818829
CSTB	PrEP	-0.211232	0.525774	0.999752	-0.132041	0.73854	0.995347	-0.334506	0.255499	0.995957	-0.14367	0.663748	0.997307	-0.261989	0.357249	0.999442	0.0197535	0.954091	0.961743	-0.366026	0.279945	0.975798
CSTB	PWH	-0.405417	0.596776	0.998611	-0.267687	0.789153	0.997724	-0.221078	0.72252	0.998434	-0.254755	0.74218	0.99844	0.0973749	0.846669	0.998295	-0.463159	0.57679	0.999993	-0.252955	0.727821	0.99841
CSTF3	HC	0.100917	0.541939	0.39895	0.174264	0.368963	0.412523	0.261	0.171292	0.347086	.	.	.	0.116699	0.536084	0.751214	0.412936	0.392601	0.941142	.	.	.
CSTF3	PrEP	0.0849255	0.775324	0.999752	0.187815	0.412129	0.981924	0.17773	0.359351	0.995957	.	.	.	0.176993	0.416188	0.999442	0.394461	0.402782	0.950596	.	.	.
CSTF3	PWH	0.357051	0.211376	0.998611	0.294164	0.243216	0.997724	0.48767	0.0764574	0.998434	.	.	.	0.128297	0.798369	0.998295	0.318678	0.713372	0.999993	.	.	.
CTBP2	HC	-0.0862677	0.309796	0.307633	-0.137115	0.322085	0.38957	0.0441717	0.749047	0.616448	-0.0421422	0.804342	0.800403	0.0173109	0.928732	0.821708	-0.382873	0.13607	0.878739	0.0460534	0.889267	0.840755
CTBP2	PrEP	0.118227	0.230209	0.999752	0.0397984	0.790524	0.995347	0.142702	0.347754	0.995957	0.112441	0.515396	0.997307	0.053614	0.806104	0.999442	0.557729	0.0387508	0.879498	-0.0600857	0.850914	0.986234
CTBP2	PWH	0.0310694	0.850745	0.998611	-0.0513513	0.86519	0.997724	0.051454	0.829625	0.998434	0.197166	0.587001	0.99844	-0.0554823	0.874345	0.998295	0.25131	0.604367	0.999993	0.326363	0.639632	0.99841
CTBS	HC	.	.	.	.	.	.	.	.	.	.	.	.	0.25755	0.279061	0.675015	.	.	.	.	.	.
CTBS	PrEP	.	.	.	.	.	.	.	.	.	.	.	.	0.167319	0.523865	0.999442	.	.	.	.	.	.
CTBS	PWH	.	.	.	.	.	.	.	.	.	.	.	.	-0.0883854	0.885037	0.998295	.	.	.	.	.	.
CTNNA1	HC	0.0859183	0.404723	0.350799	0.139266	0.075638	0.248669	-0.033593	0.862338	0.639519	0.208078	0.279385	0.705639	0.0920939	0.605836	0.765992	0.248291	0.25603	0.923254	-0.101654	0.770662	0.826779
CTNNA1	PrEP	-0.0677618	0.557049	0.999752	0.0227653	0.772096	0.995347	0.00080143	0.996984	0.999868	0.196036	0.301738	0.997307	-0.0719109	0.715646	0.999442	-0.07723	0.71226	0.950596	-0.084854	0.808821	0.986234
CTNNA1	PWH	-0.0535389	0.792971	0.998611	0.157272	0.326048	0.997724	0.135385	0.708412	0.998434	0.137414	0.717818	0.99844	-0.107162	0.731116	0.998295	0.203216	0.635343	0.999993	-0.00432629	0.995468	0.99841
CTNNB1	HC	0.0226119	0.870447	0.504528	-0.00704128	0.975497	0.5956	0.0892289	0.603052	0.559931	0.0355278	0.846179	0.802765	-0.10433	0.620748	0.767727	-0.127528	0.640481	0.964503	-0.48604	0.0839522	0.818829
CTNNB1	PrEP	0.319488	0.0429937	0.999752	0.471679	0.0731992	0.981924	-0.0948139	0.60341	0.995957	0.125723	0.527901	0.997307	0.259512	0.229349	0.999442	0.349276	0.207577	0.943791	0.00452064	0.98483	0.997125
CTNNB1	PWH	0.361801	0.25146	0.998611	0.419255	0.480786	0.997724	-0.12519	0.7187	0.998434	0.365104	0.440147	0.99844	-0.014719	0.965546	0.998295	0.319528	0.614222	0.999993	0.0667758	0.898371	0.99841
CTNNBL1	HC	0.270684	0.0456224	0.150775	0.228823	0.109169	0.269755	0.427533	0.0427044	0.209478	.	.	.	0.193167	0.433972	0.719086	0.594858	0.0445445	0.755389	.	.	.
CTNNBL1	PrEP	0.0610985	0.741462	0.999752	0.102886	0.503925	0.981924	0.235946	0.24721	0.995957	.	.	.	-0.0368031	0.897095	0.999442	0.00558089	0.982812	0.963525	.	.	.
CTNNBL1	PWH	0.062183	0.768163	0.998611	0.204866	0.318777	0.997724	0.17435	0.523962	0.998434	.	.	.	0.247572	0.675859	0.998295	0.126181	0.797636	0.999993	.	.	.
CTNND1	HC	-0.0766414	0.429682	0.362264	-0.0727984	0.488938	0.457446	-0.0122555	0.943353	0.659996	-0.0098206	0.955187	0.81089	-0.178206	0.324225	0.687015	0.0127619	0.955016	0.972602	.	.	.
CTNND1	PrEP	-0.222774	0.0924302	0.999752	-0.0429308	0.721186	0.995347	-0.146256	0.433182	0.995957	-0.211822	0.217557	0.997307	-0.30713	0.150741	0.999442	-0.144955	0.520868	0.950596	.	.	.
CTNND1	PWH	-0.0277332	0.881772	0.998611	-0.0636316	0.74983	0.997724	-0.0611778	0.820151	0.998434	-0.107145	0.708512	0.99844	-0.211185	0.569679	0.998295	-0.101503	0.814066	0.999993	.	.	.
CTSA	HC	.	.	.	.	.	.	0.0591343	0.80142	0.625804	.	.	.	0.0964598	0.743564	0.790604	.	.	.	.	.	.
CTSA	PrEP	.	.	.	.	.	.	-0.155478	0.517137	0.995957	.	.	.	0.076685	0.823223	0.999442	.	.	.	.	.	.
CTSA	PWH	.	.	.	.	.	.	-0.364881	0.253574	0.998434	.	.	.	-0.426945	0.595633	0.998295	.	.	.	.	.	.
CTSB	HC	0.35288	0.379279	0.339417	0.202889	0.582526	0.494259	-0.0829088	0.780299	0.62069	-0.119471	0.666203	0.783851	-0.0930964	0.75641	0.792141	0.0510872	0.889113	0.965664	0.36356	0.206998	0.818829
CTSB	PrEP	-0.221123	0.532022	0.999752	-0.18095	0.619751	0.989676	-0.203859	0.487253	0.995957	-0.194902	0.521025	0.997307	-0.0321885	0.899318	0.999442	-0.184622	0.583813	0.950596	-0.350558	0.24905	0.975798
CTSB	PWH	-0.501668	0.572613	0.998611	-0.472935	0.629105	0.997724	-0.261973	0.713276	0.998434	-0.526999	0.478012	0.99844	-0.260205	0.590893	0.998295	-0.449839	0.614254	0.999993	-1.08772	0.152131	0.99841
CTSC	HC	0.830213	0.00378963	0.0620762	0.773055	0.00637268	0.126135	0.818914	0.00702063	0.0872522	0.728727	0.00659335	0.355141	0.776903	0.0043887	0.212238	1.05475	0.00535343	0.254105	0.95207	0.0150957	0.818829
CTSC	PrEP	0.170532	0.36825	0.999752	0.199429	0.349333	0.981924	0.0851176	0.751225	0.995957	0.187751	0.371614	0.997307	0.215961	0.285228	0.999442	0.0263015	0.926873	0.956372	-0.26194	0.408158	0.975798
CTSC	PWH	0.506431	0.26	0.998611	0.333087	0.538049	0.997724	0.00762513	0.987215	0.998434	0.268272	0.538893	0.99844	0.241901	0.486184	0.998295	0.295223	0.681856	0.999993	-0.0616265	0.928241	0.99841
CTSD	HC	0.497648	0.426301	0.360379	0.247902	0.676657	0.522331	-0.255784	0.485485	0.515142	-0.0222287	0.961226	0.813104	-0.14133	0.680881	0.7781	0.174667	0.755083	0.965003	0.321462	0.516245	0.818829
CTSD	PrEP	-0.166806	0.762641	0.999752	-0.241105	0.682093	0.990681	-0.197225	0.583988	0.995957	-0.337096	0.503088	0.997307	0.101959	0.726749	0.999442	-0.364494	0.485124	0.950596	-0.194628	0.695977	0.986234
CTSD	PWH	-0.285008	0.835561	0.998611	-0.444605	0.777693	0.997724	-0.387954	0.650987	0.998434	-0.620658	0.607617	0.99844	0.122629	0.825687	0.998295	-0.384068	0.77636	0.999993	-0.0952214	0.933809	0.99841
CTSH	HC	0.347245	0.0428268	0.150366	0.280618	0.252903	0.353963	0.179725	0.414439	0.48603	.	.	.	-0.0162824	0.955733	0.827429	.	.	.	.	.	.
CTSH	PrEP	-0.225049	0.351694	0.999752	-0.137938	0.620219	0.989676	-0.509248	0.0483762	0.995957	.	.	.	0.252775	0.449098	0.999442	.	.	.	.	.	.
CTSH	PWH	-0.286568	0.300042	0.998611	-0.224418	0.406265	0.997724	-0.495562	0.164319	0.998434	.	.	.	0.173754	0.740763	0.998295	.	.	.	.	.	.
CTSL	HC	0.879916	0.0739889	0.171364	0.676183	0.0918428	0.258738	0.613948	0.0849459	0.271308	0.655439	0.0380908	0.638573	0.523784	0.118174	0.59871	0.456357	0.263155	0.923254	0.352521	0.425873	0.818829
CTSL	PrEP	-0.0130156	0.9752	0.999752	-0.00612201	0.986446	0.99878	0.0907914	0.780173	0.995957	-0.047321	0.872191	0.997307	0.235649	0.405142	0.999442	-0.0249076	0.948232	0.96141	0.588789	0.176192	0.975798
CTSL	PWH	-0.177671	0.847721	0.998611	-0.424324	0.635664	0.997724	-0.0530648	0.940477	0.998434	-0.371902	0.605839	0.99844	0.0598895	0.90333	0.998295	-0.30244	0.742267	0.999993	-0.0737255	0.935606	0.99841
CTSS	HC	0.315252	0.530086	0.396245	0.177865	0.673044	0.521868	-0.0400376	0.906236	0.650008	0.0293284	0.930195	0.806899	0.053687	0.860876	0.817232	0.0709168	0.880813	0.965251	0.36475	0.315027	0.818829
CTSS	PrEP	-0.293098	0.501121	0.999752	-0.177799	0.664646	0.990011	-0.124811	0.705479	0.995957	-0.281299	0.461635	0.997307	-0.0574431	0.827037	0.999442	-0.218379	0.601317	0.950596	-0.244544	0.529908	0.975798
CTSS	PWH	-0.472397	0.670705	0.998611	-0.414376	0.711011	0.997724	-0.456742	0.579573	0.998434	-0.55425	0.564579	0.99844	0.0582027	0.908178	0.998295	-0.333996	0.770457	0.999993	-0.526913	0.608828	0.99841
CTSZ	HC	0.627136	0.0623833	0.159885	0.434196	0.0786604	0.248669	0.451694	0.0745108	0.254325	.	.	.	0.240284	0.255732	0.653004	0.453267	0.185751	0.896454	.	.	.
CTSZ	PrEP	-0.06915	0.836109	0.999752	-0.334335	0.212934	0.981924	0.0664376	0.793982	0.995957	.	.	.	-0.000929153	0.996437	0.999442	-0.409836	0.22231	0.943791	.	.	.
CTSZ	PWH	-0.427389	0.474545	0.998611	-0.600443	0.229181	0.997724	-0.198229	0.662688	0.998434	.	.	.	-0.341154	0.322789	0.998295	-0.497799	0.46308	0.999993	.	.	.
CTTNBP2NL	HC	.	.	.	.	.	.	-0.232234	0.157122	0.338854	.	.	.	.	.	.	.	.	.	.	.	.
CTTNBP2NL	PrEP	.	.	.	.	.	.	0.147724	0.374698	0.995957	.	.	.	.	.	.	.	.	.	.	.	.
CTTNBP2NL	PWH	.	.	.	.	.	.	0.0716132	0.738499	0.998434	.	.	.	.	.	.	.	.	.	.	.	.
CUL1	HC	0.145792	0.20932	0.260488	0.106807	0.32627	0.391639	0.290643	0.186865	0.35624	-0.07528	0.734756	0.789487	0.164739	0.387889	0.702138	0.191202	0.54045	0.964503	0.522676	0.0416081	0.818829
CUL1	PrEP	0.3194	0.0306765	0.999752	0.390565	0.0116389	0.981924	0.497057	0.0502622	0.995957	0.0397352	0.854968	0.997307	0.349629	0.118424	0.999442	0.303111	0.333386	0.946956	0.553168	0.0308991	0.975798
CUL1	PWH	0.411845	0.101117	0.998611	0.427982	0.105028	0.997724	0.276612	0.464827	0.998434	0.269762	0.54365	0.99844	0.200886	0.551453	0.998295	0.333952	0.602055	0.999993	0.446383	0.370379	0.99841
CUL2	HC	0.0389398	0.660403	0.439591	0.0185012	0.819362	0.559898	-0.115264	0.460148	0.502752	-0.0773086	0.625478	0.783851	-0.220033	0.206773	0.626113	0.175667	0.566816	0.964503	0.302139	0.221158	0.818829
CUL2	PrEP	0.227688	0.0641533	0.999752	0.0253893	0.786989	0.995347	-0.0499803	0.759494	0.995957	0.0167132	0.911405	0.997307	0.228057	0.248145	0.999442	-0.243092	0.426181	0.950596	-0.122132	0.613082	0.975798
CUL2	PWH	0.0967932	0.583216	0.998611	0.0904791	0.610757	0.997724	-0.0463778	0.843045	0.998434	0.18469	0.511212	0.99844	0.248088	0.457402	0.998295	0.00181799	0.997551	0.999993	-0.790992	0.152175	0.99841
CUL3	HC	-0.0847665	0.231024	0.270868	0.0073539	0.940949	0.587672	-0.28262	0.0623454	0.239429	0.0353114	0.817917	0.800403	-0.0313091	0.85382	0.817232	-0.249971	0.386655	0.941142	0.100113	0.579938	0.82471
CUL3	PrEP	0.0930263	0.271115	0.999752	0.066363	0.569755	0.987948	-0.0473513	0.747155	0.995957	0.152468	0.323963	0.997307	-0.104318	0.592317	0.999442	-0.141906	0.613872	0.950596	-0.45003	0.0302564	0.975798
CUL3	PWH	0.0283174	0.830693	0.998611	0.0384074	0.856866	0.997724	-0.0825444	0.720338	0.998434	0.088855	0.759574	0.99844	-0.206151	0.535417	0.998295	0.0424569	0.938499	0.999993	-0.0342195	0.931052	0.99841
CUL4A	HC	-0.0627456	0.516801	0.390715	-0.0802381	0.432282	0.439797	-0.235516	0.168704	0.345152	-0.110386	0.543615	0.777894	-0.181322	0.345192	0.693733	-0.208835	0.490213	0.952043	.	.	.
CUL4A	PrEP	-0.149204	0.286054	0.999752	-0.193655	0.127715	0.981924	-0.185	0.295534	0.995957	-0.450151	0.0303001	0.997307	-0.0736127	0.735835	0.999442	-0.0293409	0.920159	0.955338	.	.	.
CUL4A	PWH	-0.348666	0.0909131	0.998611	-0.290084	0.164093	0.997724	-0.499493	0.0644301	0.998434	-0.37739	0.287996	0.99844	-0.17659	0.67883	0.998295	-0.349548	0.530439	0.999993	.	.	.
CUL5	HC	-0.0555336	0.502606	0.384577	0.152642	0.152136	0.294438	0.20436	0.20424	0.371584	.	.	.	-0.0131531	0.941662	0.824189	0.137182	0.583991	0.964503	.	.	.
CUL5	PrEP	0.0926479	0.446296	0.999752	0.053024	0.646982	0.989676	0.136354	0.411667	0.995957	.	.	.	-0.0178515	0.932266	0.999442	0.0591754	0.808063	0.950596	.	.	.
CUL5	PWH	-0.00269463	0.986095	0.998611	-0.0744164	0.654577	0.997724	0.148971	0.530816	0.998434	.	.	.	0.0633118	0.883097	0.998295	-0.166958	0.715774	0.999993	.	.	.
CUX1	HC	-0.184071	0.0479863	0.150892	-0.0206608	0.883543	0.572772	0.00889391	0.954336	0.663441	-0.370295	0.0583476	0.639692	-0.221708	0.180888	0.624444	-0.187965	0.413829	0.941142	0.0640399	0.79885	0.826779
CUX1	PrEP	-0.0906534	0.305712	0.999752	0.0928881	0.556841	0.986066	-0.00282472	0.986659	0.995957	-0.0388729	0.818419	0.997307	-0.00079906	0.996367	0.999442	-0.0827706	0.711516	0.950596	0.492887	0.0594815	0.975798
CUX1	PWH	-0.131065	0.438555	0.998611	0.04541	0.888595	0.997724	-0.186155	0.554037	0.998434	-0.313126	0.374596	0.99844	0.23759	0.400514	0.998295	0.204675	0.661219	0.999993	-0.176173	0.732259	0.99841
CWC27	HC	-0.0931431	0.303973	0.305938	-0.163582	0.14765	0.293616	-0.196025	0.190849	0.35996	.	.	.	.	.	.	.	.	.	.	.	.
CWC27	PrEP	0.23298	0.17161	0.999752	0.0354168	0.77405	0.995347	0.509653	0.00666903	0.995957	.	.	.	.	.	.	.	.	.	.	.	.
CWC27	PWH	0.258747	0.105433	0.998611	0.199605	0.177131	0.997724	0.388188	0.0731742	0.998434	.	.	.	.	.	.	.	.	.	.	.	.
CXCL16	HC	.	.	.	.	.	.	0.344951	0.0868007	0.271875	.	.	.	0.00665529	0.977991	0.831256	.	.	.	.	.	.
CXCL16	PrEP	.	.	.	.	.	.	-0.0940773	0.625928	0.995957	.	.	.	0.184023	0.512734	0.999442	.	.	.	.	.	.
CXCL16	PWH	.	.	.	.	.	.	0.145215	0.566502	0.998434	.	.	.	-0.150143	0.773084	0.998295	.	.	.	.	.	.
CXCL2	HC	.	.	.	.	.	.	0.256275	0.339328	0.451859	.	.	.	.	.	.	.	.	.	.	.	.
CXCL2	PrEP	.	.	.	.	.	.	-0.248481	0.308835	0.995957	.	.	.	.	.	.	.	.	.	.	.	.
CXCL2	PWH	.	.	.	.	.	.	-0.251762	0.428672	0.998434	.	.	.	.	.	.	.	.	.	.	.	.
CXCL3	HC	.	.	.	.	.	.	0.467472	0.0119324	0.113198	.	.	.	.	.	.	.	.	.	.	.	.
CXCL3	PrEP	.	.	.	.	.	.	0.030542	0.849778	0.995957	.	.	.	.	.	.	.	.	.	.	.	.
CXCL3	PWH	.	.	.	.	.	.	0.173701	0.421187	0.998434	.	.	.	.	.	.	.	.	.	.	.	.
CXCL5	HC	0.61045	0.504327	0.384629	0.118013	0.887394	0.572772	-0.214629	0.701187	0.596647	.	.	.	0.103974	0.857446	0.817232	.	.	.	.	.	.
CXCL5	PrEP	0.385253	0.677063	0.999752	0.114872	0.893254	0.997921	0.255143	0.64985	0.995957	.	.	.	0.471146	0.358885	0.999442	.	.	.	.	.	.
CXCL5	PWH	0.800779	0.677054	0.998611	0.299312	0.881887	0.997724	0.779659	0.51382	0.998434	.	.	.	1.83482	0.0654555	0.998295	.	.	.	.	.	.
CXCL8	HC	0.0305685	0.937759	0.51838	-0.059399	0.881017	0.572772	0.0995765	0.773236	0.61962	-0.0528411	0.892487	0.805031	-0.106969	0.791677	0.799428	.	.	.	.	.	.
CXCL8	PrEP	0.0972313	0.819183	0.999752	-0.193867	0.675725	0.990681	0.0601489	0.859951	0.995957	0.145936	0.729146	0.997307	-0.248904	0.576874	0.999442	.	.	.	.	.	.
CXCL8	PWH	-0.226755	0.78243	0.998611	-0.55158	0.507661	0.997724	-0.441613	0.589794	0.998434	-0.658983	0.512031	0.99844	-1.59282	0.0390277	0.998295	.	.	.	.	.	.
CYB5A	HC	.	.	.	.	.	.	.	.	.	.	.	.	0.421499	0.0834293	0.570787	.	.	.	.	.	.
CYB5A	PrEP	.	.	.	.	.	.	.	.	.	.	.	.	-0.291256	0.26636	0.999442	.	.	.	.	.	.
CYB5A	PWH	.	.	.	.	.	.	.	.	.	.	.	.	0.283667	0.636358	0.998295	.	.	.	.	.	.
CYB5R3	HC	.	.	.	.	.	.	.	.	.	.	.	.	-0.0504128	0.839513	0.817232	.	.	.	.	.	.
CYB5R3	PrEP	.	.	.	.	.	.	.	.	.	.	.	.	0.0976189	0.726298	0.999442	.	.	.	.	.	.
CYB5R3	PWH	.	.	.	.	.	.	.	.	.	.	.	.	-0.156335	0.811455	0.998295	.	.	.	.	.	.
CYB5R4	HC	-0.0426013	0.59377	0.417359	-0.276131	0.0138409	0.157421	0.138802	0.346309	0.452313	-0.168931	0.439784	0.763723	-0.00260312	0.988727	0.83197	-0.0225214	0.927326	0.971072	.	.	.
CYB5R4	PrEP	-0.210195	0.0714763	0.999752	-0.0698507	0.494595	0.981924	-0.0853952	0.581146	0.995957	0.0597214	0.776527	0.997307	0.13042	0.54498	0.999442	-0.201226	0.417121	0.950596	.	.	.
CYB5R4	PWH	-0.135394	0.394959	0.998611	-0.184221	0.308283	0.997724	0.0327603	0.890484	0.998434	-0.0149711	0.971646	0.99844	0.15399	0.711168	0.998295	-0.244075	0.605278	0.999993	.	.	.
CYBA	HC	0.722282	0.0882646	0.180948	0.560775	0.133203	0.284267	0.383907	0.204796	0.372171	0.461572	0.241107	0.701134	0.428944	0.148299	0.610995	0.54966	0.143791	0.880078	.	.	.
CYBA	PrEP	-0.148362	0.723582	0.999752	-0.250769	0.526129	0.981924	-0.272511	0.390237	0.995957	-0.398319	0.286474	0.997307	-0.0066517	0.979946	0.999442	-0.239386	0.49896	0.950596	.	.	.
CYBA	PWH	-0.309702	0.689628	0.998611	-0.588154	0.449119	0.997724	-0.403495	0.495692	0.998434	-0.585469	0.390715	0.99844	0.318527	0.483238	0.998295	0.0720611	0.921381	0.999993	.	.	.
CYBB	HC	0.194542	0.657972	0.439498	0.0252177	0.951488	0.590219	0.107643	0.620458	0.565708	0.228808	0.412576	0.753842	0.0364034	0.897066	0.817837	-0.0423986	0.918639	0.969041	0.141791	0.661942	0.826779
CYBB	PrEP	0.398532	0.321417	0.999752	0.671225	0.138463	0.981924	0.432343	0.0636473	0.995957	0.33737	0.263354	0.997307	0.796869	0.00690622	0.998558	0.832956	0.049913	0.879498	0.334798	0.307635	0.975798
CYBB	PWH	0.345441	0.72705	0.998611	0.420659	0.700712	0.997724	0.110028	0.831738	0.998434	0.321936	0.627418	0.99844	0.45462	0.320302	0.998295	0.396666	0.693898	0.999993	0.54088	0.458796	0.99841
CYFIP1	HC	-0.060481	0.585514	0.414391	-0.103855	0.46497	0.451853	-0.0854792	0.528019	0.531271	-0.126399	0.524149	0.777894	-0.0671734	0.684534	0.779412	0.106134	0.76479	0.965003	.	.	.
CYFIP1	PrEP	-0.147201	0.279954	0.999752	-0.160437	0.337809	0.981924	-0.0465394	0.74981	0.995957	-0.120765	0.533469	0.997307	-0.145693	0.438106	0.999442	-0.103336	0.767973	0.950596	.	.	.
CYFIP1	PWH	-0.387985	0.110532	0.998611	-0.345987	0.275161	0.997724	-0.418009	0.109517	0.998434	-0.367213	0.344238	0.99844	-0.564434	0.0780646	0.998295	-0.324432	0.637874	0.999993	.	.	.
CYLD	HC	0.2062	0.0667748	0.163008	0.0926421	0.381194	0.4197	0.0947319	0.570944	0.548507	.	.	.	0.331021	0.0678949	0.566205	0.401703	0.112587	0.872038	.	.	.
CYLD	PrEP	0.146101	0.412808	0.999752	0.152743	0.235386	0.981924	0.164889	0.354657	0.995957	.	.	.	0.0701782	0.718545	0.999442	-0.0536387	0.817467	0.950596	.	.	.
CYLD	PWH	0.243765	0.178044	0.998611	0.151077	0.290206	0.997724	0.375826	0.126634	0.998434	.	.	.	-0.197124	0.6248	0.998295	0.173841	0.695964	0.999993	.	.	.
CYP1B1	HC	.	.	.	.	.	.	0.0844531	0.767398	0.618379	.	.	.	.	.	.	.	.	.	.	.	.
CYP1B1	PrEP	.	.	.	.	.	.	0.0505377	0.858853	0.995957	.	.	.	.	.	.	.	.	.	.	.	.
CYP1B1	PWH	.	.	.	.	.	.	-0.166436	0.796151	0.998434	.	.	.	.	.	.	.	.	.	.	.	.
CYP20A1	HC	.	.	.	.	.	.	.	.	.	.	.	.	-0.08422	0.676284	0.775875	.	.	.	.	.	.
CYP20A1	PrEP	.	.	.	.	.	.	.	.	.	.	.	.	-0.0463102	0.844024	0.999442	.	.	.	.	.	.
CYP20A1	PWH	.	.	.	.	.	.	.	.	.	.	.	.	0.0206561	0.969668	0.998295	.	.	.	.	.	.
CYP27A1	HC	0.0525605	0.76933	0.471808	-0.0239637	0.886922	0.572772	0.145064	0.460737	0.502752	0.126089	0.530477	0.777894	0.056618	0.816057	0.809127	0.0165286	0.964738	0.972602	0.0710437	0.788677	0.826779
CYP27A1	PrEP	-0.106196	0.498226	0.999752	-0.105469	0.518571	0.981924	-0.242833	0.218242	0.995957	0.0474572	0.831797	0.997307	-0.1726	0.412332	0.999442	-0.269487	0.419381	0.950596	-0.262548	0.363308	0.975798
CYP27A1	PWH	-0.213658	0.594852	0.998611	-0.224791	0.611519	0.997724	-0.246068	0.598791	0.998434	-0.013846	0.9806	0.99844	-0.235406	0.548393	0.998295	-0.235909	0.79429	0.999993	-0.581187	0.471655	0.99841
CYRIB	HC	-0.0924337	0.430451	0.362264	-0.0111774	0.913718	0.580597	0.112874	0.423562	0.489946	0.124488	0.437654	0.763723	-0.175088	0.401445	0.703268	-0.0146086	0.951284	0.972602	-0.0817258	0.711582	0.826779
CYRIB	PrEP	-0.0923699	0.394762	0.999752	-0.0432252	0.678767	0.990681	0.11542	0.410999	0.995957	-0.0307124	0.854052	0.997307	-0.0607198	0.768208	0.999442	0.316397	0.192445	0.943791	0.205597	0.344747	0.975798
CYRIB	PWH	-0.00661252	0.978904	0.998611	-0.0259893	0.921193	0.997724	-0.117884	0.700203	0.998434	-0.150689	0.695366	0.99844	-0.196776	0.560378	0.998295	-0.230585	0.682263	0.999993	0.00507808	0.991385	0.99841
CYSTM1	HC	.	.	.	.	.	.	0.0940307	0.582707	0.552793	.	.	.	0.0547492	0.753826	0.792141	.	.	.	.	.	.
CYSTM1	PrEP	.	.	.	.	.	.	-0.173132	0.34404	0.995957	.	.	.	-0.115048	0.576308	0.999442	.	.	.	.	.	.
CYSTM1	PWH	.	.	.	.	.	.	0.0153109	0.947935	0.998434	.	.	.	0.61211	0.208814	0.998295	.	.	.	.	.	.
CYTH1	HC	-0.0187692	0.886468	0.50733	0.0431882	0.763013	0.545444	0.179034	0.34126	0.452101	0.212853	0.232501	0.701134	0.0979244	0.615343	0.767727	0.174861	0.484386	0.951214	-0.139641	0.667156	0.826779
CYTH1	PrEP	-0.0310427	0.803856	0.999752	-0.106802	0.466979	0.981924	-0.228175	0.239254	0.995957	-0.15887	0.392528	0.997307	-0.258276	0.219545	0.999442	0.0625872	0.795229	0.950596	-0.461876	0.154413	0.975798
CYTH1	PWH	0.0185079	0.947998	0.998611	-0.00195785	0.995649	0.997724	-0.0341138	0.929232	0.998434	-0.0452842	0.914553	0.99844	-0.032227	0.920149	0.998295	0.292865	0.611747	0.999993	-0.105406	0.876113	0.99841
CYTIP	HC	.	.	.	.	.	.	.	.	.	.	.	.	.	.	.	.	.	.	.	.	.
CYTIP	PrEP	.	.	.	.	.	.	.	.	.	.	.	.	.	.	.	.	.	.	.	.	.
CYTIP	PWH	.	.	.	.	.	.	.	.	.	.	.	.	.	.	.	.	.	.	.	.	.
DAB2	HC	0.0402308	0.864483	0.503135	0.0358092	0.850962	0.565629	-0.0146795	0.942193	0.659475	0.120477	0.597318	0.783851	0.0784066	0.713128	0.786672	-0.12782	0.72374	0.965003	0.0683585	0.793153	0.826779
DAB2	PrEP	0.0658252	0.803069	0.999752	-0.0189447	0.92802	0.99878	0.0659642	0.768123	0.995957	0.196942	0.408982	0.997307	0.277971	0.244643	0.999442	-0.128419	0.719603	0.950596	0.0328338	0.891128	0.986234
DAB2	PWH	-0.0199068	0.967115	0.998611	-0.0600591	0.891252	0.997724	0.21891	0.577828	0.998434	0.0114865	0.981911	0.99844	0.320617	0.380104	0.998295	-0.0106798	0.988337	0.999993	-0.476479	0.370718	0.99841
DAD1	HC	.	.	.	.	.	.	.	.	.	.	.	.	0.00426637	0.987487	0.83197	.	.	.	.	.	.
DAD1	PrEP	.	.	.	.	.	.	.	.	.	.	.	.	0.0855756	0.748346	0.999442	.	.	.	.	.	.
DAD1	PWH	.	.	.	.	.	.	.	.	.	.	.	.	0.647194	0.324537	0.998295	.	.	.	.	.	.
DAP3	HC	.	.	.	.	.	.	0.329671	0.0522414	0.22625	.	.	.	-0.0845789	0.627309	0.769725	.	.	.	.	.	.
DAP3	PrEP	.	.	.	.	.	.	-0.0351619	0.825318	0.995957	.	.	.	-0.0611019	0.759526	0.999442	.	.	.	.	.	.
DAP3	PWH	.	.	.	.	.	.	-0.277667	0.208275	0.998434	.	.	.	0.0832579	0.858363	0.998295	.	.	.	.	.	.
DAPK1	HC	-0.111838	0.489525	0.381317	-0.0773471	0.575691	0.49108	-0.141474	0.442818	0.495846	-0.123241	0.499558	0.777894	-0.170669	0.487508	0.736473	-0.199558	0.584714	0.964503	-0.0239921	0.923778	0.841817
DAPK1	PrEP	0.0613601	0.653609	0.999752	0.173297	0.215597	0.981924	0.0496317	0.7794	0.995957	0.258215	0.22338	0.997307	0.0484725	0.816225	0.999442	-0.104868	0.739671	0.950596	0.364056	0.200483	0.975798
DAPK1	PWH	-0.147087	0.676451	0.998611	-0.0798512	0.824427	0.997724	-0.0914435	0.833338	0.998434	0.155476	0.761545	0.99844	-0.220233	0.570266	0.998295	-0.0277077	0.974656	0.999993	-0.122082	0.871048	0.99841
DAPP1	HC	.	.	.	.	.	.	.	.	.	.	.	.	.	.	.	0.158966	0.647147	0.964503	.	.	.
DAPP1	PrEP	.	.	.	.	.	.	.	.	.	.	.	.	.	.	.	0.709852	0.0570212	0.879498	.	.	.
DAPP1	PWH	.	.	.	.	.	.	.	.	.	.	.	.	.	.	.	0.53078	0.405152	0.999993	.	.	.
DARS1	HC	-0.0746241	0.304924	0.306349	-0.208976	0.0321427	0.202924	0.028636	0.848778	0.636103	-0.0818827	0.668877	0.783851	-0.308099	0.112441	0.59871	-0.264556	0.434785	0.941142	.	.	.
DARS1	PrEP	-0.00262643	0.977151	0.999752	-0.119099	0.228438	0.981924	-0.0891028	0.57667	0.995957	-0.0219055	0.903668	0.997307	0.0809	0.699507	0.999442	-0.0935131	0.775379	0.950596	.	.	.
DARS1	PWH	-0.0460731	0.73536	0.998611	-0.266967	0.131703	0.997724	-0.236168	0.30057	0.998434	0.0105856	0.974347	0.99844	0.000927291	0.998072	0.999119	-0.638484	0.316312	0.999993	.	.	.
DCAF10	HC	0.107214	0.198788	0.253591	-0.0657315	0.526965	0.473541	-0.0255563	0.88877	0.645192	0.124394	0.567767	0.780052	0.174452	0.383999	0.701908	0.166172	0.474103	0.950907	.	.	.
DCAF10	PrEP	0.0307186	0.793803	0.999752	-0.103095	0.399709	0.981924	-0.145418	0.453466	0.995957	0.222574	0.296482	0.997307	-0.0567433	0.805995	0.999442	0.231252	0.315994	0.943791	.	.	.
DCAF10	PWH	0.0354019	0.809947	0.998611	0.20097	0.30571	0.997724	0.0814243	0.752817	0.998434	-0.335081	0.385072	0.99844	0.0315158	0.94934	0.998295	0.0207189	0.960879	0.999993	.	.	.
DCAF5	HC	-0.00766582	0.938323	0.51838	-0.0528399	0.570769	0.4885	-0.00422524	0.979216	0.668363	0.338207	0.0966145	0.651099	0.0641211	0.71205	0.786646	-0.0100536	0.963714	0.972602	0.234144	0.264977	0.818829
DCAF5	PrEP	0.244362	0.0628887	0.999752	0.115536	0.288894	0.981924	-0.120822	0.488609	0.995957	0.0269648	0.880631	0.997307	0.342229	0.103606	0.999442	-0.165098	0.45689	0.950596	0.301251	0.152296	0.975798
DCAF5	PWH	0.182455	0.377753	0.998611	0.145442	0.491303	0.997724	0.322267	0.215018	0.998434	0.335224	0.343343	0.99844	0.160069	0.620792	0.998295	0.273656	0.54613	0.999993	0.120097	0.781213	0.99841
DCAF6	HC	-0.202806	0.0544431	0.156491	-0.167555	0.108457	0.269755	-0.353255	0.0542256	0.226266	-0.230167	0.280009	0.705639	-0.200958	0.296265	0.679539	-0.165369	0.551118	0.964503	.	.	.
DCAF6	PrEP	0.147932	0.29241	0.999752	-0.108459	0.340652	0.981924	-0.177127	0.320606	0.995957	-0.199666	0.318364	0.997307	-0.1242	0.574817	0.999442	-0.0264152	0.921685	0.955338	.	.	.
DCAF6	PWH	-0.028498	0.867155	0.998611	-0.0126537	0.93943	0.997724	0.112682	0.644441	0.998434	0.297434	0.403116	0.99844	-0.306472	0.521763	0.998295	-0.0170085	0.973041	0.999993	.	.	.
DCAF7	HC	-0.0967386	0.500261	0.383079	0.0316195	0.790327	0.553071	-0.127273	0.559137	0.542912	.	.	.	-0.129812	0.501207	0.741682	-0.17185	0.514815	0.963293	.	.	.
DCAF7	PrEP	0.19909	0.328816	0.999752	0.287308	0.069068	0.981924	0.292746	0.21765	0.995957	.	.	.	0.503743	0.0404819	0.999442	0.12639	0.623968	0.950596	.	.	.
DCAF7	PWH	0.397698	0.174404	0.998611	0.398616	0.105682	0.997724	0.254808	0.427711	0.998434	.	.	.	0.178912	0.662774	0.998295	0.307487	0.53117	0.999993	.	.	.
DCP1A	HC	.	.	.	.	.	.	0.114737	0.629658	0.568785	.	.	.	.	.	.	0.296407	0.436533	0.941142	.	.	.
DCP1A	PrEP	.	.	.	.	.	.	0.0669775	0.787472	0.995957	.	.	.	.	.	.	0.614699	0.113853	0.943791	.	.	.
DCP1A	PWH	.	.	.	.	.	.	0.165862	0.615465	0.998434	.	.	.	.	.	.	0.505537	0.456683	0.999993	.	.	.
DCP2	HC	-0.00101473	0.988907	0.532914	0.0132106	0.864582	0.569481	-0.0762465	0.599457	0.559619	0.281148	0.249355	0.701134	-0.123723	0.450199	0.722305	0.0628839	0.789597	0.965003	.	.	.
DCP2	PrEP	-0.0775232	0.416131	0.999752	-0.0838133	0.366914	0.981924	0.0351743	0.817325	0.995957	-0.0577735	0.795715	0.997307	-0.038429	0.835729	0.999442	-0.063803	0.783839	0.950596	.	.	.
DCP2	PWH	0.0230675	0.872109	0.998611	0.0552706	0.733577	0.997724	-0.0850335	0.692286	0.998434	0.065274	0.873735	0.99844	6.42658e-05	0.999846	0.999846	-0.0213334	0.96206	0.999993	.	.	.
DCSTAMP	HC	-0.305432	0.128667	0.208371	-0.428987	0.0310292	0.202919	.	.	.	.	.	.	.	.	.	.	.	.	.	.	.
DCSTAMP	PrEP	0.302565	0.384623	0.999752	-0.142707	0.471286	0.981924	.	.	.	.	.	.	.	.	.	.	.	.	.	.	.
DCSTAMP	PWH	0.0772859	0.754842	0.998611	-0.216159	0.292832	0.997724	.	.	.	.	.	.	.	.	.	.	.	.	.	.	.
DCTN4	HC	.	.	.	.	.	.	-0.456183	0.0279091	0.178636	.	.	.	.	.	.	.	.	.	.	.	.
DCTN4	PrEP	.	.	.	.	.	.	-0.37851	0.0688407	0.995957	.	.	.	.	.	.	.	.	.	.	.	.
DCTN4	PWH	.	.	.	.	.	.	-0.273619	0.28517	0.998434	.	.	.	.	.	.	.	.	.	.	.	.
DCUN1D1	HC	-0.0596294	0.446447	0.36935	-0.155562	0.122619	0.276757	-0.0849591	0.646964	0.57433	-0.189669	0.358261	0.733974	-0.225601	0.193337	0.624444	-0.706849	0.00894789	0.334534	.	.	.
DCUN1D1	PrEP	-0.227261	0.108304	0.999752	0.0440952	0.682359	0.990681	0.14796	0.450323	0.995957	0.274012	0.170932	0.997307	-0.0402063	0.836393	0.999442	-0.0842823	0.698223	0.950596	.	.	.
DCUN1D1	PWH	-0.203113	0.176696	0.998611	-0.0772622	0.618918	0.997724	-0.06552	0.802052	0.998434	-0.164103	0.620908	0.99844	-0.0521171	0.898327	0.998295	-0.103633	0.798904	0.999993	.	.	.
DDHD1	HC	-0.0473684	0.679906	0.44655	-0.0184046	0.857102	0.566306	-0.155969	0.34459	0.452101	-0.0515213	0.72408	0.788303	-0.147551	0.445095	0.719086	-0.114551	0.678175	0.964503	-0.327287	0.18349	0.818829
DDHD1	PrEP	-0.0187563	0.855097	0.999752	-0.0997263	0.337935	0.981924	0.0218718	0.891321	0.995957	0.187292	0.267019	0.997307	-0.130441	0.451412	0.999442	-0.0863247	0.730566	0.950596	0.133733	0.601193	0.975798
DDHD1	PWH	-0.148673	0.568146	0.998611	-0.121741	0.658484	0.997724	-0.035725	0.91816	0.998434	0.0942705	0.817079	0.99844	-0.30052	0.327491	0.998295	-0.0258932	0.968946	0.999993	-0.108979	0.867504	0.99841
DDI2	HC	-0.182599	0.182921	0.244627	-0.0494383	0.642181	0.510217	-0.415448	0.0147707	0.133	0.349847	0.162405	0.679627	-0.55238	0.0237338	0.463474	-0.239966	0.331468	0.941142	.	.	.
DDI2	PrEP	-0.152393	0.404929	0.999752	-0.161819	0.214353	0.981924	-0.316516	0.0566838	0.995957	-0.324945	0.1716	0.997307	-0.123129	0.62106	0.999442	-0.33319	0.18147	0.943791	.	.	.
DDI2	PWH	-0.279511	0.276894	0.998611	-0.321774	0.166509	0.997724	-0.469804	0.0413319	0.998434	-0.288453	0.484909	0.99844	-0.187181	0.70551	0.998295	-0.277396	0.545455	0.999993	.	.	.
DDX10	HC	-0.0876648	0.389096	0.343943	-0.1695	0.101443	0.264008	-0.192251	0.320867	0.442929	.	.	.	-0.215691	0.304174	0.679539	-0.137893	0.669278	0.964503	.	.	.
DDX10	PrEP	0.0284167	0.831825	0.999752	0.0595391	0.584052	0.987948	0.471138	0.0372338	0.995957	.	.	.	0.202079	0.40575	0.999442	-0.0368929	0.906863	0.955338	.	.	.
DDX10	PWH	0.21558	0.282544	0.998611	0.176081	0.335245	0.997724	0.444699	0.134941	0.998434	.	.	.	0.472674	0.346611	0.998295	-0.149876	0.80193	0.999993	.	.	.
DDX17	HC	-0.0437749	0.681524	0.44655	0.0746975	0.37718	0.41835	-0.124661	0.34436	0.452101	-0.0499394	0.763082	0.79519	-0.0946862	0.594928	0.760513	-0.222652	0.486221	0.952043	0.161311	0.473199	0.818829
DDX17	PrEP	-0.101173	0.320657	0.999752	-0.0525839	0.529476	0.981924	-0.268409	0.0593886	0.995957	-0.0303564	0.864117	0.997307	0.0133176	0.937705	0.999442	0.0540838	0.859356	0.950833	-0.271837	0.220198	0.975798
DDX17	PWH	-0.183802	0.4387	0.998611	-0.18761	0.389285	0.997724	0.0438833	0.873295	0.998434	-0.0430788	0.917745	0.99844	0.0418309	0.883098	0.998295	-0.220727	0.766265	0.999993	-0.524227	0.280189	0.99841
DDX21	HC	.	.	.	.	.	.	0.277624	0.0824399	0.267051	.	.	.	0.448456	0.0693858	0.566205	.	.	.	.	.	.
DDX21	PrEP	.	.	.	.	.	.	-0.323636	0.0583648	0.995957	.	.	.	-0.154506	0.564249	0.999442	.	.	.	.	.	.
DDX21	PWH	.	.	.	.	.	.	-0.405773	0.0684476	0.998434	.	.	.	-0.456383	0.434481	0.998295	.	.	.	.	.	.
DDX24	HC	.	.	.	.	.	.	0.18317	0.299651	0.432222	.	.	.	0.281384	0.194812	0.624444	.	.	.	.	.	.
DDX24	PrEP	.	.	.	.	.	.	-0.0385626	0.828778	0.995957	.	.	.	-0.14323	0.558882	0.999442	.	.	.	.	.	.
DDX24	PWH	.	.	.	.	.	.	0.0690299	0.768026	0.998434	.	.	.	-0.385542	0.448242	0.998295	.	.	.	.	.	.
DDX3X	HC	0.124996	0.458606	0.373733	0.0885438	0.522492	0.471422	0.29292	0.0841407	0.269918	.	.	.	-0.0271598	0.878887	0.817232	-0.117864	0.738732	0.965003	.	.	.
DDX3X	PrEP	-0.0339156	0.910016	0.999752	0.0146311	0.927633	0.99878	-0.0382964	0.813821	0.995957	.	.	.	-0.197858	0.347903	0.999442	0.12996	0.706539	0.950596	.	.	.
DDX3X	PWH	-0.0218668	0.935741	0.998611	-0.153023	0.436243	0.997724	-0.0113644	0.958776	0.998434	.	.	.	-0.224699	0.573184	0.998295	-0.0816428	0.898748	0.999993	.	.	.
DDX46	HC	-0.0541648	0.491559	0.381319	-0.182061	0.171033	0.30439	-0.268166	0.123934	0.309593	.	.	.	-0.172667	0.440314	0.719086	-0.0299417	0.916375	0.969041	.	.	.
DDX46	PrEP	-0.0376621	0.767273	0.999752	-0.218934	0.162004	0.981924	-0.0890998	0.604756	0.995957	.	.	.	-0.155947	0.545262	0.999442	-0.375859	0.195856	0.943791	.	.	.
DDX46	PWH	-0.125908	0.387689	0.998611	-0.465454	0.0470593	0.997724	-0.257991	0.288654	0.998434	.	.	.	-0.455213	0.370821	0.998295	-0.721423	0.182422	0.999993	.	.	.
DDX5	HC	0.195935	0.203965	0.257292	0.20557	0.20794	0.328571	0.101663	0.526426	0.530673	0.290814	0.075898	0.639692	0.231789	0.244155	0.64626	0.241005	0.362935	0.941142	0.173955	0.453916	0.818829
DDX5	PrEP	-0.108451	0.426714	0.999752	-0.0915194	0.557388	0.986066	-0.42541	0.0216846	0.995957	-0.123461	0.432531	0.997307	-0.0116598	0.947667	0.999442	-0.380575	0.147996	0.943791	-0.291405	0.197972	0.975798
DDX5	PWH	-0.330029	0.315725	0.998611	-0.241767	0.542013	0.997724	-0.486157	0.176865	0.998434	-0.575061	0.126044	0.99844	-0.124701	0.683917	0.998295	-0.506584	0.416936	0.999993	-0.533333	0.278451	0.99841
DDX6	HC	-0.120073	0.184746	0.245371	-0.134408	0.322617	0.38957	-0.226622	0.216565	0.383157	.	.	.	-0.180825	0.3395	0.693733	.	.	.	.	.	.
DDX6	PrEP	-0.130835	0.403769	0.999752	-0.129385	0.415174	0.981924	-0.0188322	0.918217	0.995957	.	.	.	0.0581951	0.788593	0.999442	.	.	.	.	.	.
DDX6	PWH	-0.149594	0.307328	0.998611	-0.203025	0.28023	0.997724	-0.164261	0.506833	0.998434	.	.	.	0.0825807	0.855	0.998295	.	.	.	.	.	.
DDX60	HC	1.04563	0.000663672	0.0298484	1.33869	0.00279296	0.0829987	1.41922	9.67811e-06	0.000980532	.	.	.	0.97953	0.00344677	0.196316	1.645	7.1557e-05	0.0247129	.	.	.
DDX60	PrEP	0.351462	0.308047	0.999752	0.335147	0.365306	0.981924	0.540872	0.0107412	0.995957	.	.	.	0.614701	0.0694713	0.999442	0.169162	0.503079	0.950596	.	.	.
DDX60	PWH	1.08407	0.00505515	0.813069	1.17131	0.0166721	0.997724	1.3252	0.00021329	0.134208	.	.	.	1.12116	0.125633	0.998295	0.838964	0.116822	0.999993	.	.	.
DDX60L	HC	1.11741	0.00315485	0.057816	1.20441	0.00164865	0.0601914	1.1895	0.000289504	0.0109857	0.839414	0.00401673	0.355141	0.978694	0.00510633	0.222736	1.40249	0.00213315	0.141661	1.09737	0.0145877	0.818829
DDX60L	PrEP	0.295137	0.240694	0.999752	0.313764	0.231299	0.981924	0.0964348	0.654283	0.995957	0.136547	0.557936	0.997307	0.458631	0.134431	0.999442	-0.0295704	0.923205	0.955338	0.0844875	0.812259	0.986234
DDX60L	PWH	1.05212	0.0922547	0.998611	1.10336	0.112566	0.997724	1.04454	0.0445971	0.998434	0.789983	0.175866	0.99844	0.903132	0.0740974	0.998295	1.17998	0.178467	0.999993	1.03305	0.206129	0.99841
DECR1	HC	0.314453	0.0157107	0.108019	0.101409	0.47142	0.451853	0.628495	0.00767253	0.0910075	0.0821447	0.769969	0.797637	0.473496	0.0145662	0.408685	0.322539	0.213731	0.923254	.	.	.
DECR1	PrEP	-0.138246	0.293556	0.999752	0.225883	0.188434	0.981924	-0.121942	0.544599	0.995957	0.0952113	0.722271	0.997307	-0.176955	0.356778	0.999442	-0.0892569	0.717287	0.950596	.	.	.
DECR1	PWH	-0.0143999	0.942111	0.998611	0.158196	0.600084	0.997724	0.1064	0.699493	0.998434	-0.124281	0.798987	0.99844	-0.398978	0.232878	0.998295	0.341475	0.493668	0.999993	.	.	.
DEGS1	HC	.	.	.	.	.	.	.	.	.	.	.	.	0.0650516	0.698771	0.782964	.	.	.	.	.	.
DEGS1	PrEP	.	.	.	.	.	.	.	.	.	.	.	.	-0.272725	0.185086	0.999442	.	.	.	.	.	.
DEGS1	PWH	.	.	.	.	.	.	.	.	.	.	.	.	-0.454209	0.292141	0.998295	.	.	.	.	.	.
DEK	HC	0.411629	0.0515881	0.154469	0.429607	0.00545776	0.116382	0.489285	0.0185595	0.1467	.	.	.	0.531608	0.0255209	0.466849	0.590418	0.0448778	0.755389	.	.	.
DEK	PrEP	-0.124397	0.696304	0.999752	-0.0561797	0.667993	0.990011	-0.00674543	0.970844	0.995957	.	.	.	0.0724415	0.762078	0.999442	0.0145622	0.955037	0.962191	.	.	.
DEK	PWH	-0.247336	0.441163	0.998611	-0.0390363	0.813096	0.997724	0.0628047	0.804868	0.998434	.	.	.	0.0935338	0.828685	0.998295	-0.132721	0.788402	0.999993	.	.	.
DENND1A	HC	0.0621959	0.685614	0.447383	-0.0337046	0.854925	0.565642	0.0364417	0.866846	0.639875	0.0400613	0.846521	0.802765	-0.100634	0.668339	0.775875	0.193382	0.466514	0.950907	0.489257	0.0682493	0.818829
DENND1A	PrEP	0.171923	0.262617	0.999752	0.284772	0.157403	0.981924	0.206413	0.373105	0.995957	0.162399	0.450807	0.997307	-0.0978142	0.69732	0.999442	-0.0165493	0.947581	0.96141	-0.0517477	0.818926	0.986234
DENND1A	PWH	0.176356	0.596438	0.998611	0.233692	0.615676	0.997724	0.0890483	0.842222	0.998434	0.173956	0.702639	0.99844	-0.0635617	0.871098	0.998295	0.302779	0.626099	0.999993	-0.117923	0.812563	0.99841
DENND1B	HC	0.195693	0.218265	0.264979	0.277661	0.198662	0.321497	0.448695	0.127556	0.312017	0.451755	0.0666563	0.639692	0.276011	0.307225	0.679539	0.635234	0.0701497	0.822777	0.255369	0.383137	0.818829
DENND1B	PrEP	-0.143441	0.394462	0.999752	-0.0227378	0.918105	0.99878	-0.168685	0.575487	0.995957	-0.220903	0.320539	0.997307	-0.351536	0.251283	0.999442	0.290499	0.368737	0.950596	-0.123927	0.645458	0.975798
DENND1B	PWH	0.224163	0.479378	0.998611	0.135662	0.772704	0.997724	0.13536	0.785138	0.998434	0.230498	0.602113	0.99844	-0.247137	0.60414	0.998295	0.538877	0.439993	0.999993	0.105289	0.856405	0.99841
DENND2D	HC	.	.	.	.	.	.	.	.	.	.	.	.	-0.136355	0.49479	0.739882	.	.	.	.	.	.
DENND2D	PrEP	.	.	.	.	.	.	.	.	.	.	.	.	0.131334	0.561208	0.999442	.	.	.	.	.	.
DENND2D	PWH	.	.	.	.	.	.	.	.	.	.	.	.	0.0805143	0.87844	0.998295	.	.	.	.	.	.
DENND4A	HC	-0.00995322	0.933232	0.51838	-0.0892632	0.545406	0.4821	-0.409182	0.0658814	0.243959	0.269419	0.151916	0.678468	-0.205489	0.243363	0.64626	-0.430125	0.135012	0.878739	.	.	.
DENND4A	PrEP	0.1432	0.339954	0.999752	0.0414392	0.806399	0.995347	0.383165	0.0984259	0.995957	-0.0313807	0.853836	0.997307	0.00277637	0.98863	0.999442	-0.143983	0.592425	0.950596	.	.	.
DENND4A	PWH	0.0336219	0.88632	0.998611	0.189014	0.555141	0.997724	0.150277	0.634933	0.998434	-0.259057	0.435794	0.99844	0.388786	0.280403	0.998295	0.165839	0.753326	0.999993	.	.	.
DENND4C	HC	-0.20595	0.162799	0.231163	-0.153056	0.31813	0.38957	-0.0883917	0.62577	0.567526	-0.239246	0.163753	0.679627	-0.33743	0.148212	0.610995	-0.458106	0.185913	0.896454	0.102954	0.724012	0.826779
DENND4C	PrEP	-0.0415885	0.731973	0.999752	-0.0680424	0.64128	0.989676	-0.0691311	0.701353	0.995957	-0.0257693	0.885828	0.997307	-0.0570577	0.772205	0.999442	-0.150276	0.623153	0.950596	-0.0801166	0.800871	0.986234
DENND4C	PWH	-0.0806101	0.793618	0.998611	-0.0808251	0.83788	0.997724	0.0123598	0.976087	0.998434	-0.0377694	0.933696	0.99844	-0.0838238	0.809247	0.998295	-0.257408	0.747322	0.999993	-0.0687505	0.93553	0.99841
DENND5A	HC	0.265898	0.128295	0.208371	0.179235	0.181518	0.313446	0.13216	0.445962	0.497378	0.0753545	0.760084	0.79519	0.216162	0.356125	0.693733	0.337751	0.185185	0.896454	-0.0593941	0.88499	0.840755
DENND5A	PrEP	-0.00814124	0.958435	0.999752	0.00112605	0.992912	0.99878	-0.0615316	0.742787	0.995957	0.0448464	0.861579	0.997307	-0.122187	0.619253	0.999442	0.220949	0.36429	0.950596	0.2611	0.492385	0.975798
DENND5A	PWH	0.0683084	0.841052	0.998611	0.0185146	0.951692	0.997724	0.150212	0.659288	0.998434	-0.0427698	0.940203	0.99844	0.0853931	0.823749	0.998295	0.292628	0.602436	0.999993	0.422533	0.609051	0.99841
DERL1	HC	.	.	.	.	.	.	.	.	.	.	.	.	0.382753	0.0854976	0.570787	.	.	.	.	.	.
DERL1	PrEP	.	.	.	.	.	.	.	.	.	.	.	.	0.141394	0.546151	0.999442	.	.	.	.	.	.
DERL1	PWH	.	.	.	.	.	.	.	.	.	.	.	.	0.581851	0.299889	0.998295	.	.	.	.	.	.
DGKH	HC	-0.1281	0.162449	0.230955	-0.0380599	0.711894	0.533226	0.0589532	0.702736	0.596717	-0.124818	0.4088	0.753842	-0.252205	0.240499	0.64626	-0.0935708	0.751588	0.965003	-0.24974	0.295014	0.818829
DGKH	PrEP	-0.16851	0.0654726	0.999752	-0.345798	0.011009	0.981924	-0.0446915	0.772442	0.995957	-0.0791215	0.617456	0.997307	-0.127108	0.569407	0.999442	0.098927	0.728236	0.950596	-0.436838	0.0740397	0.975798
DGKH	PWH	-0.193178	0.312243	0.998611	-0.349254	0.210711	0.997724	0.123135	0.706898	0.998434	-0.285399	0.441109	0.99844	-0.231975	0.508297	0.998295	0.0824108	0.90563	0.999993	-0.11738	0.813146	0.99841
DGLUCY	HC	-0.0829561	0.497577	0.382578	0.058473	0.674059	0.522331	0.0723575	0.691252	0.591986	0.293252	0.24155	0.701134	-0.0563702	0.75769	0.792141	0.283685	0.234671	0.923254	.	.	.
DGLUCY	PrEP	0.193067	0.186754	0.999752	0.188016	0.251242	0.981924	0.260799	0.197887	0.995957	-0.023797	0.916681	0.997307	0.0981095	0.637056	0.999442	0.240719	0.303179	0.943791	.	.	.
DGLUCY	PWH	0.0518164	0.832063	0.998611	0.00245063	0.993745	0.997724	0.205616	0.479564	0.998434	-0.00653663	0.987454	0.99844	-0.0772286	0.821799	0.998295	0.221591	0.635494	0.999993	.	.	.
DHRSX	HC	0.0946733	0.49325	0.381367	0.238369	0.0931416	0.258738	0.239474	0.31717	0.440613	0.284445	0.184676	0.698731	-0.000349754	0.998626	0.833606	0.511399	0.0784192	0.822777	.	.	.
DHRSX	PrEP	-9.43914e-05	0.999516	0.999752	0.045084	0.758246	0.995347	0.238352	0.351359	0.995957	-0.264572	0.19847	0.997307	-0.142388	0.541027	0.999442	0.00429818	0.986969	0.963525	.	.	.
DHRSX	PWH	-0.0671398	0.806642	0.998611	-0.0631882	0.820672	0.997724	-0.0612402	0.876769	0.998434	0.159562	0.662816	0.99844	0.210396	0.587934	0.998295	0.0871829	0.871727	0.999993	.	.	.
DHX15	HC	-0.0275991	0.771557	0.472142	0.0383826	0.756214	0.545325	0.00257032	0.986458	0.669724	-0.447044	0.0774895	0.646516	0.230175	0.243017	0.64626	0.553344	0.0483425	0.757931	.	.	.
DHX15	PrEP	0.0244683	0.870825	0.999752	0.0630354	0.665215	0.990011	0.0267344	0.866977	0.995957	-0.171463	0.429081	0.997307	0.155059	0.490898	0.999442	-0.247199	0.328486	0.943868	.	.	.
DHX15	PWH	0.096226	0.58857	0.998611	0.10054	0.60716	0.997724	0.0538983	0.808296	0.998434	0.100704	0.788389	0.99844	0.372155	0.422355	0.998295	0.0137548	0.97654	0.999993	.	.	.
DHX29	HC	.	.	.	.	.	.	.	.	.	.	.	.	-0.1628	0.438157	0.719086	.	.	.	.	.	.
DHX29	PrEP	.	.	.	.	.	.	.	.	.	.	.	.	0.0161895	0.945624	0.999442	.	.	.	.	.	.
DHX29	PWH	.	.	.	.	.	.	.	.	.	.	.	.	0.110227	0.842968	0.998295	.	.	.	.	.	.
DHX36	HC	0.121201	0.118053	0.202167	0.0579469	0.546269	0.482407	-0.129324	0.390302	0.476053	0.0919476	0.598014	0.783851	0.0142373	0.942852	0.824418	0.341812	0.142757	0.880078	.	.	.
DHX36	PrEP	-0.0463292	0.6135	0.999752	0.103689	0.360775	0.981924	-0.154999	0.334101	0.995957	-0.062965	0.704484	0.997307	-0.0978876	0.668177	0.999442	-0.196494	0.375131	0.950596	.	.	.
DHX36	PWH	0.0428099	0.755028	0.998611	-0.0446374	0.813298	0.997724	-0.272151	0.243742	0.998434	-0.301675	0.338438	0.99844	-0.384807	0.350197	0.998295	0.120951	0.775169	0.999993	.	.	.
DHX9	HC	-0.0127521	0.885236	0.50733	-0.052646	0.553182	0.48459	-0.0646413	0.635626	0.571366	0.148297	0.366138	0.740344	0.0823135	0.620042	0.767727	-0.0244778	0.929606	0.971072	.	.	.
DHX9	PrEP	-0.0473985	0.689424	0.999752	-0.167206	0.133205	0.981924	-0.141236	0.339244	0.995957	0.110272	0.472715	0.997307	-0.252303	0.201744	0.999442	0.00262935	0.992328	0.963525	.	.	.
DHX9	PWH	-0.0883542	0.610272	0.998611	-0.103055	0.549209	0.997724	-0.473057	0.0445608	0.998434	0.158334	0.564099	0.99844	-0.298549	0.392887	0.998295	-0.208228	0.695219	0.999993	.	.	.
DIAPH1	HC	-0.100151	0.243678	0.27792	-0.0982211	0.29929	0.382061	-0.00806449	0.949315	0.662423	0.118947	0.509588	0.777894	-0.0925535	0.561407	0.757095	-0.061073	0.774056	0.965003	.	.	.
DIAPH1	PrEP	0.00162344	0.987297	0.999752	0.0329242	0.754881	0.995347	-0.155003	0.271225	0.995957	-0.178465	0.312214	0.997307	0.00181305	0.991938	0.999442	0.240122	0.268037	0.943791	.	.	.
DIAPH1	PWH	-0.10209	0.52896	0.998611	-0.203216	0.27296	0.997724	-0.279078	0.213994	0.998434	0.0149095	0.962461	0.99844	-0.185123	0.540833	0.998295	-0.22972	0.573944	0.999993	.	.	.
DIAPH2	HC	0.0808837	0.595668	0.417656	0.118228	0.472314	0.451853	0.0247822	0.883214	0.643979	0.258593	0.248581	0.701134	0.0827864	0.718256	0.787828	0.121047	0.671049	0.964503	-0.0902072	0.694636	0.826779
DIAPH2	PrEP	0.12424	0.374017	0.999752	0.174903	0.293253	0.981924	-0.00555924	0.973625	0.995957	0.286308	0.243019	0.997307	-0.0758347	0.713794	0.999442	0.166299	0.522654	0.950596	0.153362	0.529543	0.975798
DIAPH2	PWH	0.192057	0.577003	0.998611	0.150163	0.728476	0.997724	-0.0459668	0.905241	0.998434	0.244144	0.673439	0.99844	0.0247593	0.945201	0.998295	0.381653	0.581517	0.999993	0.196802	0.736341	0.99841
DICER1	HC	-0.0858239	0.43676	0.365647	-0.0277638	0.816488	0.559898	-0.204722	0.128502	0.312663	-0.102594	0.494039	0.777894	-0.0311966	0.862825	0.817232	0.0065566	0.97818	0.972602	-0.14178	0.561376	0.82471
DICER1	PrEP	-0.0596564	0.56407	0.999752	0.000968841	0.993567	0.99878	0.0477204	0.709806	0.995957	-0.0268618	0.864908	0.997307	-0.112685	0.545403	0.999442	-0.103527	0.658011	0.950596	-0.427108	0.0878634	0.975798
DICER1	PWH	-0.299224	0.226148	0.998611	-0.1629	0.593201	0.997724	-0.268406	0.322878	0.998434	-0.25577	0.493862	0.99844	-0.157223	0.599728	0.998295	-0.428547	0.451773	0.999993	-0.364545	0.479805	0.99841
DIP2B	HC	0.250684	0.0222722	0.122044	0.309751	0.00731096	0.129904	0.244402	0.154978	0.335918	0.390501	0.0321624	0.638573	0.342253	0.0924979	0.575997	0.404004	0.182465	0.896454	-0.392674	0.0955847	0.818829
DIP2B	PrEP	0.157689	0.120452	0.999752	0.106061	0.252161	0.981924	0.175285	0.33721	0.995957	0.050711	0.747429	0.997307	0.0658514	0.751994	0.999442	0.136227	0.634259	0.950596	-0.321152	0.131039	0.975798
DIP2B	PWH	0.332848	0.106266	0.998611	0.394281	0.0852534	0.997724	0.590582	0.090822	0.998434	0.1948	0.565587	0.99844	-0.132007	0.686548	0.998295	0.577789	0.377851	0.999993	0.0937035	0.829722	0.99841
DIS3L2	HC	-0.214205	0.0361954	0.141659	-0.202237	0.0769659	0.248669	-0.515851	0.0219171	0.16227	.	.	.	.	.	.	0.103687	0.744442	0.965003	.	.	.
DIS3L2	PrEP	-0.0906024	0.567336	0.999752	-0.0479225	0.689701	0.990681	-0.0483955	0.809843	0.995957	.	.	.	.	.	.	0.743273	0.0335248	0.879498	.	.	.
DIS3L2	PWH	-0.109238	0.409001	0.998611	0.051634	0.692528	0.997724	-0.100973	0.70255	0.998434	.	.	.	.	.	.	0.014919	0.979032	0.999993	.	.	.
DISC1	HC	0.0702775	0.551995	0.403034	-0.0271127	0.756761	0.545412	0.168961	0.420344	0.488784	.	.	.	-0.263605	0.227047	0.642083	0.553323	0.10859	0.869436	.	.	.
DISC1	PrEP	0.0988754	0.508957	0.999752	0.228301	0.0533533	0.981924	0.103842	0.636667	0.995957	.	.	.	0.133896	0.586261	0.999442	-0.0134037	0.966276	0.963025	.	.	.
DISC1	PWH	0.0487498	0.831471	0.998611	0.059181	0.736708	0.997724	-0.00476406	0.987985	0.998434	.	.	.	0.319639	0.514051	0.998295	0.473156	0.463352	0.999993	.	.	.
DISP1	HC	-0.260857	0.101136	0.19062	-0.251893	0.110638	0.270319	-0.610319	0.00443742	0.0666008	-0.0864625	0.586108	0.783851	-0.393909	0.055427	0.54161	-0.620879	0.0869502	0.822777	.	.	.
DISP1	PrEP	-0.000390171	0.998199	0.999752	0.0833125	0.611223	0.989676	0.0967308	0.584532	0.995957	-0.00592322	0.96957	0.997307	0.0781581	0.715509	0.999442	0.743908	0.0437903	0.879498	.	.	.
DISP1	PWH	0.218529	0.447553	0.998611	0.1883	0.559094	0.997724	-0.136809	0.557184	0.998434	0.109098	0.734217	0.99844	0.195045	0.613319	0.998295	0.250317	0.690552	0.999993	.	.	.
DLD	HC	0.154819	0.177419	0.240777	0.134866	0.418465	0.435349	0.0881621	0.611512	0.562167	.	.	.	-0.0300668	0.884288	0.817509	0.0584153	0.85059	0.965251	.	.	.
DLD	PrEP	0.0113844	0.951617	0.999752	-0.00182972	0.992381	0.99878	-0.0576354	0.750444	0.995957	.	.	.	0.244199	0.320118	0.999442	-0.318994	0.304783	0.943791	.	.	.
DLD	PWH	0.314534	0.124272	0.998611	0.268825	0.272407	0.997724	0.333746	0.184786	0.998434	.	.	.	0.775691	0.11929	0.998295	0.637793	0.272062	0.999993	.	.	.
DLEU2	HC	0.12156	0.402764	0.350175	0.0887925	0.506119	0.465333	0.104392	0.60369	0.559931	-0.107908	0.568661	0.780052	0.120699	0.642345	0.771965	0.101559	0.699176	0.964503	-0.0333084	0.900743	0.840755
DLEU2	PrEP	-0.00782638	0.950927	0.999752	-0.103147	0.43863	0.981924	0.0394087	0.843194	0.995957	0.058776	0.772277	0.997307	0.151311	0.532065	0.999442	-0.0262301	0.914419	0.955338	0.0970299	0.724672	0.986234
DLEU2	PWH	0.0953219	0.765178	0.998611	0.176367	0.616435	0.997724	0.149969	0.740767	0.998434	0.273616	0.578217	0.99844	0.0648727	0.874596	0.998295	0.121945	0.846725	0.999993	0.0877643	0.891615	0.99841
DLG1	HC	-0.144427	0.230925	0.270868	-0.0555622	0.636921	0.510217	-0.386325	0.0342003	0.193095	0.0673092	0.708163	0.787974	-0.247225	0.20179	0.624444	-0.31258	0.320467	0.941142	0.0428154	0.874202	0.838732
DLG1	PrEP	0.178449	0.176047	0.999752	0.269715	0.0579675	0.981924	0.360135	0.0632265	0.995957	-0.107067	0.548174	0.997307	0.071432	0.729667	0.999442	0.412134	0.194054	0.943791	0.0493833	0.842469	0.986234
DLG1	PWH	0.188136	0.440998	0.998611	0.171231	0.543757	0.997724	0.14238	0.636022	0.998434	0.0707638	0.844019	0.99844	-0.0558149	0.864079	0.998295	0.061652	0.923927	0.999993	0.0610429	0.909951	0.99841
DMTF1	HC	0.155725	0.302042	0.305628	-0.122169	0.320122	0.38957	-0.0931798	0.566262	0.546628	0.038306	0.844055	0.802765	-0.150712	0.440451	0.719086	0.544812	0.128993	0.878739	.	.	.
DMTF1	PrEP	0.0605524	0.751658	0.999752	-0.0175428	0.89806	0.997921	-0.0197467	0.907492	0.995957	0.0530963	0.776204	0.997307	-0.100187	0.657862	0.999442	0.170744	0.609447	0.950596	.	.	.
DMTF1	PWH	-0.118825	0.674811	0.998611	0.07354	0.75206	0.997724	-0.0270036	0.910039	0.998434	-0.241698	0.491155	0.99844	-0.369181	0.434671	0.998295	0.00905312	0.98873	0.999993	.	.	.
DMXL1	HC	0.263911	0.0886552	0.180948	0.322456	0.0478439	0.228227	0.458223	0.0256224	0.170302	0.367963	0.0431502	0.639614	0.137301	0.49266	0.73932	0.561533	0.093816	0.829042	0.532721	0.0560537	0.818829
DMXL1	PrEP	-0.0746988	0.560778	0.999752	-0.0317168	0.81966	0.995347	0.083153	0.638785	0.995957	0.0157941	0.926381	0.997307	-0.0471474	0.817399	0.999442	0.11013	0.706476	0.950596	0.0157349	0.952778	0.997125
DMXL1	PWH	0.273418	0.376738	0.998611	0.167324	0.644056	0.997724	0.326577	0.419526	0.998434	0.238926	0.570909	0.99844	0.358412	0.287181	0.998295	0.34975	0.639375	0.999993	0.108639	0.865923	0.99841
DMXL2	HC	-0.147806	0.339389	0.321856	-0.08408	0.581858	0.494032	-0.0996591	0.554131	0.540315	-0.0373527	0.839172	0.802765	-0.0832009	0.721886	0.788499	-0.0737017	0.846686	0.965251	-0.0349885	0.911202	0.840755
DMXL2	PrEP	0.0653365	0.60761	0.999752	0.107863	0.456018	0.981924	0.091514	0.573161	0.995957	0.144118	0.486323	0.997307	-0.0381316	0.84781	0.999442	0.0510576	0.876222	0.952837	-0.067584	0.831115	0.986234
DMXL2	PWH	0.0517816	0.871897	0.998611	0.0242936	0.949249	0.997724	0.0176619	0.964804	0.998434	0.202928	0.693376	0.99844	-0.130182	0.73292	0.998295	-0.0848656	0.925628	0.999993	-0.155514	0.866135	0.99841
DNAAF9	HC	-0.40882	0.0158233	0.108019	-0.315467	0.126101	0.278782	-0.185188	0.187443	0.356915	-0.345191	0.10042	0.651099	-0.355266	0.11866	0.59871	-0.471087	0.223244	0.923254	.	.	.
DNAAF9	PrEP	-0.221552	0.124607	0.999752	-0.275905	0.174579	0.981924	-0.246731	0.112523	0.995957	-0.223005	0.287505	0.997307	-0.224238	0.342315	0.999442	-0.396333	0.294447	0.943791	.	.	.
DNAAF9	PWH	-0.380753	0.2046	0.998611	-0.33788	0.484903	0.997724	-0.0916851	0.734116	0.998434	-0.249157	0.588945	0.99844	-0.403745	0.275447	0.998295	-0.564119	0.495144	0.999993	.	.	.
DNAJA1	HC	0.46361	0.0723676	0.169346	0.418453	0.113179	0.272057	0.246968	0.178689	0.350577	0.179957	0.452328	0.768528	0.255838	0.341046	0.693733	0.302836	0.433648	0.941142	0.159437	0.50891	0.818829
DNAJA1	PrEP	0.0860136	0.728504	0.999752	0.0645007	0.808979	0.995347	0.294004	0.147686	0.995957	-0.0306533	0.894132	0.997307	0.185265	0.488043	0.999442	0.19516	0.606265	0.950596	0.0792174	0.74102	0.986234
DNAJA1	PWH	0.153616	0.743653	0.998611	-0.0564848	0.917231	0.997724	0.0708308	0.827876	0.998434	-0.376886	0.426452	0.99844	0.00811354	0.984926	0.998295	0.392856	0.62462	0.999993	-0.277967	0.59551	0.99841
DNAJB14	HC	-0.0625747	0.48136	0.379402	0.0596908	0.442925	0.4445	-0.0704164	0.649889	0.57494	0.121259	0.455661	0.768528	0.227096	0.172914	0.624444	-0.0976833	0.671438	0.964503	-0.013622	0.951192	0.843899
DNAJB14	PrEP	-0.134276	0.219428	0.999752	-0.084745	0.352329	0.981924	0.0788343	0.633784	0.995957	0.0330998	0.831046	0.997307	-0.219371	0.240715	0.999442	0.00641576	0.977383	0.963525	-0.282179	0.226704	0.975798
DNAJB14	PWH	0.136809	0.442392	0.998611	0.15141	0.375884	0.997724	0.0584155	0.816213	0.998434	0.0145393	0.960744	0.99844	0.0937045	0.757481	0.998295	-0.070803	0.87396	0.999993	-0.0371609	0.93927	0.99841
DNAJB6	HC	0.0236887	0.824406	0.49223	-0.136102	0.163115	0.301934	-0.246407	0.10178	0.283587	-0.02798	0.891474	0.805031	-0.19574	0.275573	0.675015	-0.244811	0.331011	0.941142	.	.	.
DNAJB6	PrEP	0.104157	0.463242	0.999752	-0.00147031	0.98882	0.99878	0.037981	0.799432	0.995957	-0.23381	0.252753	0.997307	-0.0675898	0.735612	0.999442	-0.388398	0.132402	0.943791	.	.	.
DNAJB6	PWH	-0.161626	0.447851	0.998611	-0.14151	0.399448	0.997724	-0.0203501	0.931314	0.998434	-0.251443	0.488624	0.99844	-0.384694	0.297816	0.998295	-0.249288	0.598069	0.999993	.	.	.
DNAJC1	HC	0.122902	0.235365	0.272831	-0.0565036	0.562621	0.486177	0.067463	0.627084	0.567528	-0.0333779	0.856279	0.802765	-0.140217	0.399668	0.703268	0.171093	0.46893	0.950907	.	.	.
DNAJC1	PrEP	0.186103	0.156293	0.999752	-0.0258169	0.817893	0.995347	0.0891604	0.547625	0.995957	0.160589	0.382733	0.997307	0.323019	0.106257	0.999442	0.744696	0.00830484	0.879498	.	.	.
DNAJC1	PWH	0.116331	0.55165	0.998611	0.101628	0.621293	0.997724	-0.131929	0.549316	0.998434	0.231258	0.50683	0.99844	0.554017	0.11018	0.998295	0.136733	0.762426	0.999993	.	.	.
DNAJC13	HC	0.225948	0.0671423	0.1632	0.204952	0.129388	0.280857	0.0756335	0.624376	0.567333	0.084676	0.574971	0.782378	0.0572371	0.723613	0.788499	0.457462	0.0781221	0.822777	0.369004	0.227439	0.818829
DNAJC13	PrEP	-0.132811	0.282822	0.999752	-0.0598207	0.659951	0.989694	-0.105548	0.536503	0.995957	-0.00612754	0.966829	0.997307	-0.113678	0.530311	0.999442	-0.139078	0.55789	0.950596	0.460499	0.121634	0.975798
DNAJC13	PWH	-0.14854	0.510652	0.998611	0.00475645	0.986665	0.997724	0.0532102	0.855554	0.998434	-0.0102528	0.972991	0.99844	-0.223962	0.437028	0.998295	-0.102854	0.837805	0.999993	0.0753027	0.900742	0.99841
DNAJC15	HC	.	.	.	.	.	.	.	.	.	.	.	.	0.485149	0.0350751	0.497428	.	.	.	.	.	.
DNAJC15	PrEP	.	.	.	.	.	.	.	.	.	.	.	.	-0.309899	0.187714	0.999442	.	.	.	.	.	.
DNAJC15	PWH	.	.	.	.	.	.	.	.	.	.	.	.	-0.36986	0.490649	0.998295	.	.	.	.	.	.
DNAJC3	HC	0.092599	0.397459	0.347434	0.0345664	0.749665	0.544207	-0.124952	0.449773	0.498836	0.301511	0.0650022	0.639692	0.0253117	0.889153	0.817837	-0.0379694	0.901833	0.967514	0.136759	0.596137	0.82471
DNAJC3	PrEP	0.00568966	0.957051	0.999752	-0.0771086	0.510129	0.981924	0.137229	0.412919	0.995957	-0.159753	0.287185	0.997307	-0.00524603	0.97779	0.999442	0.029122	0.923786	0.955338	0.0855965	0.715976	0.986234
DNAJC3	PWH	0.104749	0.647746	0.998611	-0.11603	0.650971	0.997724	0.0472836	0.890125	0.998434	-0.00238598	0.993692	0.99844	-0.0262997	0.930324	0.998295	0.0908532	0.890736	0.999993	-0.236548	0.645608	0.99841
DNAJC5	HC	.	.	.	.	.	.	-0.110883	0.50609	0.521302	.	.	.	.	.	.	-0.267517	0.367959	0.941142	.	.	.
DNAJC5	PrEP	.	.	.	.	.	.	0.198852	0.265647	0.995957	.	.	.	.	.	.	-0.600554	0.0550349	0.879498	.	.	.
DNAJC5	PWH	.	.	.	.	.	.	0.137296	0.55291	0.998434	.	.	.	.	.	.	-0.541202	0.313425	0.999993	.	.	.
DNAJC6	HC	-0.14228	0.425003	0.359823	-0.344816	0.155771	0.297089	.	.	.	.	.	.	.	.	.	.	.	.	.	.	.
DNAJC6	PrEP	0.128396	0.679881	0.999752	-0.00928351	0.972012	0.99878	.	.	.	.	.	.	.	.	.	.	.	.	.	.	.
DNAJC6	PWH	0.493863	0.133603	0.998611	0.519038	0.0673193	0.997724	.	.	.	.	.	.	.	.	.	.	.	.	.	.	.
DNAJC7	HC	.	.	.	.	.	.	0.475337	0.0151367	0.134772	.	.	.	0.485571	0.0467055	0.524839	.	.	.	.	.	.
DNAJC7	PrEP	.	.	.	.	.	.	-0.0746022	0.665787	0.995957	.	.	.	-0.0953665	0.712546	0.999442	.	.	.	.	.	.
DNAJC7	PWH	.	.	.	.	.	.	-0.494005	0.0512309	0.998434	.	.	.	-0.876523	0.142471	0.998295	.	.	.	.	.	.
DNAJC8	HC	.	.	.	.	.	.	.	.	.	.	.	.	0.249815	0.367487	0.695401	.	.	.	.	.	.
DNAJC8	PrEP	.	.	.	.	.	.	.	.	.	.	.	.	0.21164	0.49915	0.999442	.	.	.	.	.	.
DNAJC8	PWH	.	.	.	.	.	.	.	.	.	.	.	.	0.117767	0.871218	0.998295	.	.	.	.	.	.
DNM1L	HC	0.00656749	0.929082	0.517292	-0.0259778	0.773387	0.547816	0.0343067	0.845565	0.635124	.	.	.	-0.0776799	0.648503	0.773049	-0.126385	0.610755	0.964503	.	.	.
DNM1L	PrEP	-0.112442	0.360302	0.999752	0.13686	0.223	0.981924	-0.17516	0.35431	0.995957	.	.	.	-0.0528866	0.790692	0.999442	-0.276284	0.268133	0.943791	.	.	.
DNM1L	PWH	-0.254314	0.0965768	0.998611	-0.140185	0.330148	0.997724	-0.267766	0.302769	0.998434	.	.	.	0.0454113	0.914788	0.998295	-0.0163205	0.97118	0.999993	.	.	.
DNM2	HC	0.0641915	0.66325	0.440967	-0.0956631	0.457155	0.448546	-0.0486344	0.778535	0.620087	0.159873	0.416727	0.753842	-0.0263716	0.910648	0.820982	0.0662129	0.835495	0.965251	.	.	.
DNM2	PrEP	0.0523538	0.813217	0.999752	0.0549398	0.710623	0.992615	-0.130346	0.47816	0.995957	-0.0118283	0.948357	0.997307	-0.297027	0.290128	0.999442	-0.265768	0.401064	0.950596	.	.	.
DNM2	PWH	-0.175852	0.530001	0.998611	-0.417017	0.0852409	0.997724	-0.235299	0.355356	0.998434	-0.279706	0.408811	0.99844	-0.275389	0.610313	0.998295	-0.826382	0.174246	0.999993	.	.	.
DNMT3A	HC	-0.104971	0.618436	0.424056	-0.107786	0.571358	0.4885	.	.	.	.	.	.	.	.	.	.	.	.	.	.	.
DNMT3A	PrEP	0.167065	0.63827	0.999752	0.358951	0.138321	0.981924	.	.	.	.	.	.	.	.	.	.	.	.	.	.	.
DNMT3A	PWH	0.121695	0.747888	0.998611	0.0847752	0.76211	0.997724	.	.	.	.	.	.	.	.	.	.	.	.	.	.	.
DOCK1	HC	-0.0751901	0.309011	0.307633	-0.0214858	0.779481	0.55064	-0.249183	0.236948	0.393361	0.0352897	0.786423	0.800403	-0.100833	0.567618	0.758713	0.0405345	0.869313	0.965251	-0.120307	0.614228	0.825229
DOCK1	PrEP	0.0981709	0.251035	0.999752	0.0227686	0.791903	0.995347	-0.145301	0.504696	0.995957	-0.114118	0.381236	0.997307	0.0253934	0.89849	0.999442	-0.010505	0.96557	0.963025	0.37739	0.124573	0.975798
DOCK1	PWH	0.147839	0.321761	0.998611	0.0482338	0.781386	0.997724	-0.00230512	0.994174	0.998434	-0.0415828	0.866499	0.99844	-0.0755947	0.822073	0.998295	-0.0346152	0.94494	0.999993	0.60205	0.245328	0.99841
DOCK10	HC	-0.0743595	0.693682	0.450857	-0.141902	0.571519	0.4885	-0.156029	0.394887	0.476061	-0.409668	0.123183	0.671229	-0.211583	0.404207	0.704763	-0.113421	0.67818	0.964503	-0.465229	0.162186	0.818829
DOCK10	PrEP	0.114855	0.522929	0.999752	0.25086	0.335036	0.981924	0.0563859	0.753129	0.995957	0.252996	0.30884	0.997307	0.0848204	0.744424	0.999442	0.283159	0.295362	0.943791	-0.108887	0.707008	0.986234
DOCK10	PWH	0.110306	0.786461	0.998611	0.0576886	0.924969	0.997724	-0.132924	0.732235	0.998434	0.72684	0.161815	0.99844	-0.0963391	0.815871	0.998295	0.180335	0.778563	0.999993	0.114001	0.857364	0.99841
DOCK11	HC	-0.139623	0.468962	0.378066	-0.239769	0.193277	0.317577	-0.284006	0.0880929	0.274428	-0.138441	0.39802	0.753842	-0.13477	0.539537	0.751214	-0.177744	0.59845	0.964503	-0.256169	0.290355	0.818829
DOCK11	PrEP	-0.0302839	0.858942	0.999752	0.0564674	0.739486	0.995347	-0.152454	0.329092	0.995957	0.138015	0.4483	0.997307	-0.0220653	0.90929	0.999442	-0.133041	0.668514	0.950596	0.0699167	0.784068	0.986234
DOCK11	PWH	-0.170883	0.689353	0.998611	-0.0747568	0.871209	0.997724	-0.195928	0.558849	0.998434	-0.0445659	0.921324	0.99844	-0.0219532	0.948745	0.998295	-0.26053	0.748115	0.999993	-0.189091	0.7731	0.99841
DOCK2	HC	-0.2311	0.0450292	0.150775	-0.121734	0.258342	0.356115	-0.360134	0.0137128	0.125603	-0.0480667	0.755251	0.793491	-0.344862	0.0887009	0.570787	-0.372317	0.180934	0.895374	-0.503274	0.0476184	0.818829
DOCK2	PrEP	0.0921054	0.315622	0.999752	0.0857341	0.413829	0.981924	0.131334	0.292305	0.995957	0.194363	0.257319	0.997307	0.0648162	0.719807	0.999442	0.0676901	0.78568	0.950596	-0.0457143	0.842646	0.986234
DOCK2	PWH	0.0821845	0.706039	0.998611	0.0380288	0.887558	0.997724	-0.0701415	0.793534	0.998434	0.0314017	0.934431	0.99844	0.114307	0.705456	0.998295	-0.0405178	0.949153	0.999993	-0.0950598	0.857971	0.99841
DOCK3	HC	-0.616852	0.0298778	0.135094	-0.869092	0.0223095	0.170125	-0.846751	0.00250811	0.0497373	-0.135343	0.38063	0.749203	.	.	.	.	.	.	.	.	.
DOCK3	PrEP	-0.216213	0.594326	0.999752	-0.230565	0.521856	0.981924	-0.132415	0.553944	0.995957	-0.0520528	0.724179	0.997307	.	.	.	.	.	.	.	.	.
DOCK3	PWH	-0.300504	0.473799	0.998611	-0.287507	0.653842	0.997724	0.44792	0.166555	0.998434	0.0113664	0.96844	0.99844	.	.	.	.	.	.	.	.	.
DOCK4	HC	-0.0423188	0.900217	0.509248	0.00726477	0.983781	0.597486	0.0275472	0.913111	0.651612	0.0615361	0.854136	0.802765	-0.0780482	0.818377	0.80986	0.0789282	0.884264	0.965251	0.155356	0.693592	0.826779
DOCK4	PrEP	0.662926	0.0489037	0.999752	0.713893	0.0667672	0.981924	0.581528	0.034249	0.995957	0.407284	0.294067	0.997307	0.614746	0.0534465	0.999442	0.860914	0.08857	0.916973	0.589385	0.168305	0.975798
DOCK4	PWH	0.516412	0.486225	0.998611	0.595258	0.524855	0.997724	0.39367	0.51346	0.998434	0.433694	0.650129	0.99844	0.561178	0.317123	0.998295	0.750437	0.564126	0.999993	0.705837	0.550524	0.99841
DOCK5	HC	-0.530005	0.0207567	0.121215	.	.	.	-0.140124	0.40836	0.482808	.	.	.	.	.	.	.	.	.	.	.	.
DOCK5	PrEP	-0.0902881	0.788621	0.999752	.	.	.	0.0373874	0.833177	0.995957	.	.	.	.	.	.	.	.	.	.	.	.
[truncated: 6,472 more rows]

## Sheet: ATAC
Table S7. snMulti pseudobulk differential chromatin accessibility in response to ex vivo SARS-CoV-2 challenge.
			AM.0			AM.1			AM.2			AM.3			AM.4			AM.5			AM.6
peak	gene	Group	logFC	P.Value	FDR	logFC	P.Value	FDR	logFC	P.Value	FDR	logFC	P.Value	FDR	logFC	P.Value	FDR	logFC	P.Value	FDR	logFC	P.Value	FDR
chr10-100183177-100184106	DNMBP	HC	-0.397377	0.0400233	0.475434	-0.0887057	0.656821	0.956195	0.317256	0.34607	0.958064	0.270602	0.536425	0.930241	0.37389	0.304904	0.997969	.	.	.	.	.	.
chr10-100183177-100184106	DNMBP	PrEP	-0.0880724	0.645397	0.821286	-0.139657	0.389198	0.646473	-0.264198	0.291332	0.907003	-0.173419	0.529764	0.8433	0.161294	0.626186	0.986808	.	.	.	.	.	.
chr10-100183177-100184106	DNMBP	PWH	0.00418982	0.988315	0.916565	-0.119544	0.56775	0.752299	-0.387333	0.397936	0.997971	0.258943	0.582299	0.990163	0.710601	0.418536	0.997101	.	.	.	.	.	.
chr10-100183177-100184106	PKD2L1	HC	-0.397377	0.0400233	0.475434	-0.0887057	0.656821	0.956195	0.317256	0.34607	0.958064	0.270602	0.536425	0.930241	0.37389	0.304904	0.997969	.	.	.	.	.	.
chr10-100183177-100184106	PKD2L1	PrEP	-0.0880724	0.645397	0.821286	-0.139657	0.389198	0.646473	-0.264198	0.291332	0.907003	-0.173419	0.529764	0.8433	0.161294	0.626186	0.986808	.	.	.	.	.	.
chr10-100183177-100184106	PKD2L1	PWH	0.00418982	0.988315	0.916565	-0.119544	0.56775	0.752299	-0.387333	0.397936	0.997971	0.258943	0.582299	0.990163	0.710601	0.418536	0.997101	.	.	.	.	.	.
chr10-100256721-100257663	CWF19L1	HC	-0.18449	0.163931	0.623227	-0.219444	0.172683	0.852682	-0.204693	0.405965	0.964733	-0.33935	0.404008	0.930241	-0.483846	0.124492	0.997969	0.172563	0.656488	0.96658	.	.	.
chr10-100256721-100257663	CWF19L1	PrEP	-0.227023	0.101718	0.569952	-0.221112	0.0961069	0.436525	0.0529982	0.773313	0.93735	-0.00899429	0.971401	0.901896	0.188566	0.537277	0.980347	-0.378427	0.334941	0.88235	.	.	.
chr10-100256721-100257663	CWF19L1	PWH	-0.520914	0.014608	0.528601	-0.398329	0.023931	0.329426	-0.338136	0.306507	0.997971	-0.582416	0.177605	0.950761	0.33336	0.7014	0.997101	-0.0331758	0.953975	0.999014	.	.	.
chr10-100256721-100257663	SCD	HC	-0.18449	0.163931	0.623227	-0.219444	0.172683	0.852682	-0.204693	0.405965	0.964733	-0.33935	0.404008	0.930241	-0.483846	0.124492	0.997969	0.172563	0.656488	0.96658	.	.	.
chr10-100256721-100257663	SCD	PrEP	-0.227023	0.101718	0.569952	-0.221112	0.0961069	0.436525	0.0529982	0.773313	0.93735	-0.00899429	0.971401	0.901896	0.188566	0.537277	0.980347	-0.378427	0.334941	0.88235	.	.	.
chr10-100256721-100257663	SCD	PWH	-0.520914	0.014608	0.528601	-0.398329	0.023931	0.329426	-0.338136	0.306507	0.997971	-0.582416	0.177605	0.950761	0.33336	0.7014	0.997101	-0.0331758	0.953975	0.999014	.	.	.
chr10-100286055-100287051	BLOC1S2	HC	0.122008	0.181088	0.629489	-0.00717207	0.944362	0.977042	0.233875	0.150057	0.9205	0.0476737	0.81699	0.930241	0.0884589	0.642898	0.997969	0.287943	0.311809	0.96658	-0.692216	0.0829867	0.998679
chr10-100286055-100287051	BLOC1S2	PrEP	-0.11893	0.201483	0.657435	-0.0470437	0.585251	0.716651	-0.0415885	0.740554	0.935091	0.00425793	0.973958	0.901896	0.395178	0.0444858	0.840893	-0.195787	0.524831	0.918388	-0.394143	0.255958	0.975536
chr10-100286055-100287051	BLOC1S2	PWH	-0.10792	0.452931	0.862524	-0.15781	0.199455	0.599363	-0.412419	0.0676385	0.997971	0.0524096	0.814858	0.993929	0.814411	0.153878	0.997101	0.385903	0.30926	0.999014	-0.242438	0.66385	0.944496
chr10-100291056-100291939	BLOC1S2	HC	-0.180337	0.199414	0.639668	-0.0883588	0.603932	0.95339	-0.302668	0.343541	0.957981	-1.09142	0.00692372	0.83277	-0.111675	0.736261	0.997969	-0.333543	0.426473	0.96658	.	.	.
chr10-100291056-100291939	BLOC1S2	PrEP	0.00997032	0.944723	0.876516	0.0122351	0.929763	0.790269	0.18121	0.445384	0.916477	-0.32894	0.172747	0.704051	-0.0431706	0.889795	0.995108	0.466984	0.26637	0.860618	.	.	.
chr10-100291056-100291939	BLOC1S2	PWH	-0.0900714	0.674172	0.890619	-0.212309	0.243013	0.626705	0.46078	0.28828	0.997971	-0.426228	0.298645	0.978492	-0.229508	0.787951	0.997101	-0.376882	0.558575	0.999014	.	.	.
chr10-100291056-100291939	SEC31B	HC	-0.180337	0.199414	0.639668	-0.0883588	0.603932	0.95339	-0.302668	0.343541	0.957981	-1.09142	0.00692372	0.83277	-0.111675	0.736261	0.997969	-0.333543	0.426473	0.96658	.	.	.
chr10-100291056-100291939	SEC31B	PrEP	0.00997032	0.944723	0.876516	0.0122351	0.929763	0.790269	0.18121	0.445384	0.916477	-0.32894	0.172747	0.704051	-0.0431706	0.889795	0.995108	0.466984	0.26637	0.860618	.	.	.
chr10-100291056-100291939	SEC31B	PWH	-0.0900714	0.674172	0.890619	-0.212309	0.243013	0.626705	0.46078	0.28828	0.997971	-0.426228	0.298645	0.978492	-0.229508	0.787951	0.997101	-0.376882	0.558575	0.999014	.	.	.
chr10-100292089-100292923	BLOC1S2	HC	0.0175244	0.920851	0.865296	0.022363	0.904211	0.97203	-0.400619	0.23261	0.949632	-0.308264	0.45595	0.930241	-0.196661	0.612314	0.997969	0.451509	0.233454	0.96658	.	.	.
chr10-100292089-100292923	BLOC1S2	PrEP	-0.114818	0.531319	0.792612	-0.0200587	0.894255	0.785485	0.3654	0.144005	0.888167	-0.0474595	0.851603	0.888297	-0.345993	0.329616	0.957286	-0.364732	0.325677	0.881043	.	.	.
chr10-100292089-100292923	BLOC1S2	PWH	-0.311838	0.260989	0.816975	0.236738	0.231108	0.621633	0.0764593	0.866353	0.999052	-0.726391	0.0978026	0.923453	-0.923119	0.325472	0.997101	-0.173251	0.77172	0.999014	.	.	.
chr10-100292089-100292923	OLMALINC	HC	0.0175244	0.920851	0.865296	0.022363	0.904211	0.97203	-0.400619	0.23261	0.949632	-0.308264	0.45595	0.930241	-0.196661	0.612314	0.997969	0.451509	0.233454	0.96658	.	.	.
chr10-100292089-100292923	OLMALINC	PrEP	-0.114818	0.531319	0.792612	-0.0200587	0.894255	0.785485	0.3654	0.144005	0.888167	-0.0474595	0.851603	0.888297	-0.345993	0.329616	0.957286	-0.364732	0.325677	0.881043	.	.	.
chr10-100292089-100292923	OLMALINC	PWH	-0.311838	0.260989	0.816975	0.236738	0.231108	0.621633	0.0764593	0.866353	0.999052	-0.726391	0.0978026	0.923453	-0.923119	0.325472	0.997101	-0.173251	0.77172	0.999014	.	.	.
chr10-100307406-100308339	BLOC1S2	HC	0.0585513	0.639753	0.807198	-0.0300295	0.833731	0.964812	-0.0878009	0.798002	0.998693	0.15232	0.644455	0.930241	-0.0249376	0.935746	0.998768	-0.385917	0.277985	0.96658	.	.	.
chr10-100307406-100308339	BLOC1S2	PrEP	0.0768415	0.554684	0.800971	0.0702886	0.551091	0.709054	-0.0804786	0.752051	0.935091	0.278032	0.178067	0.710242	-0.160573	0.593527	0.98506	-0.206282	0.564022	0.923392	.	.	.
chr10-100307406-100308339	BLOC1S2	PWH	0.0938161	0.625688	0.878967	0.0649275	0.675541	0.777116	-0.275909	0.555918	0.997971	-0.210811	0.54504	0.988733	-0.0387326	0.963584	0.997101	-1.11432	0.0331792	0.999014	.	.	.
chr10-100307406-100308339	PKD2L1	HC	0.0585513	0.639753	0.807198	-0.0300295	0.833731	0.964812	-0.0878009	0.798002	0.998693	0.15232	0.644455	0.930241	-0.0249376	0.935746	0.998768	-0.385917	0.277985	0.96658	.	.	.
chr10-100307406-100308339	PKD2L1	PrEP	0.0768415	0.554684	0.800971	0.0702886	0.551091	0.709054	-0.0804786	0.752051	0.935091	0.278032	0.178067	0.710242	-0.160573	0.593527	0.98506	-0.206282	0.564022	0.923392	.	.	.
chr10-100307406-100308339	PKD2L1	PWH	0.0938161	0.625688	0.878967	0.0649275	0.675541	0.777116	-0.275909	0.555918	0.997971	-0.210811	0.54504	0.988733	-0.0387326	0.963584	0.997101	-1.11432	0.0331792	0.999014	.	.	.
chr10-100307406-100308339	SCD	HC	0.0585513	0.639753	0.807198	-0.0300295	0.833731	0.964812	-0.0878009	0.798002	0.998693	0.15232	0.644455	0.930241	-0.0249376	0.935746	0.998768	-0.385917	0.277985	0.96658	.	.	.
chr10-100307406-100308339	SCD	PrEP	0.0768415	0.554684	0.800971	0.0702886	0.551091	0.709054	-0.0804786	0.752051	0.935091	0.278032	0.178067	0.710242	-0.160573	0.593527	0.98506	-0.206282	0.564022	0.923392	.	.	.
chr10-100307406-100308339	SCD	PWH	0.0938161	0.625688	0.878967	0.0649275	0.675541	0.777116	-0.275909	0.555918	0.997971	-0.210811	0.54504	0.988733	-0.0387326	0.963584	0.997101	-1.11432	0.0331792	0.999014	.	.	.
chr10-100326678-100327610	CWF19L1	HC	-0.234254	0.122294	0.603707	-0.266885	0.165833	0.847531	0.0509359	0.899596	0.998987	-0.0293797	0.950659	0.933373	-0.255613	0.443417	0.997969	-0.152462	0.68973	0.96658	.	.	.
chr10-100326678-100327610	CWF19L1	PrEP	-0.0535853	0.727148	0.842545	0.0549323	0.721372	0.74854	-0.765857	0.0137561	0.857875	-0.00817364	0.978543	0.901896	-0.164218	0.595968	0.98506	0.74145	0.0561792	0.740563	.	.	.
chr10-100326678-100327610	CWF19L1	PWH	-0.0626506	0.784523	0.899861	0.00347728	0.986068	0.82954	-1.81536	0.00195178	0.614404	0.672108	0.198192	0.965243	-0.611528	0.466319	0.997101	-0.722705	0.238669	0.999014	.	.	.
chr10-100334395-100335297	OLMALINC	HC	.	.	.	-0.352264	0.237226	0.880255	.	.	.	.	.	.	.	.	.	.	.	.	.	.	.
chr10-100334395-100335297	OLMALINC	PrEP	.	.	.	0.153931	0.507023	0.694819	.	.	.	.	.	.	.	.	.	.	.	.	.	.	.
chr10-100334395-100335297	OLMALINC	PWH	.	.	.	0.123408	0.677578	0.778121	.	.	.	.	.	.	.	.	.	.	.	.	.	.	.
chr10-100334395-100335297	PKD2L1	HC	.	.	.	-0.352264	0.237226	0.880255	.	.	.	.	.	.	.	.	.	.	.	.	.	.	.
chr10-100334395-100335297	PKD2L1	PrEP	.	.	.	0.153931	0.507023	0.694819	.	.	.	.	.	.	.	.	.	.	.	.	.	.	.
chr10-100334395-100335297	PKD2L1	PWH	.	.	.	0.123408	0.677578	0.778121	.	.	.	.	.	.	.	.	.	.	.	.	.	.	.
chr10-100334395-100335297	SCD	HC	.	.	.	-0.352264	0.237226	0.880255	.	.	.	.	.	.	.	.	.	.	.	.	.	.	.
chr10-100334395-100335297	SCD	PrEP	.	.	.	0.153931	0.507023	0.694819	.	.	.	.	.	.	.	.	.	.	.	.	.	.	.
chr10-100334395-100335297	SCD	PWH	.	.	.	0.123408	0.677578	0.778121	.	.	.	.	.	.	.	.	.	.	.	.	.	.	.
chr10-100340903-100341803	SCD	HC	0.0578235	0.662184	0.811678	-0.0860896	0.604325	0.95339	-0.455827	0.177435	0.929848	-0.169898	0.632213	0.930241	0.163854	0.57454	0.997969	-0.00843453	0.984104	0.972442	.	.	.
chr10-100340903-100341803	SCD	PrEP	-0.138115	0.32074	0.71824	-0.0359526	0.791836	0.763554	-0.102322	0.681161	0.935091	-0.156849	0.474396	0.835849	-0.223232	0.429771	0.968989	-0.310459	0.463702	0.909258	.	.	.
chr10-100340903-100341803	SCD	PWH	-0.228871	0.268836	0.818864	-0.2918	0.10919	0.507347	0.277797	0.542645	0.997971	0.0274385	0.941297	0.996919	-1.63209	0.0435818	0.862919	0.425863	0.515822	0.999014	.	.	.
chr10-100346349-100347446	BLOC1S2	HC	0.00688856	0.936376	0.866096	0.0641206	0.473161	0.926908	-0.531718	0.00646091	0.781035	-0.231813	0.289411	0.930241	-0.455786	0.016774	0.97023	-0.102383	0.685016	0.96658	-0.409065	0.367721	0.998679
chr10-100346349-100347446	BLOC1S2	PrEP	-0.0475701	0.590974	0.807399	0.0720359	0.341285	0.621964	0.0177492	0.900691	0.943568	-0.207461	0.136243	0.674532	0.160021	0.396271	0.968989	-0.272927	0.327219	0.881375	0.31585	0.42406	0.981623
chr10-100346349-100347446	BLOC1S2	PWH	-0.126497	0.363278	0.846897	0.0619481	0.56086	0.750175	0.265482	0.30375	0.997971	0.154002	0.515369	0.988733	0.897323	0.107679	0.997101	-0.278634	0.414926	0.999014	0.771552	0.225613	0.944496
chr10-100346349-100347446	SCD	HC	0.00688856	0.936376	0.866096	0.0641206	0.473161	0.926908	-0.531718	0.00646091	0.781035	-0.231813	0.289411	0.930241	-0.455786	0.016774	0.97023	-0.102383	0.685016	0.96658	-0.409065	0.367721	0.998679
chr10-100346349-100347446	SCD	PrEP	-0.0475701	0.590974	0.807399	0.0720359	0.341285	0.621964	0.0177492	0.900691	0.943568	-0.207461	0.136243	0.674532	0.160021	0.396271	0.968989	-0.272927	0.327219	0.881375	0.31585	0.42406	0.981623
chr10-100346349-100347446	SCD	PWH	-0.126497	0.363278	0.846897	0.0619481	0.56086	0.750175	0.265482	0.30375	0.997971	0.154002	0.515369	0.988733	0.897323	0.107679	0.997101	-0.278634	0.414926	0.999014	0.771552	0.225613	0.944496
chr10-100364523-100365495	SCD	HC	-0.0341827	0.813798	0.848499	-0.108582	0.536842	0.938544	-0.569523	0.102915	0.9205	-0.593496	0.153239	0.930241	-0.00924643	0.975344	0.998809	-0.177353	0.661158	0.96658	.	.	.
chr10-100364523-100365495	SCD	PrEP	0.0291305	0.847016	0.866825	0.0754662	0.598669	0.716651	0.16567	0.518246	0.924492	-0.0492271	0.846856	0.887979	-0.167827	0.557827	0.980347	0.141023	0.723187	0.943014	.	.	.
chr10-100364523-100365495	SCD	PWH	-0.224808	0.323266	0.844364	0.0863637	0.641485	0.770694	0.547424	0.246183	0.997971	-0.449351	0.30404	0.978492	-0.964082	0.22867	0.997101	-0.0401814	0.950165	0.999014	.	.	.
chr10-100370580-100371557	CHUK	HC	0.0189008	0.819302	0.849296	-0.0353367	0.690239	0.956195	0.0171	0.91849	0.998987	0.144348	0.481251	0.930241	0.152475	0.42097	0.997969	0.23443	0.322118	0.96658	0.041563	0.911076	0.998679
chr10-100370580-100371557	CHUK	PrEP	-0.14137	0.104678	0.573819	-0.161639	0.0372855	0.330259	-0.106191	0.420723	0.912619	-0.0641249	0.622665	0.860388	-0.206453	0.28577	0.949933	-0.258589	0.321526	0.878676	-0.211087	0.516326	0.982454
chr10-100370580-100371557	CHUK	PWH	-0.229982	0.0929038	0.699695	-0.246388	0.0255981	0.332879	0.153425	0.506742	0.997971	-0.134234	0.547042	0.988733	-0.400052	0.477887	0.997101	-0.662008	0.0455778	0.999014	0.159356	0.758893	0.944496
chr10-100370580-100371557	CWF19L1	HC	0.0189008	0.819302	0.849296	-0.0353367	0.690239	0.956195	0.0171	0.91849	0.998987	0.144348	0.481251	0.930241	0.152475	0.42097	0.997969	0.23443	0.322118	0.96658	0.041563	0.911076	0.998679
chr10-100370580-100371557	CWF19L1	PrEP	-0.14137	0.104678	0.573819	-0.161639	0.0372855	0.330259	-0.106191	0.420723	0.912619	-0.0641249	0.622665	0.860388	-0.206453	0.28577	0.949933	-0.258589	0.321526	0.878676	-0.211087	0.516326	0.982454
chr10-100370580-100371557	CWF19L1	PWH	-0.229982	0.0929038	0.699695	-0.246388	0.0255981	0.332879	0.153425	0.506742	0.997971	-0.134234	0.547042	0.988733	-0.400052	0.477887	0.997101	-0.662008	0.0455778	0.999014	0.159356	0.758893	0.944496
chr10-100370580-100371557	HIF1AN	HC	0.0189008	0.819302	0.849296	-0.0353367	0.690239	0.956195	0.0171	0.91849	0.998987	0.144348	0.481251	0.930241	0.152475	0.42097	0.997969	0.23443	0.322118	0.96658	0.041563	0.911076	0.998679
chr10-100370580-100371557	HIF1AN	PrEP	-0.14137	0.104678	0.573819	-0.161639	0.0372855	0.330259	-0.106191	0.420723	0.912619	-0.0641249	0.622665	0.860388	-0.206453	0.28577	0.949933	-0.258589	0.321526	0.878676	-0.211087	0.516326	0.982454
chr10-100370580-100371557	HIF1AN	PWH	-0.229982	0.0929038	0.699695	-0.246388	0.0255981	0.332879	0.153425	0.506742	0.997971	-0.134234	0.547042	0.988733	-0.400052	0.477887	0.997101	-0.662008	0.0455778	0.999014	0.159356	0.758893	0.944496
chr10-100370580-100371557	NDUFB8	HC	0.0189008	0.819302	0.849296	-0.0353367	0.690239	0.956195	0.0171	0.91849	0.998987	0.144348	0.481251	0.930241	0.152475	0.42097	0.997969	0.23443	0.322118	0.96658	0.041563	0.911076	0.998679
chr10-100370580-100371557	NDUFB8	PrEP	-0.14137	0.104678	0.573819	-0.161639	0.0372855	0.330259	-0.106191	0.420723	0.912619	-0.0641249	0.622665	0.860388	-0.206453	0.28577	0.949933	-0.258589	0.321526	0.878676	-0.211087	0.516326	0.982454
chr10-100370580-100371557	NDUFB8	PWH	-0.229982	0.0929038	0.699695	-0.246388	0.0255981	0.332879	0.153425	0.506742	0.997971	-0.134234	0.547042	0.988733	-0.400052	0.477887	0.997101	-0.662008	0.0455778	0.999014	0.159356	0.758893	0.944496
chr10-100370580-100371557	OLMALINC	HC	0.0189008	0.819302	0.849296	-0.0353367	0.690239	0.956195	0.0171	0.91849	0.998987	0.144348	0.481251	0.930241	0.152475	0.42097	0.997969	0.23443	0.322118	0.96658	0.041563	0.911076	0.998679
chr10-100370580-100371557	OLMALINC	PrEP	-0.14137	0.104678	0.573819	-0.161639	0.0372855	0.330259	-0.106191	0.420723	0.912619	-0.0641249	0.622665	0.860388	-0.206453	0.28577	0.949933	-0.258589	0.321526	0.878676	-0.211087	0.516326	0.982454
chr10-100370580-100371557	OLMALINC	PWH	-0.229982	0.0929038	0.699695	-0.246388	0.0255981	0.332879	0.153425	0.506742	0.997971	-0.134234	0.547042	0.988733	-0.400052	0.477887	0.997101	-0.662008	0.0455778	0.999014	0.159356	0.758893	0.944496
chr10-100370580-100371557	SCD	HC	0.0189008	0.819302	0.849296	-0.0353367	0.690239	0.956195	0.0171	0.91849	0.998987	0.144348	0.481251	0.930241	0.152475	0.42097	0.997969	0.23443	0.322118	0.96658	0.041563	0.911076	0.998679
chr10-100370580-100371557	SCD	PrEP	-0.14137	0.104678	0.573819	-0.161639	0.0372855	0.330259	-0.106191	0.420723	0.912619	-0.0641249	0.622665	0.860388	-0.206453	0.28577	0.949933	-0.258589	0.321526	0.878676	-0.211087	0.516326	0.982454
chr10-100370580-100371557	SCD	PWH	-0.229982	0.0929038	0.699695	-0.246388	0.0255981	0.332879	0.153425	0.506742	0.997971	-0.134234	0.547042	0.988733	-0.400052	0.477887	0.997101	-0.662008	0.0455778	0.999014	0.159356	0.758893	0.944496
chr10-100373062-100373890	BLOC1S2	HC	0.0316266	0.695988	0.81893	-0.0467942	0.623878	0.954736	-0.0164734	0.929113	0.998987	0.0878441	0.689901	0.930241	0.117064	0.549233	0.997969	0.243641	0.360793	0.96658	-0.11197	0.79352	0.998679
chr10-100373062-100373890	BLOC1S2	PrEP	-0.0957554	0.253565	0.684487	0.0269725	0.735648	0.752905	-0.277131	0.0532974	0.857875	-0.124478	0.371898	0.79842	-0.109226	0.578979	0.980347	-0.294236	0.311118	0.87848	0.051862	0.890775	0.994585
chr10-100373062-100373890	BLOC1S2	PWH	0.0992352	0.444028	0.862524	-0.0106632	0.924576	0.821399	-0.13054	0.608397	0.997971	0.105155	0.658997	0.993244	0.370639	0.521416	0.997101	0.0946148	0.788768	0.999014	0.351496	0.572175	0.944496
chr10-100373062-100373890	ERLIN1	HC	0.0316266	0.695988	0.81893	-0.0467942	0.623878	0.954736	-0.0164734	0.929113	0.998987	0.0878441	0.689901	0.930241	0.117064	0.549233	0.997969	0.243641	0.360793	0.96658	-0.11197	0.79352	0.998679
chr10-100373062-100373890	ERLIN1	PrEP	-0.0957554	0.253565	0.684487	0.0269725	0.735648	0.752905	-0.277131	0.0532974	0.857875	-0.124478	0.371898	0.79842	-0.109226	0.578979	0.980347	-0.294236	0.311118	0.87848	0.051862	0.890775	0.994585
chr10-100373062-100373890	ERLIN1	PWH	0.0992352	0.444028	0.862524	-0.0106632	0.924576	0.821399	-0.13054	0.608397	0.997971	0.105155	0.658997	0.993244	0.370639	0.521416	0.997101	0.0946148	0.788768	0.999014	0.351496	0.572175	0.944496
chr10-100373062-100373890	NDUFB8	HC	0.0316266	0.695988	0.81893	-0.0467942	0.623878	0.954736	-0.0164734	0.929113	0.998987	0.0878441	0.689901	0.930241	0.117064	0.549233	0.997969	0.243641	0.360793	0.96658	-0.11197	0.79352	0.998679
chr10-100373062-100373890	NDUFB8	PrEP	-0.0957554	0.253565	0.684487	0.0269725	0.735648	0.752905	-0.277131	0.0532974	0.857875	-0.124478	0.371898	0.79842	-0.109226	0.578979	0.980347	-0.294236	0.311118	0.87848	0.051862	0.890775	0.994585
chr10-100373062-100373890	NDUFB8	PWH	0.0992352	0.444028	0.862524	-0.0106632	0.924576	0.821399	-0.13054	0.608397	0.997971	0.105155	0.658997	0.993244	0.370639	0.521416	0.997101	0.0946148	0.788768	0.999014	0.351496	0.572175	0.944496
chr10-100373062-100373890	OLMALINC	HC	0.0316266	0.695988	0.81893	-0.0467942	0.623878	0.954736	-0.0164734	0.929113	0.998987	0.0878441	0.689901	0.930241	0.117064	0.549233	0.997969	0.243641	0.360793	0.96658	-0.11197	0.79352	0.998679
chr10-100373062-100373890	OLMALINC	PrEP	-0.0957554	0.253565	0.684487	0.0269725	0.735648	0.752905	-0.277131	0.0532974	0.857875	-0.124478	0.371898	0.79842	-0.109226	0.578979	0.980347	-0.294236	0.311118	0.87848	0.051862	0.890775	0.994585
chr10-100373062-100373890	OLMALINC	PWH	0.0992352	0.444028	0.862524	-0.0106632	0.924576	0.821399	-0.13054	0.608397	0.997971	0.105155	0.658997	0.993244	0.370639	0.521416	0.997101	0.0946148	0.788768	0.999014	0.351496	0.572175	0.944496
chr10-100373062-100373890	SCD	HC	0.0316266	0.695988	0.81893	-0.0467942	0.623878	0.954736	-0.0164734	0.929113	0.998987	0.0878441	0.689901	0.930241	0.117064	0.549233	0.997969	0.243641	0.360793	0.96658	-0.11197	0.79352	0.998679
chr10-100373062-100373890	SCD	PrEP	-0.0957554	0.253565	0.684487	0.0269725	0.735648	0.752905	-0.277131	0.0532974	0.857875	-0.124478	0.371898	0.79842	-0.109226	0.578979	0.980347	-0.294236	0.311118	0.87848	0.051862	0.890775	0.994585
chr10-100373062-100373890	SCD	PWH	0.0992352	0.444028	0.862524	-0.0106632	0.924576	0.821399	-0.13054	0.608397	0.997971	0.105155	0.658997	0.993244	0.370639	0.521416	0.997101	0.0946148	0.788768	0.999014	0.351496	0.572175	0.944496
chr10-100373062-100373890	SEC31B	HC	0.0316266	0.695988	0.81893	-0.0467942	0.623878	0.954736	-0.0164734	0.929113	0.998987	0.0878441	0.689901	0.930241	0.117064	0.549233	0.997969	0.243641	0.360793	0.96658	-0.11197	0.79352	0.998679
chr10-100373062-100373890	SEC31B	PrEP	-0.0957554	0.253565	0.684487	0.0269725	0.735648	0.752905	-0.277131	0.0532974	0.857875	-0.124478	0.371898	0.79842	-0.109226	0.578979	0.980347	-0.294236	0.311118	0.87848	0.051862	0.890775	0.994585
chr10-100373062-100373890	SEC31B	PWH	0.0992352	0.444028	0.862524	-0.0106632	0.924576	0.821399	-0.13054	0.608397	0.997971	0.105155	0.658997	0.993244	0.370639	0.521416	0.997101	0.0946148	0.788768	0.999014	0.351496	0.572175	0.944496
chr10-100373922-100374380	PKD2L1	HC	0.0438402	0.78792	0.841509	-0.064266	0.706372	0.956195	0.0554931	0.871301	0.998987	-0.375117	0.310595	0.930241	0.0420744	0.897374	0.998768	.	.	.	.	.	.
chr10-100373922-100374380	PKD2L1	PrEP	-0.0151458	0.928807	0.874344	-0.0122495	0.929967	0.790269	-0.315836	0.217772	0.905282	-0.308709	0.178049	0.710242	0.0498507	0.870449	0.995108	.	.	.	.	.	.
chr10-100373922-100374380	PKD2L1	PWH	0.244992	0.337347	0.846897	-0.0737924	0.683639	0.77961	-0.279686	0.550142	0.997971	0.387415	0.319039	0.978492	0.467621	0.575576	0.997101	.	.	.	.	.	.
chr10-100380376-100381302	NDUFB8	HC	0.0539963	0.788362	0.841509	0.14149	0.541573	0.941462	.	.	.	-0.724129	0.144874	0.930241	-0.0817615	0.825793	0.997969	.	.	.	.	.	.
chr10-100380376-100381302	NDUFB8	PrEP	0.208661	0.324358	0.719621	0.761266	0.00024296	0.0311383	.	.	.	0.712164	0.0399219	0.558557	0.40108	0.234099	0.944512	.	.	.	.	.	.
chr10-100380376-100381302	NDUFB8	PWH	-0.0471175	0.879002	0.905269	0.614014	0.0147186	0.283594	.	.	.	1.34503	0.0233632	0.910834	0.585141	0.504392	0.997101	.	.	.	.	.	.
chr10-100380376-100381302	OLMALINC	HC	0.0539963	0.788362	0.841509	0.14149	0.541573	0.941462	.	.	.	-0.724129	0.144874	0.930241	-0.0817615	0.825793	0.997969	.	.	.	.	.	.
chr10-100380376-100381302	OLMALINC	PrEP	0.208661	0.324358	0.719621	0.761266	0.00024296	0.0311383	.	.	.	0.712164	0.0399219	0.558557	0.40108	0.234099	0.944512	.	.	.	.	.	.
chr10-100380376-100381302	OLMALINC	PWH	-0.0471175	0.879002	0.905269	0.614014	0.0147186	0.283594	.	.	.	1.34503	0.0233632	0.910834	0.585141	0.504392	0.997101	.	.	.	.	.	.
chr10-100380376-100381302	PKD2L1	HC	0.0539963	0.788362	0.841509	0.14149	0.541573	0.941462	.	.	.	-0.724129	0.144874	0.930241	-0.0817615	0.825793	0.997969	.	.	.	.	.	.
chr10-100380376-100381302	PKD2L1	PrEP	0.208661	0.324358	0.719621	0.761266	0.00024296	0.0311383	.	.	.	0.712164	0.0399219	0.558557	0.40108	0.234099	0.944512	.	.	.	.	.	.
chr10-100380376-100381302	PKD2L1	PWH	-0.0471175	0.879002	0.905269	0.614014	0.0147186	0.283594	.	.	.	1.34503	0.0233632	0.910834	0.585141	0.504392	0.997101	.	.	.	.	.	.
chr10-100382394-100383510	CWF19L1	HC	-0.213235	0.324381	0.710499	0.073003	0.665383	0.956195	.	.	.	-0.0568244	0.881364	0.930241	0.782319	0.0244894	0.97023	.	.	.	.	.	.
chr10-100382394-100383510	CWF19L1	PrEP	-0.0779683	0.725289	0.842518	0.0368571	0.789445	0.762943	.	.	.	0.138957	0.553104	0.848668	0.378924	0.236629	0.944512	.	.	.	.	.	.
chr10-100382394-100383510	CWF19L1	PWH	-0.00680173	0.983656	0.916346	-0.104471	0.560968	0.750175	.	.	.	0.0883595	0.824765	0.993929	0.310789	0.720468	0.997101	.	.	.	.	.	.
chr10-100382394-100383510	OLMALINC	HC	-0.213235	0.324381	0.710499	0.073003	0.665383	0.956195	.	.	.	-0.0568244	0.881364	0.930241	0.782319	0.0244894	0.97023	.	.	.	.	.	.
chr10-100382394-100383510	OLMALINC	PrEP	-0.0779683	0.725289	0.842518	0.0368571	0.789445	0.762943	.	.	.	0.138957	0.553104	0.848668	0.378924	0.236629	0.944512	.	.	.	.	.	.
chr10-100382394-100383510	OLMALINC	PWH	-0.00680173	0.983656	0.916346	-0.104471	0.560968	0.750175	.	.	.	0.0883595	0.824765	0.993929	0.310789	0.720468	0.997101	.	.	.	.	.	.
chr10-100382394-100383510	PKD2L1	HC	-0.213235	0.324381	0.710499	0.073003	0.665383	0.956195	.	.	.	-0.0568244	0.881364	0.930241	0.782319	0.0244894	0.97023	.	.	.	.	.	.
chr10-100382394-100383510	PKD2L1	PrEP	-0.0779683	0.725289	0.842518	0.0368571	0.789445	0.762943	.	.	.	0.138957	0.553104	0.848668	0.378924	0.236629	0.944512	.	.	.	.	.	.
chr10-100382394-100383510	PKD2L1	PWH	-0.00680173	0.983656	0.916346	-0.104471	0.560968	0.750175	.	.	.	0.0883595	0.824765	0.993929	0.310789	0.720468	0.997101	.	.	.	.	.	.
chr10-100382394-100383510	SCD	HC	-0.213235	0.324381	0.710499	0.073003	0.665383	0.956195	.	.	.	-0.0568244	0.881364	0.930241	0.782319	0.0244894	0.97023	.	.	.	.	.	.
chr10-100382394-100383510	SCD	PrEP	-0.0779683	0.725289	0.842518	0.0368571	0.789445	0.762943	.	.	.	0.138957	0.553104	0.848668	0.378924	0.236629	0.944512	.	.	.	.	.	.
chr10-100382394-100383510	SCD	PWH	-0.00680173	0.983656	0.916346	-0.104471	0.560968	0.750175	.	.	.	0.0883595	0.824765	0.993929	0.310789	0.720468	0.997101	.	.	.	.	.	.
chr10-101017860-101019717	PDZD7	HC	-0.247596	0.0695403	0.527076	-0.122933	0.490089	0.930293	-0.306436	0.273601	0.952387	-0.254319	0.534695	0.930241	-0.0148557	0.95877	0.998768	-0.637862	0.0736197	0.96658	.	.	.
chr10-101017860-101019717	PDZD7	PrEP	-0.312097	0.0300697	0.393831	-0.0625706	0.667055	0.735156	0.20578	0.325173	0.907003	-0.0989864	0.694659	0.872967	-0.00445173	0.987309	0.995816	0.272614	0.433995	0.909123	.	.	.
chr10-101017860-101019717	PDZD7	PWH	-0.221129	0.279401	0.823426	0.210038	0.270525	0.640095	0.472279	0.211516	0.997971	-0.184401	0.668327	0.993244	0.14408	0.85573	0.997101	0.499269	0.344359	0.999014	.	.	.
chr10-101071002-101071938	LZTS2	HC	-0.0800879	0.404568	0.744735	-0.0369233	0.743846	0.957406	0.139811	0.463014	0.968473	0.439413	0.105506	0.930241	0.0494628	0.804905	0.997969	-0.107488	0.70211	0.96658	0.150513	0.720271	0.998679
chr10-101071002-101071938	LZTS2	PrEP	-0.031413	0.748505	0.847221	-0.0711849	0.447369	0.674282	0.0607552	0.673823	0.935091	-0.13452	0.425822	0.82374	0.093971	0.640597	0.988655	-0.0111466	0.970304	0.963522	0.251594	0.497468	0.982454
chr10-101071002-101071938	LZTS2	PWH	-0.0935414	0.535873	0.864876	0.0711958	0.586117	0.755162	-0.368263	0.16248	0.997971	-0.288718	0.318384	0.978492	0.535856	0.36473	0.997101	-0.0977577	0.791726	0.999014	0.261568	0.677523	0.944496
chr10-101071002-101071938	PDZD7	HC	-0.0800879	0.404568	0.744735	-0.0369233	0.743846	0.957406	0.139811	0.463014	0.968473	0.439413	0.105506	0.930241	0.0494628	0.804905	0.997969	-0.107488	0.70211	0.96658	0.150513	0.720271	0.998679
chr10-101071002-101071938	PDZD7	PrEP	-0.031413	0.748505	0.847221	-0.0711849	0.447369	0.674282	0.0607552	0.673823	0.935091	-0.13452	0.425822	0.82374	0.093971	0.640597	0.988655	-0.0111466	0.970304	0.963522	0.251594	0.497468	0.982454
chr10-101071002-101071938	PDZD7	PWH	-0.0935414	0.535873	0.864876	0.0711958	0.586117	0.755162	-0.368263	0.16248	0.997971	-0.288718	0.318384	0.978492	0.535856	0.36473	0.997101	-0.0977577	0.791726	0.999014	0.261568	0.677523	0.944496
chr10-101071002-101071938	SEMA4G	HC	-0.0800879	0.404568	0.744735	-0.0369233	0.743846	0.957406	0.139811	0.463014	0.968473	0.439413	0.105506	0.930241	0.0494628	0.804905	0.997969	-0.107488	0.70211	0.96658	0.150513	0.720271	0.998679
chr10-101071002-101071938	SEMA4G	PrEP	-0.031413	0.748505	0.847221	-0.0711849	0.447369	0.674282	0.0607552	0.673823	0.935091	-0.13452	0.425822	0.82374	0.093971	0.640597	0.988655	-0.0111466	0.970304	0.963522	0.251594	0.497468	0.982454
chr10-101071002-101071938	SEMA4G	PWH	-0.0935414	0.535873	0.864876	0.0711958	0.586117	0.755162	-0.368263	0.16248	0.997971	-0.288718	0.318384	0.978492	0.535856	0.36473	0.997101	-0.0977577	0.791726	0.999014	0.261568	0.677523	0.944496
chr10-101071002-101071938	SFXN3	HC	-0.0800879	0.404568	0.744735	-0.0369233	0.743846	0.957406	0.139811	0.463014	0.968473	0.439413	0.105506	0.930241	0.0494628	0.804905	0.997969	-0.107488	0.70211	0.96658	0.150513	0.720271	0.998679
chr10-101071002-101071938	SFXN3	PrEP	-0.031413	0.748505	0.847221	-0.0711849	0.447369	0.674282	0.0607552	0.673823	0.935091	-0.13452	0.425822	0.82374	0.093971	0.640597	0.988655	-0.0111466	0.970304	0.963522	0.251594	0.497468	0.982454
chr10-101071002-101071938	SFXN3	PWH	-0.0935414	0.535873	0.864876	0.0711958	0.586117	0.755162	-0.368263	0.16248	0.997971	-0.288718	0.318384	0.978492	0.535856	0.36473	0.997101	-0.0977577	0.791726	0.999014	0.261568	0.677523	0.944496
chr10-102244946-102245867	GBF1	HC	-0.16691	0.0465867	0.493282	0.0828035	0.395329	0.918271	-0.0912828	0.553216	0.980917	-0.0751589	0.725513	0.930241	0.0364572	0.828224	0.997969	-0.161637	0.500698	0.96658	0.64144	0.10903	0.998679
chr10-102244946-102245867	GBF1	PrEP	-0.0659978	0.424096	0.758178	-0.0888441	0.28289	0.595629	-0.124119	0.316369	0.907003	-0.131763	0.333722	0.785009	0.0663665	0.699952	0.992701	0.173326	0.515379	0.917935	0.505989	0.14954	0.975536
chr10-102244946-102245867	GBF1	PWH	-0.11612	0.371033	0.848084	-0.0960934	0.410899	0.702169	0.127403	0.548648	0.997971	-0.0771948	0.740208	0.993244	-0.245321	0.624424	0.997101	-0.332425	0.32013	0.999014	0.115817	0.836084	0.944496
chr10-102244946-102245867	NOLC1	HC	-0.16691	0.0465867	0.493282	0.0828035	0.395329	0.918271	-0.0912828	0.553216	0.980917	-0.0751589	0.725513	0.930241	0.0364572	0.828224	0.997969	-0.161637	0.500698	0.96658	0.64144	0.10903	0.998679
chr10-102244946-102245867	NOLC1	PrEP	-0.0659978	0.424096	0.758178	-0.0888441	0.28289	0.595629	-0.124119	0.316369	0.907003	-0.131763	0.333722	0.785009	0.0663665	0.699952	0.992701	0.173326	0.515379	0.917935	0.505989	0.14954	0.975536
chr10-102244946-102245867	NOLC1	PWH	-0.11612	0.371033	0.848084	-0.0960934	0.410899	0.702169	0.127403	0.548648	0.997971	-0.0771948	0.740208	0.993244	-0.245321	0.624424	0.997101	-0.332425	0.32013	0.999014	0.115817	0.836084	0.944496
chr10-102244946-102245867	PPRC1	HC	-0.16691	0.0465867	0.493282	0.0828035	0.395329	0.918271	-0.0912828	0.553216	0.980917	-0.0751589	0.725513	0.930241	0.0364572	0.828224	0.997969	-0.161637	0.500698	0.96658	0.64144	0.10903	0.998679
chr10-102244946-102245867	PPRC1	PrEP	-0.0659978	0.424096	0.758178	-0.0888441	0.28289	0.595629	-0.124119	0.316369	0.907003	-0.131763	0.333722	0.785009	0.0663665	0.699952	0.992701	0.173326	0.515379	0.917935	0.505989	0.14954	0.975536
chr10-102244946-102245867	PPRC1	PWH	-0.11612	0.371033	0.848084	-0.0960934	0.410899	0.702169	0.127403	0.548648	0.997971	-0.0771948	0.740208	0.993244	-0.245321	0.624424	0.997101	-0.332425	0.32013	0.999014	0.115817	0.836084	0.944496
chr10-102467738-102468674	SUFU	HC	0.125422	0.476684	0.770473	0.0810302	0.70443	0.956195	-0.197436	0.571657	0.986389	-0.443356	0.333666	0.930241	0.257001	0.482529	0.997969	-0.312789	0.424271	0.96658	.	.	.
chr10-102467738-102468674	SUFU	PrEP	0.0571987	0.753011	0.848292	-0.0841791	0.623829	0.723093	0.164361	0.525816	0.92535	0.328879	0.261373	0.771875	0.67188	0.0462758	0.840893	-0.31654	0.411985	0.90461	.	.	.
chr10-102467738-102468674	SUFU	PWH	0.0926774	0.733528	0.892986	0.0370091	0.867627	0.808473	0.75713	0.11655	0.997971	0.138696	0.779945	0.993929	0.991647	0.256441	0.997101	0.562423	0.366795	0.999014	.	.	.
chr10-103225652-103226647	NT5C2	HC	0.349462	0.214435	0.65014	.	.	.	0.0972652	0.818746	0.998987	.	.	.	.	.	.	.	.	.	.	.	.
chr10-103225652-103226647	NT5C2	PrEP	0.0647682	0.82127	0.861699	.	.	.	-0.420576	0.190646	0.904502	.	.	.	.	.	.	.	.	.	.	.	.
chr10-103225652-103226647	NT5C2	PWH	0.743996	0.0854985	0.69296	.	.	.	-0.106495	0.856912	0.999052	.	.	.	.	.	.	.	.	.	.	.	.
chr10-103225652-103226647	TAF5	HC	0.349462	0.214435	0.65014	.	.	.	0.0972652	0.818746	0.998987	.	.	.	.	.	.	.	.	.	.	.	.
chr10-103225652-103226647	TAF5	PrEP	0.0647682	0.82127	0.861699	.	.	.	-0.420576	0.190646	0.904502	.	.	.	.	.	.	.	.	.	.	.	.
chr10-103225652-103226647	TAF5	PWH	0.743996	0.0854985	0.69296	.	.	.	-0.106495	0.856912	0.999052	.	.	.	.	.	.	.	.	.	.	.	.
chr10-103241400-103242362	NT5C2	HC	0.0683231	0.502323	0.777017	0.273482	0.0610748	0.743264	0.546316	0.017767	0.812879	-0.192146	0.493709	0.930241	0.251441	0.293851	0.997969	0.102777	0.744521	0.96658	.	.	.
chr10-103241400-103242362	NT5C2	PrEP	-0.00567251	0.956632	0.877552	0.0886205	0.447084	0.674282	0.0243894	0.884643	0.942674	0.0578761	0.741053	0.8785	-0.435034	0.0709415	0.888614	0.401248	0.226652	0.842739	.	.	.
chr10-103241400-103242362	NT5C2	PWH	0.172374	0.275491	0.820855	0.235184	0.142876	0.54099	0.357809	0.23782	0.997971	0.370467	0.21702	0.978492	-0.89038	0.197983	0.997101	0.148146	0.725771	0.999014	.	.	.
chr10-103812178-103813074	SH3PXD2A	HC	.	.	.	0.0827675	0.792486	0.960801	.	.	.	.	.	.	.	.	.	.	.	.	.	.	.
chr10-103812178-103813074	SH3PXD2A	PrEP	.	.	.	0.0578428	0.820187	0.770424	.	.	.	.	.	.	.	.	.	.	.	.	.	.	.
chr10-103812178-103813074	SH3PXD2A	PWH	.	.	.	-0.258983	0.420573	0.706316	.	.	.	.	.	.	.	.	.	.	.	.	.	.	.
chr10-103834714-103836330	COL17A1	HC	.	.	.	-0.250009	0.380166	0.918271	.	.	.	.	.	.	.	.	.	.	.	.	.	.	.
chr10-103834714-103836330	COL17A1	PrEP	.	.	.	-0.0906169	0.683962	0.736795	.	.	.	.	.	.	.	.	.	.	.	.	.	.	.
chr10-103834714-103836330	COL17A1	PWH	.	.	.	-0.0212231	0.940808	0.82387	.	.	.	.	.	.	.	.	.	.	.	.	.	.	.
chr10-103834714-103836330	SH3PXD2A	HC	.	.	.	-0.250009	0.380166	0.918271	.	.	.	.	.	.	.	.	.	.	.	.	.	.	.
chr10-103834714-103836330	SH3PXD2A	PrEP	.	.	.	-0.0906169	0.683962	0.736795	.	.	.	.	.	.	.	.	.	.	.	.	.	.	.
chr10-103834714-103836330	SH3PXD2A	PWH	.	.	.	-0.0212231	0.940808	0.82387	.	.	.	.	.	.	.	.	.	.	.	.	.	.	.
chr10-103849812-103850822	SLK	HC	-0.38281	0.00529513	0.314582	-0.297005	0.0532386	0.73109	-0.0788007	0.767867	0.993144	-0.0665241	0.846324	0.930241	0.144247	0.607562	0.997969	-0.234474	0.559732	0.96658	.	.	.
chr10-103849812-103850822	SLK	PrEP	0.0907925	0.487677	0.773914	-0.0569452	0.642092	0.727847	-0.253827	0.208056	0.904707	0.109551	0.607165	0.859665	0.193316	0.485881	0.977052	0.0690108	0.864279	0.958952	.	.	.
chr10-103849812-103850822	SLK	PWH	0.193786	0.319651	0.844364	0.124002	0.442794	0.714088	-0.23633	0.509616	0.997971	0.604737	0.0990184	0.923453	0.378066	0.63406	0.997101	-0.780909	0.191825	0.999014	.	.	.
chr10-103917875-103918782	SLK	HC	0.204161	0.00870076	0.350196	0.00165861	0.985219	0.977505	0.173754	0.241633	0.949632	0.18817	0.318377	0.930241	-0.017421	0.911789	0.998768	-0.119216	0.567813	0.96658	0.446489	0.237512	0.998679
chr10-103917875-103918782	SLK	PrEP	0.0365096	0.620279	0.812799	0.0868513	0.262802	0.585942	0.0519891	0.667751	0.935091	0.071899	0.551464	0.847832	-0.0280701	0.863867	0.995108	0.0106602	0.963596	0.963438	-0.156288	0.631835	0.983552
chr10-103917875-103918782	SLK	PWH	-0.0562771	0.62799	0.879753	0.0436922	0.697108	0.785064	0.0975309	0.631459	0.997971	0.11619	0.570405	0.990163	0.0226431	0.96149	0.997101	-0.228648	0.445905	0.999014	0.250594	0.631222	0.944496
chr10-104246600-104247504	GSTO1	HC	0.0180854	0.840762	0.855171	0.0518946	0.629904	0.954736	0.036583	0.844763	0.998987	-0.447763	0.0629469	0.930241	-0.0734319	0.707823	0.997969	-0.0298782	0.908528	0.972028	-0.398123	0.351196	0.998679
chr10-104246600-104247504	GSTO1	PrEP	-0.140528	0.137865	0.598057	-0.0553379	0.535091	0.70356	0.224757	0.117374	0.881292	0.211265	0.160127	0.701113	0.221468	0.263114	0.944512	-0.197216	0.482784	0.912229	-0.464309	0.220574	0.975536
chr10-104246600-104247504	GSTO1	PWH	-0.0914294	0.52146	0.862999	-0.0208592	0.867127	0.80822	0.426825	0.100485	0.997971	0.0791826	0.756272	0.993244	-0.162863	0.777665	0.997101	-0.331422	0.337309	0.999014	-0.489681	0.427196	0.944496
chr10-104246600-104247504	SFR1	HC	0.0180854	0.840762	0.855171	0.0518946	0.629904	0.954736	0.036583	0.844763	0.998987	-0.447763	0.0629469	0.930241	-0.0734319	0.707823	0.997969	-0.0298782	0.908528	0.972028	-0.398123	0.351196	0.998679
chr10-104246600-104247504	SFR1	PrEP	-0.140528	0.137865	0.598057	-0.0553379	0.535091	0.70356	0.224757	0.117374	0.881292	0.211265	0.160127	0.701113	0.221468	0.263114	0.944512	-0.197216	0.482784	0.912229	-0.464309	0.220574	0.975536
chr10-104246600-104247504	SFR1	PWH	-0.0914294	0.52146	0.862999	-0.0208592	0.867127	0.80822	0.426825	0.100485	0.997971	0.0791826	0.756272	0.993244	-0.162863	0.777665	0.997101	-0.331422	0.337309	0.999014	-0.489681	0.427196	0.944496
chr10-104254288-104255172	CFAP58	HC	-0.0556805	0.56975	0.789315	0.0344267	0.773308	0.958446	-0.166311	0.449326	0.967736	-0.278653	0.309546	0.930241	0.182067	0.457619	0.997969	-0.0353837	0.90264	0.972028	-0.322162	0.455333	0.998679
chr10-104254288-104255172	CFAP58	PrEP	-0.280662	0.00968415	0.27325	0.00905258	0.926357	0.790269	-0.142488	0.390013	0.912142	0.0985995	0.56464	0.851054	-0.172475	0.480976	0.977052	-0.461201	0.134755	0.820281	-0.178988	0.637869	0.983552
chr10-104254288-104255172	CFAP58	PWH	-0.355719	0.0262035	0.563867	0.172603	0.205978	0.604148	-0.144219	0.627081	0.997971	0.0684039	0.814429	0.993929	0.142351	0.840959	0.997101	-0.00962747	0.980069	0.999014	0.63397	0.337949	0.944496
chr10-104327785-104328645	GSTO1	HC	0.132576	0.532536	0.780912	-0.115608	0.687856	0.956195	0.270496	0.408585	0.965011	.	.	.	-0.423282	0.293181	0.997969	.	.	.	.	.	.
chr10-104327785-104328645	GSTO1	PrEP	-0.275482	0.21513	0.668447	-0.0099026	0.964976	0.795871	-0.0845638	0.727326	0.935091	.	.	.	0.150335	0.672152	0.992701	.	.	.	.	.	.
chr10-104327785-104328645	GSTO1	PWH	-0.127279	0.688553	0.890865	0.0917618	0.751146	0.792936	0.0429274	0.922948	0.999845	.	.	.	1.60266	0.0779891	0.996782	.	.	.	.	.	.
chr10-104351053-104351915	GSTO1	HC	-0.02393	0.816882	0.848825	-0.0867007	0.552337	0.943273	0.097905	0.65183	0.990102	-0.00109274	0.997086	0.937791	-0.49734	0.0487703	0.97481	0.109836	0.751138	0.96658	0.122928	0.774543	0.998679
chr10-104351053-104351915	GSTO1	PrEP	-0.0502355	0.637628	0.818166	0.0327528	0.78357	0.761803	0.0539195	0.740797	0.935091	0.282402	0.133985	0.674532	0.0107019	0.965356	0.995485	0.529866	0.14002	0.820281	-0.783198	0.0612426	0.975536
chr10-104351053-104351915	GSTO1	PWH	0.141074	0.377314	0.850993	0.230329	0.157338	0.552776	0.0432451	0.882206	0.999651	0.143836	0.650043	0.993244	-0.337437	0.636231	0.997101	0.178719	0.712269	0.999014	-0.905105	0.239536	0.944496
chr10-1055415-1056180	GTPBP4	HC	-0.0223545	0.895565	0.862253	0.109885	0.645336	0.954736	0.300258	0.378378	0.963778	-0.117327	0.804906	0.930241	-0.109067	0.756602	0.997969	-0.528829	0.194031	0.96658	.	.	.
chr10-1055415-1056180	GTPBP4	PrEP	-0.229577	0.201404	0.657435	-0.155854	0.412445	0.661221	-0.1096	0.663969	0.935091	-0.810906	0.0158553	0.42895	0.0305997	0.924655	0.995485	-0.296684	0.450587	0.909258	.	.	.
chr10-1055415-1056180	GTPBP4	PWH	0.151192	0.568164	0.872437	-0.140925	0.567156	0.75229	-0.226303	0.625378	0.997971	-0.738122	0.188234	0.954897	1.13059	0.194595	0.997101	-0.0328999	0.959299	0.999014	.	.	.
chr10-1055415-1056180	WDR37	HC	-0.0223545	0.895565	0.862253	0.109885	0.645336	0.954736	0.300258	0.378378	0.963778	-0.117327	0.804906	0.930241	-0.109067	0.756602	0.997969	-0.528829	0.194031	0.96658	.	.	.
chr10-1055415-1056180	WDR37	PrEP	-0.229577	0.201404	0.657435	-0.155854	0.412445	0.661221	-0.1096	0.663969	0.935091	-0.810906	0.0158553	0.42895	0.0305997	0.924655	0.995485	-0.296684	0.450587	0.909258	.	.	.
chr10-1055415-1056180	WDR37	PWH	0.151192	0.568164	0.872437	-0.140925	0.567156	0.75229	-0.226303	0.625378	0.997971	-0.738122	0.188234	0.954897	1.13059	0.194595	0.997101	-0.0328999	0.959299	0.999014	.	.	.
chr10-1057321-1057994	WDR37	HC	.	.	.	.	.	.	-0.132671	0.759484	0.993144	.	.	.	.	.	.	.	.	.	.	.	.
chr10-1057321-1057994	WDR37	PrEP	.	.	.	.	.	.	0.297979	0.360225	0.907003	.	.	.	.	.	.	.	.	.	.	.	.
chr10-1057321-1057994	WDR37	PWH	.	.	.	.	.	.	-0.181508	0.762639	0.997971	.	.	.	.	.	.	.	.	.	.	.	.
chr10-1069569-1070564	LARP4B	HC	.	.	.	-0.293476	0.265791	0.893446	.	.	.	.	.	.	.	.	.	.	.	.	.	.	.
chr10-1069569-1070564	LARP4B	PrEP	.	.	.	-0.252335	0.224795	0.560255	.	.	.	.	.	.	.	.	.	.	.	.	.	.	.
chr10-1069569-1070564	LARP4B	PWH	.	.	.	-0.159448	0.548315	0.747972	.	.	.	.	.	.	.	.	.	.	.	.	.	.	.
chr10-110414266-110415243	DUSP5	HC	.	.	.	.	.	.	-0.191292	0.672225	0.993144	.	.	.	.	.	.	.	.	.	.	.	.
chr10-110414266-110415243	DUSP5	PrEP	.	.	.	.	.	.	-0.648357	0.0656424	0.857875	.	.	.	.	.	.	.	.	.	.	.	.
chr10-110414266-110415243	DUSP5	PWH	.	.	.	.	.	.	-1.34575	0.0411325	0.991783	.	.	.	.	.	.	.	.	.	.	.	.
chr10-110425625-110426567	DUSP5	HC	0.0664057	0.67097	0.812638	0.11035	0.586994	0.952621	0.417131	0.120618	0.9205	0.174884	0.595408	0.930241	0.779829	0.0175474	0.97023	-0.031173	0.926471	0.972028	.	.	.
chr10-110425625-110426567	DUSP5	PrEP	0.449406	0.010261	0.279175	0.32564	0.0569514	0.369145	0.0787099	0.692417	0.935091	0.324849	0.116231	0.669445	0.0353093	0.908868	0.995185	0.51421	0.139679	0.820281	.	.	.
chr10-110425625-110426567	DUSP5	PWH	0.201332	0.406061	0.854383	0.550546	0.0150737	0.284693	-0.134683	0.705187	0.997971	0.55348	0.115225	0.923453	-0.393303	0.65016	0.997101	0.305272	0.531894	0.999014	.	.	.
chr10-110500946-110501869	DUSP5	HC	0.15098	0.440641	0.757637	0.0478969	0.831301	0.964812	0.0492478	0.880731	0.998987	-0.263268	0.552747	0.930241	-0.284346	0.455892	0.997969	.	.	.	.	.	.
chr10-110500946-110501869	DUSP5	PrEP	0.0127916	0.949683	0.876832	0.257861	0.155191	0.500065	0.583438	0.020076	0.857875	-0.278976	0.322235	0.784689	-0.537137	0.12029	0.912801	.	.	.	.	.	.
chr10-110500946-110501869	DUSP5	PWH	-0.210173	0.484312	0.862999	0.377858	0.110419	0.507804	0.918567	0.0439337	0.991783	-0.89859	0.0648338	0.923453	-0.0437726	0.960755	0.997101	.	.	.	.	.	.
chr10-110503872-110504787	DUSP5	HC	0.258764	0.0111439	0.359029	0.0640132	0.655205	0.956195	0.0308004	0.876743	0.998987	0.194326	0.513345	0.930241	-0.167671	0.452576	0.997969	-0.232899	0.436236	0.96658	-0.576039	0.226531	0.998679
chr10-110503872-110504787	DUSP5	PrEP	0.568066	5.56096e-06	0.0175739	0.29298	0.0174036	0.24909	0.394138	0.011159	0.836682	0.631623	0.00120794	0.156292	0.221098	0.323751	0.957286	0.0186818	0.952264	0.963438	0.862924	0.0554654	0.975536
chr10-110503872-110504787	DUSP5	PWH	0.25902	0.0882668	0.69296	0.0726761	0.652057	0.770719	0.361113	0.185963	0.997971	0.404583	0.202444	0.965814	0.336678	0.605014	0.997101	0.369386	0.353929	0.999014	0.252282	0.752414	0.944496
chr10-110503872-110504787	SMNDC1	HC	0.258764	0.0111439	0.359029	0.0640132	0.655205	0.956195	0.0308004	0.876743	0.998987	0.194326	0.513345	0.930241	-0.167671	0.452576	0.997969	-0.232899	0.436236	0.96658	-0.576039	0.226531	0.998679
chr10-110503872-110504787	SMNDC1	PrEP	0.568066	5.56096e-06	0.0175739	0.29298	0.0174036	0.24909	0.394138	0.011159	0.836682	0.631623	0.00120794	0.156292	0.221098	0.323751	0.957286	0.0186818	0.952264	0.963438	0.862924	0.0554654	0.975536
chr10-110503872-110504787	SMNDC1	PWH	0.25902	0.0882668	0.69296	0.0726761	0.652057	0.770719	0.361113	0.185963	0.997971	0.404583	0.202444	0.965814	0.336678	0.605014	0.997101	0.369386	0.353929	0.999014	0.252282	0.752414	0.944496
chr10-110535786-110536688	DUSP5	HC	0.0961472	0.368286	0.729941	-0.00504373	0.97815	0.977042	-0.0280818	0.889385	0.998987	0.0135563	0.961165	0.933657	0.0793339	0.726344	0.997969	0.33263	0.290764	0.96658	-1.04163	0.0241725	0.998679
chr10-110535786-110536688	DUSP5	PrEP	0.139766	0.20754	0.662331	0.370914	0.0190447	0.256548	0.0322595	0.832518	0.938659	0.181152	0.301513	0.778877	0.262358	0.250122	0.944512	0.769292	0.0238719	0.695391	0.320982	0.434776	0.981623
chr10-110535786-110536688	DUSP5	PWH	0.271571	0.109952	0.701327	0.308476	0.141271	0.540011	-0.115816	0.673424	0.997971	0.113921	0.701819	0.993244	0.479705	0.468365	0.997101	0.494987	0.239799	0.999014	0.182768	0.805352	0.944496
chr10-110535786-110536688	SMNDC1	HC	0.0961472	0.368286	0.729941	-0.00504373	0.97815	0.977042	-0.0280818	0.889385	0.998987	0.0135563	0.961165	0.933657	0.0793339	0.726344	0.997969	0.33263	0.290764	0.96658	-1.04163	0.0241725	0.998679
chr10-110535786-110536688	SMNDC1	PrEP	0.139766	0.20754	0.662331	0.370914	0.0190447	0.256548	0.0322595	0.832518	0.938659	0.181152	0.301513	0.778877	0.262358	0.250122	0.944512	0.769292	0.0238719	0.695391	0.320982	0.434776	0.981623
chr10-110535786-110536688	SMNDC1	PWH	0.271571	0.109952	0.701327	0.308476	0.141271	0.540011	-0.115816	0.673424	0.997971	0.113921	0.701819	0.993244	0.479705	0.468365	0.997101	0.494987	0.239799	0.999014	0.182768	0.805352	0.944496
chr10-110544685-110545607	SMNDC1	HC	0.0621166	0.545415	0.787527	0.0339107	0.806841	0.961317	0.158514	0.523699	0.976035	-0.213617	0.510118	0.930241	0.651263	0.0106256	0.946022	-0.14344	0.65915	0.96658	-0.42957	0.342529	0.998679
chr10-110544685-110545607	SMNDC1	PrEP	0.0817524	0.440906	0.762932	0.225416	0.0545463	0.367438	0.0289101	0.876401	0.942504	-0.0242727	0.903911	0.896855	-0.0224599	0.927127	0.995485	0.0495385	0.882138	0.960345	0.59422	0.17059	0.975536
chr10-110544685-110545607	SMNDC1	PWH	0.108372	0.492292	0.862999	0.266075	0.0888662	0.487359	0.30136	0.366762	0.997971	-0.350336	0.307542	0.978492	-0.831888	0.244312	0.997101	0.101765	0.818114	0.999014	3.42219	0.00015659	0.34336
chr10-110802344-110803282	PDCD4	HC	-0.321322	0.0748231	0.534929	-0.21337	0.175057	0.854339	-0.633598	0.0496786	0.87197	0.355271	0.300775	0.930241	0.0265313	0.938588	0.998768	0.133041	0.720512	0.96658	.	.	.
chr10-110802344-110803282	PDCD4	PrEP	-0.164763	0.367721	0.740388	-0.146147	0.255172	0.581	0.0345116	0.883427	0.942674	0.0678741	0.748166	0.878933	0.224875	0.487876	0.977052	-0.32109	0.390508	0.897873	.	.	.
chr10-110802344-110803282	PDCD4	PWH	-0.0798086	0.767701	0.89942	-0.0505958	0.760157	0.793881	0.0565893	0.895199	0.999807	0.0283698	0.937095	0.996919	0.0517277	0.953376	0.997101	-0.940972	0.101509	0.999014	.	.	.
chr10-110859542-110860534	SHOC2	HC	-0.0544229	0.600771	0.797535	0.172975	0.196603	0.870689	0.261407	0.264953	0.952387	0.252657	0.398059	0.930241	0.00125572	0.995753	0.999991	-0.119922	0.714963	0.96658	-0.15529	0.72111	0.998679
chr10-110859542-110860534	SHOC2	PrEP	0.0661097	0.537566	0.793794	0.200742	0.0710169	0.392621	-0.412385	0.0216562	0.857875	-0.304984	0.10508	0.662549	-0.0754636	0.748164	0.992701	0.486161	0.152096	0.828767	-0.175314	0.654042	0.986872
chr10-110859542-110860534	SHOC2	PWH	0.311251	0.0603023	0.656493	-0.101523	0.49	0.73193	-0.411982	0.190988	0.997971	-0.695076	0.0314377	0.923453	-0.266384	0.695547	0.997101	0.873737	0.0657697	0.999014	0.535583	0.438391	0.944496
chr10-110864356-110865265	BBIP1	HC	0.06759	0.643623	0.808304	0.14638	0.488082	0.930293	0.590459	0.0779673	0.919371	-0.387393	0.381349	0.930241	0.171374	0.601266	0.997969	0.738331	0.0681615	0.96658	.	.	.
chr10-110864356-110865265	BBIP1	PrEP	0.133862	0.381679	0.746729	0.155972	0.365589	0.635561	-0.16756	0.495498	0.922687	0.252587	0.363562	0.79842	0.223017	0.466519	0.975745	-0.024785	0.949006	0.963438	.	.	.
chr10-110864356-110865265	BBIP1	PWH	-0.00310543	0.989046	0.916713	0.140133	0.528413	0.746292	-0.374463	0.404231	0.997971	0.668078	0.161461	0.948331	0.347425	0.675652	0.997101	-0.653836	0.299389	0.999014	.	.	.
chr10-110864356-110865265	PDCD4	HC	0.06759	0.643623	0.808304	0.14638	0.488082	0.930293	0.590459	0.0779673	0.919371	-0.387393	0.381349	0.930241	0.171374	0.601266	0.997969	0.738331	0.0681615	0.96658	.	.	.
chr10-110864356-110865265	PDCD4	PrEP	0.133862	0.381679	0.746729	0.155972	0.365589	0.635561	-0.16756	0.495498	0.922687	0.252587	0.363562	0.79842	0.223017	0.466519	0.975745	-0.024785	0.949006	0.963438	.	.	.
chr10-110864356-110865265	PDCD4	PWH	-0.00310543	0.989046	0.916713	0.140133	0.528413	0.746292	-0.374463	0.404231	0.997971	0.668078	0.161461	0.948331	0.347425	0.675652	0.997101	-0.653836	0.299389	0.999014	.	.	.
chr10-110865526-110866508	SHOC2	HC	0.228839	0.239043	0.670357	0.0558791	0.75223	0.958446	-0.642585	0.0737319	0.919371	0.28645	0.500067	0.930241	0.108691	0.735107	0.997969	.	.	.	.	.	.
chr10-110865526-110866508	SHOC2	PrEP	0.423389	0.0428452	0.44192	0.127733	0.379849	0.641277	0.306732	0.245449	0.907003	0.099191	0.707912	0.873767	0.413868	0.180626	0.940317	.	.	.	.	.	.
chr10-110865526-110866508	SHOC2	PWH	0.607344	0.0500929	0.640456	0.402989	0.0380646	0.373521	1.32702	0.0080451	0.838405	-0.211999	0.639092	0.993244	1.02107	0.233728	0.997101	.	.	.	.	.	.
chr10-112383061-112383987	ACSL5	HC	0.170711	0.369285	0.730235	-0.020366	0.930015	0.975207	.	.	.	0.222239	0.586792	0.930241	0.334138	0.385433	0.997969	.	.	.	.	.	.
chr10-112383061-112383987	ACSL5	PrEP	0.486404	0.019742	0.356185	0.405308	0.0337328	0.317605	.	.	.	-0.04583	0.855868	0.888297	0.323224	0.350488	0.962978	.	.	.	.	.	.
chr10-112383061-112383987	ACSL5	PWH	0.106222	0.715449	0.892163	0.384793	0.114133	0.515843	.	.	.	-0.478021	0.269738	0.978492	0.215047	0.810719	0.997101	.	.	.	.	.	.
chr10-112389095-112390031	ACSL5	HC	-0.000365377	0.996382	0.872285	0.093857	0.392991	0.918271	0.0507214	0.773179	0.993261	0.201698	0.407791	0.930241	0.000780451	0.996935	0.999991	0.0576452	0.836687	0.96658	0.74811	0.0869633	0.998679
chr10-112389095-112390031	ACSL5	PrEP	0.105511	0.209191	0.663853	0.0116196	0.89741	0.786076	0.0573248	0.670232	0.935091	0.0867861	0.570506	0.851612	0.0350061	0.863848	0.995108	0.152628	0.608874	0.93053	-0.232486	0.53747	0.983254
chr10-112389095-112390031	ACSL5	PWH	-0.0188048	0.883101	0.905269	0.0957568	0.449365	0.716543	0.116244	0.631673	0.997971	-0.135796	0.603868	0.993244	0.298109	0.618755	0.997101	0.186677	0.613429	0.999014	-0.545797	0.393574	0.944496
chr10-112389095-112390031	ZDHHC6	HC	-0.000365377	0.996382	0.872285	0.093857	0.392991	0.918271	0.0507214	0.773179	0.993261	0.201698	0.407791	0.930241	0.000780451	0.996935	0.999991	0.0576452	0.836687	0.96658	0.74811	0.0869633	0.998679
chr10-112389095-112390031	ZDHHC6	PrEP	0.105511	0.209191	0.663853	0.0116196	0.89741	0.786076	0.0573248	0.670232	0.935091	0.0867861	0.570506	0.851612	0.0350061	0.863848	0.995108	0.152628	0.608874	0.93053	-0.232486	0.53747	0.983254
chr10-112389095-112390031	ZDHHC6	PWH	-0.0188048	0.883101	0.905269	0.0957568	0.449365	0.716543	0.116244	0.631673	0.997971	-0.135796	0.603868	0.993244	0.298109	0.618755	0.997101	0.186677	0.613429	0.999014	-0.545797	0.393574	0.944496
chr10-112531976-112532930	VTI1A	HC	-0.0114075	0.956756	0.868959	0.0486981	0.850192	0.964812	-0.138894	0.771303	0.993168	.	.	.	0.25439	0.543264	0.997969	.	.	.	.	.	.
chr10-112531976-112532930	VTI1A	PrEP	-0.0484272	0.825286	0.862714	-0.0633751	0.755603	0.75562	-0.336819	0.353467	0.907003	.	.	.	0.33842	0.362994	0.965813	.	.	.	.	.	.
chr10-112531976-112532930	VTI1A	PWH	0.555002	0.0931077	0.699695	-0.320071	0.230642	0.621633	0.969573	0.152645	0.997971	.	.	.	-1.29374	0.172967	0.997101	.	.	.	.	.	.
chr10-112663096-112664119	VTI1A	HC	0.138056	0.426285	0.751511	0.108628	0.619238	0.954736	0.0676103	0.846739	0.998987	0.284844	0.562356	0.930241	-0.149519	0.636482	0.997969	.	.	.	.	.	.
chr10-112663096-112664119	VTI1A	PrEP	0.282891	0.124828	0.588897	0.0492748	0.78065	0.761195	0.0836996	0.74723	0.935091	0.403537	0.252134	0.761362	0.27101	0.363366	0.966226	.	.	.	.	.	.
chr10-112663096-112664119	VTI1A	PWH	0.178705	0.506057	0.862999	0.371623	0.112105	0.51023	0.404082	0.399147	0.997971	0.454425	0.448746	0.988733	0.693285	0.395315	0.997101	.	.	.	.	.	.
chr10-112663096-112664119	ZDHHC6	HC	0.138056	0.426285	0.751511	0.108628	0.619238	0.954736	0.0676103	0.846739	0.998987	0.284844	0.562356	0.930241	-0.149519	0.636482	0.997969	.	.	.	.	.	.
chr10-112663096-112664119	ZDHHC6	PrEP	0.282891	0.124828	0.588897	0.0492748	0.78065	0.761195	0.0836996	0.74723	0.935091	0.403537	0.252134	0.761362	0.27101	0.363366	0.966226	.	.	.	.	.	.
chr10-112663096-112664119	ZDHHC6	PWH	0.178705	0.506057	0.862999	0.371623	0.112105	0.51023	0.404082	0.399147	0.997971	0.454425	0.448746	0.988733	0.693285	0.395315	0.997101	.	.	.	.	.	.
chr10-112835835-112836777	TCF7L2	HC	0.19221	0.151974	0.623227	-0.157854	0.33209	0.917302	-0.274295	0.399672	0.964053	-0.00972089	0.981846	0.934904	0.251979	0.352187	0.997969	-0.288654	0.399866	0.96658	.	.	.
chr10-112835835-112836777	TCF7L2	PrEP	0.323392	0.024832	0.379654	0.310602	0.0246686	0.27711	0.00843459	0.972136	0.949265	0.585793	0.0321113	0.54674	0.193801	0.468873	0.975745	0.0464338	0.894003	0.963438	.	.	.
chr10-112835835-112836777	TCF7L2	PWH	0.23898	0.242434	0.808134	0.079084	0.64695	0.770694	0.0192989	0.965039	0.999845	0.288129	0.528345	0.988733	0.670882	0.38354	0.997101	-0.350677	0.45887	0.999014	.	.	.
chr10-112949647-112950540	TCF7L2	HC	0.172372	0.0812825	0.545662	-0.00289369	0.978023	0.977042	0.547508	0.00461739	0.745936	0.124233	0.617755	0.930241	0.198812	0.321676	0.997969	-0.0736868	0.790581	0.96658	-0.0714194	0.864043	0.998679
chr10-112949647-112950540	TCF7L2	PrEP	-0.188528	0.0636817	0.503017	0.0506587	0.561683	0.71114	0.00794134	0.954943	0.948321	-0.186079	0.237061	0.747104	0.095015	0.635938	0.988469	0.0887368	0.767523	0.944326	-0.597181	0.112116	0.975536
chr10-112949647-112950540	TCF7L2	PWH	0.0192119	0.899333	0.906302	0.161887	0.191546	0.592852	0.232721	0.361835	0.997971	-0.456136	0.092468	0.923453	0.27028	0.645466	0.997101	-0.147882	0.687754	0.999014	-0.569815	0.354028	0.944496
chr10-113042395-113043315	TCF7L2	HC	0.106973	0.487463	0.772961	-0.0180869	0.903396	0.97203	-0.383384	0.112247	0.9205	0.131835	0.671989	0.930241	-0.0629589	0.810784	0.997969	-0.0761044	0.835006	0.96658	0.224007	0.665738	0.998679
chr10-113042395-113043315	TCF7L2	PrEP	0.557147	0.00165675	0.168701	0.508692	0.000222374	0.0294251	0.361842	0.0472101	0.857875	0.22168	0.25683	0.768931	0.00854406	0.973944	0.995485	1.34752	0.00101432	0.402698	1.51956	0.0039331	0.975536
chr10-113042395-113043315	TCF7L2	PWH	0.754493	0.00368375	0.354617	0.666729	0.000290963	0.0435491	0.469978	0.145469	0.997971	-0.462246	0.165822	0.948331	-0.00186597	0.998033	0.999789	0.589777	0.253786	0.999014	0.940808	0.314186	0.944496
chr10-113045022-113046060	TCF7L2	HC	-0.260789	0.0995776	0.567552	0.11001	0.592615	0.95339	-0.275948	0.304936	0.952896	0.119226	0.757144	0.930241	0.00715979	0.979527	0.998809	0.123074	0.755762	0.96658	.	.	.
chr10-113045022-113046060	TCF7L2	PrEP	0.198558	0.221444	0.668447	0.181834	0.281968	0.595303	-0.214928	0.286244	0.907003	-0.25921	0.278101	0.777422	0.291787	0.288295	0.949933	0.594682	0.138525	0.820281	.	.	.
chr10-113045022-113046060	TCF7L2	PWH	0.162454	0.494614	0.862999	0.456584	0.041898	0.386495	-0.376107	0.297545	0.997971	-0.128773	0.750551	0.993244	0.572987	0.462646	0.997101	0.399482	0.514197	0.999014	.	.	.
chr10-113067215-113068152	TCF7L2	HC	-0.0772479	0.614412	0.798987	-0.168903	0.328782	0.917302	-0.227018	0.486987	0.969559	0.446035	0.287245	0.930241	-0.406264	0.157482	0.997969	-0.539929	0.211661	0.96658	.	.	.
chr10-113067215-113068152	TCF7L2	PrEP	0.254694	0.119868	0.586846	0.104674	0.457443	0.677411	0.181104	0.455552	0.919771	0.0596196	0.816413	0.883101	-0.082201	0.766201	0.992701	0.395181	0.353798	0.887295	.	.	.
chr10-113067215-113068152	TCF7L2	PWH	0.210156	0.37991	0.850993	0.237762	0.197036	0.595839	0.46599	0.296233	0.997971	-0.114621	0.793682	0.993929	0.22517	0.772901	0.997101	-0.0530423	0.93672	0.999014	.	.	.
chr10-113093781-113094786	TCF7L2	HC	-0.124034	0.243491	0.673945	0.125665	0.349978	0.917302	-0.324433	0.141506	0.9205	-0.213985	0.443677	0.930241	-0.225738	0.317419	0.997969	0.498267	0.108588	0.96658	0.319179	0.499925	0.998679
chr10-113093781-113094786	TCF7L2	PrEP	-0.0339218	0.753157	0.848292	-0.170492	0.1265	0.477066	0.0708439	0.665731	0.935091	0.160358	0.359554	0.796086	0.401894	0.0777703	0.888614	-0.659412	0.044281	0.739916	-0.539672	0.201461	0.975536
chr10-113093781-113094786	TCF7L2	PWH	-0.164321	0.315871	0.843705	-0.103319	0.492102	0.732697	0.208483	0.478148	0.997971	0.182066	0.540401	0.988733	0.655461	0.317193	0.997101	-0.248571	0.541308	0.999014	0.385964	0.594056	0.944496
chr10-113151045-113152009	TCF7L2	HC	0.0567019	0.677071	0.813854	0.1211	0.545462	0.941841	-0.666291	0.0292666	0.851079	0.092448	0.851317	0.930241	0.321063	0.305319	0.997969	-0.261296	0.530505	0.96658	.	.	.
chr10-113151045-113152009	TCF7L2	PrEP	-0.0796715	0.574809	0.805187	-0.252081	0.128888	0.479308	0.0607137	0.784799	0.938659	-0.465748	0.168435	0.703709	0.624236	0.0376828	0.822988	-0.436942	0.293593	0.876247	.	.	.
chr10-113151045-113152009	TCF7L2	PWH	-0.0993062	0.637116	0.881242	0.010053	0.961927	0.826627	0.324379	0.42297	0.997971	0.353085	0.536692	0.988733	2.10807	0.0114977	0.53947	-0.121804	0.851308	0.999014	.	.	.
chr10-116959803-116960862	SHTN1	HC	.	.	.	.	.	.	.	.	.	-0.27619	0.564803	0.930241	.	.	.	.	.	.	.	.	.
chr10-116959803-116960862	SHTN1	PrEP	.	.	.	.	.	.	.	.	.	-0.199183	0.547677	0.846862	.	.	.	.	.	.	.	.	.
chr10-116959803-116960862	SHTN1	PWH	.	.	.	.	.	.	.	.	.	-0.67266	0.235681	0.978492	.	.	.	.	.	.	.	.	.
chr10-11717695-11718648	USP6NL	HC	0.249505	0.44372	0.759466	0.0793469	0.820542	0.96315	0.206083	0.641375	0.990102	.	.	.	0.617005	0.150404	0.997969	.	.	.	.	.	.
chr10-11717695-11718648	USP6NL	PrEP	1.19975	0.00136226	0.157595	0.95761	0.00166095	0.0883002	0.346192	0.297562	0.907003	.	.	.	0.317228	0.398964	0.968989	.	.	.	.	.	.
chr10-11717695-11718648	USP6NL	PWH	0.570804	0.244648	0.808134	0.410258	0.252124	0.63249	-0.0999887	0.870226	0.999052	.	.	.	0.548636	0.553213	0.997101	.	.	.	.	.	.
chr10-11719902-11720848	USP6NL	HC	0.264248	0.194861	0.634805	0.138154	0.56599	0.945588	0.420194	0.136912	0.9205	0.0949924	0.842811	0.930241	-0.00932217	0.978684	0.998809	0.337943	0.439679	0.96658	.	.	.
chr10-11719902-11720848	USP6NL	PrEP	0.272531	0.196739	0.657435	0.399764	0.0425541	0.343164	0.466157	0.0295553	0.857875	-0.632309	0.0516477	0.594505	0.706051	0.0303214	0.810546	0.53069	0.224795	0.842645	.	.	.
chr10-11719902-11720848	USP6NL	PWH	0.319889	0.308256	0.839136	-0.0619733	0.802051	0.799171	-0.211336	0.57496	0.997971	-0.315962	0.561452	0.990163	0.336929	0.690193	0.997101	1.01041	0.145827	0.999014	.	.	.
chr10-118792241-118793078	CACUL1	HC	0.351852	0.00130694	0.244057	-8.46246e-05	0.999335	0.977587	0.201368	0.305459	0.952896	0.105491	0.668649	0.930241	0.284442	0.175592	0.997969	-0.125087	0.647984	0.96658	-0.59092	0.153428	0.998679
chr10-118792241-118793078	CACUL1	PrEP	-0.0624636	0.531934	0.792612	0.146103	0.0900192	0.428856	-0.0893362	0.546475	0.926595	0.117932	0.447732	0.826202	-0.294865	0.161658	0.939874	0.00921793	0.97502	0.963614	-0.272035	0.45146	0.981623
chr10-118792241-118793078	CACUL1	PWH	-0.138098	0.371926	0.848298	0.0207393	0.860474	0.80819	-0.43303	0.109004	0.997971	0.0454115	0.864008	0.995977	-0.0169186	0.977844	0.998156	0.289622	0.424355	0.999014	-0.632834	0.288689	0.944496
chr10-118793400-118794213	CACUL1	HC	-0.120957	0.233633	0.667162	0.0151288	0.899645	0.97203	0.269875	0.247845	0.951106	0.0147034	0.957089	0.933521	-0.0190281	0.928563	0.998768	0.416931	0.22452	0.96658	0.161464	0.713806	0.998679
chr10-118793400-118794213	CACUL1	PrEP	-0.0212802	0.83611	0.864872	-0.009783	0.920818	0.789649	0.116596	0.504468	0.922687	-0.000906203	0.995772	0.904661	0.182276	0.392602	0.968989	0.0496954	0.888572	0.962795	-0.241666	0.543459	0.983254
chr10-118793400-118794213	CACUL1	PWH	0.065831	0.671216	0.890507	0.196295	0.154813	0.550205	0.19687	0.529078	0.997971	0.559667	0.0590888	0.923453	0.850679	0.173088	0.997101	0.404038	0.37367	0.999014	0.270066	0.70023	0.944496
chr10-118939129-118940107	NANOS1	HC	0.132629	0.433236	0.75421	-0.0966275	0.635293	0.954736	0.2874	0.463612	0.968473	-0.0305449	0.946013	0.933033	-0.164796	0.654795	0.997969	.	.	.	.	.	.
chr10-118939129-118940107	NANOS1	PrEP	0.432067	0.0196639	0.356185	0.292067	0.0838762	0.419272	0.382519	0.193266	0.904502	0.526065	0.0674886	0.615773	-0.2503	0.453052	0.971432	.	.	.	.	.	.
chr10-118939129-118940107	NANOS1	PWH	0.274081	0.299047	0.833778	0.395117	0.0714586	0.458396	0.694988	0.201095	0.997971	-0.355008	0.463542	0.988733	0.158329	0.855816	0.997101	.	.	.	.	.	.
chr10-118939129-118940107	SFXN4	HC	0.132629	0.433236	0.75421	-0.0966275	0.635293	0.954736	0.2874	0.463612	0.968473	-0.0305449	0.946013	0.933033	-0.164796	0.654795	0.997969	.	.	.	.	.	.
chr10-118939129-118940107	SFXN4	PrEP	0.432067	0.0196639	0.356185	0.292067	0.0838762	0.419272	0.382519	0.193266	0.904502	0.526065	0.0674886	0.615773	-0.2503	0.453052	0.971432	.	.	.	.	.	.
chr10-118939129-118940107	SFXN4	PWH	0.274081	0.299047	0.833778	0.395117	0.0714586	0.458396	0.694988	0.201095	0.997971	-0.355008	0.463542	0.988733	0.158329	0.855816	0.997101	.	.	.	.	.	.
chr10-119516187-119517104	TIAL1	HC	-0.50811	0.00398208	0.314582	-0.124243	0.556113	0.943763	-0.138978	0.672548	0.993144	0.485458	0.307248	0.930241	-0.208045	0.547563	0.997969	-0.347905	0.391401	0.96658	.	.	.
chr10-119516187-119517104	TIAL1	PrEP	-0.287372	0.0936741	0.555852	-0.488775	0.00671216	0.165287	-0.0524713	0.829801	0.938659	-0.90259	0.00691558	0.320526	-0.0138251	0.965088	0.995485	-0.294585	0.457423	0.909258	.	.	.
chr10-119516187-119517104	TIAL1	PWH	-0.341	0.179002	0.768869	-0.482455	0.0341902	0.35771	-0.0145856	0.973988	0.999845	-0.349452	0.525017	0.988733	0.171749	0.837771	0.997101	0.360294	0.578423	0.999014	.	.	.
chr10-119517398-119518411	RGS10	HC	-0.160934	0.235384	0.667653	-0.114353	0.492667	0.930463	-0.00887041	0.974953	0.998987	-0.360806	0.369159	0.930241	-0.255427	0.368521	0.997969	0.102233	0.759195	0.96658	-0.445134	0.320667	0.998679
chr10-119517398-119518411	RGS10	PrEP	0.142523	0.309773	0.713505	-0.248477	0.0753164	0.399544	0.125408	0.553948	0.926778	-0.240463	0.331539	0.785009	-0.0880427	0.749752	0.992701	-0.257299	0.446645	0.909258	0.0345703	0.933703	0.999782
chr10-119517398-119518411	RGS10	PWH	0.084565	0.681148	0.890865	-0.310764	0.0864358	0.48421	0.141805	0.709405	0.997971	-0.413873	0.327444	0.978492	-0.608043	0.43813	0.997101	-0.456874	0.349153	0.999014	0.679118	0.377109	0.944496
chr10-119681797-119682746	BAG3	HC	-0.10115	0.406136	0.745102	-0.00877983	0.948855	0.977042	0.209709	0.345072	0.957981	0.405637	0.16345	0.930241	-0.0618363	0.816012	0.997969	-0.212102	0.568567	0.96658	-0.463953	0.298311	0.998679
chr10-119681797-119682746	BAG3	PrEP	0.190719	0.135737	0.595824	-0.0528004	0.638644	0.727318	0.171297	0.305118	0.907003	-0.0143912	0.936308	0.898379	-0.129111	0.624037	0.986808	0.598911	0.119371	0.818499	0.631573	0.11879	0.975536
chr10-119681797-119682746	BAG3	PWH	0.00723297	0.968782	0.914473	-0.147913	0.328314	0.668325	-0.236013	0.429118	0.997971	-0.350649	0.255386	0.978492	-0.405398	0.592699	0.997101	0.820338	0.125508	0.999014	-0.343736	0.623319	0.944496
chr10-119681797-119682746	INPP5F	HC	-0.10115	0.406136	0.745102	-0.00877983	0.948855	0.977042	0.209709	0.345072	0.957981	0.405637	0.16345	0.930241	-0.0618363	0.816012	0.997969	-0.212102	0.568567	0.96658	-0.463953	0.298311	0.998679
chr10-119681797-119682746	INPP5F	PrEP	0.190719	0.135737	0.595824	-0.0528004	0.638644	0.727318	0.171297	0.305118	0.907003	-0.0143912	0.936308	0.898379	-0.129111	0.624037	0.986808	0.598911	0.119371	0.818499	0.631573	0.11879	0.975536
chr10-119681797-119682746	INPP5F	PWH	0.00723297	0.968782	0.914473	-0.147913	0.328314	0.668325	-0.236013	0.429118	0.997971	-0.350649	0.255386	0.978492	-0.405398	0.592699	0.997101	0.820338	0.125508	0.999014	-0.343736	0.623319	0.944496
chr10-119700112-119701062	INPP5F	HC	-0.23098	0.249143	0.675039	-0.241673	0.322143	0.9162	0.572321	0.201673	0.949632	0.127209	0.787904	0.930241	0.175861	0.654154	0.997969	.	.	.	.	.	.
chr10-119700112-119701062	INPP5F	PrEP	0.0810629	0.694162	0.832996	0.24544	0.204678	0.545209	0.0240061	0.942551	0.948321	0.00885372	0.977129	0.901896	-0.0850737	0.806788	0.995108	.	.	.	.	.	.
chr10-119700112-119701062	INPP5F	PWH	-0.30491	0.316068	0.843705	-0.0830077	0.737242	0.791842	-0.0658521	0.915052	0.999845	-0.578685	0.274407	0.978492	-0.19392	0.827188	0.997101	.	.	.	.	.	.
chr10-119704231-119705151	MCMBP	HC	-0.0785725	0.555867	0.788271	0.0545081	0.735258	0.956195	0.227317	0.425889	0.967364	-0.0897686	0.805777	0.930241	-0.196863	0.487397	0.997969	-0.00320615	0.992625	0.972442	.	.	.
chr10-119704231-119705151	MCMBP	PrEP	-0.0648495	0.639404	0.818166	-0.0413847	0.754279	0.755564	-0.313021	0.145838	0.888167	0.212139	0.349767	0.793735	-0.20899	0.450556	0.969946	-0.470139	0.185381	0.834742	.	.	.
chr10-119704231-119705151	MCMBP	PWH	-0.125479	0.541172	0.866298	-0.046117	0.789127	0.798836	-0.624766	0.108084	0.997971	-0.284093	0.46088	0.988733	-0.193757	0.80491	0.997101	-1.26482	0.0179478	0.999014	.	.	.
chr10-119724330-119725119	INPP5F	HC	-0.11696	0.422605	0.750847	0.0117364	0.950622	0.977042	-0.299449	0.361179	0.961595	0.233887	0.616601	0.930241	0.113916	0.732517	0.997969	0.680179	0.0817245	0.96658	.	.	.
chr10-119724330-119725119	INPP5F	PrEP	0.0329051	0.827213	0.863042	0.0641275	0.677433	0.736385	0.149685	0.538172	0.925799	-0.195045	0.529484	0.8433	0.0985581	0.749765	0.992701	0.0416827	0.911868	0.963438	.	.	.
chr10-119724330-119725119	INPP5F	PWH	0.0328018	0.88397	0.905269	0.0484481	0.807962	0.799488	0.381605	0.392008	0.997971	-0.00740515	0.988798	0.996919	-0.184567	0.824724	0.997101	0.125218	0.834632	0.999014	.	.	.
chr10-119784362-119785266	TIAL1	HC	-0.0325995	0.856985	0.857564	-0.0458254	0.822033	0.963526	-0.786868	0.0451798	0.87197	-0.103365	0.813353	0.930241	-0.687168	0.0578032	0.97481	.	.	.	.	.	.
chr10-119784362-119785266	TIAL1	PrEP	-0.113354	0.546483	0.797823	-0.048407	0.768378	0.757445	-0.381618	0.18606	0.904502	0.162553	0.553293	0.848668	-0.0669045	0.836412	0.995108	.	.	.	.	.	.
chr10-119784362-119785266	TIAL1	PWH	0.020632	0.941366	0.912946	-0.0763758	0.719825	0.78897	0.481219	0.364362	0.997971	0.0179739	0.969312	0.996919	0.309917	0.717311	0.997101	.	.	.	.	.	.
chr10-12043956-12044643	UPF2	HC	.	.	.	.	.	.	0.0491031	0.90698	0.998987	.	.	.	.	.	.	.	.	.	.	.	.
chr10-12043956-12044643	UPF2	PrEP	.	.	.	.	.	.	-0.561661	0.0797172	0.870124	.	.	.	.	.	.	.	.	.	.	.	.
chr10-12043956-12044643	UPF2	PWH	.	.	.	.	.	.	0.278697	0.634061	0.997971	.	.	.	.	.	.	.	.	.	.	.	.
chr10-12053366-12054320	DHTKD1	HC	-0.168212	0.182689	0.629489	-0.125559	0.37786	0.918271	-0.016218	0.953773	0.998987	-0.426635	0.181001	0.930241	0.0531427	0.840749	0.998768	-0.0461687	0.888343	0.970198	0.10627	0.807867	0.998679
chr10-12053366-12054320	DHTKD1	PrEP	0.00188801	0.988245	0.881639	-0.0190713	0.869552	0.783685	0.588095	0.00685241	0.804698	-0.0772995	0.694114	0.872967	0.0395703	0.880029	0.995108	0.518641	0.128965	0.818499	0.0114823	0.977929	0.999782
chr10-12053366-12054320	DHTKD1	PWH	0.0647137	0.733215	0.892986	0.0497797	0.747546	0.792936	0.281167	0.457273	0.997971	0.242308	0.468887	0.988733	1.34317	0.0796039	0.996782	0.837726	0.0762831	0.999014	-0.505364	0.51838	0.944496
chr10-120749843-120750783	WDR11	HC	-0.0720088	0.601787	0.797535	-0.160885	0.352315	0.917302	-0.739123	0.0179683	0.812879	-0.275226	0.528274	0.930241	-0.261795	0.369558	0.997969	-0.0703181	0.859926	0.96658	.	.	.
chr10-120749843-120750783	WDR11	PrEP	-0.276657	0.0620503	0.499599	0.130397	0.359019	0.631303	-0.0329625	0.88439	0.942674	-0.299567	0.270066	0.775855	-0.0691214	0.806863	0.995108	0.952826	0.022445	0.695391	.	.	.
chr10-120749843-120750783	WDR11	PWH	-0.111327	0.598596	0.875935	0.283996	0.133774	0.536028	0.594763	0.150702	0.997971	-0.649479	0.162713	0.948331	0.564125	0.481249	0.997101	0.831465	0.174077	0.999014	.	.	.
chr10-120850903-120851920	WDR11	HC	-0.222249	0.0357708	0.470354	-0.0761876	0.561611	0.945588	0.0368653	0.857596	0.998987	0.425684	0.186991	0.930241	-0.433304	0.0621248	0.97481	-0.0532864	0.868733	0.967651	-1.02261	0.0264974	0.998679
chr10-120850903-120851920	WDR11	PrEP	0.0452179	0.663018	0.823765	-0.196238	0.074789	0.399355	0.182463	0.241561	0.907003	-0.369751	0.06786	0.615773	-0.414725	0.0739475	0.888614	-0.203163	0.542129	0.9187	0.714587	0.0860739	0.975536
chr10-120850903-120851920	WDR11	PWH	0.155949	0.321752	0.844364	-0.0615562	0.673325	0.776079	-0.127752	0.645794	0.997971	0.0426992	0.899617	0.996919	-1.04257	0.121337	0.997101	-0.21679	0.62125	0.999014	0.61533	0.403531	0.944496
chr10-12241488-12242427	CAMK1D	HC	0.310054	0.0555526	0.500012	0.127741	0.508865	0.932885	0.321913	0.239905	0.949632	0.485636	0.288744	0.930241	0.779804	0.0186008	0.97023	.	.	.	.	.	.
chr10-12241488-12242427	CAMK1D	PrEP	0.461834	0.00846671	0.267385	0.0834566	0.595308	0.716651	-0.0037826	0.985184	0.950319	0.615057	0.03745	0.554236	0.967645	0.00233056	0.45087	.	.	.	.	.	.
chr10-12241488-12242427	CAMK1D	PWH	0.305634	0.212512	0.782066	0.224384	0.273554	0.64087	-0.139115	0.703139	0.997971	1.2728	0.0124102	0.874178	1.53905	0.0690613	0.962058	.	.	.	.	.	.
chr10-12263993-12264982	CAMK1D	HC	-0.0240528	0.883043	0.859909	-0.019459	0.918824	0.975207	0.0710448	0.810191	0.998987	-0.0748652	0.860144	0.930241	0.0357413	0.911625	0.998768	0.0636723	0.858685	0.96658	.	.	.
chr10-12263993-12264982	CAMK1D	PrEP	0.00143007	0.9933	0.881639	-0.403395	0.0136831	0.223654	0.336157	0.1331	0.888167	0.308277	0.249623	0.758376	0.185498	0.547463	0.980347	0.105288	0.768125	0.944326	.	.	.
chr10-12263993-12264982	CAMK1D	PWH	0.071425	0.778459	0.899861	-0.263977	0.19517	0.59389	0.463192	0.248651	0.997971	0.46883	0.304341	0.978492	1.53376	0.0777809	0.996782	0.806335	0.147168	0.999014	.	.	.
chr10-12279016-12279944	CAMK1D	HC	.	.	.	.	.	.	0.290712	0.512464	0.975166	.	.	.	.	.	.	.	.	.	.	.	.
chr10-12279016-12279944	CAMK1D	PrEP	.	.	.	.	.	.	0.158726	0.637624	0.935091	.	.	.	.	.	.	.	.	.	.	.	.
chr10-12279016-12279944	CAMK1D	PWH	.	.	.	.	.	.	-0.47987	0.444079	0.997971	.	.	.	.	.	.	.	.	.	.	.	.
chr10-12307144-12308086	CAMK1D	HC	-0.073916	0.662101	0.811678	0.317475	0.155832	0.847531	-0.346902	0.358974	0.960623	-0.384925	0.390845	0.930241	0.383999	0.29078	0.997969	-0.138235	0.727976	0.96658	.	.	.
chr10-12307144-12308086	CAMK1D	PrEP	-0.0195013	0.911139	0.873869	0.211252	0.236755	0.568849	-0.16568	0.55394	0.926778	-0.346142	0.220212	0.743441	-0.00288901	0.993027	0.995816	-0.366275	0.352237	0.886135	.	.	.
chr10-12307144-12308086	CAMK1D	PWH	0.0577478	0.825546	0.902511	0.30676	0.186321	0.586484	-0.737665	0.155667	0.997971	-0.33841	0.480358	0.988733	0.176455	0.84062	0.997101	-0.0293979	0.962913	0.999014	.	.	.
chr10-12318697-12319620	CAMK1D	HC	-0.154851	0.435563	0.755188	0.455893	0.0976309	0.805813	0.734521	0.106943	0.9205	.	.	.	0.116953	0.784839	0.997969	.	.	.	.	.	.
chr10-12318697-12319620	CAMK1D	PrEP	0.295964	0.159362	0.627953	0.134434	0.526431	0.701258	-0.280071	0.407165	0.912142	.	.	.	-0.260235	0.494162	0.978089	.	.	.	.	.	.
chr10-12318697-12319620	CAMK1D	PWH	0.144916	0.632005	0.881238	0.177547	0.516904	0.739481	0.0121773	0.984425	0.999845	.	.	.	0.952021	0.327004	0.997101	.	.	.	.	.	.
chr10-12348821-12349808	CAMK1D	HC	-0.204813	0.0939911	0.561637	-0.0927296	0.530931	0.936413	-0.0789876	0.716175	0.993144	-0.133658	0.669713	0.930241	-0.0439195	0.847826	0.998768	-0.258905	0.445553	0.96658	-0.122215	0.799369	0.998679
chr10-12348821-12349808	CAMK1D	PrEP	-0.208821	0.0969588	0.564813	-0.074644	0.53786	0.704469	-0.0191051	0.906893	0.94485	-0.0784863	0.687884	0.872791	-0.132728	0.561736	0.980347	0.133897	0.699417	0.937757	-0.634373	0.158408	0.975536
chr10-12348821-12349808	CAMK1D	PWH	-0.216343	0.242753	0.808134	-0.0998727	0.54143	0.747972	0.270549	0.35775	0.997971	-0.297134	0.372436	0.988733	-0.287351	0.664921	0.997101	-0.349109	0.453795	0.999014	-0.819787	0.310004	0.944496
chr10-12350143-12351081	CAMK1D	HC	0.166984	0.297101	0.697789	-0.13186	0.496753	0.932833	-0.345534	0.279007	0.952387	0.443201	0.355482	0.930241	-0.0723501	0.828088	0.997969	-0.174807	0.629176	0.96658	.	.	.
chr10-12350143-12351081	CAMK1D	PrEP	-0.0553789	0.735935	0.844796	-0.216794	0.173632	0.519158	0.271115	0.254387	0.907003	-0.343965	0.2714	0.776137	0.168323	0.587357	0.982354	-0.508877	0.163225	0.828767	.	.	.
chr10-12350143-12351081	CAMK1D	PWH	0.091669	0.7092	0.891058	-0.34959	0.0927679	0.491241	0.32305	0.453723	0.997971	0.426928	0.421903	0.988733	-0.401775	0.632116	0.997101	-0.300573	0.595067	0.999014	.	.	.
chr10-124911745-124912584	CTBP2	HC	0.125774	0.231448	0.665649	-0.126177	0.337504	0.917302	-0.395973	0.139869	0.9205	-0.209259	0.492889	0.930241	-0.144489	0.554932	0.997969	-0.30375	0.386703	0.96658	-0.663621	0.200541	0.998679
chr10-124911745-124912584	CTBP2	PrEP	-0.128658	0.234574	0.675757	0.221499	0.0452754	0.346861	0.373039	0.0650171	0.857875	-0.0303266	0.872923	0.893277	0.0447398	0.853984	0.995108	-0.0691791	0.846058	0.955965	0.123627	0.793214	0.992724
chr10-124911745-124912584	CTBP2	PWH	-0.272891	0.0955476	0.699695	0.139849	0.336565	0.672067	0.417454	0.24438	0.997971	-0.227327	0.481442	0.988733	0.208377	0.767004	0.997101	-0.459278	0.345355	0.999014	0.300691	0.724762	0.944496
chr10-127878262-127879235	PTPRE	HC	.	.	.	.	.	.	-0.252534	0.601843	0.990102	.	.	.	.	.	.	.	.	.	.	.	.
chr10-127878262-127879235	PTPRE	PrEP	.	.	.	.	.	.	-0.412334	0.260791	0.907003	.	.	.	.	.	.	.	.	.	.	.	.
chr10-127878262-127879235	PTPRE	PWH	.	.	.	.	.	.	-0.732086	0.281581	0.997971	.	.	.	.	.	.	.	.	.	.	.	.
chr10-127899642-127900613	PTPRE	HC	-0.252843	0.307982	0.702275	-0.0499619	0.858972	0.965615	0.0799762	0.803156	0.998987	.	.	.	0.362182	0.371071	0.997969	.	.	.	.	.	.
chr10-127899642-127900613	PTPRE	PrEP	-0.139332	0.584677	0.805452	-0.337744	0.133464	0.484	0.210961	0.378045	0.911674	.	.	.	-0.0433167	0.903464	0.995185	.	.	.	.	.	.
chr10-127899642-127900613	PTPRE	PWH	-0.286278	0.440922	0.862524	0.0706056	0.803531	0.799171	0.413252	0.345889	0.997971	.	.	.	0.306293	0.733104	0.997101	.	.	.	.	.	.
chr10-127918375-127920804	PTPRE	HC	-0.124451	0.554774	0.788271	-0.0165586	0.951305	0.977042	0.0838119	0.803241	0.998987	.	.	.	-1.37252	0.00136152	0.730944	.	.	.	.	.	.
chr10-127918375-127920804	PTPRE	PrEP	0.0225537	0.917865	0.874344	-0.190128	0.374946	0.639728	0.200241	0.424078	0.912619	.	.	.	0.161849	0.654551	0.991698	.	.	.	.	.	.
chr10-127918375-127920804	PTPRE	PWH	0.0780048	0.806616	0.901296	-0.212854	0.438197	0.712604	0.384494	0.40339	0.997971	.	.	.	0.130458	0.887627	0.997101	.	.	.	.	.	.
chr10-128050658-128051518	PTPRE	HC	0.105994	0.378292	0.734335	-0.104054	0.552991	0.943273	0.19635	0.46478	0.96879	0.0964799	0.795044	0.930241	-0.0128655	0.963065	0.998768	0.135859	0.68571	0.96658	-0.225024	0.613583	0.998679
chr10-128050658-128051518	PTPRE	PrEP	-0.0544414	0.660687	0.823765	0.0124021	0.931041	0.790269	-0.438967	0.0327313	0.857875	-0.106692	0.640983	0.865102	0.0195856	0.942642	0.995485	0.355481	0.298331	0.876247	-0.137396	0.745138	0.988916
chr10-128050658-128051518	PTPRE	PWH	-0.0880539	0.631589	0.881033	0.107386	0.565978	0.751609	-0.602534	0.0979629	0.997971	-0.173807	0.655879	0.993244	-0.263172	0.734375	0.997101	-0.0515775	0.91549	0.999014	0.299078	0.708274	0.944496
chr10-128059499-128060511	PTPRE	HC	.	.	.	.	.	.	-0.074799	0.874135	0.998987	.	.	.	.	.	.	.	.	.	.	.	.
chr10-128059499-128060511	PTPRE	PrEP	.	.	.	.	.	.	0.0289571	0.934927	0.948081	.	.	.	.	.	.	.	.	.	.	.	.
chr10-128059499-128060511	PTPRE	PWH	.	.	.	.	.	.	-0.602513	0.361662	0.997971	.	.	.	.	.	.	.	.	.	.	.	.
chr10-128062758-128063591	PTPRE	HC	0.197657	0.156429	0.623227	-0.40083	0.0227672	0.594675	0.304223	0.236334	0.949632	0.429683	0.271987	0.930241	-0.0494641	0.867058	0.998768	-0.40241	0.294442	0.96658	.	.	.
chr10-128062758-128063591	PTPRE	PrEP	-0.160212	0.26458	0.689309	-0.0416145	0.762922	0.756287	0.205434	0.285259	0.907003	-0.0740912	0.756807	0.878933	0.0372957	0.896198	0.995108	-0.297038	0.43895	0.909123	.	.	.
chr10-128062758-128063591	PTPRE	PWH	-0.291887	0.172843	0.758991	-0.0832898	0.642854	0.770694	-0.122196	0.720834	0.997971	-0.432839	0.291186	0.978492	1.60224	0.0505262	0.902132	-0.0661182	0.907013	0.999014	.	.	.
chr10-128064193-128065177	PTPRE	HC	0.0384158	0.569156	0.789249	0.0395305	0.577917	0.949538	0.108328	0.388938	0.964053	0.425921	0.0188041	0.83277	0.0118929	0.929367	0.998768	0.298889	0.132767	0.96658	0.241236	0.482042	0.998679
chr10-128064193-128065177	PTPRE	PrEP	0.0189609	0.778623	0.853493	-0.103317	0.101783	0.44528	-0.00347085	0.974081	0.949871	-0.138163	0.243247	0.753565	-0.0397392	0.786562	0.992701	0.0575499	0.789075	0.946962	0.385261	0.212459	0.975536
chr10-128064193-128065177	PTPRE	PWH	-0.00770598	0.942368	0.913119	0.0278243	0.77136	0.797563	-0.167836	0.328736	0.997971	-0.0879613	0.655882	0.993244	-0.413624	0.304204	0.997101	-0.0524144	0.854039	0.999014	-0.110859	0.813036	0.944496
chr10-128086019-128087023	PTPRE	HC	.	.	.	.	.	.	0.524035	0.296828	0.952896	.	.	.	.	.	.	.	.	.	.	.	.
chr10-128086019-128087023	PTPRE	PrEP	.	.	.	.	.	.	0.109666	0.771229	0.93735	.	.	.	.	.	.	.	.	.	.	.	.
chr10-128086019-128087023	PTPRE	PWH	.	.	.	.	.	.	-0.205462	0.769076	0.997971	.	.	.	.	.	.	.	.	.	.	.	.
chr10-128146832-128147703	PTPRE	HC	-0.220115	0.326335	0.712497	.	.	.	0.0824393	0.829496	0.998987	.	.	.	-0.00381288	0.992677	0.999991	.	.	.	.	.	.
chr10-128146832-128147703	PTPRE	PrEP	0.047377	0.83728	0.864899	.	.	.	0.211502	0.457479	0.919919	.	.	.	-0.129209	0.724819	0.992701	.	.	.	.	.	.
chr10-128146832-128147703	PTPRE	PWH	0.10762	0.748432	0.896497	.	.	.	0.0705967	0.892694	0.999807	.	.	.	0.0674702	0.940803	0.997101	.	.	.	.	.	.
chr10-13098804-13099532	OPTN	HC	.	.	.	.	.	.	-0.268541	0.546783	0.980189	.	.	.	0.03508	0.933807	0.998768	.	.	.	.	.	.
chr10-13098804-13099532	OPTN	PrEP	.	.	.	.	.	.	-0.51956	0.124577	0.885712	.	.	.	0.170677	0.646588	0.989565	.	.	.	.	.	.
chr10-13098804-13099532	OPTN	PWH	.	.	.	.	.	.	-1.18519	0.0604188	0.997971	.	.	.	0.870029	0.334674	0.997101	.	.	.	.	.	.
chr10-13098804-13099532	SEPHS1	HC	.	.	.	.	.	.	-0.268541	0.546783	0.980189	.	.	.	0.03508	0.933807	0.998768	.	.	.	.	.	.
chr10-13098804-13099532	SEPHS1	PrEP	.	.	.	.	.	.	-0.51956	0.124577	0.885712	.	.	.	0.170677	0.646588	0.989565	.	.	.	.	.	.
chr10-13098804-13099532	SEPHS1	PWH	.	.	.	.	.	.	-1.18519	0.0604188	0.997971	.	.	.	0.870029	0.334674	0.997101	.	.	.	.	.	.
chr10-13101902-13102836	OPTN	HC	.	.	.	.	.	.	.	.	.	.	.	.	-0.273295	0.547217	0.997969	.	.	.	.	.	.
chr10-13101902-13102836	OPTN	PrEP	.	.	.	.	.	.	.	.	.	.	.	.	0.182779	0.64531	0.989438	.	.	.	.	.	.
chr10-13101902-13102836	OPTN	PWH	.	.	.	.	.	.	.	.	.	.	.	.	-0.316559	0.732895	0.997101	.	.	.	.	.	.
chr10-13117608-13118523	OPTN	HC	0.119874	0.420942	0.749811	0.102515	0.559151	0.945563	0.0512437	0.864761	0.998987	0.0847241	0.835657	0.930241	0.184739	0.533787	0.997969	-0.361094	0.377865	0.96658	.	.	.
chr10-13117608-13118523	OPTN	PrEP	0.175568	0.260974	0.687565	0.180601	0.212772	0.552995	0.344269	0.130131	0.888167	0.237888	0.344071	0.791223	-0.221191	0.441559	0.968989	-0.441511	0.282066	0.875174	.	.	.
chr10-13117608-13118523	OPTN	PWH	0.282608	0.223707	0.798962	0.455819	0.0190468	0.306028	0.0717669	0.859779	0.999052	-0.0644783	0.880029	0.996919	-0.444247	0.582146	0.997101	-0.0134787	0.982605	0.999014	.	.	.
chr10-13117608-13118523	PHYH	HC	0.119874	0.420942	0.749811	0.102515	0.559151	0.945563	0.0512437	0.864761	0.998987	0.0847241	0.835657	0.930241	0.184739	0.533787	0.997969	-0.361094	0.377865	0.96658	.	.	.
chr10-13117608-13118523	PHYH	PrEP	0.175568	0.260974	0.687565	0.180601	0.212772	0.552995	0.344269	0.130131	0.888167	0.237888	0.344071	0.791223	-0.221191	0.441559	0.968989	-0.441511	0.282066	0.875174	.	.	.
chr10-13117608-13118523	PHYH	PWH	0.282608	0.223707	0.798962	0.455819	0.0190468	0.306028	0.0717669	0.859779	0.999052	-0.0644783	0.880029	0.996919	-0.444247	0.582146	0.997101	-0.0134787	0.982605	0.999014	.	.	.
chr10-13117608-13118523	SEPHS1	HC	0.119874	0.420942	0.749811	0.102515	0.559151	0.945563	0.0512437	0.864761	0.998987	0.0847241	0.835657	0.930241	0.184739	0.533787	0.997969	-0.361094	0.377865	0.96658	.	.	.
chr10-13117608-13118523	SEPHS1	PrEP	0.175568	0.260974	0.687565	0.180601	0.212772	0.552995	0.344269	0.130131	0.888167	0.237888	0.344071	0.791223	-0.221191	0.441559	0.968989	-0.441511	0.282066	0.875174	.	.	.
chr10-13117608-13118523	SEPHS1	PWH	0.282608	0.223707	0.798962	0.455819	0.0190468	0.306028	0.0717669	0.859779	0.999052	-0.0644783	0.880029	0.996919	-0.444247	0.582146	0.997101	-0.0134787	0.982605	0.999014	.	.	.
chr10-14559341-14560101	FAM107B	HC	0.187743	0.154554	0.623227	-0.24752	0.0967886	0.805813	0.368026	0.18025	0.931891	-0.114552	0.717127	0.930241	-0.0820905	0.772105	0.997969	0.558442	0.176108	0.96658	.	.	.
chr10-14559341-14560101	FAM107B	PrEP	-0.0713187	0.5951	0.809636	0.202332	0.0984805	0.440051	-0.213021	0.298464	0.907003	-0.212707	0.281187	0.777422	0.321567	0.250484	0.944512	0.484831	0.24088	0.850507	.	.	.
chr10-14559341-14560101	FAM107B	PWH	0.014835	0.940279	0.912903	0.155814	0.324718	0.666555	-0.833515	0.0264603	0.991783	-0.354617	0.290204	0.978492	0.203039	0.797995	0.997101	-0.196762	0.743823	0.999014	.	.	.
chr10-14647792-14648788	FAM107B	HC	-0.134361	0.333695	0.718545	-0.105047	0.568571	0.945588	-0.554035	0.0707648	0.914258	0.99353	0.021931	0.842042	0.215578	0.464795	0.997969	-0.156088	0.666256	0.96658	.	.	.
chr10-14647792-14648788	FAM107B	PrEP	-0.11072	0.442996	0.7633	-0.0514568	0.731751	0.751354	-0.167564	0.457622	0.919919	-0.0844157	0.749236	0.878933	-0.244805	0.388253	0.968989	-0.685574	0.0641978	0.770473	.	.	.
chr10-14647792-14648788	FAM107B	PWH	0.238032	0.270536	0.819422	0.113672	0.559198	0.750175	0.17899	0.660739	0.997971	0.340459	0.451101	0.988733	0.252054	0.750016	0.997101	-0.258464	0.645687	0.999014	.	.	.
chr10-14653235-14654211	FAM107B	HC	-0.141936	0.46445	0.765817	0.15911	0.528495	0.936413	.	.	.	0.822137	0.108948	0.930241	-0.346788	0.389245	0.997969	.	.	.	.	.	.
chr10-14653235-14654211	FAM107B	PrEP	-0.0927067	0.645532	0.821286	0.022262	0.910792	0.787271	.	.	.	0.22746	0.521188	0.843164	-0.505011	0.159825	0.939874	.	.	.	.	.	.
chr10-14653235-14654211	FAM107B	PWH	0.0941096	0.750037	0.896497	0.0639173	0.804187	0.799171	.	.	.	0.755294	0.214114	0.978492	-0.989265	0.280066	0.997101	.	.	.	.	.	.
chr10-14659446-14660436	FAM107B	HC	0.0222074	0.857822	0.857564	-0.155757	0.418171	0.918271	-0.415325	0.144056	0.9205	-0.0426498	0.915757	0.933033	-0.497995	0.0922248	0.97481	0.315529	0.43052	0.96658	.	.	.
chr10-14659446-14660436	FAM107B	PrEP	0.0488516	0.704475	0.836243	0.235658	0.140552	0.487748	0.0676042	0.748129	0.935091	-0.235055	0.346478	0.79229	0.130171	0.648416	0.989743	-0.557404	0.166849	0.831017	.	.	.
chr10-14659446-14660436	FAM107B	PWH	0.189583	0.324512	0.844364	0.0528086	0.796599	0.799038	0.219713	0.562483	0.997971	-0.0280813	0.947224	0.996919	1.18528	0.14767	0.997101	0.288318	0.639536	0.999014	.	.	.
chr10-14751449-14752414	FAM107B	HC	-0.122184	0.418714	0.749651	-0.274887	0.138376	0.845385	-0.614555	0.0360827	0.853898	0.287785	0.458125	0.930241	-0.16065	0.594154	0.997969	0.0292177	0.939083	0.972028	.	.	.
chr10-14751449-14752414	FAM107B	PrEP	0.26108	0.105093	0.575387	0.0855984	0.565865	0.711532	0.0962643	0.653311	0.935091	0.153147	0.521192	0.843164	0.603238	0.0414525	0.835909	-0.367687	0.338588	0.884666	.	.	.
chr10-14751449-14752414	FAM107B	PWH	-0.225572	0.337238	0.846897	0.25474	0.192187	0.593138	0.583872	0.135736	0.997971	-0.0300202	0.941076	0.996919	1.12622	0.169509	0.997101	-0.726725	0.221988	0.999014	.	.	.
chr10-17001832-17002809	VIM	HC	-0.0665527	0.742133	0.83062	-0.393267	0.163535	0.847531	-0.0363751	0.924726	0.998987	.	.	.	.	.	.	.	.	.	.	.	.
chr10-17001832-17002809	VIM	PrEP	-0.181696	0.39226	0.747855	0.308104	0.164726	0.508351	-0.0440865	0.877502	0.942504	.	.	.	.	.	.	.	.	.	.	.	.
chr10-17001832-17002809	VIM	PWH	-0.469864	0.137791	0.729319	0.565277	0.0500573	0.406927	-0.521033	0.326186	0.997971	.	.	.	.	.	.	.	.	.	.	.	.
chr10-17013095-17014109	VIM	HC	-0.0277188	0.882892	0.859909	-0.206197	0.368346	0.917302	0.104595	0.782705	0.99412	-0.262793	0.578336	0.930241	-0.474365	0.181217	0.997969	.	.	.	.	.	.
[truncated: 40,454 more rows]
